# Supplementary material for: Flexibility and intrinsic disorder are conserved features of hepatitis C virus E2 glycoprotein
Source: PLoS Comput Biol. 2020 Feb 28;16(2):e1007710. doi: 10.1371/journal.pcbi.1007710 (PMC7065822; doi:10.1371/journal.pcbi.1007710)
Supplement: S1 File — Final model of H77 E2 ectodomain used in this study. (PDB) [file pcbi.1007710.s010.pdb]

SSBOND *** CYS D   46    CYS D  120                          1555   1555  2.02
SSBOND *** CYS D   69    CYS D  237                          1555   1555  2.04
SSBOND *** CYS D  111    CYS D  181                          1555   1555  2.03
SSBOND *** CYS D  125    CYS D  169                          1555   1555  2.03
SSBOND *** CYS D  186    CYS D  198                          1555   1555  2.04
SSBOND *** CYS D  202    CYS D  214                          1555   1555  2.03
SSBOND *** CYS D  224    CYS D  261                          1555   1555  2.05
SSBOND *** CYS D   76    CYS D  103                          1555   1555
ATOM      1  N   GLU D   1      48.127  31.400 -17.150  1.00  0.00           N
ATOM      2  CA  GLU D   1      48.654  31.321 -18.530  1.00  0.00           C
ATOM      3  C   GLU D   1      48.103  30.123 -19.225  1.00  0.00           C
ATOM      4  O   GLU D   1      47.842  29.094 -18.604  1.00  0.00           O
ATOM      5  CB  GLU D   1      50.183  31.255 -18.543  1.00  0.00           C
ATOM      6  CG  GLU D   1      50.871  32.503 -18.009  1.00  0.00           C
ATOM      7  CD  GLU D   1      52.371  32.407 -18.050  1.00  0.00           C
ATOM      8  OE1 GLU D   1      52.871  31.356 -18.371  1.00  0.00           O
ATOM      9  OE2 GLU D   1      53.017  33.386 -17.759  1.00  0.00           O
ATOM     10 1H   GLU D   1      48.503  32.206 -16.695  1.00  0.00           H
ATOM     11 2H   GLU D   1      47.130  31.467 -17.177  1.00  0.00           H
ATOM     12 3H   GLU D   1      48.392  30.578 -16.644  1.00  0.00           H
ATOM     13  HA  GLU D   1      48.348  32.218 -19.069  1.00  0.00           H
ATOM     14 1HB  GLU D   1      50.515  30.407 -17.943  1.00  0.00           H
ATOM     15 2HB  GLU D   1      50.532  31.091 -19.563  1.00  0.00           H
ATOM     16 1HG  GLU D   1      50.557  33.361 -18.603  1.00  0.00           H
ATOM     17 2HG  GLU D   1      50.550  32.670 -16.981  1.00  0.00           H
ATOM     18  N   THR D   2      47.909  30.235 -20.552  1.00  0.00           N
ATOM     19  CA  THR D   2      47.376  29.133 -21.290  1.00  0.00           C
ATOM     20  C   THR D   2      48.505  28.194 -21.547  1.00  0.00           C
ATOM     21  O   THR D   2      48.295  27.026 -21.868  1.00  0.00           O
ATOM     22  CB  THR D   2      46.725  29.576 -22.614  1.00  0.00           C
ATOM     23  OG1 THR D   2      47.710  30.200 -23.448  1.00  0.00           O
ATOM     24  CG2 THR D   2      45.594  30.558 -22.350  1.00  0.00           C
ATOM     25  H   THR D   2      48.135  31.090 -21.040  1.00  0.00           H
ATOM     26  HA  THR D   2      46.606  28.653 -20.686  1.00  0.00           H
ATOM     27  HB  THR D   2      46.328  28.704 -23.134  1.00  0.00           H
ATOM     28  HG1 THR D   2      48.016  29.571 -24.106  1.00  0.00           H
ATOM     29 1HG2 THR D   2      45.146  30.860 -23.297  1.00  0.00           H
ATOM     30 2HG2 THR D   2      44.838  30.083 -21.725  1.00  0.00           H
ATOM     31 3HG2 THR D   2      45.986  31.436 -21.839  1.00  0.00           H
ATOM     32  N   HIS D   3      49.744  28.703 -21.432  1.00  0.00           N
ATOM     33  CA  HIS D   3      50.884  27.868 -21.649  1.00  0.00           C
ATOM     34  C   HIS D   3      51.440  27.537 -20.305  1.00  0.00           C
ATOM     35  O   HIS D   3      51.356  28.336 -19.373  1.00  0.00           O
ATOM     36  CB  HIS D   3      51.941  28.557 -22.518  1.00  0.00           C
ATOM     37  CG  HIS D   3      51.482  28.834 -23.916  1.00  0.00           C
ATOM     38  ND1 HIS D   3      51.357  27.845 -24.868  1.00  0.00           N
ATOM     39  CD2 HIS D   3      51.118  29.989 -24.523  1.00  0.00           C
ATOM     40  CE1 HIS D   3      50.936  28.379 -26.001  1.00  0.00           C
ATOM     41  NE2 HIS D   3      50.784  29.678 -25.818  1.00  0.00           N
ATOM     42  H   HIS D   3      49.884  29.674 -21.193  1.00  0.00           H
ATOM     43  HA  HIS D   3      50.577  26.960 -22.166  1.00  0.00           H
ATOM     44 1HB  HIS D   3      52.230  29.503 -22.060  1.00  0.00           H
ATOM     45 2HB  HIS D   3      52.833  27.933 -22.570  1.00  0.00           H
ATOM     46  HD2 HIS D   3      51.096  30.980 -24.069  1.00  0.00           H
ATOM     47  HE1 HIS D   3      50.746  27.840 -26.929  1.00  0.00           H
ATOM     48  HE2 HIS D   3      50.472  30.341 -26.513  1.00  0.00           H
ATOM     49  N   VAL D   4      52.008  26.326 -20.167  1.00  0.00           N
ATOM     50  CA  VAL D   4      52.596  25.954 -18.918  1.00  0.00           C
ATOM     51  C   VAL D   4      54.037  26.331 -18.971  1.00  0.00           C
ATOM     52  O   VAL D   4      54.830  25.706 -19.673  1.00  0.00           O
ATOM     53  CB  VAL D   4      52.450  24.443 -18.656  1.00  0.00           C
ATOM     54  CG1 VAL D   4      53.102  24.067 -17.334  1.00  0.00           C
ATOM     55  CG2 VAL D   4      50.978  24.057 -18.661  1.00  0.00           C
ATOM     56  H   VAL D   4      52.026  25.669 -20.934  1.00  0.00           H
ATOM     57  HA  VAL D   4      52.080  26.490 -18.120  1.00  0.00           H
ATOM     58  HB  VAL D   4      52.973  23.896 -19.440  1.00  0.00           H
ATOM     59 1HG1 VAL D   4      52.989  22.995 -17.165  1.00  0.00           H
ATOM     60 2HG1 VAL D   4      54.162  24.319 -17.366  1.00  0.00           H
ATOM     61 3HG1 VAL D   4      52.622  24.613 -16.523  1.00  0.00           H
ATOM     62 1HG2 VAL D   4      50.883  22.988 -18.476  1.00  0.00           H
ATOM     63 2HG2 VAL D   4      50.454  24.609 -17.880  1.00  0.00           H
ATOM     64 3HG2 VAL D   4      50.542  24.298 -19.631  1.00  0.00           H
ATOM     65  N   THR D   5      54.407  27.392 -18.234  1.00  0.00           N
ATOM     66  CA  THR D   5      55.765  27.841 -18.264  1.00  0.00           C
ATOM     67  C   THR D   5      56.339  27.605 -16.909  1.00  0.00           C
ATOM     68  O   THR D   5      57.477  27.977 -16.629  1.00  0.00           O
ATOM     69  CB  THR D   5      55.880  29.328 -18.648  1.00  0.00           C
ATOM     70  OG1 THR D   5      55.171  30.127 -17.692  1.00  0.00           O
ATOM     71  CG2 THR D   5      55.299  29.567 -20.033  1.00  0.00           C
ATOM     72  H   THR D   5      53.740  27.881 -17.655  1.00  0.00           H
ATOM     73  HA  THR D   5      56.305  27.261 -19.013  1.00  0.00           H
ATOM     74  HB  THR D   5      56.928  29.625 -18.644  1.00  0.00           H
ATOM     75  HG1 THR D   5      54.477  30.618 -18.138  1.00  0.00           H
ATOM     76 1HG2 THR D   5      55.389  30.623 -20.288  1.00  0.00           H
ATOM     77 2HG2 THR D   5      55.843  28.969 -20.764  1.00  0.00           H
ATOM     78 3HG2 THR D   5      54.248  29.281 -20.041  1.00  0.00           H
ATOM     79  N   GLY D   6      55.540  26.990 -16.019  1.00  0.00           N
ATOM     80  CA  GLY D   6      56.009  26.723 -14.696  1.00  0.00           C
ATOM     81  C   GLY D   6      55.529  27.840 -13.833  1.00  0.00           C
ATOM     82  O   GLY D   6      54.513  28.471 -14.124  1.00  0.00           O
ATOM     83  H   GLY D   6      54.605  26.709 -16.276  1.00  0.00           H
ATOM     84 1HA  GLY D   6      55.627  25.758 -14.362  1.00  0.00           H
ATOM     85 2HA  GLY D   6      57.096  26.653 -14.702  1.00  0.00           H
ATOM     86  N   GLY D   7      56.259  28.110 -12.736  1.00  0.00           N
ATOM     87  CA  GLY D   7      55.870  29.177 -11.867  1.00  0.00           C
ATOM     88  C   GLY D   7      55.047  28.576 -10.780  1.00  0.00           C
ATOM     89  O   GLY D   7      55.126  27.376 -10.517  1.00  0.00           O
ATOM     90  H   GLY D   7      57.082  27.568 -12.513  1.00  0.00           H
ATOM     91 1HA  GLY D   7      56.759  29.671 -11.476  1.00  0.00           H
ATOM     92 2HA  GLY D   7      55.311  29.922 -12.433  1.00  0.00           H
ATOM     93  N   SER D   8      54.226  29.407 -10.115  1.00  0.00           N
ATOM     94  CA  SER D   8      53.418  28.908  -9.047  1.00  0.00           C
ATOM     95  C   SER D   8      52.246  28.230  -9.669  1.00  0.00           C
ATOM     96  O   SER D   8      51.499  27.520  -8.999  1.00  0.00           O
ATOM     97  CB  SER D   8      52.969  30.026  -8.126  1.00  0.00           C
ATOM     98  OG  SER D   8      52.076  30.886  -8.779  1.00  0.00           O
ATOM     99  H   SER D   8      54.170  30.386 -10.359  1.00  0.00           H
ATOM    100  HA  SER D   8      54.012  28.203  -8.464  1.00  0.00           H
ATOM    101 1HB  SER D   8      52.489  29.600  -7.245  1.00  0.00           H
ATOM    102 2HB  SER D   8      53.838  30.588  -7.787  1.00  0.00           H
ATOM    103  HG  SER D   8      51.261  30.855  -8.274  1.00  0.00           H
ATOM    104  N   ALA D   9      52.043  28.457 -10.978  1.00  0.00           N
ATOM    105  CA  ALA D   9      50.902  27.893 -11.630  1.00  0.00           C
ATOM    106  C   ALA D   9      51.247  26.491 -11.997  1.00  0.00           C
ATOM    107  O   ALA D   9      50.419  25.751 -12.525  1.00  0.00           O
ATOM    108  CB  ALA D   9      50.497  28.630 -12.919  1.00  0.00           C
ATOM    109  H   ALA D   9      52.686  29.023 -11.514  1.00  0.00           H
ATOM    110  HA  ALA D   9      50.057  27.952 -10.944  1.00  0.00           H
ATOM    111 1HB  ALA D   9      49.624  28.144 -13.357  1.00  0.00           H
ATOM    112 2HB  ALA D   9      50.256  29.667 -12.686  1.00  0.00           H
ATOM    113 3HB  ALA D   9      51.322  28.600 -13.629  1.00  0.00           H
ATOM    114  N   GLY D  10      52.509  26.099 -11.742  1.00  0.00           N
ATOM    115  CA  GLY D  10      52.919  24.758 -12.022  1.00  0.00           C
ATOM    116  C   GLY D  10      52.303  23.886 -10.981  1.00  0.00           C
ATOM    117  O   GLY D  10      52.119  22.686 -11.187  1.00  0.00           O
ATOM    118  H   GLY D  10      53.179  26.746 -11.351  1.00  0.00           H
ATOM    119 1HA  GLY D  10      52.595  24.480 -13.025  1.00  0.00           H
ATOM    120 2HA  GLY D  10      54.006  24.699 -12.007  1.00  0.00           H
ATOM    121  N   ARG D  11      51.966  24.480  -9.823  1.00  0.00           N
ATOM    122  CA  ARG D  11      51.389  23.710  -8.766  1.00  0.00           C
ATOM    123  C   ARG D  11      49.963  23.477  -9.127  1.00  0.00           C
ATOM    124  O   ARG D  11      49.396  22.429  -8.821  1.00  0.00           O
ATOM    125  CB  ARG D  11      51.485  24.425  -7.426  1.00  0.00           C
ATOM    126  CG  ARG D  11      52.893  24.548  -6.866  1.00  0.00           C
ATOM    127  CD  ARG D  11      52.909  25.290  -5.579  1.00  0.00           C
ATOM    128  NE  ARG D  11      54.254  25.412  -5.040  1.00  0.00           N
ATOM    129  CZ  ARG D  11      54.576  26.119  -3.939  1.00  0.00           C
ATOM    130  NH1 ARG D  11      53.641  26.760  -3.273  1.00  0.00           N
ATOM    131  NH2 ARG D  11      55.831  26.168  -3.529  1.00  0.00           N
ATOM    132  H   ARG D  11      52.114  25.470  -9.685  1.00  0.00           H
ATOM    133  HA  ARG D  11      51.935  22.769  -8.685  1.00  0.00           H
ATOM    134 1HB  ARG D  11      51.079  25.431  -7.522  1.00  0.00           H
ATOM    135 2HB  ARG D  11      50.881  23.898  -6.688  1.00  0.00           H
ATOM    136 1HG  ARG D  11      53.304  23.554  -6.693  1.00  0.00           H
ATOM    137 2HG  ARG D  11      53.522  25.083  -7.578  1.00  0.00           H
ATOM    138 1HD  ARG D  11      52.511  26.293  -5.732  1.00  0.00           H
ATOM    139 2HD  ARG D  11      52.295  24.764  -4.848  1.00  0.00           H
ATOM    140  HE  ARG D  11      55.000  24.932  -5.526  1.00  0.00           H
ATOM    141 1HH1 ARG D  11      52.682  26.722  -3.586  1.00  0.00           H
ATOM    142 2HH1 ARG D  11      53.882  27.289  -2.448  1.00  0.00           H
ATOM    143 1HH2 ARG D  11      56.550  25.675  -4.041  1.00  0.00           H
ATOM    144 2HH2 ARG D  11      56.072  26.697  -2.704  1.00  0.00           H
ATOM    145  N   THR D  12      49.335  24.472  -9.777  1.00  0.00           N
ATOM    146  CA  THR D  12      47.945  24.349 -10.086  1.00  0.00           C
ATOM    147  C   THR D  12      47.836  23.478 -11.290  1.00  0.00           C
ATOM    148  O   THR D  12      46.779  22.918 -11.575  1.00  0.00           O
ATOM    149  CB  THR D  12      47.282  25.715 -10.344  1.00  0.00           C
ATOM    150  OG1 THR D  12      47.897  26.342 -11.477  1.00  0.00           O
ATOM    151  CG2 THR D  12      47.429  26.617  -9.128  1.00  0.00           C
ATOM    152  H   THR D  12      49.829  25.310 -10.052  1.00  0.00           H
ATOM    153  HA  THR D  12      47.441  23.890  -9.236  1.00  0.00           H
ATOM    154  HB  THR D  12      46.223  25.570 -10.556  1.00  0.00           H
ATOM    155  HG1 THR D  12      48.587  25.770 -11.822  1.00  0.00           H
ATOM    156 1HG2 THR D  12      46.953  27.577  -9.328  1.00  0.00           H
ATOM    157 2HG2 THR D  12      46.952  26.148  -8.267  1.00  0.00           H
ATOM    158 3HG2 THR D  12      48.486  26.773  -8.917  1.00  0.00           H
ATOM    159  N   THR D  13      48.942  23.365 -12.045  1.00  0.00           N
ATOM    160  CA  THR D  13      48.945  22.531 -13.207  1.00  0.00           C
ATOM    161  C   THR D  13      49.119  21.129 -12.736  1.00  0.00           C
ATOM    162  O   THR D  13      48.520  20.201 -13.280  1.00  0.00           O
ATOM    163  CB  THR D  13      50.060  22.913 -14.198  1.00  0.00           C
ATOM    164  OG1 THR D  13      49.884  24.271 -14.621  1.00  0.00           O
ATOM    165  CG2 THR D  13      50.028  22.000 -15.414  1.00  0.00           C
ATOM    166  H   THR D  13      49.783  23.868 -11.799  1.00  0.00           H
ATOM    167  HA  THR D  13      47.991  22.649 -13.720  1.00  0.00           H
ATOM    168  HB  THR D  13      51.029  22.822 -13.708  1.00  0.00           H
ATOM    169  HG1 THR D  13      50.225  24.862 -13.945  1.00  0.00           H
ATOM    170 1HG2 THR D  13      50.823  22.284 -16.104  1.00  0.00           H
ATOM    171 2HG2 THR D  13      50.174  20.967 -15.098  1.00  0.00           H
ATOM    172 3HG2 THR D  13      49.065  22.093 -15.914  1.00  0.00           H
ATOM    173  N   ALA D  14      49.970  20.937 -11.712  1.00  0.00           N
ATOM    174  CA  ALA D  14      50.233  19.608 -11.254  1.00  0.00           C
ATOM    175  C   ALA D  14      49.013  19.156 -10.534  1.00  0.00           C
ATOM    176  O   ALA D  14      48.749  17.959 -10.426  1.00  0.00           O
ATOM    177  CB  ALA D  14      51.420  19.512 -10.280  1.00  0.00           C
ATOM    178  H   ALA D  14      50.428  21.715 -11.259  1.00  0.00           H
ATOM    179  HA  ALA D  14      50.475  18.993 -12.121  1.00  0.00           H
ATOM    180 1HB  ALA D  14      51.558  18.474  -9.977  1.00  0.00           H
ATOM    181 2HB  ALA D  14      52.324  19.870 -10.773  1.00  0.00           H
ATOM    182 3HB  ALA D  14      51.220  20.122  -9.402  1.00  0.00           H
ATOM    183  N   GLY D  15      48.238  20.114  -9.996  1.00  0.00           N
ATOM    184  CA  GLY D  15      47.074  19.740  -9.255  1.00  0.00           C
ATOM    185  C   GLY D  15      45.969  19.541 -10.234  1.00  0.00           C
ATOM    186  O   GLY D  15      44.889  19.068  -9.886  1.00  0.00           O
ATOM    187  H   GLY D  15      48.459  21.094 -10.104  1.00  0.00           H
ATOM    188 1HA  GLY D  15      47.280  18.832  -8.689  1.00  0.00           H
ATOM    189 2HA  GLY D  15      46.836  20.521  -8.533  1.00  0.00           H
ATOM    190  N   LEU D  16      46.229  19.905 -11.503  1.00  0.00           N
ATOM    191  CA  LEU D  16      45.248  19.741 -12.530  1.00  0.00           C
ATOM    192  C   LEU D  16      45.528  18.393 -13.109  1.00  0.00           C
ATOM    193  O   LEU D  16      44.631  17.753 -13.657  1.00  0.00           O
ATOM    194  CB  LEU D  16      45.345  20.837 -13.598  1.00  0.00           C
ATOM    195  CG  LEU D  16      44.286  20.782 -14.707  1.00  0.00           C
ATOM    196  CD1 LEU D  16      42.899  20.911 -14.091  1.00  0.00           C
ATOM    197  CD2 LEU D  16      44.544  21.895 -15.711  1.00  0.00           C
ATOM    198  H   LEU D  16      47.128  20.301 -11.739  1.00  0.00           H
ATOM    199  HA  LEU D  16      44.259  19.802 -12.077  1.00  0.00           H
ATOM    200 1HB  LEU D  16      45.263  21.807 -13.110  1.00  0.00           H
ATOM    201 2HB  LEU D  16      46.325  20.775 -14.073  1.00  0.00           H
ATOM    202  HG  LEU D  16      44.338  19.818 -15.212  1.00  0.00           H
ATOM    203 1HD1 LEU D  16      42.147  20.871 -14.879  1.00  0.00           H
ATOM    204 2HD1 LEU D  16      42.735  20.091 -13.391  1.00  0.00           H
ATOM    205 3HD1 LEU D  16      42.823  21.861 -13.563  1.00  0.00           H
ATOM    206 1HD2 LEU D  16      43.791  21.856 -16.500  1.00  0.00           H
ATOM    207 2HD2 LEU D  16      44.491  22.860 -15.207  1.00  0.00           H
ATOM    208 3HD2 LEU D  16      45.534  21.769 -16.149  1.00  0.00           H
ATOM    209  N   VAL D  17      46.789  17.931 -13.031  1.00  0.00           N
ATOM    210  CA  VAL D  17      47.106  16.650 -13.589  1.00  0.00           C
ATOM    211  C   VAL D  17      46.434  15.619 -12.748  1.00  0.00           C
ATOM    212  O   VAL D  17      46.033  14.562 -13.232  1.00  0.00           O
ATOM    213  CB  VAL D  17      48.627  16.407 -13.612  1.00  0.00           C
ATOM    214  CG1 VAL D  17      48.929  14.945 -13.903  1.00  0.00           C
ATOM    215  CG2 VAL D  17      49.279  17.310 -14.648  1.00  0.00           C
ATOM    216  H   VAL D  17      47.520  18.469 -12.588  1.00  0.00           H
ATOM    217  HA  VAL D  17      46.741  16.619 -14.616  1.00  0.00           H
ATOM    218  HB  VAL D  17      49.036  16.630 -12.626  1.00  0.00           H
ATOM    219 1HG1 VAL D  17      50.008  14.791 -13.916  1.00  0.00           H
ATOM    220 2HG1 VAL D  17      48.483  14.320 -13.129  1.00  0.00           H
ATOM    221 3HG1 VAL D  17      48.514  14.674 -14.874  1.00  0.00           H
ATOM    222 1HG2 VAL D  17      50.354  17.133 -14.659  1.00  0.00           H
ATOM    223 2HG2 VAL D  17      48.866  17.091 -15.633  1.00  0.00           H
ATOM    224 3HG2 VAL D  17      49.085  18.352 -14.397  1.00  0.00           H
ATOM    225  N   GLY D  18      46.312  15.900 -11.439  1.00  0.00           N
ATOM    226  CA  GLY D  18      45.563  15.020 -10.596  1.00  0.00           C
ATOM    227  C   GLY D  18      45.875  15.428  -9.197  1.00  0.00           C
ATOM    228  O   GLY D  18      46.728  16.283  -8.965  1.00  0.00           O
ATOM    229  H   GLY D  18      46.737  16.722 -11.037  1.00  0.00           H
ATOM    230 1HA  GLY D  18      44.502  15.111 -10.827  1.00  0.00           H
ATOM    231 2HA  GLY D  18      45.849  13.989 -10.800  1.00  0.00           H
ATOM    232  N   LEU D  19      45.186  14.819  -8.215  1.00  0.00           N
ATOM    233  CA  LEU D  19      45.445  15.181  -6.855  1.00  0.00           C
ATOM    234  C   LEU D  19      46.826  14.716  -6.536  1.00  0.00           C
ATOM    235  O   LEU D  19      47.193  13.577  -6.819  1.00  0.00           O
ATOM    236  CB  LEU D  19      44.425  14.545  -5.902  1.00  0.00           C
ATOM    237  CG  LEU D  19      44.565  14.930  -4.424  1.00  0.00           C
ATOM    238  CD1 LEU D  19      44.269  16.414  -4.255  1.00  0.00           C
ATOM    239  CD2 LEU D  19      43.618  14.084  -3.586  1.00  0.00           C
ATOM    240  H   LEU D  19      44.490  14.114  -8.411  1.00  0.00           H
ATOM    241  HA  LEU D  19      45.367  16.264  -6.765  1.00  0.00           H
ATOM    242 1HB  LEU D  19      43.424  14.830  -6.225  1.00  0.00           H
ATOM    243 2HB  LEU D  19      44.512  13.461  -5.972  1.00  0.00           H
ATOM    244  HG  LEU D  19      45.591  14.756  -4.099  1.00  0.00           H
ATOM    245 1HD1 LEU D  19      44.369  16.688  -3.204  1.00  0.00           H
ATOM    246 2HD1 LEU D  19      44.973  16.996  -4.849  1.00  0.00           H
ATOM    247 3HD1 LEU D  19      43.253  16.622  -4.588  1.00  0.00           H
ATOM    248 1HD2 LEU D  19      43.719  14.358  -2.536  1.00  0.00           H
ATOM    249 2HD2 LEU D  19      42.592  14.259  -3.910  1.00  0.00           H
ATOM    250 3HD2 LEU D  19      43.864  13.030  -3.712  1.00  0.00           H
ATOM    251  N   LEU D  20      47.642  15.613  -5.950  1.00  0.00           N
ATOM    252  CA  LEU D  20      48.960  15.226  -5.556  1.00  0.00           C
ATOM    253  C   LEU D  20      48.853  14.584  -4.216  1.00  0.00           C
ATOM    254  O   LEU D  20      47.990  14.936  -3.413  1.00  0.00           O
ATOM    255  CB  LEU D  20      49.904  16.434  -5.502  1.00  0.00           C
ATOM    256  CG  LEU D  20      50.118  17.171  -6.831  1.00  0.00           C
ATOM    257  CD1 LEU D  20      50.997  18.392  -6.598  1.00  0.00           C
ATOM    258  CD2 LEU D  20      50.753  16.224  -7.839  1.00  0.00           C
ATOM    259  H   LEU D  20      47.337  16.561  -5.783  1.00  0.00           H
ATOM    260  HA  LEU D  20      49.348  14.522  -6.291  1.00  0.00           H
ATOM    261 1HB  LEU D  20      49.508  17.152  -4.786  1.00  0.00           H
ATOM    262 2HB  LEU D  20      50.878  16.099  -5.148  1.00  0.00           H
ATOM    263  HG  LEU D  20      49.158  17.518  -7.213  1.00  0.00           H
ATOM    264 1HD1 LEU D  20      51.149  18.916  -7.543  1.00  0.00           H
ATOM    265 2HD1 LEU D  20      50.510  19.061  -5.888  1.00  0.00           H
ATOM    266 3HD1 LEU D  20      51.960  18.077  -6.199  1.00  0.00           H
ATOM    267 1HD2 LEU D  20      50.905  16.748  -8.784  1.00  0.00           H
ATOM    268 2HD2 LEU D  20      51.714  15.877  -7.458  1.00  0.00           H
ATOM    269 3HD2 LEU D  20      50.096  15.369  -7.999  1.00  0.00           H
ATOM    270  N   THR D  21      49.727  13.596  -3.951  1.00  0.00           N
ATOM    271  CA  THR D  21      49.670  12.905  -2.700  1.00  0.00           C
ATOM    272  C   THR D  21      51.025  13.003  -2.087  1.00  0.00           C
ATOM    273  O   THR D  21      52.027  13.191  -2.775  1.00  0.00           O
ATOM    274  CB  THR D  21      49.253  11.431  -2.864  1.00  0.00           C
ATOM    275  OG1 THR D  21      50.235  10.738  -3.645  1.00  0.00           O
ATOM    276  CG2 THR D  21      47.901  11.333  -3.555  1.00  0.00           C
ATOM    277  H   THR D  21      50.430  13.331  -4.627  1.00  0.00           H
ATOM    278  HA  THR D  21      48.926  13.393  -2.069  1.00  0.00           H
ATOM    279  HB  THR D  21      49.189  10.960  -1.884  1.00  0.00           H
ATOM    280  HG1 THR D  21      50.982  10.508  -3.086  1.00  0.00           H
ATOM    281 1HG2 THR D  21      47.623  10.285  -3.662  1.00  0.00           H
ATOM    282 2HG2 THR D  21      47.149  11.850  -2.958  1.00  0.00           H
ATOM    283 3HG2 THR D  21      47.962  11.794  -4.540  1.00  0.00           H
ATOM    284  N   PRO D  22      51.066  12.912  -0.790  1.00  0.00           N
ATOM    285  CA  PRO D  22      52.326  12.974  -0.110  1.00  0.00           C
ATOM    286  C   PRO D  22      53.239  11.942  -0.677  1.00  0.00           C
ATOM    287  O   PRO D  22      52.844  10.782  -0.778  1.00  0.00           O
ATOM    288  CB  PRO D  22      51.964  12.679   1.349  1.00  0.00           C
ATOM    289  CG  PRO D  22      50.552  13.140   1.475  1.00  0.00           C
ATOM    290  CD  PRO D  22      49.917  12.766   0.163  1.00  0.00           C
ATOM    291  HA  PRO D  22      52.741  13.987  -0.211  1.00  0.00           H
ATOM    292 1HB  PRO D  22      52.083  11.606   1.557  1.00  0.00           H
ATOM    293 2HB  PRO D  22      52.649  13.215   2.022  1.00  0.00           H
ATOM    294 1HG  PRO D  22      50.068  12.652   2.334  1.00  0.00           H
ATOM    295 2HG  PRO D  22      50.521  14.223   1.667  1.00  0.00           H
ATOM    296 1HD  PRO D  22      49.556  11.728   0.212  1.00  0.00           H
ATOM    297 2HD  PRO D  22      49.087  13.455  -0.054  1.00  0.00           H
ATOM    298  N   GLY D  23      54.460  12.348  -1.067  1.00  0.00           N
ATOM    299  CA  GLY D  23      55.391  11.427  -1.639  1.00  0.00           C
ATOM    300  C   GLY D  23      55.055  11.327  -3.087  1.00  0.00           C
ATOM    301  O   GLY D  23      55.249  10.283  -3.707  1.00  0.00           O
ATOM    302  H   GLY D  23      54.730  13.315  -0.958  1.00  0.00           H
ATOM    303 1HA  GLY D  23      56.407  11.789  -1.478  1.00  0.00           H
ATOM    304 2HA  GLY D  23      55.310  10.466  -1.132  1.00  0.00           H
ATOM    305  N   ALA D  24      54.533  12.419  -3.668  1.00  0.00           N
ATOM    306  CA  ALA D  24      54.276  12.405  -5.074  1.00  0.00           C
ATOM    307  C   ALA D  24      55.592  12.494  -5.770  1.00  0.00           C
ATOM    308  O   ALA D  24      56.549  13.061  -5.244  1.00  0.00           O
ATOM    309  CB  ALA D  24      53.410  13.580  -5.559  1.00  0.00           C
ATOM    310  H   ALA D  24      54.316  13.251  -3.138  1.00  0.00           H
ATOM    311  HA  ALA D  24      53.736  11.487  -5.310  1.00  0.00           H
ATOM    312 1HB  ALA D  24      53.259  13.500  -6.636  1.00  0.00           H
ATOM    313 2HB  ALA D  24      52.445  13.554  -5.054  1.00  0.00           H
ATOM    314 3HB  ALA D  24      53.912  14.518  -5.333  1.00  0.00           H
ATOM    315  N   LYS D  25      55.675  11.905  -6.977  1.00  0.00           N
ATOM    316  CA  LYS D  25      56.907  11.921  -7.705  1.00  0.00           C
ATOM    317  C   LYS D  25      56.581  12.459  -9.055  1.00  0.00           C
ATOM    318  O   LYS D  25      55.586  12.072  -9.664  1.00  0.00           O
ATOM    319  CB  LYS D  25      57.535  10.529  -7.797  1.00  0.00           C
ATOM    320  CG  LYS D  25      58.863  10.487  -8.542  1.00  0.00           C
ATOM    321  CD  LYS D  25      59.452   9.084  -8.543  1.00  0.00           C
ATOM    322  CE  LYS D  25      60.778   9.040  -9.288  1.00  0.00           C
ATOM    323  NZ  LYS D  25      61.366   7.673  -9.297  1.00  0.00           N
ATOM    324  H   LYS D  25      54.871  11.447  -7.380  1.00  0.00           H
ATOM    325  HA  LYS D  25      57.609  12.571  -7.183  1.00  0.00           H
ATOM    326 1HB  LYS D  25      57.703  10.138  -6.793  1.00  0.00           H
ATOM    327 2HB  LYS D  25      56.847   9.852  -8.302  1.00  0.00           H
ATOM    328 1HG  LYS D  25      58.712  10.809  -9.573  1.00  0.00           H
ATOM    329 2HG  LYS D  25      59.569  11.168  -8.067  1.00  0.00           H
ATOM    330 1HD  LYS D  25      59.611   8.756  -7.515  1.00  0.00           H
ATOM    331 2HD  LYS D  25      58.754   8.397  -9.022  1.00  0.00           H
ATOM    332 1HE  LYS D  25      60.628   9.365 -10.317  1.00  0.00           H
ATOM    333 2HE  LYS D  25      61.484   9.722  -8.815  1.00  0.00           H
ATOM    334 1HZ  LYS D  25      62.242   7.686  -9.799  1.00  0.00           H
ATOM    335 2HZ  LYS D  25      61.527   7.369  -8.347  1.00  0.00           H
ATOM    336 3HZ  LYS D  25      60.728   7.035  -9.751  1.00  0.00           H
ATOM    337  N   GLN D  26      57.404  13.398  -9.554  1.00  0.00           N
ATOM    338  CA  GLN D  26      57.130  13.917 -10.856  1.00  0.00           C
ATOM    339  C   GLN D  26      57.606  12.895 -11.830  1.00  0.00           C
ATOM    340  O   GLN D  26      58.752  12.451 -11.767  1.00  0.00           O
ATOM    341  CB  GLN D  26      57.820  15.264 -11.088  1.00  0.00           C
ATOM    342  CG  GLN D  26      57.582  15.856 -12.467  1.00  0.00           C
ATOM    343  CD  GLN D  26      56.140  16.281 -12.673  1.00  0.00           C
ATOM    344  OE1 GLN D  26      55.571  17.011 -11.857  1.00  0.00           O
ATOM    345  NE2 GLN D  26      55.541  15.826 -13.767  1.00  0.00           N
ATOM    346  H   GLN D  26      58.203  13.746  -9.044  1.00  0.00           H
ATOM    347  HA  GLN D  26      56.055  14.070 -10.948  1.00  0.00           H
ATOM    348 1HB  GLN D  26      57.471  15.984 -10.348  1.00  0.00           H
ATOM    349 2HB  GLN D  26      58.895  15.150 -10.952  1.00  0.00           H
ATOM    350 1HG  GLN D  26      58.217  16.733 -12.589  1.00  0.00           H
ATOM    351 2HG  GLN D  26      57.829  15.108 -13.220  1.00  0.00           H
ATOM    352 1HE2 GLN D  26      54.589  16.073 -13.957  1.00  0.00           H
ATOM    353 2HE2 GLN D  26      56.040  15.236 -14.402  1.00  0.00           H
ATOM    354  N   ASN D  27      56.722  12.474 -12.753  1.00  0.00           N
ATOM    355  CA  ASN D  27      57.141  11.557 -13.765  1.00  0.00           C
ATOM    356  C   ASN D  27      57.524  12.376 -14.949  1.00  0.00           C
ATOM    357  O   ASN D  27      56.795  13.287 -15.341  1.00  0.00           O
ATOM    358  CB  ASN D  27      56.057  10.550 -14.104  1.00  0.00           C
ATOM    359  CG  ASN D  27      55.757   9.618 -12.963  1.00  0.00           C
ATOM    360  OD1 ASN D  27      56.649   8.925 -12.460  1.00  0.00           O
ATOM    361  ND2 ASN D  27      54.517   9.587 -12.545  1.00  0.00           N
ATOM    362  H   ASN D  27      55.764  12.794 -12.745  1.00  0.00           H
ATOM    363  HA  ASN D  27      58.007  11.005 -13.395  1.00  0.00           H
ATOM    364 1HB  ASN D  27      55.143  11.078 -14.377  1.00  0.00           H
ATOM    365 2HB  ASN D  27      56.365   9.961 -14.968  1.00  0.00           H
ATOM    366 1HD2 ASN D  27      54.259   8.985 -11.789  1.00  0.00           H
ATOM    367 2HD2 ASN D  27      53.828  10.164 -12.982  1.00  0.00           H
ATOM    368  N   ILE D  28      58.697  12.091 -15.543  1.00  0.00           N
ATOM    369  CA  ILE D  28      59.133  12.946 -16.599  1.00  0.00           C
ATOM    370  C   ILE D  28      58.661  12.351 -17.887  1.00  0.00           C
ATOM    371  O   ILE D  28      59.316  11.503 -18.491  1.00  0.00           O
ATOM    372  CB  ILE D  28      60.664  13.107 -16.610  1.00  0.00           C
ATOM    373  CG1 ILE D  28      61.163  13.562 -15.237  1.00  0.00           C
ATOM    374  CG2 ILE D  28      61.088  14.093 -17.688  1.00  0.00           C
ATOM    375  CD1 ILE D  28      60.561  14.868 -14.770  1.00  0.00           C
ATOM    376  H   ILE D  28      59.272  11.306 -15.274  1.00  0.00           H
ATOM    377  HA  ILE D  28      58.692  13.931 -16.452  1.00  0.00           H
ATOM    378  HB  ILE D  28      61.130  12.142 -16.811  1.00  0.00           H
ATOM    379 1HG1 ILE D  28      60.936  12.797 -14.495  1.00  0.00           H
ATOM    380 2HG1 ILE D  28      62.247  13.678 -15.263  1.00  0.00           H
ATOM    381 1HG2 ILE D  28      62.173  14.196 -17.681  1.00  0.00           H
ATOM    382 2HG2 ILE D  28      60.764  13.729 -18.662  1.00  0.00           H
ATOM    383 3HG2 ILE D  28      60.631  15.063 -17.493  1.00  0.00           H
ATOM    384 1HD1 ILE D  28      60.963  15.124 -13.790  1.00  0.00           H
ATOM    385 2HD1 ILE D  28      60.807  15.657 -15.481  1.00  0.00           H
ATOM    386 3HD1 ILE D  28      59.479  14.765 -14.702  1.00  0.00           H
ATOM    387  N   GLN D  29      57.457  12.769 -18.318  1.00  0.00           N
ATOM    388  CA  GLN D  29      56.917  12.341 -19.572  1.00  0.00           C
ATOM    389  C   GLN D  29      57.125  13.477 -20.513  1.00  0.00           C
ATOM    390  O   GLN D  29      56.393  14.465 -20.470  1.00  0.00           O
ATOM    391  CB  GLN D  29      55.434  11.974 -19.464  1.00  0.00           C
ATOM    392  CG  GLN D  29      54.806  11.531 -20.774  1.00  0.00           C
ATOM    393  CD  GLN D  29      55.390  10.228 -21.284  1.00  0.00           C
ATOM    394  OE1 GLN D  29      55.077   9.149 -20.773  1.00  0.00           O
ATOM    395  NE2 GLN D  29      56.244  10.320 -22.297  1.00  0.00           N
ATOM    396  H   GLN D  29      56.922  13.401 -17.741  1.00  0.00           H
ATOM    397  HA  GLN D  29      57.458  11.453 -19.897  1.00  0.00           H
ATOM    398 1HB  GLN D  29      55.311  11.168 -18.741  1.00  0.00           H
ATOM    399 2HB  GLN D  29      54.873  12.833 -19.095  1.00  0.00           H
ATOM    400 1HG  GLN D  29      53.736  11.390 -20.622  1.00  0.00           H
ATOM    401 2HG  GLN D  29      54.978  12.301 -21.526  1.00  0.00           H
ATOM    402 1HE2 GLN D  29      56.662   9.493 -22.677  1.00  0.00           H
ATOM    403 2HE2 GLN D  29      56.470  11.215 -22.682  1.00  0.00           H
ATOM    404  N   LEU D  30      58.147  13.383 -21.384  1.00  0.00           N
ATOM    405  CA  LEU D  30      58.367  14.473 -22.285  1.00  0.00           C
ATOM    406  C   LEU D  30      58.200  13.988 -23.683  1.00  0.00           C
ATOM    407  O   LEU D  30      58.759  12.962 -24.071  1.00  0.00           O
ATOM    408  CB  LEU D  30      59.768  15.066 -22.096  1.00  0.00           C
ATOM    409  CG  LEU D  30      60.032  15.725 -20.735  1.00  0.00           C
ATOM    410  CD1 LEU D  30      61.497  16.133 -20.645  1.00  0.00           C
ATOM    411  CD2 LEU D  30      59.119  16.931 -20.570  1.00  0.00           C
ATOM    412  H   LEU D  30      58.759  12.579 -21.424  1.00  0.00           H
ATOM    413  HA  LEU D  30      57.632  15.249 -22.074  1.00  0.00           H
ATOM    414 1HB  LEU D  30      60.503  14.273 -22.227  1.00  0.00           H
ATOM    415 2HB  LEU D  30      59.934  15.818 -22.867  1.00  0.00           H
ATOM    416  HG  LEU D  30      59.836  15.008 -19.939  1.00  0.00           H
ATOM    417 1HD1 LEU D  30      61.686  16.602 -19.679  1.00  0.00           H
ATOM    418 2HD1 LEU D  30      62.127  15.250 -20.748  1.00  0.00           H
ATOM    419 3HD1 LEU D  30      61.729  16.840 -21.442  1.00  0.00           H
ATOM    420 1HD2 LEU D  30      59.307  17.399 -19.602  1.00  0.00           H
ATOM    421 2HD2 LEU D  30      59.315  17.649 -21.365  1.00  0.00           H
ATOM    422 3HD2 LEU D  30      58.078  16.608 -20.621  1.00  0.00           H
ATOM    423  N   ILE D  31      57.384  14.716 -24.471  1.00  0.00           N
ATOM    424  CA  ILE D  31      57.108  14.320 -25.819  1.00  0.00           C
ATOM    425  C   ILE D  31      57.828  15.290 -26.701  1.00  0.00           C
ATOM    426  O   ILE D  31      57.635  16.497 -26.579  1.00  0.00           O
ATOM    427  CB  ILE D  31      55.600  14.320 -26.129  1.00  0.00           C
ATOM    428  CG1 ILE D  31      54.867  13.334 -25.214  1.00  0.00           C
ATOM    429  CG2 ILE D  31      55.357  13.976 -27.590  1.00  0.00           C
ATOM    430  CD1 ILE D  31      53.361  13.435 -25.290  1.00  0.00           C
ATOM    431  H   ILE D  31      56.958  15.556 -24.106  1.00  0.00           H
ATOM    432  HA  ILE D  31      57.477  13.306 -25.964  1.00  0.00           H
ATOM    433  HB  ILE D  31      55.186  15.307 -25.924  1.00  0.00           H
ATOM    434 1HG1 ILE D  31      55.155  12.316 -25.473  1.00  0.00           H
ATOM    435 2HG1 ILE D  31      55.168  13.505 -24.180  1.00  0.00           H
ATOM    436 1HG2 ILE D  31      54.286  13.979 -27.792  1.00  0.00           H
ATOM    437 2HG2 ILE D  31      55.847  14.714 -28.224  1.00  0.00           H
ATOM    438 3HG2 ILE D  31      55.763  12.987 -27.804  1.00  0.00           H
ATOM    439 1HD1 ILE D  31      52.913  12.706 -24.614  1.00  0.00           H
ATOM    440 2HD1 ILE D  31      53.048  14.439 -25.001  1.00  0.00           H
ATOM    441 3HD1 ILE D  31      53.034  13.232 -26.309  1.00  0.00           H
ATOM    442  N   ASN D  32      58.694  14.802 -27.608  1.00  0.00           N
ATOM    443  CA  ASN D  32      59.341  15.767 -28.449  1.00  0.00           C
ATOM    444  C   ASN D  32      58.544  15.916 -29.698  1.00  0.00           C
ATOM    445  O   ASN D  32      58.327  14.953 -30.432  1.00  0.00           O
ATOM    446  CB  ASN D  32      60.772  15.365 -28.756  1.00  0.00           C
ATOM    447  CG  ASN D  32      61.505  16.407 -29.556  1.00  0.00           C
ATOM    448  OD1 ASN D  32      60.909  17.104 -30.384  1.00  0.00           O
ATOM    449  ND2 ASN D  32      62.787  16.525 -29.324  1.00  0.00           N
ATOM    450  H   ASN D  32      58.908  13.822 -27.729  1.00  0.00           H
ATOM    451  HA  ASN D  32      59.362  16.724 -27.925  1.00  0.00           H
ATOM    452 1HB  ASN D  32      61.311  15.194 -27.824  1.00  0.00           H
ATOM    453 2HB  ASN D  32      60.775  14.428 -29.313  1.00  0.00           H
ATOM    454 1HD2 ASN D  32      63.326  17.202 -29.827  1.00  0.00           H
ATOM    455 2HD2 ASN D  32      63.229  15.939 -28.645  1.00  0.00           H
ATOM    456  N   THR D  33      58.018  17.135 -29.930  1.00  0.00           N
ATOM    457  CA  THR D  33      57.189  17.315 -31.080  1.00  0.00           C
ATOM    458  C   THR D  33      57.992  17.802 -32.252  1.00  0.00           C
ATOM    459  O   THR D  33      58.141  17.082 -33.237  1.00  0.00           O
ATOM    460  CB  THR D  33      56.044  18.302 -30.787  1.00  0.00           C
ATOM    461  OG1 THR D  33      56.590  19.572 -30.407  1.00  0.00           O
ATOM    462  CG2 THR D  33      55.162  17.777 -29.664  1.00  0.00           C
ATOM    463  H   THR D  33      58.192  17.921 -29.321  1.00  0.00           H
ATOM    464  HA  THR D  33      56.753  16.352 -31.347  1.00  0.00           H
ATOM    465  HB  THR D  33      55.439  18.435 -31.684  1.00  0.00           H
ATOM    466  HG1 THR D  33      55.874  20.186 -30.225  1.00  0.00           H
ATOM    467 1HG2 THR D  33      54.359  18.487 -29.470  1.00  0.00           H
ATOM    468 2HG2 THR D  33      54.737  16.817 -29.954  1.00  0.00           H
ATOM    469 3HG2 THR D  33      55.759  17.651 -28.761  1.00  0.00           H
ATOM    470  N   ASN D  34      58.552  19.031 -32.171  1.00  0.00           N
ATOM    471  CA  ASN D  34      59.379  19.544 -33.226  1.00  0.00           C
ATOM    472  C   ASN D  34      60.476  20.339 -32.593  1.00  0.00           C
ATOM    473  O   ASN D  34      60.523  21.560 -32.741  1.00  0.00           O
ATOM    474  CB  ASN D  34      58.581  20.382 -34.209  1.00  0.00           C
ATOM    475  CG  ASN D  34      59.374  20.748 -35.433  1.00  0.00           C
ATOM    476  OD1 ASN D  34      60.319  20.045 -35.809  1.00  0.00           O
ATOM    477  ND2 ASN D  34      59.007  21.835 -36.062  1.00  0.00           N
ATOM    478  H   ASN D  34      58.388  19.601 -31.353  1.00  0.00           H
ATOM    479  HA  ASN D  34      59.807  18.702 -33.772  1.00  0.00           H
ATOM    480 1HB  ASN D  34      57.691  19.833 -34.517  1.00  0.00           H
ATOM    481 2HB  ASN D  34      58.248  21.298 -33.719  1.00  0.00           H
ATOM    482 1HD2 ASN D  34      59.498  22.128 -36.884  1.00  0.00           H
ATOM    483 2HD2 ASN D  34      58.237  22.374 -35.723  1.00  0.00           H
ATOM    484  N   GLY D  35      61.399  19.668 -31.885  1.00  0.00           N
ATOM    485  CA  GLY D  35      62.495  20.367 -31.284  1.00  0.00           C
ATOM    486  C   GLY D  35      62.142  20.880 -29.919  1.00  0.00           C
ATOM    487  O   GLY D  35      62.867  21.708 -29.375  1.00  0.00           O
ATOM    488  H   GLY D  35      61.331  18.667 -31.768  1.00  0.00           H
ATOM    489 1HA  GLY D  35      63.355  19.701 -31.211  1.00  0.00           H
ATOM    490 2HA  GLY D  35      62.788  21.201 -31.921  1.00  0.00           H
ATOM    491  N   SER D  36      61.030  20.419 -29.313  1.00  0.00           N
ATOM    492  CA  SER D  36      60.666  20.973 -28.038  1.00  0.00           C
ATOM    493  C   SER D  36      59.899  19.928 -27.304  1.00  0.00           C
ATOM    494  O   SER D  36      59.353  19.016 -27.918  1.00  0.00           O
ATOM    495  CB  SER D  36      59.835  22.232 -28.200  1.00  0.00           C
ATOM    496  OG  SER D  36      58.617  21.951 -28.832  1.00  0.00           O
ATOM    497  H   SER D  36      60.449  19.701 -29.721  1.00  0.00           H
ATOM    498  HA  SER D  36      61.579  21.235 -27.501  1.00  0.00           H
ATOM    499 1HB  SER D  36      59.647  22.671 -27.221  1.00  0.00           H
ATOM    500 2HB  SER D  36      60.392  22.962 -28.785  1.00  0.00           H
ATOM    501  HG  SER D  36      57.931  22.208 -28.211  1.00  0.00           H
ATOM    502  N   TRP D  37      59.818  20.038 -25.962  1.00  0.00           N
ATOM    503  CA  TRP D  37      59.167  18.993 -25.227  1.00  0.00           C
ATOM    504  C   TRP D  37      57.969  19.532 -24.519  1.00  0.00           C
ATOM    505  O   TRP D  37      58.027  20.563 -23.849  1.00  0.00           O
ATOM    506  CB  TRP D  37      60.126  18.363 -24.215  1.00  0.00           C
ATOM    507  CG  TRP D  37      61.317  17.708 -24.846  1.00  0.00           C
ATOM    508  CD1 TRP D  37      61.443  16.393 -25.180  1.00  0.00           C
ATOM    509  CD2 TRP D  37      62.564  18.339 -25.226  1.00  0.00           C
ATOM    510  NE1 TRP D  37      62.676  16.162 -25.737  1.00  0.00           N
ATOM    511  CE2 TRP D  37      63.375  17.342 -25.775  1.00  0.00           C
ATOM    512  CE3 TRP D  37      63.049  19.650 -25.146  1.00  0.00           C
ATOM    513  CZ2 TRP D  37      64.651  17.610 -26.243  1.00  0.00           C
ATOM    514  CZ3 TRP D  37      64.328  19.919 -25.617  1.00  0.00           C
ATOM    515  CH2 TRP D  37      65.108  18.925 -26.152  1.00  0.00           C
ATOM    516  H   TRP D  37      60.199  20.829 -25.462  1.00  0.00           H
ATOM    517  HA  TRP D  37      58.850  18.222 -25.929  1.00  0.00           H
ATOM    518 1HB  TRP D  37      60.481  19.128 -23.525  1.00  0.00           H
ATOM    519 2HB  TRP D  37      59.594  17.614 -23.627  1.00  0.00           H
ATOM    520  HD1 TRP D  37      60.676  15.635 -25.027  1.00  0.00           H
ATOM    521  HE1 TRP D  37      63.015  15.269 -26.066  1.00  0.00           H
ATOM    522  HE3 TRP D  37      62.433  20.444 -24.725  1.00  0.00           H
ATOM    523  HZ2 TRP D  37      65.286  16.834 -26.671  1.00  0.00           H
ATOM    524  HZ3 TRP D  37      64.699  20.943 -25.550  1.00  0.00           H
ATOM    525  HH2 TRP D  37      66.107  19.171 -26.512  1.00  0.00           H
ATOM    526  N   HIS D  38      56.833  18.824 -24.692  1.00  0.00           N
ATOM    527  CA  HIS D  38      55.562  19.289 -24.247  1.00  0.00           C
ATOM    528  C   HIS D  38      54.939  18.200 -23.430  1.00  0.00           C
ATOM    529  O   HIS D  38      54.403  17.235 -23.974  1.00  0.00           O
ATOM    530  CB  HIS D  38      54.657  19.667 -25.425  1.00  0.00           C
ATOM    531  CG  HIS D  38      55.189  20.793 -26.255  1.00  0.00           C
ATOM    532  ND1 HIS D  38      55.010  22.117 -25.915  1.00  0.00           N
ATOM    533  CD2 HIS D  38      55.895  20.793 -27.410  1.00  0.00           C
ATOM    534  CE1 HIS D  38      55.584  22.884 -26.826  1.00  0.00           C
ATOM    535  NE2 HIS D  38      56.127  22.105 -27.743  1.00  0.00           N
ATOM    536  H   HIS D  38      56.894  17.929 -25.155  1.00  0.00           H
ATOM    537  HA  HIS D  38      55.694  20.181 -23.636  1.00  0.00           H
ATOM    538 1HB  HIS D  38      54.521  18.800 -26.072  1.00  0.00           H
ATOM    539 2HB  HIS D  38      53.674  19.953 -25.051  1.00  0.00           H
ATOM    540  HD1 HIS D  38      54.591  22.460 -25.074  1.00  0.00           H
ATOM    541  HD2 HIS D  38      56.268  19.993 -28.050  1.00  0.00           H
ATOM    542  HE1 HIS D  38      55.554  23.969 -26.737  1.00  0.00           H
ATOM    543  N   ILE D  39      55.058  18.293 -22.095  1.00  0.00           N
ATOM    544  CA  ILE D  39      54.398  17.359 -21.230  1.00  0.00           C
ATOM    545  C   ILE D  39      52.947  17.711 -21.264  1.00  0.00           C
ATOM    546  O   ILE D  39      52.067  16.876 -21.062  1.00  0.00           O
ATOM    547  CB  ILE D  39      54.936  17.415 -19.788  1.00  0.00           C
ATOM    548  CG1 ILE D  39      54.412  16.228 -18.976  1.00  0.00           C
ATOM    549  CG2 ILE D  39      54.550  18.729 -19.127  1.00  0.00           C
ATOM    550  CD1 ILE D  39      55.107  16.043 -17.647  1.00  0.00           C
ATOM    551  H   ILE D  39      55.617  19.029 -21.689  1.00  0.00           H
ATOM    552  HA  ILE D  39      54.571  16.353 -21.610  1.00  0.00           H
ATOM    553  HB  ILE D  39      56.022  17.332 -19.802  1.00  0.00           H
ATOM    554 1HG1 ILE D  39      53.346  16.358 -18.788  1.00  0.00           H
ATOM    555 2HG1 ILE D  39      54.531  15.311 -19.553  1.00  0.00           H
ATOM    556 1HG2 ILE D  39      54.938  18.752 -18.109  1.00  0.00           H
ATOM    557 2HG2 ILE D  39      54.970  19.559 -19.694  1.00  0.00           H
ATOM    558 3HG2 ILE D  39      53.464  18.819 -19.103  1.00  0.00           H
ATOM    559 1HD1 ILE D  39      54.681  15.183 -17.130  1.00  0.00           H
ATOM    560 2HD1 ILE D  39      56.172  15.875 -17.813  1.00  0.00           H
ATOM    561 3HD1 ILE D  39      54.971  16.935 -17.037  1.00  0.00           H
ATOM    562  N   ASN D  40      52.680  18.994 -21.555  1.00  0.00           N
ATOM    563  CA  ASN D  40      51.366  19.569 -21.603  1.00  0.00           C
ATOM    564  C   ASN D  40      50.615  19.146 -22.833  1.00  0.00           C
ATOM    565  O   ASN D  40      49.430  19.448 -22.962  1.00  0.00           O
ATOM    566  CB  ASN D  40      51.448  21.083 -21.526  1.00  0.00           C
ATOM    567  CG  ASN D  40      52.342  21.667 -22.585  1.00  0.00           C
ATOM    568  OD1 ASN D  40      53.429  21.144 -22.855  1.00  0.00           O
ATOM    569  ND2 ASN D  40      51.905  22.742 -23.189  1.00  0.00           N
ATOM    570  H   ASN D  40      53.480  19.578 -21.752  1.00  0.00           H
ATOM    571  HA  ASN D  40      50.797  19.206 -20.746  1.00  0.00           H
ATOM    572 1HB  ASN D  40      50.449  21.508 -21.635  1.00  0.00           H
ATOM    573 2HB  ASN D  40      51.824  21.377 -20.547  1.00  0.00           H
ATOM    574 1HD2 ASN D  40      52.458  23.175 -23.903  1.00  0.00           H
ATOM    575 2HD2 ASN D  40      51.019  23.132 -22.939  1.00  0.00           H
ATOM    576  N   SER D  41      51.281  18.469 -23.785  1.00  0.00           N
ATOM    577  CA  SER D  41      50.612  17.921 -24.934  1.00  0.00           C
ATOM    578  C   SER D  41      49.929  16.615 -24.624  1.00  0.00           C
ATOM    579  O   SER D  41      49.396  15.975 -25.530  1.00  0.00           O
ATOM    580  CB  SER D  41      51.606  17.722 -26.061  1.00  0.00           C
ATOM    581  OG  SER D  41      52.565  16.758 -25.721  1.00  0.00           O
ATOM    582  H   SER D  41      52.278  18.342 -23.690  1.00  0.00           H
ATOM    583  HA  SER D  41      49.846  18.627 -25.258  1.00  0.00           H
ATOM    584 1HB  SER D  41      51.078  17.411 -26.962  1.00  0.00           H
ATOM    585 2HB  SER D  41      52.100  18.667 -26.282  1.00  0.00           H
ATOM    586  HG  SER D  41      53.204  17.206 -25.162  1.00  0.00           H
ATOM    587  N   THR D  42      49.962  16.144 -23.360  1.00  0.00           N
ATOM    588  CA  THR D  42      49.265  14.930 -23.025  1.00  0.00           C
ATOM    589  C   THR D  42      47.854  15.257 -22.609  1.00  0.00           C
ATOM    590  O   THR D  42      47.577  16.369 -22.163  1.00  0.00           O
ATOM    591  CB  THR D  42      49.982  14.158 -21.902  1.00  0.00           C
ATOM    592  OG1 THR D  42      50.042  14.971 -20.723  1.00  0.00           O
ATOM    593  CG2 THR D  42      51.394  13.786 -22.328  1.00  0.00           C
ATOM    594  H   THR D  42      50.472  16.633 -22.638  1.00  0.00           H
ATOM    595  HA  THR D  42      49.235  14.293 -23.909  1.00  0.00           H
ATOM    596  HB  THR D  42      49.426  13.249 -21.673  1.00  0.00           H
ATOM    597  HG1 THR D  42      50.760  15.603 -20.806  1.00  0.00           H
ATOM    598 1HG2 THR D  42      51.885  13.241 -21.522  1.00  0.00           H
ATOM    599 2HG2 THR D  42      51.352  13.158 -23.218  1.00  0.00           H
ATOM    600 3HG2 THR D  42      51.958  14.691 -22.550  1.00  0.00           H
ATOM    601  N   ALA D  43      46.918  14.283 -22.740  1.00  0.00           N
ATOM    602  CA  ALA D  43      45.539  14.543 -22.397  1.00  0.00           C
ATOM    603  C   ALA D  43      45.266  13.966 -21.032  1.00  0.00           C
ATOM    604  O   ALA D  43      45.544  12.804 -20.750  1.00  0.00           O
ATOM    605  CB  ALA D  43      44.533  13.944 -23.388  1.00  0.00           C
ATOM    606  H   ALA D  43      47.176  13.367 -23.078  1.00  0.00           H
ATOM    607  HA  ALA D  43      45.388  15.623 -22.396  1.00  0.00           H
ATOM    608 1HB  ALA D  43      43.519  14.181 -23.065  1.00  0.00           H
ATOM    609 2HB  ALA D  43      44.705  14.364 -24.380  1.00  0.00           H
ATOM    610 3HB  ALA D  43      44.658  12.863 -23.425  1.00  0.00           H
ATOM    611  N   LEU D  44      44.790  14.856 -20.144  1.00  0.00           N
ATOM    612  CA  LEU D  44      44.409  14.745 -18.762  1.00  0.00           C
ATOM    613  C   LEU D  44      43.029  14.245 -18.420  1.00  0.00           C
ATOM    614  O   LEU D  44      42.678  14.304 -17.249  1.00  0.00           O
ATOM    615  CB  LEU D  44      44.583  16.125 -18.114  1.00  0.00           C
ATOM    616  CG  LEU D  44      46.031  16.587 -17.912  1.00  0.00           C
ATOM    617  CD1 LEU D  44      46.043  17.898 -17.138  1.00  0.00           C
ATOM    618  CD2 LEU D  44      46.810  15.509 -17.173  1.00  0.00           C
ATOM    619  H   LEU D  44      44.709  15.750 -20.607  1.00  0.00           H
ATOM    620  HA  LEU D  44      45.067  14.023 -18.279  1.00  0.00           H
ATOM    621 1HB  LEU D  44      44.082  16.865 -18.736  1.00  0.00           H
ATOM    622 2HB  LEU D  44      44.099  16.114 -17.138  1.00  0.00           H
ATOM    623  HG  LEU D  44      46.494  16.768 -18.882  1.00  0.00           H
ATOM    624 1HD1 LEU D  44      47.072  18.227 -16.994  1.00  0.00           H
ATOM    625 2HD1 LEU D  44      45.496  18.656 -17.698  1.00  0.00           H
ATOM    626 3HD1 LEU D  44      45.570  17.752 -16.167  1.00  0.00           H
ATOM    627 1HD2 LEU D  44      47.840  15.837 -17.030  1.00  0.00           H
ATOM    628 2HD2 LEU D  44      46.348  15.327 -16.202  1.00  0.00           H
ATOM    629 3HD2 LEU D  44      46.800  14.588 -17.757  1.00  0.00           H
ATOM    630  N   ASN D  45      42.150  13.870 -19.365  1.00  0.00           N
ATOM    631  CA  ASN D  45      40.772  13.666 -18.980  1.00  0.00           C
ATOM    632  C   ASN D  45      40.519  12.350 -18.296  1.00  0.00           C
ATOM    633  O   ASN D  45      40.021  11.404 -18.904  1.00  0.00           O
ATOM    634  CB  ASN D  45      39.872  13.796 -20.195  1.00  0.00           C
ATOM    635  CG  ASN D  45      39.981  15.143 -20.854  1.00  0.00           C
ATOM    636  OD1 ASN D  45      39.625  16.168 -20.262  1.00  0.00           O
ATOM    637  ND2 ASN D  45      40.468  15.161 -22.068  1.00  0.00           N
ATOM    638  H   ASN D  45      42.418  13.726 -20.328  1.00  0.00           H
ATOM    639  HA  ASN D  45      40.499  14.432 -18.253  1.00  0.00           H
ATOM    640 1HB  ASN D  45      40.129  13.026 -20.923  1.00  0.00           H
ATOM    641 2HB  ASN D  45      38.835  13.633 -19.899  1.00  0.00           H
ATOM    642 1HD2 ASN D  45      40.564  16.030 -22.556  1.00  0.00           H
ATOM    643 2HD2 ASN D  45      40.744  14.308 -22.509  1.00  0.00           H
ATOM    644  N   CYS D  46      40.807  12.284 -16.977  1.00  0.00           N
ATOM    645  CA  CYS D  46      40.492  11.137 -16.161  1.00  0.00           C
ATOM    646  C   CYS D  46      39.268  11.462 -15.352  1.00  0.00           C
ATOM    647  O   CYS D  46      39.091  12.598 -14.917  1.00  0.00           O
ATOM    648  CB  CYS D  46      41.556  10.782 -15.101  1.00  0.00           C
ATOM    649  SG  CYS D  46      43.033   9.896 -15.685  1.00  0.00           S
ATOM    650  H   CYS D  46      41.263  13.079 -16.553  1.00  0.00           H
ATOM    651  HA  CYS D  46      40.399  10.266 -16.810  1.00  0.00           H
ATOM    652 1HB  CYS D  46      41.911  11.694 -14.622  1.00  0.00           H
ATOM    653 2HB  CYS D  46      41.106  10.160 -14.328  1.00  0.00           H
ATOM    654  N   ASN D  47      38.384  10.461 -15.124  1.00  0.00           N
ATOM    655  CA  ASN D  47      37.240  10.690 -14.284  1.00  0.00           C
ATOM    656  C   ASN D  47      36.806   9.377 -13.688  1.00  0.00           C
ATOM    657  O   ASN D  47      37.019   8.320 -14.278  1.00  0.00           O
ATOM    658  CB  ASN D  47      36.110  11.343 -15.059  1.00  0.00           C
ATOM    659  CG  ASN D  47      35.070  11.953 -14.160  1.00  0.00           C
ATOM    660  OD1 ASN D  47      35.216  11.951 -12.932  1.00  0.00           O
ATOM    661  ND2 ASN D  47      34.025  12.474 -14.749  1.00  0.00           N
ATOM    662  H   ASN D  47      38.517   9.549 -15.537  1.00  0.00           H
ATOM    663  HA  ASN D  47      37.533  11.362 -13.476  1.00  0.00           H
ATOM    664 1HB  ASN D  47      36.515  12.122 -15.706  1.00  0.00           H
ATOM    665 2HB  ASN D  47      35.632  10.601 -15.697  1.00  0.00           H
ATOM    666 1HD2 ASN D  47      33.300  12.894 -14.200  1.00  0.00           H
ATOM    667 2HD2 ASN D  47      33.950  12.454 -15.744  1.00  0.00           H
ATOM    668  N   GLU D  48      36.153   9.458 -12.504  1.00  0.00           N
ATOM    669  CA  GLU D  48      35.603   8.424 -11.655  1.00  0.00           C
ATOM    670  C   GLU D  48      36.573   7.355 -11.246  1.00  0.00           C
ATOM    671  O   GLU D  48      36.581   6.250 -11.783  1.00  0.00           O
ATOM    672  CB  GLU D  48      34.415   7.765 -12.359  1.00  0.00           C
ATOM    673  CG  GLU D  48      33.264   8.712 -12.669  1.00  0.00           C
ATOM    674  CD  GLU D  48      32.073   8.010 -13.259  1.00  0.00           C
ATOM    675  OE1 GLU D  48      32.199   6.864 -13.616  1.00  0.00           O
ATOM    676  OE2 GLU D  48      31.035   8.623 -13.355  1.00  0.00           O
ATOM    677  H   GLU D  48      36.068  10.424 -12.222  1.00  0.00           H
ATOM    678  HA  GLU D  48      35.259   8.884 -10.728  1.00  0.00           H
ATOM    679 1HB  GLU D  48      34.748   7.324 -13.298  1.00  0.00           H
ATOM    680 2HB  GLU D  48      34.026   6.958 -11.738  1.00  0.00           H
ATOM    681 1HG  GLU D  48      32.959   9.210 -11.749  1.00  0.00           H
ATOM    682 2HG  GLU D  48      33.612   9.475 -13.364  1.00  0.00           H
ATOM    683  N   SER D  49      37.478   7.701 -10.314  1.00  0.00           N
ATOM    684  CA  SER D  49      38.407   6.771  -9.735  1.00  0.00           C
ATOM    685  C   SER D  49      37.923   6.328  -8.387  1.00  0.00           C
ATOM    686  O   SER D  49      38.648   5.659  -7.652  1.00  0.00           O
ATOM    687  CB  SER D  49      39.781   7.401  -9.613  1.00  0.00           C
ATOM    688  OG  SER D  49      39.755   8.497  -8.741  1.00  0.00           O
ATOM    689  H   SER D  49      37.495   8.665 -10.013  1.00  0.00           H
ATOM    690  HA  SER D  49      38.479   5.901 -10.389  1.00  0.00           H
ATOM    691 1HB  SER D  49      40.490   6.659  -9.249  1.00  0.00           H
ATOM    692 2HB  SER D  49      40.121   7.724 -10.596  1.00  0.00           H
ATOM    693  HG  SER D  49      40.532   9.021  -8.951  1.00  0.00           H
ATOM    694  N   LEU D  50      36.672   6.667  -8.024  1.00  0.00           N
ATOM    695  CA  LEU D  50      36.195   6.361  -6.706  1.00  0.00           C
ATOM    696  C   LEU D  50      36.093   4.880  -6.513  1.00  0.00           C
ATOM    697  O   LEU D  50      36.290   4.390  -5.402  1.00  0.00           O
ATOM    698  CB  LEU D  50      34.828   7.013  -6.467  1.00  0.00           C
ATOM    699  CG  LEU D  50      34.825   8.545  -6.392  1.00  0.00           C
ATOM    700  CD1 LEU D  50      33.391   9.047  -6.301  1.00  0.00           C
ATOM    701  CD2 LEU D  50      35.640   8.995  -5.189  1.00  0.00           C
ATOM    702  H   LEU D  50      36.057   7.139  -8.672  1.00  0.00           H
ATOM    703  HA  LEU D  50      36.903   6.760  -5.981  1.00  0.00           H
ATOM    704 1HB  LEU D  50      34.158   6.720  -7.273  1.00  0.00           H
ATOM    705 2HB  LEU D  50      34.421   6.634  -5.529  1.00  0.00           H
ATOM    706  HG  LEU D  50      35.264   8.955  -7.303  1.00  0.00           H
ATOM    707 1HD1 LEU D  50      33.389  10.135  -6.246  1.00  0.00           H
ATOM    708 2HD1 LEU D  50      32.835   8.727  -7.183  1.00  0.00           H
ATOM    709 3HD1 LEU D  50      32.919   8.639  -5.407  1.00  0.00           H
ATOM    710 1HD2 LEU D  50      35.639  10.085  -5.136  1.00  0.00           H
ATOM    711 2HD2 LEU D  50      35.202   8.587  -4.278  1.00  0.00           H
ATOM    712 3HD2 LEU D  50      36.665   8.639  -5.290  1.00  0.00           H
ATOM    713  N   ASN D  51      35.777   4.113  -7.571  1.00  0.00           N
ATOM    714  CA  ASN D  51      35.628   2.710  -7.326  1.00  0.00           C
ATOM    715  C   ASN D  51      36.938   1.984  -7.122  1.00  0.00           C
ATOM    716  O   ASN D  51      37.175   1.433  -6.046  1.00  0.00           O
ATOM    717  CB  ASN D  51      34.848   2.075  -8.463  1.00  0.00           C
ATOM    718  CG  ASN D  51      33.391   2.444  -8.441  1.00  0.00           C
ATOM    719  OD1 ASN D  51      32.859   2.861  -7.406  1.00  0.00           O
ATOM    720  ND2 ASN D  51      32.735   2.297  -9.564  1.00  0.00           N
ATOM    721  H   ASN D  51      35.643   4.466  -8.508  1.00  0.00           H
ATOM    722  HA  ASN D  51      35.073   2.578  -6.396  1.00  0.00           H
ATOM    723 1HB  ASN D  51      35.276   2.387  -9.416  1.00  0.00           H
ATOM    724 2HB  ASN D  51      34.938   0.990  -8.404  1.00  0.00           H
ATOM    725 1HD2 ASN D  51      31.762   2.527  -9.608  1.00  0.00           H
ATOM    726 2HD2 ASN D  51      33.206   1.956 -10.377  1.00  0.00           H
ATOM    727  N   THR D  52      37.812   1.959  -8.152  1.00  0.00           N
ATOM    728  CA  THR D  52      39.102   1.311  -8.117  1.00  0.00           C
ATOM    729  C   THR D  52      40.241   2.125  -7.559  1.00  0.00           C
ATOM    730  O   THR D  52      41.062   1.604  -6.806  1.00  0.00           O
ATOM    731  CB  THR D  52      39.488   0.845  -9.533  1.00  0.00           C
ATOM    732  OG1 THR D  52      38.506  -0.078 -10.020  1.00  0.00           O
ATOM    733  CG2 THR D  52      40.851   0.170  -9.520  1.00  0.00           C
ATOM    734  H   THR D  52      37.522   2.432  -8.996  1.00  0.00           H
ATOM    735  HA  THR D  52      39.035   0.441  -7.463  1.00  0.00           H
ATOM    736  HB  THR D  52      39.522   1.705 -10.202  1.00  0.00           H
ATOM    737  HG1 THR D  52      38.798  -0.444 -10.858  1.00  0.00           H
ATOM    738 1HG2 THR D  52      41.107  -0.152 -10.529  1.00  0.00           H
ATOM    739 2HG2 THR D  52      41.602   0.874  -9.161  1.00  0.00           H
ATOM    740 3HG2 THR D  52      40.822  -0.695  -8.860  1.00  0.00           H
ATOM    741  N   GLY D  53      40.342   3.423  -7.911  1.00  0.00           N
ATOM    742  CA  GLY D  53      41.466   4.197  -7.447  1.00  0.00           C
ATOM    743  C   GLY D  53      42.552   4.119  -8.491  1.00  0.00           C
ATOM    744  O   GLY D  53      43.697   4.504  -8.255  1.00  0.00           O
ATOM    745  H   GLY D  53      39.647   3.867  -8.494  1.00  0.00           H
ATOM    746 1HA  GLY D  53      41.153   5.227  -7.278  1.00  0.00           H
ATOM    747 2HA  GLY D  53      41.808   3.804  -6.490  1.00  0.00           H
ATOM    748  N   TRP D  54      42.191   3.621  -9.690  1.00  0.00           N
ATOM    749  CA  TRP D  54      43.035   3.368 -10.830  1.00  0.00           C
ATOM    750  C   TRP D  54      43.834   4.584 -11.208  1.00  0.00           C
ATOM    751  O   TRP D  54      44.942   4.464 -11.728  1.00  0.00           O
ATOM    752  CB  TRP D  54      42.192   2.919 -12.025  1.00  0.00           C
ATOM    753  CG  TRP D  54      41.178   3.934 -12.457  1.00  0.00           C
ATOM    754  CD1 TRP D  54      39.909   4.074 -11.977  1.00  0.00           C
ATOM    755  CD2 TRP D  54      41.342   4.962 -13.463  1.00  0.00           C
ATOM    756  NE1 TRP D  54      39.276   5.113 -12.614  1.00  0.00           N
ATOM    757  CE2 TRP D  54      40.138   5.669 -13.525  1.00  0.00           C
ATOM    758  CE3 TRP D  54      42.399   5.335 -14.302  1.00  0.00           C
ATOM    759  CZ2 TRP D  54      39.955   6.731 -14.396  1.00  0.00           C
ATOM    760  CZ3 TRP D  54      42.217   6.401 -15.175  1.00  0.00           C
ATOM    761  CH2 TRP D  54      41.025   7.081 -15.220  1.00  0.00           C
ATOM    762  H   TRP D  54      41.204   3.416  -9.752  1.00  0.00           H
ATOM    763  HA  TRP D  54      43.732   2.570 -10.574  1.00  0.00           H
ATOM    764 1HB  TRP D  54      42.845   2.705 -12.871  1.00  0.00           H
ATOM    765 2HB  TRP D  54      41.668   1.996 -11.774  1.00  0.00           H
ATOM    766  HD1 TRP D  54      39.464   3.452 -11.204  1.00  0.00           H
ATOM    767  HE1 TRP D  54      38.329   5.418 -12.441  1.00  0.00           H
ATOM    768  HE3 TRP D  54      43.348   4.801 -14.269  1.00  0.00           H
ATOM    769  HZ2 TRP D  54      39.016   7.283 -14.448  1.00  0.00           H
ATOM    770  HZ3 TRP D  54      43.044   6.684 -15.826  1.00  0.00           H
ATOM    771  HH2 TRP D  54      40.915   7.912 -15.918  1.00  0.00           H
ATOM    772  N   LEU D  55      43.285   5.786 -10.960  1.00  0.00           N
ATOM    773  CA  LEU D  55      43.875   7.055 -11.300  1.00  0.00           C
ATOM    774  C   LEU D  55      45.283   7.164 -10.797  1.00  0.00           C
ATOM    775  O   LEU D  55      46.136   7.735 -11.474  1.00  0.00           O
ATOM    776  CB  LEU D  55      43.034   8.200 -10.722  1.00  0.00           C
ATOM    777  CG  LEU D  55      43.616   9.609 -10.902  1.00  0.00           C
ATOM    778  CD1 LEU D  55      43.776   9.906 -12.387  1.00  0.00           C
ATOM    779  CD2 LEU D  55      42.700  10.625 -10.237  1.00  0.00           C
ATOM    780  H   LEU D  55      42.388   5.769 -10.497  1.00  0.00           H
ATOM    781  HA  LEU D  55      43.896   7.147 -12.385  1.00  0.00           H
ATOM    782 1HB  LEU D  55      42.054   8.184 -11.195  1.00  0.00           H
ATOM    783 2HB  LEU D  55      42.903   8.030  -9.654  1.00  0.00           H
ATOM    784  HG  LEU D  55      44.604   9.656 -10.444  1.00  0.00           H
ATOM    785 1HD1 LEU D  55      44.189  10.907 -12.515  1.00  0.00           H
ATOM    786 2HD1 LEU D  55      44.451   9.176 -12.834  1.00  0.00           H
ATOM    787 3HD1 LEU D  55      42.804   9.850 -12.876  1.00  0.00           H
ATOM    788 1HD2 LEU D  55      43.113  11.626 -10.365  1.00  0.00           H
ATOM    789 2HD2 LEU D  55      41.712  10.580 -10.696  1.00  0.00           H
ATOM    790 3HD2 LEU D  55      42.617  10.399  -9.174  1.00  0.00           H
ATOM    791  N   ALA D  56      45.570   6.625  -9.601  1.00  0.00           N
ATOM    792  CA  ALA D  56      46.819   6.842  -8.925  1.00  0.00           C
ATOM    793  C   ALA D  56      47.938   6.284  -9.754  1.00  0.00           C
ATOM    794  O   ALA D  56      49.078   6.734  -9.649  1.00  0.00           O
ATOM    795  CB  ALA D  56      46.880   6.157  -7.548  1.00  0.00           C
ATOM    796  H   ALA D  56      44.869   6.042  -9.166  1.00  0.00           H
ATOM    797  HA  ALA D  56      46.937   7.914  -8.767  1.00  0.00           H
ATOM    798 1HB  ALA D  56      47.846   6.356  -7.085  1.00  0.00           H
ATOM    799 2HB  ALA D  56      46.085   6.548  -6.912  1.00  0.00           H
ATOM    800 3HB  ALA D  56      46.750   5.083  -7.670  1.00  0.00           H
ATOM    801  N   GLY D  57      47.631   5.302 -10.620  1.00  0.00           N
ATOM    802  CA  GLY D  57      48.592   4.665 -11.478  1.00  0.00           C
ATOM    803  C   GLY D  57      49.277   5.686 -12.332  1.00  0.00           C
ATOM    804  O   GLY D  57      50.413   5.479 -12.759  1.00  0.00           O
ATOM    805  H   GLY D  57      46.666   5.008 -10.658  1.00  0.00           H
ATOM    806 1HA  GLY D  57      49.322   4.129 -10.872  1.00  0.00           H
ATOM    807 2HA  GLY D  57      48.089   3.927 -12.102  1.00  0.00           H
ATOM    808  N   LEU D  58      48.587   6.790 -12.659  1.00  0.00           N
ATOM    809  CA  LEU D  58      49.208   7.816 -13.442  1.00  0.00           C
ATOM    810  C   LEU D  58      50.470   8.252 -12.739  1.00  0.00           C
ATOM    811  O   LEU D  58      51.472   8.544 -13.388  1.00  0.00           O
ATOM    812  CB  LEU D  58      48.259   9.006 -13.634  1.00  0.00           C
ATOM    813  CG  LEU D  58      48.816  10.175 -14.455  1.00  0.00           C
ATOM    814  CD1 LEU D  58      49.151   9.696 -15.861  1.00  0.00           C
ATOM    815  CD2 LEU D  58      47.795  11.303 -14.490  1.00  0.00           C
ATOM    816  H   LEU D  58      47.630   6.911 -12.360  1.00  0.00           H
ATOM    817  HA  LEU D  58      49.448   7.405 -14.422  1.00  0.00           H
ATOM    818 1HB  LEU D  58      47.356   8.653 -14.131  1.00  0.00           H
ATOM    819 2HB  LEU D  58      47.982   9.391 -12.653  1.00  0.00           H
ATOM    820  HG  LEU D  58      49.738  10.535 -13.997  1.00  0.00           H
ATOM    821 1HD1 LEU D  58      49.547  10.527 -16.444  1.00  0.00           H
ATOM    822 2HD1 LEU D  58      49.897   8.903 -15.807  1.00  0.00           H
ATOM    823 3HD1 LEU D  58      48.249   9.315 -16.339  1.00  0.00           H
ATOM    824 1HD2 LEU D  58      48.192  12.135 -15.073  1.00  0.00           H
ATOM    825 2HD2 LEU D  58      46.873  10.945 -14.949  1.00  0.00           H
ATOM    826 3HD2 LEU D  58      47.588  11.638 -13.474  1.00  0.00           H
ATOM    827  N   PHE D  59      50.428   8.402 -11.401  1.00  0.00           N
ATOM    828  CA  PHE D  59      51.556   8.912 -10.663  1.00  0.00           C
ATOM    829  C   PHE D  59      52.500   7.853 -10.154  1.00  0.00           C
ATOM    830  O   PHE D  59      53.718   8.015 -10.230  1.00  0.00           O
ATOM    831  CB  PHE D  59      51.058   9.741  -9.478  1.00  0.00           C
ATOM    832  CG  PHE D  59      50.233  10.932  -9.876  1.00  0.00           C
ATOM    833  CD1 PHE D  59      48.848  10.862  -9.888  1.00  0.00           C
ATOM    834  CD2 PHE D  59      50.839  12.124 -10.240  1.00  0.00           C
ATOM    835  CE1 PHE D  59      48.088  11.956 -10.254  1.00  0.00           C
ATOM    836  CE2 PHE D  59      50.083  13.221 -10.606  1.00  0.00           C
ATOM    837  CZ  PHE D  59      48.705  13.136 -10.613  1.00  0.00           C
ATOM    838  H   PHE D  59      49.586   8.152 -10.902  1.00  0.00           H
ATOM    839  HA  PHE D  59      52.143   9.551 -11.325  1.00  0.00           H
ATOM    840 1HB  PHE D  59      50.455   9.114  -8.823  1.00  0.00           H
ATOM    841 2HB  PHE D  59      51.909  10.096  -8.899  1.00  0.00           H
ATOM    842  HD1 PHE D  59      48.359   9.929  -9.603  1.00  0.00           H
ATOM    843  HD2 PHE D  59      51.928  12.191 -10.235  1.00  0.00           H
ATOM    844  HE1 PHE D  59      47.000  11.887 -10.259  1.00  0.00           H
ATOM    845  HE2 PHE D  59      50.572  14.152 -10.889  1.00  0.00           H
ATOM    846  HZ  PHE D  59      48.107  13.999 -10.902  1.00  0.00           H
ATOM    847  N   TYR D  60      51.957   6.744  -9.601  1.00  0.00           N
ATOM    848  CA  TYR D  60      52.775   5.697  -9.044  1.00  0.00           C
ATOM    849  C   TYR D  60      51.976   4.425  -8.949  1.00  0.00           C
ATOM    850  O   TYR D  60      50.802   4.392  -9.312  1.00  0.00           O
ATOM    851  CB  TYR D  60      53.316   6.099  -7.670  1.00  0.00           C
ATOM    852  CG  TYR D  60      52.237   6.381  -6.648  1.00  0.00           C
ATOM    853  CD1 TYR D  60      51.807   5.374  -5.796  1.00  0.00           C
ATOM    854  CD2 TYR D  60      51.676   7.647  -6.563  1.00  0.00           C
ATOM    855  CE1 TYR D  60      50.822   5.632  -4.863  1.00  0.00           C
ATOM    856  CE2 TYR D  60      50.691   7.905  -5.630  1.00  0.00           C
ATOM    857  CZ  TYR D  60      50.264   6.903  -4.782  1.00  0.00           C
ATOM    858  OH  TYR D  60      49.282   7.159  -3.853  1.00  0.00           O
ATOM    859  H   TYR D  60      50.952   6.649  -9.577  1.00  0.00           H
ATOM    860  HA  TYR D  60      53.620   5.526  -9.711  1.00  0.00           H
ATOM    861 1HB  TYR D  60      53.952   5.302  -7.282  1.00  0.00           H
ATOM    862 2HB  TYR D  60      53.932   6.992  -7.769  1.00  0.00           H
ATOM    863  HD1 TYR D  60      52.248   4.379  -5.863  1.00  0.00           H
ATOM    864  HD2 TYR D  60      52.013   8.438  -7.233  1.00  0.00           H
ATOM    865  HE1 TYR D  60      50.485   4.840  -4.194  1.00  0.00           H
ATOM    866  HE2 TYR D  60      50.250   8.900  -5.563  1.00  0.00           H
ATOM    867  HH  TYR D  60      49.006   8.076  -3.926  1.00  0.00           H
ATOM    868  N   GLN D  61      52.602   3.330  -8.456  1.00  0.00           N
ATOM    869  CA  GLN D  61      51.926   2.062  -8.370  1.00  0.00           C
ATOM    870  C   GLN D  61      50.725   2.201  -7.489  1.00  0.00           C
ATOM    871  O   GLN D  61      50.812   2.703  -6.369  1.00  0.00           O
ATOM    872  CB  GLN D  61      52.859   0.975  -7.830  1.00  0.00           C
ATOM    873  CG  GLN D  61      52.211  -0.392  -7.694  1.00  0.00           C
ATOM    874  CD  GLN D  61      51.856  -1.001  -9.036  1.00  0.00           C
ATOM    875  OE1 GLN D  61      52.729  -1.236  -9.877  1.00  0.00           O
ATOM    876  NE2 GLN D  61      50.570  -1.259  -9.248  1.00  0.00           N
ATOM    877  H   GLN D  61      53.559   3.399  -8.144  1.00  0.00           H
ATOM    878  HA  GLN D  61      51.605   1.772  -9.371  1.00  0.00           H
ATOM    879 1HB  GLN D  61      53.721   0.874  -8.489  1.00  0.00           H
ATOM    880 2HB  GLN D  61      53.231   1.269  -6.848  1.00  0.00           H
ATOM    881 1HG  GLN D  61      52.903  -1.064  -7.186  1.00  0.00           H
ATOM    882 2HG  GLN D  61      51.294  -0.291  -7.112  1.00  0.00           H
ATOM    883 1HE2 GLN D  61      50.276  -1.663 -10.116  1.00  0.00           H
ATOM    884 2HE2 GLN D  61      49.896  -1.053  -8.539  1.00  0.00           H
ATOM    885  N   HIS D  62      49.558   1.739  -7.983  1.00  0.00           N
ATOM    886  CA  HIS D  62      48.353   1.812  -7.211  1.00  0.00           C
ATOM    887  C   HIS D  62      48.026   0.435  -6.732  1.00  0.00           C
ATOM    888  O   HIS D  62      48.381  -0.557  -7.366  1.00  0.00           O
ATOM    889  CB  HIS D  62      47.191   2.383  -8.031  1.00  0.00           C
ATOM    890  CG  HIS D  62      45.874   2.334  -7.322  1.00  0.00           C
ATOM    891  ND1 HIS D  62      45.617   3.063  -6.178  1.00  0.00           N
ATOM    892  CD2 HIS D  62      44.741   1.646  -7.592  1.00  0.00           C
ATOM    893  CE1 HIS D  62      44.380   2.824  -5.776  1.00  0.00           C
ATOM    894  NE2 HIS D  62      43.828   1.966  -6.616  1.00  0.00           N
ATOM    895  H   HIS D  62      49.525   1.336  -8.908  1.00  0.00           H
ATOM    896  HA  HIS D  62      48.508   2.470  -6.357  1.00  0.00           H
ATOM    897 1HB  HIS D  62      47.402   3.422  -8.288  1.00  0.00           H
ATOM    898 2HB  HIS D  62      47.097   1.829  -8.964  1.00  0.00           H
ATOM    899  HD2 HIS D  62      44.581   0.962  -8.426  1.00  0.00           H
ATOM    900  HE1 HIS D  62      43.899   3.259  -4.902  1.00  0.00           H
ATOM    901  HE2 HIS D  62      42.888   1.604  -6.556  1.00  0.00           H
ATOM    902  N   LYS D  63      47.340   0.341  -5.575  1.00  0.00           N
ATOM    903  CA  LYS D  63      46.950  -0.951  -5.091  1.00  0.00           C
ATOM    904  C   LYS D  63      45.778  -1.409  -5.889  1.00  0.00           C
ATOM    905  O   LYS D  63      44.650  -0.977  -5.662  1.00  0.00           O
ATOM    906  CB  LYS D  63      46.610  -0.913  -3.600  1.00  0.00           C
ATOM    907  CG  LYS D  63      46.289  -2.272  -2.993  1.00  0.00           C
ATOM    908  CD  LYS D  63      46.026  -2.161  -1.499  1.00  0.00           C
ATOM    909  CE  LYS D  63      45.710  -3.519  -0.889  1.00  0.00           C
ATOM    910  NZ  LYS D  63      45.449  -3.426   0.574  1.00  0.00           N
ATOM    911  H   LYS D  63      47.094   1.161  -5.040  1.00  0.00           H
ATOM    912  HA  LYS D  63      47.784  -1.639  -5.231  1.00  0.00           H
ATOM    913 1HB  LYS D  63      47.447  -0.488  -3.046  1.00  0.00           H
ATOM    914 2HB  LYS D  63      45.748  -0.263  -3.440  1.00  0.00           H
ATOM    915 1HG  LYS D  63      45.406  -2.689  -3.479  1.00  0.00           H
ATOM    916 2HG  LYS D  63      47.126  -2.950  -3.157  1.00  0.00           H
ATOM    917 1HD  LYS D  63      46.905  -1.745  -1.003  1.00  0.00           H
ATOM    918 2HD  LYS D  63      45.183  -1.492  -1.327  1.00  0.00           H
ATOM    919 1HE  LYS D  63      44.832  -3.940  -1.376  1.00  0.00           H
ATOM    920 2HE  LYS D  63      46.549  -4.195  -1.053  1.00  0.00           H
ATOM    921 1HZ  LYS D  63      45.245  -4.345   0.939  1.00  0.00           H
ATOM    922 2HZ  LYS D  63      46.265  -3.053   1.038  1.00  0.00           H
ATOM    923 3HZ  LYS D  63      44.661  -2.816   0.737  1.00  0.00           H
ATOM    924  N   PHE D  64      46.015  -2.337  -6.835  1.00  0.00           N
ATOM    925  CA  PHE D  64      44.914  -2.892  -7.563  1.00  0.00           C
ATOM    926  C   PHE D  64      44.583  -4.187  -6.900  1.00  0.00           C
ATOM    927  O   PHE D  64      45.453  -4.843  -6.328  1.00  0.00           O
ATOM    928  CB  PHE D  64      45.258  -3.108  -9.038  1.00  0.00           C
ATOM    929  CG  PHE D  64      45.445  -1.833  -9.810  1.00  0.00           C
ATOM    930  CD1 PHE D  64      46.710  -1.295  -9.992  1.00  0.00           C
ATOM    931  CD2 PHE D  64      44.357  -1.168 -10.354  1.00  0.00           C
ATOM    932  CE1 PHE D  64      46.884  -0.122 -10.701  1.00  0.00           C
ATOM    933  CE2 PHE D  64      44.527   0.004 -11.064  1.00  0.00           C
ATOM    934  CZ  PHE D  64      45.793   0.528 -11.238  1.00  0.00           C
ATOM    935  H   PHE D  64      46.952  -2.652  -7.045  1.00  0.00           H
ATOM    936  HA  PHE D  64      44.077  -2.194  -7.511  1.00  0.00           H
ATOM    937 1HB  PHE D  64      46.174  -3.691  -9.116  1.00  0.00           H
ATOM    938 2HB  PHE D  64      44.464  -3.681  -9.515  1.00  0.00           H
ATOM    939  HD1 PHE D  64      47.573  -1.810  -9.568  1.00  0.00           H
ATOM    940  HD2 PHE D  64      43.357  -1.582 -10.217  1.00  0.00           H
ATOM    941  HE1 PHE D  64      47.884   0.290 -10.837  1.00  0.00           H
ATOM    942  HE2 PHE D  64      43.663   0.516 -11.489  1.00  0.00           H
ATOM    943  HZ  PHE D  64      45.928   1.453 -11.796  1.00  0.00           H
ATOM    944  N   ASN D  65      43.296  -4.573  -6.931  1.00  0.00           N
ATOM    945  CA  ASN D  65      42.949  -5.892  -6.494  1.00  0.00           C
ATOM    946  C   ASN D  65      43.341  -6.843  -7.580  1.00  0.00           C
ATOM    947  O   ASN D  65      43.274  -6.519  -8.764  1.00  0.00           O
ATOM    948  CB  ASN D  65      41.472  -6.003  -6.163  1.00  0.00           C
ATOM    949  CG  ASN D  65      41.091  -5.205  -4.946  1.00  0.00           C
ATOM    950  OD1 ASN D  65      41.859  -5.118  -3.981  1.00  0.00           O
ATOM    951  ND2 ASN D  65      39.921  -4.621  -4.974  1.00  0.00           N
ATOM    952  H   ASN D  65      42.566  -3.955  -7.257  1.00  0.00           H
ATOM    953  HA  ASN D  65      43.516  -6.117  -5.589  1.00  0.00           H
ATOM    954 1HB  ASN D  65      40.882  -5.654  -7.011  1.00  0.00           H
ATOM    955 2HB  ASN D  65      41.215  -7.048  -5.992  1.00  0.00           H
ATOM    956 1HD2 ASN D  65      39.615  -4.077  -4.192  1.00  0.00           H
ATOM    957 2HD2 ASN D  65      39.332  -4.718  -5.776  1.00  0.00           H
ATOM    958  N   SER D  66      43.780  -8.051  -7.181  1.00  0.00           N
ATOM    959  CA  SER D  66      44.161  -9.087  -8.099  1.00  0.00           C
ATOM    960  C   SER D  66      42.903  -9.830  -8.386  1.00  0.00           C
ATOM    961  O   SER D  66      41.846  -9.213  -8.492  1.00  0.00           O
ATOM    962  CB  SER D  66      45.218 -10.003  -7.514  1.00  0.00           C
ATOM    963  OG  SER D  66      44.667 -10.850  -6.544  1.00  0.00           O
ATOM    964  H   SER D  66      43.841  -8.227  -6.189  1.00  0.00           H
ATOM    965  HA  SER D  66      44.578  -8.621  -8.993  1.00  0.00           H
ATOM    966 1HB  SER D  66      45.664 -10.599  -8.310  1.00  0.00           H
ATOM    967 2HB  SER D  66      46.013  -9.405  -7.070  1.00  0.00           H
ATOM    968  HG  SER D  66      44.895 -11.744  -6.812  1.00  0.00           H
ATOM    969  N   SER D  67      42.992 -11.171  -8.516  1.00  0.00           N
ATOM    970  CA  SER D  67      41.829 -11.991  -8.718  1.00  0.00           C
ATOM    971  C   SER D  67      41.065 -11.530  -9.916  1.00  0.00           C
ATOM    972  O   SER D  67      40.026 -10.880  -9.812  1.00  0.00           O
ATOM    973  CB  SER D  67      40.937 -11.956  -7.492  1.00  0.00           C
ATOM    974  OG  SER D  67      39.961 -12.960  -7.553  1.00  0.00           O
ATOM    975  H   SER D  67      43.901 -11.609  -8.469  1.00  0.00           H
ATOM    976  HA  SER D  67      42.155 -13.019  -8.884  1.00  0.00           H
ATOM    977 1HB  SER D  67      41.544 -12.088  -6.597  1.00  0.00           H
ATOM    978 2HB  SER D  67      40.456 -10.982  -7.421  1.00  0.00           H
ATOM    979  HG  SER D  67      39.452 -12.787  -8.348  1.00  0.00           H
ATOM    980  N   GLY D  68      41.573 -11.899 -11.103  1.00  0.00           N
ATOM    981  CA  GLY D  68      40.995 -11.516 -12.354  1.00  0.00           C
ATOM    982  C   GLY D  68      42.139 -11.468 -13.301  1.00  0.00           C
ATOM    983  O   GLY D  68      41.997 -11.808 -14.475  1.00  0.00           O
ATOM    984  H   GLY D  68      42.403 -12.474 -11.100  1.00  0.00           H
ATOM    985 1HA  GLY D  68      40.235 -12.243 -12.642  1.00  0.00           H
ATOM    986 2HA  GLY D  68      40.494 -10.555 -12.244  1.00  0.00           H
ATOM    987  N   CYS D  69      43.316 -11.053 -12.798  1.00  0.00           N
ATOM    988  CA  CYS D  69      44.503 -11.158 -13.586  1.00  0.00           C
ATOM    989  C   CYS D  69      44.946 -12.576 -13.464  1.00  0.00           C
ATOM    990  O   CYS D  69      44.571 -13.276 -12.527  1.00  0.00           O
ATOM    991  CB  CYS D  69      45.600 -10.209 -13.104  1.00  0.00           C
ATOM    992  SG  CYS D  69      45.283  -8.466 -13.472  1.00  0.00           S
ATOM    993  H   CYS D  69      43.375 -10.666 -11.867  1.00  0.00           H
ATOM    994  HA  CYS D  69      44.260 -10.892 -14.615  1.00  0.00           H
ATOM    995 1HB  CYS D  69      45.720 -10.309 -12.025  1.00  0.00           H
ATOM    996 2HB  CYS D  69      46.548 -10.484 -13.566  1.00  0.00           H
ATOM    997  N   PRO D  70      45.715 -13.025 -14.410  1.00  0.00           N
ATOM    998  CA  PRO D  70      46.207 -14.370 -14.333  1.00  0.00           C
ATOM    999  C   PRO D  70      47.255 -14.494 -13.279  1.00  0.00           C
ATOM   1000  O   PRO D  70      47.580 -15.614 -12.890  1.00  0.00           O
ATOM   1001  CB  PRO D  70      46.783 -14.612 -15.732  1.00  0.00           C
ATOM   1002  CG  PRO D  70      47.201 -13.258 -16.194  1.00  0.00           C
ATOM   1003  CD  PRO D  70      46.155 -12.331 -15.635  1.00  0.00           C
ATOM   1004  HA  PRO D  70      45.367 -15.051 -14.131  1.00  0.00           H
ATOM   1005 1HB  PRO D  70      47.621 -15.322 -15.676  1.00  0.00           H
ATOM   1006 2HB  PRO D  70      46.019 -15.067 -16.380  1.00  0.00           H
ATOM   1007 1HG  PRO D  70      48.212 -13.027 -15.827  1.00  0.00           H
ATOM   1008 2HG  PRO D  70      47.248 -13.230 -17.293  1.00  0.00           H
ATOM   1009 1HD  PRO D  70      46.611 -11.355 -15.412  1.00  0.00           H
ATOM   1010 2HD  PRO D  70      45.336 -12.221 -16.361  1.00  0.00           H
ATOM   1011  N   GLU D  71      47.799 -13.353 -12.817  1.00  0.00           N
ATOM   1012  CA  GLU D  71      48.734 -13.348 -11.733  1.00  0.00           C
ATOM   1013  C   GLU D  71      49.950 -14.141 -12.071  1.00  0.00           C
ATOM   1014  O   GLU D  71      50.564 -14.764 -11.205  1.00  0.00           O
ATOM   1015  CB  GLU D  71      48.087 -13.907 -10.464  1.00  0.00           C
ATOM   1016  CG  GLU D  71      46.900 -13.100  -9.956  1.00  0.00           C
ATOM   1017  CD  GLU D  71      46.351 -13.622  -8.658  1.00  0.00           C
ATOM   1018  OE1 GLU D  71      46.859 -14.603  -8.171  1.00  0.00           O
ATOM   1019  OE2 GLU D  71      45.422 -13.038  -8.151  1.00  0.00           O
ATOM   1020  H   GLU D  71      47.538 -12.477 -13.246  1.00  0.00           H
ATOM   1021  HA  GLU D  71      49.039 -12.318 -11.544  1.00  0.00           H
ATOM   1022 1HB  GLU D  71      47.746 -14.926 -10.647  1.00  0.00           H
ATOM   1023 2HB  GLU D  71      48.829 -13.948  -9.666  1.00  0.00           H
ATOM   1024 1HG  GLU D  71      47.210 -12.065  -9.817  1.00  0.00           H
ATOM   1025 2HG  GLU D  71      46.114 -13.117 -10.710  1.00  0.00           H
ATOM   1026  N   ARG D  72      50.347 -14.153 -13.364  1.00  0.00           N
ATOM   1027  CA  ARG D  72      51.483 -14.876 -13.849  1.00  0.00           C
ATOM   1028  C   ARG D  72      51.373 -16.333 -13.557  1.00  0.00           C
ATOM   1029  O   ARG D  72      52.383 -17.023 -13.433  1.00  0.00           O
ATOM   1030  CB  ARG D  72      52.764 -14.338 -13.229  1.00  0.00           C
ATOM   1031  CG  ARG D  72      54.045 -14.934 -13.789  1.00  0.00           C
ATOM   1032  CD  ARG D  72      55.245 -14.426 -13.075  1.00  0.00           C
ATOM   1033  NE  ARG D  72      55.285 -14.876 -11.693  1.00  0.00           N
ATOM   1034  CZ  ARG D  72      56.154 -14.426 -10.767  1.00  0.00           C
ATOM   1035  NH1 ARG D  72      57.046 -13.516 -11.090  1.00  0.00           N
ATOM   1036  NH2 ARG D  72      56.109 -14.899  -9.534  1.00  0.00           N
ATOM   1037  H   ARG D  72      49.788 -13.621 -14.015  1.00  0.00           H
ATOM   1038  HA  ARG D  72      51.539 -14.747 -14.930  1.00  0.00           H
ATOM   1039 1HB  ARG D  72      52.812 -13.259 -13.372  1.00  0.00           H
ATOM   1040 2HB  ARG D  72      52.754 -14.525 -12.155  1.00  0.00           H
ATOM   1041 1HG  ARG D  72      54.018 -16.019 -13.684  1.00  0.00           H
ATOM   1042 2HG  ARG D  72      54.138 -14.673 -14.844  1.00  0.00           H
ATOM   1043 1HD  ARG D  72      56.144 -14.783 -13.576  1.00  0.00           H
ATOM   1044 2HD  ARG D  72      55.236 -13.336 -13.079  1.00  0.00           H
ATOM   1045  HE  ARG D  72      54.613 -15.576 -11.407  1.00  0.00           H
ATOM   1046 1HH1 ARG D  72      57.081 -13.154 -12.033  1.00  0.00           H
ATOM   1047 2HH1 ARG D  72      57.698 -13.179 -10.396  1.00  0.00           H
ATOM   1048 1HH2 ARG D  72      55.423 -15.599  -9.285  1.00  0.00           H
ATOM   1049 2HH2 ARG D  72      56.760 -14.562  -8.840  1.00  0.00           H
ATOM   1050  N   LEU D  73      50.138 -16.856 -13.459  1.00  0.00           N
ATOM   1051  CA  LEU D  73      50.038 -18.257 -13.189  1.00  0.00           C
ATOM   1052  C   LEU D  73      49.685 -19.027 -14.419  1.00  0.00           C
ATOM   1053  O   LEU D  73      50.186 -20.129 -14.636  1.00  0.00           O
ATOM   1054  CB  LEU D  73      48.986 -18.512 -12.102  1.00  0.00           C
ATOM   1055  CG  LEU D  73      49.260 -17.855 -10.744  1.00  0.00           C
ATOM   1056  CD1 LEU D  73      48.093 -18.123  -9.804  1.00  0.00           C
ATOM   1057  CD2 LEU D  73      50.560 -18.398 -10.170  1.00  0.00           C
ATOM   1058  H   LEU D  73      49.294 -16.314 -13.565  1.00  0.00           H
ATOM   1059  HA  LEU D  73      51.005 -18.610 -12.832  1.00  0.00           H
ATOM   1060 1HB  LEU D  73      48.023 -18.147 -12.458  1.00  0.00           H
ATOM   1061 2HB  LEU D  73      48.906 -19.587 -11.941  1.00  0.00           H
ATOM   1062  HG  LEU D  73      49.344 -16.775 -10.872  1.00  0.00           H
ATOM   1063 1HD1 LEU D  73      48.288 -17.656  -8.839  1.00  0.00           H
ATOM   1064 2HD1 LEU D  73      47.180 -17.707 -10.230  1.00  0.00           H
ATOM   1065 3HD1 LEU D  73      47.974 -19.198  -9.669  1.00  0.00           H
ATOM   1066 1HD2 LEU D  73      50.756 -17.930  -9.205  1.00  0.00           H
ATOM   1067 2HD2 LEU D  73      50.477 -19.477 -10.040  1.00  0.00           H
ATOM   1068 3HD2 LEU D  73      51.380 -18.177 -10.853  1.00  0.00           H
ATOM   1069  N   ALA D  74      48.782 -18.474 -15.251  1.00  0.00           N
ATOM   1070  CA  ALA D  74      48.395 -19.183 -16.434  1.00  0.00           C
ATOM   1071  C   ALA D  74      49.430 -19.093 -17.499  1.00  0.00           C
ATOM   1072  O   ALA D  74      50.122 -18.086 -17.641  1.00  0.00           O
ATOM   1073  CB  ALA D  74      47.065 -18.655 -16.953  1.00  0.00           C
ATOM   1074  H   ALA D  74      48.371 -17.571 -15.062  1.00  0.00           H
ATOM   1075  HA  ALA D  74      48.282 -20.236 -16.176  1.00  0.00           H
ATOM   1076 1HB  ALA D  74      46.781 -19.205 -17.851  1.00  0.00           H
ATOM   1077 2HB  ALA D  74      46.298 -18.787 -16.189  1.00  0.00           H
ATOM   1078 3HB  ALA D  74      47.162 -17.597 -17.191  1.00  0.00           H
ATOM   1079  N   SER D  75      49.562 -20.169 -18.291  1.00  0.00           N
ATOM   1080  CA  SER D  75      50.510 -20.145 -19.359  1.00  0.00           C
ATOM   1081  C   SER D  75      49.898 -19.515 -20.563  1.00  0.00           C
ATOM   1082  O   SER D  75      48.687 -19.587 -20.773  1.00  0.00           O
ATOM   1083  CB  SER D  75      50.980 -21.550 -19.686  1.00  0.00           C
ATOM   1084  OG  SER D  75      51.773 -21.558 -20.841  1.00  0.00           O
ATOM   1085  H   SER D  75      49.003 -20.999 -18.148  1.00  0.00           H
ATOM   1086  HA  SER D  75      51.371 -19.554 -19.044  1.00  0.00           H
ATOM   1087 1HB  SER D  75      51.550 -21.947 -18.847  1.00  0.00           H
ATOM   1088 2HB  SER D  75      50.116 -22.197 -19.830  1.00  0.00           H
ATOM   1089  HG  SER D  75      51.339 -22.154 -21.456  1.00  0.00           H
ATOM   1090  N   CYS D  76      50.744 -18.882 -21.400  1.00  0.00           N
ATOM   1091  CA  CYS D  76      50.255 -18.309 -22.614  1.00  0.00           C
ATOM   1092  C   CYS D  76      49.682 -19.358 -23.501  1.00  0.00           C
ATOM   1093  O   CYS D  76      48.797 -19.080 -24.308  1.00  0.00           O
ATOM   1094  CB  CYS D  76      51.373 -17.575 -23.356  1.00  0.00           C
ATOM   1095  SG  CYS D  76      51.701 -15.908 -22.735  1.00  0.00           S
ATOM   1096  H   CYS D  76      51.727 -18.804 -21.180  1.00  0.00           H
ATOM   1097  HA  CYS D  76      49.474 -17.590 -22.367  1.00  0.00           H
ATOM   1098 1HB  CYS D  76      52.296 -18.150 -23.283  1.00  0.00           H
ATOM   1099 2HB  CYS D  76      51.118 -17.497 -24.412  1.00  0.00           H
ATOM   1100  N   ARG D  77      50.193 -20.597 -23.379  1.00  0.00           N
ATOM   1101  CA  ARG D  77      49.738 -21.640 -24.247  1.00  0.00           C
ATOM   1102  C   ARG D  77      49.881 -22.973 -23.589  1.00  0.00           C
ATOM   1103  O   ARG D  77      50.591 -23.126 -22.598  1.00  0.00           O
ATOM   1104  CB  ARG D  77      50.517 -21.634 -25.554  1.00  0.00           C
ATOM   1105  CG  ARG D  77      51.997 -21.956 -25.417  1.00  0.00           C
ATOM   1106  CD  ARG D  77      52.706 -21.844 -26.718  1.00  0.00           C
ATOM   1107  NE  ARG D  77      54.108 -22.211 -26.605  1.00  0.00           N
ATOM   1108  CZ  ARG D  77      55.002 -22.137 -27.610  1.00  0.00           C
ATOM   1109  NH1 ARG D  77      54.625 -21.708 -28.794  1.00  0.00           N
ATOM   1110  NH2 ARG D  77      56.257 -22.496 -27.406  1.00  0.00           N
ATOM   1111  H   ARG D  77      50.894 -20.806 -22.684  1.00  0.00           H
ATOM   1112  HA  ARG D  77      48.685 -21.468 -24.472  1.00  0.00           H
ATOM   1113 1HB  ARG D  77      50.084 -22.360 -26.239  1.00  0.00           H
ATOM   1114 2HB  ARG D  77      50.435 -20.653 -26.022  1.00  0.00           H
ATOM   1115 1HG  ARG D  77      52.458 -21.260 -24.715  1.00  0.00           H
ATOM   1116 2HG  ARG D  77      52.115 -22.975 -25.049  1.00  0.00           H
ATOM   1117 1HD  ARG D  77      52.237 -22.506 -27.445  1.00  0.00           H
ATOM   1118 2HD  ARG D  77      52.651 -20.816 -27.075  1.00  0.00           H
ATOM   1119  HE  ARG D  77      54.435 -22.547 -25.709  1.00  0.00           H
ATOM   1120 1HH1 ARG D  77      53.665 -21.433 -28.950  1.00  0.00           H
ATOM   1121 2HH1 ARG D  77      55.295 -21.652 -29.548  1.00  0.00           H
ATOM   1122 1HH2 ARG D  77      56.547 -22.826 -26.496  1.00  0.00           H
ATOM   1123 2HH2 ARG D  77      56.927 -22.440 -28.159  1.00  0.00           H
ATOM   1124  N   ARG D  78      49.163 -23.973 -24.138  1.00  0.00           N
ATOM   1125  CA  ARG D  78      49.186 -25.311 -23.626  1.00  0.00           C
ATOM   1126  C   ARG D  78      50.401 -26.046 -24.104  1.00  0.00           C
ATOM   1127  O   ARG D  78      50.805 -27.047 -23.515  1.00  0.00           O
ATOM   1128  CB  ARG D  78      47.937 -26.069 -24.047  1.00  0.00           C
ATOM   1129  CG  ARG D  78      46.641 -25.553 -23.442  1.00  0.00           C
ATOM   1130  CD  ARG D  78      45.456 -25.996 -24.221  1.00  0.00           C
ATOM   1131  NE  ARG D  78      45.399 -25.363 -25.529  1.00  0.00           N
ATOM   1132  CZ  ARG D  78      44.577 -25.741 -26.527  1.00  0.00           C
ATOM   1133  NH1 ARG D  78      43.751 -26.748 -26.352  1.00  0.00           N
ATOM   1134  NH2 ARG D  78      44.602 -25.100 -27.682  1.00  0.00           N
ATOM   1135  H   ARG D  78      48.587 -23.764 -24.942  1.00  0.00           H
ATOM   1136  HA  ARG D  78      49.213 -25.264 -22.537  1.00  0.00           H
ATOM   1137 1HB  ARG D  78      47.834 -26.028 -25.131  1.00  0.00           H
ATOM   1138 2HB  ARG D  78      48.036 -27.118 -23.768  1.00  0.00           H
ATOM   1139 1HG  ARG D  78      46.540 -25.927 -22.423  1.00  0.00           H
ATOM   1140 2HG  ARG D  78      46.654 -24.463 -23.429  1.00  0.00           H
ATOM   1141 1HD  ARG D  78      45.499 -27.075 -24.366  1.00  0.00           H
ATOM   1142 2HD  ARG D  78      44.547 -25.739 -23.679  1.00  0.00           H
ATOM   1143  HE  ARG D  78      46.021 -24.584 -25.702  1.00  0.00           H
ATOM   1144 1HH1 ARG D  78      43.732 -27.239 -25.469  1.00  0.00           H
ATOM   1145 2HH1 ARG D  78      43.135 -27.032 -27.100  1.00  0.00           H
ATOM   1146 1HH2 ARG D  78      45.237 -24.325 -27.817  1.00  0.00           H
ATOM   1147 2HH2 ARG D  78      43.986 -25.383 -28.430  1.00  0.00           H
ATOM   1148  N   LEU D  79      50.998 -25.574 -25.217  1.00  0.00           N
ATOM   1149  CA  LEU D  79      52.100 -26.261 -25.828  1.00  0.00           C
ATOM   1150  C   LEU D  79      53.302 -26.224 -24.939  1.00  0.00           C
ATOM   1151  O   LEU D  79      54.143 -27.122 -24.970  1.00  0.00           O
ATOM   1152  CB  LEU D  79      52.438 -25.630 -27.185  1.00  0.00           C
ATOM   1153  CG  LEU D  79      51.383 -25.811 -28.284  1.00  0.00           C
ATOM   1154  CD1 LEU D  79      51.811 -25.047 -29.530  1.00  0.00           C
ATOM   1155  CD2 LEU D  79      51.210 -27.292 -28.583  1.00  0.00           C
ATOM   1156  H   LEU D  79      50.662 -24.715 -25.632  1.00  0.00           H
ATOM   1157  HA  LEU D  79      51.814 -27.300 -25.988  1.00  0.00           H
ATOM   1158 1HB  LEU D  79      52.589 -24.561 -27.043  1.00  0.00           H
ATOM   1159 2HB  LEU D  79      53.371 -26.063 -27.547  1.00  0.00           H
ATOM   1160  HG  LEU D  79      50.433 -25.395 -27.948  1.00  0.00           H
ATOM   1161 1HD1 LEU D  79      51.061 -25.175 -30.311  1.00  0.00           H
ATOM   1162 2HD1 LEU D  79      51.908 -23.987 -29.292  1.00  0.00           H
ATOM   1163 3HD1 LEU D  79      52.769 -25.430 -29.880  1.00  0.00           H
ATOM   1164 1HD2 LEU D  79      50.459 -27.420 -29.364  1.00  0.00           H
ATOM   1165 2HD2 LEU D  79      52.159 -27.709 -28.921  1.00  0.00           H
ATOM   1166 3HD2 LEU D  79      50.887 -27.810 -27.681  1.00  0.00           H
ATOM   1167  N   THR D  80      53.428 -25.142 -24.147  1.00  0.00           N
ATOM   1168  CA  THR D  80      54.563 -24.994 -23.284  1.00  0.00           C
ATOM   1169  C   THR D  80      54.599 -26.077 -22.251  1.00  0.00           C
ATOM   1170  O   THR D  80      55.643 -26.685 -22.016  1.00  0.00           O
ATOM   1171  CB  THR D  80      54.559 -23.618 -22.591  1.00  0.00           C
ATOM   1172  OG1 THR D  80      54.675 -22.584 -23.577  1.00  0.00           O
ATOM   1173  CG2 THR D  80      55.716 -23.511 -21.611  1.00  0.00           C
ATOM   1174  H   THR D  80      52.720 -24.421 -24.155  1.00  0.00           H
ATOM   1175  HA  THR D  80      55.468 -25.071 -23.887  1.00  0.00           H
ATOM   1176  HB  THR D  80      53.620 -23.485 -22.053  1.00  0.00           H
ATOM   1177  HG1 THR D  80      54.676 -21.727 -23.143  1.00  0.00           H
ATOM   1178 1HG2 THR D  80      55.697 -22.532 -21.131  1.00  0.00           H
ATOM   1179 2HG2 THR D  80      55.625 -24.289 -20.853  1.00  0.00           H
ATOM   1180 3HG2 THR D  80      56.658 -23.634 -22.144  1.00  0.00           H
ATOM   1181  N   ASP D  81      53.459 -26.337 -21.581  1.00  0.00           N
ATOM   1182  CA  ASP D  81      53.423 -27.408 -20.626  1.00  0.00           C
ATOM   1183  C   ASP D  81      53.547 -28.743 -21.291  1.00  0.00           C
ATOM   1184  O   ASP D  81      54.063 -29.685 -20.693  1.00  0.00           O
ATOM   1185  CB  ASP D  81      52.127 -27.358 -19.814  1.00  0.00           C
ATOM   1186  CG  ASP D  81      52.076 -26.181 -18.850  1.00  0.00           C
ATOM   1187  OD1 ASP D  81      53.102 -25.587 -18.614  1.00  0.00           O
ATOM   1188  OD2 ASP D  81      51.013 -25.888 -18.357  1.00  0.00           O
ATOM   1189  H   ASP D  81      52.623 -25.791 -21.739  1.00  0.00           H
ATOM   1190  HA  ASP D  81      54.266 -27.292 -19.944  1.00  0.00           H
ATOM   1191 1HB  ASP D  81      51.275 -27.291 -20.492  1.00  0.00           H
ATOM   1192 2HB  ASP D  81      52.018 -28.282 -19.244  1.00  0.00           H
ATOM   1193  N   PHE D  82      53.085 -28.885 -22.548  1.00  0.00           N
ATOM   1194  CA  PHE D  82      53.325 -30.130 -23.217  1.00  0.00           C
ATOM   1195  C   PHE D  82      54.790 -30.403 -23.366  1.00  0.00           C
ATOM   1196  O   PHE D  82      55.278 -31.485 -23.046  1.00  0.00           O
ATOM   1197  CB  PHE D  82      52.662 -30.129 -24.596  1.00  0.00           C
ATOM   1198  CG  PHE D  82      52.827 -31.418 -25.349  1.00  0.00           C
ATOM   1199  CD1 PHE D  82      51.822 -32.374 -25.345  1.00  0.00           C
ATOM   1200  CD2 PHE D  82      53.988 -31.679 -26.062  1.00  0.00           C
ATOM   1201  CE1 PHE D  82      51.973 -33.561 -26.038  1.00  0.00           C
ATOM   1202  CE2 PHE D  82      54.141 -32.863 -26.755  1.00  0.00           C
ATOM   1203  CZ  PHE D  82      53.132 -33.805 -26.743  1.00  0.00           C
ATOM   1204  H   PHE D  82      52.581 -28.155 -23.031  1.00  0.00           H
ATOM   1205  HA  PHE D  82      52.890 -30.933 -22.620  1.00  0.00           H
ATOM   1206 1HB  PHE D  82      51.596 -29.933 -24.486  1.00  0.00           H
ATOM   1207 2HB  PHE D  82      53.082 -29.326 -25.200  1.00  0.00           H
ATOM   1208  HD1 PHE D  82      50.905 -32.180 -24.788  1.00  0.00           H
ATOM   1209  HD2 PHE D  82      54.785 -30.935 -26.071  1.00  0.00           H
ATOM   1210  HE1 PHE D  82      51.175 -34.303 -26.026  1.00  0.00           H
ATOM   1211  HE2 PHE D  82      55.058 -33.055 -27.312  1.00  0.00           H
ATOM   1212  HZ  PHE D  82      53.252 -34.740 -27.288  1.00  0.00           H
ATOM   1213  N   ALA D  83      55.501 -29.372 -23.874  1.00  0.00           N
ATOM   1214  CA  ALA D  83      56.892 -29.354 -24.256  1.00  0.00           C
ATOM   1215  C   ALA D  83      57.796 -29.612 -23.088  1.00  0.00           C
ATOM   1216  O   ALA D  83      58.849 -30.245 -23.172  1.00  0.00           O
ATOM   1217  CB  ALA D  83      57.243 -28.022 -24.904  1.00  0.00           C
ATOM   1218  H   ALA D  83      54.950 -28.532 -23.980  1.00  0.00           H
ATOM   1219  HA  ALA D  83      57.055 -30.153 -24.979  1.00  0.00           H
ATOM   1220 1HB  ALA D  83      58.295 -28.023 -25.190  1.00  0.00           H
ATOM   1221 2HB  ALA D  83      56.627 -27.874 -25.790  1.00  0.00           H
ATOM   1222 3HB  ALA D  83      57.061 -27.215 -24.197  1.00  0.00           H
ATOM   1223  N   GLN D  84      57.303 -29.094 -21.938  1.00  0.00           N
ATOM   1224  CA  GLN D  84      57.833 -29.181 -20.606  1.00  0.00           C
ATOM   1225  C   GLN D  84      58.005 -30.617 -20.207  1.00  0.00           C
ATOM   1226  O   GLN D  84      58.891 -30.946 -19.421  1.00  0.00           O
ATOM   1227  CB  GLN D  84      56.918 -28.462 -19.610  1.00  0.00           C
ATOM   1228  CG  GLN D  84      57.458 -28.417 -18.191  1.00  0.00           C
ATOM   1229  CD  GLN D  84      58.745 -27.622 -18.086  1.00  0.00           C
ATOM   1230  OE1 GLN D  84      58.833 -26.490 -18.569  1.00  0.00           O
ATOM   1231  NE2 GLN D  84      59.753 -28.211 -17.453  1.00  0.00           N
ATOM   1232  H   GLN D  84      56.444 -28.587 -22.095  1.00  0.00           H
ATOM   1233  HA  GLN D  84      58.810 -28.697 -20.590  1.00  0.00           H
ATOM   1234 1HB  GLN D  84      56.755 -27.437 -19.941  1.00  0.00           H
ATOM   1235 2HB  GLN D  84      55.947 -28.956 -19.586  1.00  0.00           H
ATOM   1236 1HG  GLN D  84      56.714 -27.950 -17.546  1.00  0.00           H
ATOM   1237 2HG  GLN D  84      57.656 -29.435 -17.856  1.00  0.00           H
ATOM   1238 1HE2 GLN D  84      60.628 -27.735 -17.353  1.00  0.00           H
ATOM   1239 2HE2 GLN D  84      59.639 -29.131 -17.077  1.00  0.00           H
ATOM   1240  N   GLY D  85      57.161 -31.511 -20.750  1.00  0.00           N
ATOM   1241  CA  GLY D  85      57.227 -32.904 -20.407  1.00  0.00           C
ATOM   1242  C   GLY D  85      56.026 -33.291 -19.606  1.00  0.00           C
ATOM   1243  O   GLY D  85      55.956 -34.406 -19.095  1.00  0.00           O
ATOM   1244  H   GLY D  85      56.466 -31.200 -21.413  1.00  0.00           H
ATOM   1245 1HA  GLY D  85      57.283 -33.501 -21.318  1.00  0.00           H
ATOM   1246 2HA  GLY D  85      58.137 -33.096 -19.841  1.00  0.00           H
ATOM   1247  N   TRP D  86      55.042 -32.375 -19.477  1.00  0.00           N
ATOM   1248  CA  TRP D  86      53.851 -32.667 -18.723  1.00  0.00           C
ATOM   1249  C   TRP D  86      52.780 -33.194 -19.636  1.00  0.00           C
ATOM   1250  O   TRP D  86      51.803 -33.775 -19.169  1.00  0.00           O
ATOM   1251  CB  TRP D  86      53.349 -31.417 -17.998  1.00  0.00           C
ATOM   1252  CG  TRP D  86      54.286 -30.923 -16.938  1.00  0.00           C
ATOM   1253  CD1 TRP D  86      55.268 -31.638 -16.321  1.00  0.00           C
ATOM   1254  CD2 TRP D  86      54.334 -29.595 -16.362  1.00  0.00           C
ATOM   1255  NE1 TRP D  86      55.921 -30.852 -15.404  1.00  0.00           N
ATOM   1256  CE2 TRP D  86      55.363 -29.598 -15.417  1.00  0.00           C
ATOM   1257  CE3 TRP D  86      53.598 -28.422 -16.571  1.00  0.00           C
ATOM   1258  CZ2 TRP D  86      55.679 -28.472 -14.674  1.00  0.00           C
ATOM   1259  CZ3 TRP D  86      53.916 -27.293 -15.826  1.00  0.00           C
ATOM   1260  CH2 TRP D  86      54.930 -27.317 -14.903  1.00  0.00           C
ATOM   1261  H   TRP D  86      55.138 -31.469 -19.914  1.00  0.00           H
ATOM   1262  HA  TRP D  86      54.090 -33.426 -17.979  1.00  0.00           H
ATOM   1263 1HB  TRP D  86      53.194 -30.615 -18.720  1.00  0.00           H
ATOM   1264 2HB  TRP D  86      52.386 -31.629 -17.533  1.00  0.00           H
ATOM   1265  HD1 TRP D  86      55.501 -32.681 -16.526  1.00  0.00           H
ATOM   1266  HE1 TRP D  86      56.686 -31.146 -14.815  1.00  0.00           H
ATOM   1267  HE3 TRP D  86      52.793 -28.397 -17.304  1.00  0.00           H
ATOM   1268  HZ2 TRP D  86      56.482 -28.471 -13.935  1.00  0.00           H
ATOM   1269  HZ3 TRP D  86      53.337 -26.384 -15.994  1.00  0.00           H
ATOM   1270  HH2 TRP D  86      55.153 -26.413 -14.336  1.00  0.00           H
ATOM   1271  N   GLY D  87      52.937 -33.080 -20.968  1.00  0.00           N
ATOM   1272  CA  GLY D  87      51.872 -33.562 -21.805  1.00  0.00           C
ATOM   1273  C   GLY D  87      50.774 -32.559 -21.880  1.00  0.00           C
ATOM   1274  O   GLY D  87      50.893 -31.428 -21.410  1.00  0.00           O
ATOM   1275  H   GLY D  87      53.757 -32.677 -21.397  1.00  0.00           H
ATOM   1276 1HA  GLY D  87      52.259 -33.769 -22.803  1.00  0.00           H
ATOM   1277 2HA  GLY D  87      51.493 -34.502 -21.406  1.00  0.00           H
ATOM   1278  N   PRO D  88      49.696 -32.985 -22.470  1.00  0.00           N
ATOM   1279  CA  PRO D  88      48.554 -32.128 -22.581  1.00  0.00           C
ATOM   1280  C   PRO D  88      47.833 -31.990 -21.284  1.00  0.00           C
ATOM   1281  O   PRO D  88      47.740 -32.965 -20.539  1.00  0.00           O
ATOM   1282  CB  PRO D  88      47.692 -32.841 -23.627  1.00  0.00           C
ATOM   1283  CG  PRO D  88      48.030 -34.283 -23.458  1.00  0.00           C
ATOM   1284  CD  PRO D  88      49.497 -34.287 -23.120  1.00  0.00           C
ATOM   1285  HA  PRO D  88      48.877 -31.140 -22.942  1.00  0.00           H
ATOM   1286 1HB  PRO D  88      46.628 -32.628 -23.447  1.00  0.00           H
ATOM   1287 2HB  PRO D  88      47.930 -32.462 -24.632  1.00  0.00           H
ATOM   1288 1HG  PRO D  88      47.411 -34.728 -22.664  1.00  0.00           H
ATOM   1289 2HG  PRO D  88      47.807 -34.837 -24.382  1.00  0.00           H
ATOM   1290 1HD  PRO D  88      49.713 -35.117 -22.431  1.00  0.00           H
ATOM   1291 2HD  PRO D  88      50.086 -34.386 -24.043  1.00  0.00           H
ATOM   1292  N   ILE D  89      47.310 -30.787 -20.995  1.00  0.00           N
ATOM   1293  CA  ILE D  89      46.623 -30.608 -19.756  1.00  0.00           C
ATOM   1294  C   ILE D  89      45.268 -30.050 -19.992  1.00  0.00           C
ATOM   1295  O   ILE D  89      45.114 -28.979 -20.579  1.00  0.00           O
ATOM   1296  CB  ILE D  89      47.406 -29.679 -18.811  1.00  0.00           C
ATOM   1297  CG1 ILE D  89      48.789 -30.263 -18.513  1.00  0.00           C
ATOM   1298  CG2 ILE D  89      46.631 -29.453 -17.522  1.00  0.00           C
ATOM   1299  CD1 ILE D  89      49.691 -29.332 -17.736  1.00  0.00           C
ATOM   1300  H   ILE D  89      47.390 -30.006 -21.629  1.00  0.00           H
ATOM   1301  HA  ILE D  89      46.522 -31.579 -19.273  1.00  0.00           H
ATOM   1302  HB  ILE D  89      47.569 -28.718 -19.299  1.00  0.00           H
ATOM   1303 1HG1 ILE D  89      48.679 -31.185 -17.944  1.00  0.00           H
ATOM   1304 2HG1 ILE D  89      49.287 -30.516 -19.449  1.00  0.00           H
ATOM   1305 1HG2 ILE D  89      47.199 -28.795 -16.866  1.00  0.00           H
ATOM   1306 2HG2 ILE D  89      45.669 -28.995 -17.752  1.00  0.00           H
ATOM   1307 3HG2 ILE D  89      46.468 -30.409 -17.024  1.00  0.00           H
ATOM   1308 1HD1 ILE D  89      50.653 -29.816 -17.564  1.00  0.00           H
ATOM   1309 2HD1 ILE D  89      49.844 -28.414 -18.305  1.00  0.00           H
ATOM   1310 3HD1 ILE D  89      49.229 -29.093 -16.779  1.00  0.00           H
ATOM   1311  N   SER D  90      44.248 -30.799 -19.542  1.00  0.00           N
ATOM   1312  CA  SER D  90      42.898 -30.368 -19.683  1.00  0.00           C
ATOM   1313  C   SER D  90      42.438 -29.620 -18.490  1.00  0.00           C
ATOM   1314  O   SER D  90      42.714 -29.977 -17.346  1.00  0.00           O
ATOM   1315  CB  SER D  90      41.991 -31.561 -19.918  1.00  0.00           C
ATOM   1316  OG  SER D  90      40.644 -31.174 -19.925  1.00  0.00           O
ATOM   1317  H   SER D  90      44.437 -31.685 -19.095  1.00  0.00           H
ATOM   1318  HA  SER D  90      42.835 -29.703 -20.546  1.00  0.00           H
ATOM   1319 1HB  SER D  90      42.243 -32.027 -20.870  1.00  0.00           H
ATOM   1320 2HB  SER D  90      42.155 -32.302 -19.137  1.00  0.00           H
ATOM   1321  HG  SER D  90      40.306 -31.410 -20.792  1.00  0.00           H
ATOM   1322  N   TYR D  91      41.721 -28.523 -18.786  1.00  0.00           N
ATOM   1323  CA  TYR D  91      41.142 -27.611 -17.851  1.00  0.00           C
ATOM   1324  C   TYR D  91      39.937 -28.189 -17.183  1.00  0.00           C
ATOM   1325  O   TYR D  91      39.357 -27.581 -16.284  1.00  0.00           O
ATOM   1326  CB  TYR D  91      40.778 -26.298 -18.547  1.00  0.00           C
ATOM   1327  CG  TYR D  91      41.978 -25.494 -18.999  1.00  0.00           C
ATOM   1328  CD1 TYR D  91      42.358 -25.505 -20.333  1.00  0.00           C
ATOM   1329  CD2 TYR D  91      42.697 -24.746 -18.079  1.00  0.00           C
ATOM   1330  CE1 TYR D  91      43.453 -24.771 -20.745  1.00  0.00           C
ATOM   1331  CE2 TYR D  91      43.792 -24.012 -18.491  1.00  0.00           C
ATOM   1332  CZ  TYR D  91      44.170 -24.023 -19.818  1.00  0.00           C
ATOM   1333  OH  TYR D  91      45.261 -23.292 -20.228  1.00  0.00           O
ATOM   1334  H   TYR D  91      41.598 -28.357 -19.775  1.00  0.00           H
ATOM   1335  HA  TYR D  91      41.875 -27.403 -17.071  1.00  0.00           H
ATOM   1336 1HB  TYR D  91      40.161 -26.508 -19.422  1.00  0.00           H
ATOM   1337 2HB  TYR D  91      40.189 -25.679 -17.872  1.00  0.00           H
ATOM   1338  HD1 TYR D  91      41.793 -26.093 -21.056  1.00  0.00           H
ATOM   1339  HD2 TYR D  91      42.398 -24.738 -17.030  1.00  0.00           H
ATOM   1340  HE1 TYR D  91      43.752 -24.780 -21.792  1.00  0.00           H
ATOM   1341  HE2 TYR D  91      44.358 -23.424 -17.767  1.00  0.00           H
ATOM   1342  HH  TYR D  91      45.640 -22.834 -19.474  1.00  0.00           H
ATOM   1343  N   ALA D  92      39.502 -29.376 -17.652  1.00  0.00           N
ATOM   1344  CA  ALA D  92      38.418 -30.040 -16.996  1.00  0.00           C
ATOM   1345  C   ALA D  92      38.903 -30.796 -15.804  1.00  0.00           C
ATOM   1346  O   ALA D  92      38.118 -31.200 -14.947  1.00  0.00           O
ATOM   1347  CB  ALA D  92      37.703 -30.973 -17.961  1.00  0.00           C
ATOM   1348  H   ALA D  92      39.926 -29.807 -18.461  1.00  0.00           H
ATOM   1349  HA  ALA D  92      37.714 -29.282 -16.653  1.00  0.00           H
ATOM   1350 1HB  ALA D  92      36.883 -31.473 -17.445  1.00  0.00           H
ATOM   1351 2HB  ALA D  92      37.306 -30.397 -18.798  1.00  0.00           H
ATOM   1352 3HB  ALA D  92      38.404 -31.718 -18.334  1.00  0.00           H
ATOM   1353  N   ASN D  93      40.228 -31.027 -15.758  1.00  0.00           N
ATOM   1354  CA  ASN D  93      40.884 -31.754 -14.713  1.00  0.00           C
ATOM   1355  C   ASN D  93      41.738 -30.860 -13.880  1.00  0.00           C
ATOM   1356  O   ASN D  93      41.810 -31.022 -12.663  1.00  0.00           O
ATOM   1357  CB  ASN D  93      41.711 -32.890 -15.288  1.00  0.00           C
ATOM   1358  CG  ASN D  93      40.864 -33.945 -15.945  1.00  0.00           C
ATOM   1359  OD1 ASN D  93      39.721 -34.183 -15.539  1.00  0.00           O
ATOM   1360  ND2 ASN D  93      41.404 -34.583 -16.952  1.00  0.00           N
ATOM   1361  H   ASN D  93      40.779 -30.654 -16.519  1.00  0.00           H
ATOM   1362  HA  ASN D  93      40.123 -32.177 -14.055  1.00  0.00           H
ATOM   1363 1HB  ASN D  93      42.412 -32.494 -16.024  1.00  0.00           H
ATOM   1364 2HB  ASN D  93      42.296 -33.353 -14.494  1.00  0.00           H
ATOM   1365 1HD2 ASN D  93      40.887 -35.296 -17.427  1.00  0.00           H
ATOM   1366 2HD2 ASN D  93      42.332 -34.358 -17.246  1.00  0.00           H
ATOM   1367  N   GLY D  94      42.376 -29.848 -14.488  1.00  0.00           N
ATOM   1368  CA  GLY D  94      43.163 -28.999 -13.651  1.00  0.00           C
ATOM   1369  C   GLY D  94      42.442 -27.738 -13.339  1.00  0.00           C
ATOM   1370  O   GLY D  94      41.230 -27.641 -13.527  1.00  0.00           O
ATOM   1371  H   GLY D  94      42.332 -29.658 -15.479  1.00  0.00           H
ATOM   1372 1HA  GLY D  94      43.406 -29.523 -12.726  1.00  0.00           H
ATOM   1373 2HA  GLY D  94      44.105 -28.771 -14.148  1.00  0.00           H
ATOM   1374  N   SER D  95      43.165 -26.719 -12.847  1.00  0.00           N
ATOM   1375  CA  SER D  95      42.434 -25.517 -12.628  1.00  0.00           C
ATOM   1376  C   SER D  95      42.438 -24.645 -13.836  1.00  0.00           C
ATOM   1377  O   SER D  95      43.252 -24.807 -14.744  1.00  0.00           O
ATOM   1378  CB  SER D  95      43.018 -24.762 -11.449  1.00  0.00           C
ATOM   1379  OG  SER D  95      44.300 -24.281 -11.747  1.00  0.00           O
ATOM   1380  H   SER D  95      44.151 -26.742 -12.629  1.00  0.00           H
ATOM   1381  HA  SER D  95      41.399 -25.778 -12.402  1.00  0.00           H
ATOM   1382 1HB  SER D  95      42.365 -23.929 -11.191  1.00  0.00           H
ATOM   1383 2HB  SER D  95      43.066 -25.421 -10.583  1.00  0.00           H
ATOM   1384  HG  SER D  95      44.170 -23.483 -12.264  1.00  0.00           H
ATOM   1385  N   GLY D  96      41.510 -23.679 -13.854  1.00  0.00           N
ATOM   1386  CA  GLY D  96      41.362 -22.756 -14.932  1.00  0.00           C
ATOM   1387  C   GLY D  96      40.225 -23.135 -15.803  1.00  0.00           C
ATOM   1388  O   GLY D  96      39.633 -24.195 -15.611  1.00  0.00           O
ATOM   1389  H   GLY D  96      40.889 -23.611 -13.059  1.00  0.00           H
ATOM   1390 1HA  GLY D  96      41.204 -21.754 -14.534  1.00  0.00           H
ATOM   1391 2HA  GLY D  96      42.281 -22.728 -15.516  1.00  0.00           H
ATOM   1392  N   LEU D  97      39.864 -22.295 -16.782  1.00  0.00           N
ATOM   1393  CA  LEU D  97      38.757 -22.725 -17.574  1.00  0.00           C
ATOM   1394  C   LEU D  97      39.212 -23.053 -18.949  1.00  0.00           C
ATOM   1395  O   LEU D  97      40.206 -22.520 -19.440  1.00  0.00           O
ATOM   1396  CB  LEU D  97      37.676 -21.637 -17.626  1.00  0.00           C
ATOM   1397  CG  LEU D  97      37.113 -21.193 -16.270  1.00  0.00           C
ATOM   1398  CD1 LEU D  97      36.137 -20.043 -16.477  1.00  0.00           C
ATOM   1399  CD2 LEU D  97      36.432 -22.373 -15.592  1.00  0.00           C
ATOM   1400  H   LEU D  97      40.306 -21.411 -16.992  1.00  0.00           H
ATOM   1401  HA  LEU D  97      38.330 -23.617 -17.117  1.00  0.00           H
ATOM   1402 1HB  LEU D  97      38.091 -20.758 -18.116  1.00  0.00           H
ATOM   1403 2HB  LEU D  97      36.844 -22.003 -18.227  1.00  0.00           H
ATOM   1404  HG  LEU D  97      37.926 -20.832 -15.639  1.00  0.00           H
ATOM   1405 1HD1 LEU D  97      35.737 -19.727 -15.513  1.00  0.00           H
ATOM   1406 2HD1 LEU D  97      36.656 -19.206 -16.945  1.00  0.00           H
ATOM   1407 3HD1 LEU D  97      35.320 -20.370 -17.119  1.00  0.00           H
ATOM   1408 1HD2 LEU D  97      36.032 -22.057 -14.627  1.00  0.00           H
ATOM   1409 2HD2 LEU D  97      35.618 -22.734 -16.221  1.00  0.00           H
ATOM   1410 3HD2 LEU D  97      37.156 -23.173 -15.440  1.00  0.00           H
ATOM   1411  N   ASP D  98      38.475 -23.969 -19.607  1.00  0.00           N
ATOM   1412  CA  ASP D  98      38.802 -24.331 -20.949  1.00  0.00           C
ATOM   1413  C   ASP D  98      38.289 -23.314 -21.913  1.00  0.00           C
ATOM   1414  O   ASP D  98      37.423 -22.504 -21.585  1.00  0.00           O
ATOM   1415  CB  ASP D  98      38.226 -25.707 -21.292  1.00  0.00           C
ATOM   1416  CG  ASP D  98      38.960 -26.387 -22.441  1.00  0.00           C
ATOM   1417  OD1 ASP D  98      39.843 -25.779 -22.998  1.00  0.00           O
ATOM   1418  OD2 ASP D  98      38.631 -27.507 -22.749  1.00  0.00           O
ATOM   1419  H   ASP D  98      37.686 -24.411 -19.156  1.00  0.00           H
ATOM   1420  HA  ASP D  98      39.888 -24.376 -21.040  1.00  0.00           H
ATOM   1421 1HB  ASP D  98      38.277 -26.352 -20.415  1.00  0.00           H
ATOM   1422 2HB  ASP D  98      37.175 -25.605 -21.563  1.00  0.00           H
ATOM   1423  N   GLU D  99      38.852 -23.321 -23.135  1.00  0.00           N
ATOM   1424  CA  GLU D  99      38.432 -22.404 -24.150  1.00  0.00           C
ATOM   1425  C   GLU D  99      38.572 -21.003 -23.668  1.00  0.00           C
ATOM   1426  O   GLU D  99      37.648 -20.201 -23.792  1.00  0.00           O
ATOM   1427  CB  GLU D  99      36.982 -22.675 -24.558  1.00  0.00           C
ATOM   1428  CG  GLU D  99      36.738 -24.067 -25.124  1.00  0.00           C
ATOM   1429  CD  GLU D  99      35.319 -24.274 -25.577  1.00  0.00           C
ATOM   1430  OE1 GLU D  99      34.435 -23.717 -24.971  1.00  0.00           O
ATOM   1431  OE2 GLU D  99      35.119 -24.990 -26.530  1.00  0.00           O
ATOM   1432  H   GLU D  99      39.586 -23.984 -23.343  1.00  0.00           H
ATOM   1433  HA  GLU D  99      39.069 -22.540 -25.024  1.00  0.00           H
ATOM   1434 1HB  GLU D  99      36.330 -22.546 -23.694  1.00  0.00           H
ATOM   1435 2HB  GLU D  99      36.675 -21.949 -25.312  1.00  0.00           H
ATOM   1436 1HG  GLU D  99      37.404 -24.226 -25.971  1.00  0.00           H
ATOM   1437 2HG  GLU D  99      36.982 -24.805 -24.361  1.00  0.00           H
ATOM   1438  N   ARG D 100      39.744 -20.657 -23.110  1.00  0.00           N
ATOM   1439  CA  ARG D 100      39.870 -19.323 -22.621  1.00  0.00           C
ATOM   1440  C   ARG D 100      41.263 -18.840 -22.833  1.00  0.00           C
ATOM   1441  O   ARG D 100      42.243 -19.493 -22.478  1.00  0.00           O
ATOM   1442  CB  ARG D 100      39.521 -19.249 -21.141  1.00  0.00           C
ATOM   1443  CG  ARG D 100      39.582 -17.854 -20.539  1.00  0.00           C
ATOM   1444  CD  ARG D 100      39.159 -17.852 -19.115  1.00  0.00           C
ATOM   1445  NE  ARG D 100      39.227 -16.522 -18.531  1.00  0.00           N
ATOM   1446  CZ  ARG D 100      38.924 -16.233 -17.251  1.00  0.00           C
ATOM   1447  NH1 ARG D 100      38.535 -17.188 -16.435  1.00  0.00           N
ATOM   1448  NH2 ARG D 100      39.017 -14.989 -16.815  1.00  0.00           N
ATOM   1449  H   ARG D 100      40.526 -21.289 -23.024  1.00  0.00           H
ATOM   1450  HA  ARG D 100      39.176 -18.686 -23.170  1.00  0.00           H
ATOM   1451 1HB  ARG D 100      38.514 -19.632 -20.986  1.00  0.00           H
ATOM   1452 2HB  ARG D 100      40.203 -19.883 -20.575  1.00  0.00           H
ATOM   1453 1HG  ARG D 100      40.604 -17.478 -20.594  1.00  0.00           H
ATOM   1454 2HG  ARG D 100      38.920 -17.189 -21.094  1.00  0.00           H
ATOM   1455 1HD  ARG D 100      38.131 -18.205 -19.040  1.00  0.00           H
ATOM   1456 2HD  ARG D 100      39.811 -18.510 -18.541  1.00  0.00           H
ATOM   1457  HE  ARG D 100      39.522 -15.761 -19.128  1.00  0.00           H
ATOM   1458 1HH1 ARG D 100      38.463 -18.139 -16.768  1.00  0.00           H
ATOM   1459 2HH1 ARG D 100      38.308 -16.971 -15.475  1.00  0.00           H
ATOM   1460 1HH2 ARG D 100      39.317 -14.254 -17.442  1.00  0.00           H
ATOM   1461 2HH2 ARG D 100      38.790 -14.772 -15.856  1.00  0.00           H
ATOM   1462  N   PRO D 101      41.343 -17.695 -23.445  1.00  0.00           N
ATOM   1463  CA  PRO D 101      42.623 -17.099 -23.675  1.00  0.00           C
ATOM   1464  C   PRO D 101      43.183 -16.558 -22.408  1.00  0.00           C
ATOM   1465  O   PRO D 101      42.480 -15.839 -21.699  1.00  0.00           O
ATOM   1466  CB  PRO D 101      42.316 -15.984 -24.679  1.00  0.00           C
ATOM   1467  CG  PRO D 101      40.915 -15.584 -24.365  1.00  0.00           C
ATOM   1468  CD  PRO D 101      40.235 -16.872 -23.983  1.00  0.00           C
ATOM   1469  HA  PRO D 101      43.297 -17.848 -24.116  1.00  0.00           H
ATOM   1470 1HB  PRO D 101      43.033 -15.159 -24.556  1.00  0.00           H
ATOM   1471 2HB  PRO D 101      42.432 -16.360 -25.707  1.00  0.00           H
ATOM   1472 1HG  PRO D 101      40.904 -14.842 -23.553  1.00  0.00           H
ATOM   1473 2HG  PRO D 101      40.451 -15.104 -25.239  1.00  0.00           H
ATOM   1474 1HD  PRO D 101      39.472 -16.671 -23.216  1.00  0.00           H
ATOM   1475 2HD  PRO D 101      39.778 -17.325 -24.875  1.00  0.00           H
ATOM   1476  N   TYR D 102      44.443 -16.901 -22.105  1.00  0.00           N
ATOM   1477  CA  TYR D 102      45.088 -16.342 -20.963  1.00  0.00           C
ATOM   1478  C   TYR D 102      46.210 -15.435 -21.356  1.00  0.00           C
ATOM   1479  O   TYR D 102      46.788 -14.752 -20.513  1.00  0.00           O
ATOM   1480  CB  TYR D 102      45.601 -17.454 -20.045  1.00  0.00           C
ATOM   1481  CG  TYR D 102      44.509 -18.347 -19.498  1.00  0.00           C
ATOM   1482  CD1 TYR D 102      44.292 -19.599 -20.056  1.00  0.00           C
ATOM   1483  CD2 TYR D 102      43.724 -17.914 -18.440  1.00  0.00           C
ATOM   1484  CE1 TYR D 102      43.295 -20.414 -19.556  1.00  0.00           C
ATOM   1485  CE2 TYR D 102      42.727 -18.729 -17.941  1.00  0.00           C
ATOM   1486  CZ  TYR D 102      42.511 -19.974 -18.495  1.00  0.00           C
ATOM   1487  OH  TYR D 102      41.518 -20.786 -17.998  1.00  0.00           O
ATOM   1488  H   TYR D 102      44.947 -17.559 -22.682  1.00  0.00           H
ATOM   1489  HA  TYR D 102      44.361 -15.742 -20.414  1.00  0.00           H
ATOM   1490 1HB  TYR D 102      46.310 -18.079 -20.591  1.00  0.00           H
ATOM   1491 2HB  TYR D 102      46.134 -17.014 -19.203  1.00  0.00           H
ATOM   1492  HD1 TYR D 102      44.909 -19.939 -20.888  1.00  0.00           H
ATOM   1493  HD2 TYR D 102      43.893 -16.930 -18.003  1.00  0.00           H
ATOM   1494  HE1 TYR D 102      43.125 -21.397 -19.994  1.00  0.00           H
ATOM   1495  HE2 TYR D 102      42.109 -18.388 -17.110  1.00  0.00           H
ATOM   1496  HH  TYR D 102      41.370 -21.516 -18.604  1.00  0.00           H
ATOM   1497  N   CYS D 103      46.539 -15.393 -22.663  1.00  0.00           N
ATOM   1498  CA  CYS D 103      47.454 -14.402 -23.158  1.00  0.00           C
ATOM   1499  C   CYS D 103      46.909 -13.747 -24.383  1.00  0.00           C
ATOM   1500  O   CYS D 103      46.143 -14.353 -25.130  1.00  0.00           O
ATOM   1501  CB  CYS D 103      48.812 -15.027 -23.480  1.00  0.00           C
ATOM   1502  SG  CYS D 103      49.917 -15.167 -22.055  1.00  0.00           S
ATOM   1503  H   CYS D 103      46.142 -16.061 -23.308  1.00  0.00           H
ATOM   1504  HA  CYS D 103      47.596 -13.646 -22.386  1.00  0.00           H
ATOM   1505 1HB  CYS D 103      48.664 -16.025 -23.892  1.00  0.00           H
ATOM   1506 2HB  CYS D 103      49.315 -14.430 -24.240  1.00  0.00           H
ATOM   1507  N   TRP D 104      47.277 -12.467 -24.611  1.00  0.00           N
ATOM   1508  CA  TRP D 104      46.506 -11.686 -25.533  1.00  0.00           C
ATOM   1509  C   TRP D 104      47.411 -10.958 -26.467  1.00  0.00           C
ATOM   1510  O   TRP D 104      48.579 -11.300 -26.639  1.00  0.00           O
ATOM   1511  CB  TRP D 104      45.618 -10.688 -24.789  1.00  0.00           C
ATOM   1512  CG  TRP D 104      44.735 -11.324 -23.758  1.00  0.00           C
ATOM   1513  CD1 TRP D 104      43.499 -11.860 -23.963  1.00  0.00           C
ATOM   1514  CD2 TRP D 104      45.018 -11.497 -22.349  1.00  0.00           C
ATOM   1515  NE1 TRP D 104      42.994 -12.351 -22.784  1.00  0.00           N
ATOM   1516  CE2 TRP D 104      43.912 -12.138 -21.786  1.00  0.00           C
ATOM   1517  CE3 TRP D 104      46.106 -11.164 -21.532  1.00  0.00           C
ATOM   1518  CZ2 TRP D 104      43.855 -12.456 -20.438  1.00  0.00           C
ATOM   1519  CZ3 TRP D 104      46.050 -11.484 -20.181  1.00  0.00           C
ATOM   1520  CH2 TRP D 104      44.953 -12.113 -19.649  1.00  0.00           C
ATOM   1521  H   TRP D 104      48.072 -12.046 -24.155  1.00  0.00           H
ATOM   1522  HA  TRP D 104      45.867 -12.358 -26.105  1.00  0.00           H
ATOM   1523 1HB  TRP D 104      46.242  -9.944 -24.293  1.00  0.00           H
ATOM   1524 2HB  TRP D 104      44.986 -10.160 -25.503  1.00  0.00           H
ATOM   1525  HD1 TRP D 104      42.986 -11.894 -24.923  1.00  0.00           H
ATOM   1526  HE1 TRP D 104      42.095 -12.795 -22.668  1.00  0.00           H
ATOM   1527  HE3 TRP D 104      46.981 -10.666 -21.950  1.00  0.00           H
ATOM   1528  HZ2 TRP D 104      42.992 -12.956 -19.996  1.00  0.00           H
ATOM   1529  HZ3 TRP D 104      46.900 -11.220 -19.552  1.00  0.00           H
ATOM   1530  HH2 TRP D 104      44.942 -12.350 -18.584  1.00  0.00           H
ATOM   1531  N   HIS D 105      46.808  -9.956 -27.143  1.00  0.00           N
ATOM   1532  CA  HIS D 105      47.439  -8.976 -27.976  1.00  0.00           C
ATOM   1533  C   HIS D 105      46.409  -8.103 -28.644  1.00  0.00           C
ATOM   1534  O   HIS D 105      45.211  -8.337 -28.497  1.00  0.00           O
ATOM   1535  CB  HIS D 105      48.318  -9.650 -29.034  1.00  0.00           C
ATOM   1536  CG  HIS D 105      47.547 -10.464 -30.028  1.00  0.00           C
ATOM   1537  ND1 HIS D 105      46.617  -9.909 -30.881  1.00  0.00           N
ATOM   1538  CD2 HIS D 105      47.567 -11.789 -30.303  1.00  0.00           C
ATOM   1539  CE1 HIS D 105      46.099 -10.859 -31.640  1.00  0.00           C
ATOM   1540  NE2 HIS D 105      46.658 -12.008 -31.308  1.00  0.00           N
ATOM   1541  H   HIS D 105      45.805  -9.929 -27.022  1.00  0.00           H
ATOM   1542  HA  HIS D 105      48.076  -8.336 -27.366  1.00  0.00           H
ATOM   1543 1HB  HIS D 105      48.880  -8.891 -29.578  1.00  0.00           H
ATOM   1544 2HB  HIS D 105      49.039 -10.304 -28.545  1.00  0.00           H
ATOM   1545  HD1 HIS D 105      46.416  -8.934 -30.984  1.00  0.00           H
ATOM   1546  HD2 HIS D 105      48.136 -12.622 -29.890  1.00  0.00           H
ATOM   1547  HE1 HIS D 105      45.340 -10.622 -32.386  1.00  0.00           H
ATOM   1548  N   TYR D 106      46.848  -7.065 -29.389  1.00  0.00           N
ATOM   1549  CA  TYR D 106      45.934  -6.120 -29.982  1.00  0.00           C
ATOM   1550  C   TYR D 106      45.078  -6.798 -31.005  1.00  0.00           C
ATOM   1551  O   TYR D 106      45.538  -7.561 -31.853  1.00  0.00           O
ATOM   1552  CB  TYR D 106      46.691  -4.949 -30.612  1.00  0.00           C
ATOM   1553  CG  TYR D 106      47.534  -4.167 -29.629  1.00  0.00           C
ATOM   1554  CD1 TYR D 106      47.284  -4.267 -28.268  1.00  0.00           C
ATOM   1555  CD2 TYR D 106      48.555  -3.349 -30.089  1.00  0.00           C
ATOM   1556  CE1 TYR D 106      48.054  -3.552 -27.371  1.00  0.00           C
ATOM   1557  CE2 TYR D 106      49.324  -2.634 -29.191  1.00  0.00           C
ATOM   1558  CZ  TYR D 106      49.076  -2.734 -27.837  1.00  0.00           C
ATOM   1559  OH  TYR D 106      49.843  -2.022 -26.943  1.00  0.00           O
ATOM   1560  H   TYR D 106      47.840  -6.949 -29.537  1.00  0.00           H
ATOM   1561  HA  TYR D 106      45.284  -5.729 -29.199  1.00  0.00           H
ATOM   1562 1HB  TYR D 106      47.346  -5.322 -31.401  1.00  0.00           H
ATOM   1563 2HB  TYR D 106      45.981  -4.263 -31.074  1.00  0.00           H
ATOM   1564  HD1 TYR D 106      46.481  -4.910 -27.907  1.00  0.00           H
ATOM   1565  HD2 TYR D 106      48.750  -3.269 -31.158  1.00  0.00           H
ATOM   1566  HE1 TYR D 106      47.858  -3.631 -26.302  1.00  0.00           H
ATOM   1567  HE2 TYR D 106      50.127  -1.990 -29.552  1.00  0.00           H
ATOM   1568  HH  TYR D 106      49.513  -2.169 -26.053  1.00  0.00           H
ATOM   1569  N   PRO D 107      43.809  -6.512 -30.915  1.00  0.00           N
ATOM   1570  CA  PRO D 107      42.819  -7.054 -31.806  1.00  0.00           C
ATOM   1571  C   PRO D 107      42.775  -6.297 -33.093  1.00  0.00           C
ATOM   1572  O   PRO D 107      43.272  -5.171 -33.128  1.00  0.00           O
ATOM   1573  CB  PRO D 107      41.516  -6.897 -31.016  1.00  0.00           C
ATOM   1574  CG  PRO D 107      41.712  -5.642 -30.235  1.00  0.00           C
ATOM   1575  CD  PRO D 107      43.170  -5.657 -29.861  1.00  0.00           C
ATOM   1576  HA  PRO D 107      43.041  -8.115 -31.991  1.00  0.00           H
ATOM   1577 1HB  PRO D 107      40.662  -6.840 -31.706  1.00  0.00           H
ATOM   1578 2HB  PRO D 107      41.355  -7.777 -30.376  1.00  0.00           H
ATOM   1579 1HG  PRO D 107      41.440  -4.768 -30.845  1.00  0.00           H
ATOM   1580 2HG  PRO D 107      41.050  -5.635 -29.356  1.00  0.00           H
ATOM   1581 1HD  PRO D 107      43.568  -4.632 -29.891  1.00  0.00           H
ATOM   1582 2HD  PRO D 107      43.288  -6.090 -28.857  1.00  0.00           H
ATOM   1583  N   PRO D 108      42.231  -6.860 -34.135  1.00  0.00           N
ATOM   1584  CA  PRO D 108      42.208  -6.152 -35.382  1.00  0.00           C
ATOM   1585  C   PRO D 108      41.247  -5.012 -35.354  1.00  0.00           C
ATOM   1586  O   PRO D 108      40.116  -5.203 -34.914  1.00  0.00           O
ATOM   1587  CB  PRO D 108      41.772  -7.229 -36.380  1.00  0.00           C
ATOM   1588  CG  PRO D 108      40.981  -8.189 -35.559  1.00  0.00           C
ATOM   1589  CD  PRO D 108      41.682  -8.209 -34.227  1.00  0.00           C
ATOM   1590  HA  PRO D 108      43.221  -5.789 -35.611  1.00  0.00           H
ATOM   1591 1HB  PRO D 108      41.183  -6.774 -37.190  1.00  0.00           H
ATOM   1592 2HB  PRO D 108      42.655  -7.691 -36.845  1.00  0.00           H
ATOM   1593 1HG  PRO D 108      39.936  -7.854 -35.483  1.00  0.00           H
ATOM   1594 2HG  PRO D 108      40.963  -9.177 -36.042  1.00  0.00           H
ATOM   1595 1HD  PRO D 108      40.950  -8.406 -33.429  1.00  0.00           H
ATOM   1596 2HD  PRO D 108      42.465  -8.981 -34.235  1.00  0.00           H
ATOM   1597  N   ARG D 109      41.702  -3.844 -35.844  1.00  0.00           N
ATOM   1598  CA  ARG D 109      41.000  -2.605 -36.030  1.00  0.00           C
ATOM   1599  C   ARG D 109      42.101  -1.642 -36.341  1.00  0.00           C
ATOM   1600  O   ARG D 109      43.092  -1.598 -35.615  1.00  0.00           O
ATOM   1601  CB  ARG D 109      40.220  -2.175 -34.797  1.00  0.00           C
ATOM   1602  CG  ARG D 109      39.441  -0.878 -34.953  1.00  0.00           C
ATOM   1603  CD  ARG D 109      38.630  -0.576 -33.746  1.00  0.00           C
ATOM   1604  NE  ARG D 109      37.894   0.670 -33.885  1.00  0.00           N
ATOM   1605  CZ  ARG D 109      37.073   1.183 -32.948  1.00  0.00           C
ATOM   1606  NH1 ARG D 109      36.893   0.546 -31.812  1.00  0.00           N
ATOM   1607  NH2 ARG D 109      36.448   2.326 -33.170  1.00  0.00           N
ATOM   1608  H   ARG D 109      42.677  -3.901 -36.101  1.00  0.00           H
ATOM   1609  HA  ARG D 109      40.284  -2.732 -36.842  1.00  0.00           H
ATOM   1610 1HB  ARG D 109      39.510  -2.955 -34.525  1.00  0.00           H
ATOM   1611 2HB  ARG D 109      40.905  -2.049 -33.958  1.00  0.00           H
ATOM   1612 1HG  ARG D 109      40.135  -0.054 -35.115  1.00  0.00           H
ATOM   1613 2HG  ARG D 109      38.767  -0.959 -35.807  1.00  0.00           H
ATOM   1614 1HD  ARG D 109      37.912  -1.379 -33.579  1.00  0.00           H
ATOM   1615 2HD  ARG D 109      39.285  -0.490 -32.880  1.00  0.00           H
ATOM   1616  HE  ARG D 109      38.007   1.189 -34.746  1.00  0.00           H
ATOM   1617 1HH1 ARG D 109      37.371  -0.328 -31.642  1.00  0.00           H
ATOM   1618 2HH1 ARG D 109      36.278   0.930 -31.109  1.00  0.00           H
ATOM   1619 1HH2 ARG D 109      36.586   2.816 -34.044  1.00  0.00           H
ATOM   1620 2HH2 ARG D 109      35.832   2.709 -32.468  1.00  0.00           H
ATOM   1621  N   PRO D 110      41.974  -0.860 -37.373  1.00  0.00           N
ATOM   1622  CA  PRO D 110      43.021   0.069 -37.710  1.00  0.00           C
ATOM   1623  C   PRO D 110      43.034   1.246 -36.802  1.00  0.00           C
ATOM   1624  O   PRO D 110      41.983   1.612 -36.279  1.00  0.00           O
ATOM   1625  CB  PRO D 110      42.672   0.477 -39.145  1.00  0.00           C
ATOM   1626  CG  PRO D 110      41.189   0.348 -39.211  1.00  0.00           C
ATOM   1627  CD  PRO D 110      40.880  -0.859 -38.366  1.00  0.00           C
ATOM   1628  HA  PRO D 110      43.990  -0.449 -37.673  1.00  0.00           H
ATOM   1629 1HB  PRO D 110      43.020   1.503 -39.339  1.00  0.00           H
ATOM   1630 2HB  PRO D 110      43.190  -0.179 -39.859  1.00  0.00           H
ATOM   1631 1HG  PRO D 110      40.710   1.263 -38.833  1.00  0.00           H
ATOM   1632 2HG  PRO D 110      40.864   0.228 -40.256  1.00  0.00           H
ATOM   1633 1HD  PRO D 110      39.898  -0.730 -37.887  1.00  0.00           H
ATOM   1634 2HD  PRO D 110      40.889  -1.761 -38.996  1.00  0.00           H
ATOM   1635  N   CYS D 111      44.213   1.861 -36.601  1.00  0.00           N
ATOM   1636  CA  CYS D 111      44.225   3.038 -35.796  1.00  0.00           C
ATOM   1637  C   CYS D 111      43.816   4.189 -36.668  1.00  0.00           C
ATOM   1638  O   CYS D 111      44.167   4.246 -37.847  1.00  0.00           O
ATOM   1639  CB  CYS D 111      45.609   3.291 -35.197  1.00  0.00           C
ATOM   1640  SG  CYS D 111      46.061   2.146 -33.872  1.00  0.00           S
ATOM   1641  H   CYS D 111      45.081   1.525 -36.994  1.00  0.00           H
ATOM   1642  HA  CYS D 111      43.519   2.904 -34.976  1.00  0.00           H
ATOM   1643 1HB  CYS D 111      46.363   3.217 -35.980  1.00  0.00           H
ATOM   1644 2HB  CYS D 111      45.652   4.304 -34.796  1.00  0.00           H
ATOM   1645  N   GLY D 112      43.001   5.107 -36.108  1.00  0.00           N
ATOM   1646  CA  GLY D 112      42.547   6.274 -36.810  1.00  0.00           C
ATOM   1647  C   GLY D 112      42.954   7.505 -36.060  1.00  0.00           C
ATOM   1648  O   GLY D 112      44.116   7.690 -35.703  1.00  0.00           O
ATOM   1649  H   GLY D 112      42.703   4.960 -35.154  1.00  0.00           H
ATOM   1650 1HA  GLY D 112      42.970   6.282 -37.815  1.00  0.00           H
ATOM   1651 2HA  GLY D 112      41.464   6.235 -36.918  1.00  0.00           H
ATOM   1652  N   ILE D 113      41.965   8.396 -35.827  1.00  0.00           N
ATOM   1653  CA  ILE D 113      42.149   9.599 -35.063  1.00  0.00           C
ATOM   1654  C   ILE D 113      41.313   9.455 -33.829  1.00  0.00           C
ATOM   1655  O   ILE D 113      40.132   9.122 -33.911  1.00  0.00           O
ATOM   1656  CB  ILE D 113      41.741  10.858 -35.850  1.00  0.00           C
ATOM   1657  CG1 ILE D 113      42.614  11.013 -37.098  1.00  0.00           C
ATOM   1658  CG2 ILE D 113      41.843  12.092 -34.969  1.00  0.00           C
ATOM   1659  CD1 ILE D 113      42.160  12.115 -38.027  1.00  0.00           C
ATOM   1660  H   ILE D 113      41.055   8.195 -36.216  1.00  0.00           H
ATOM   1661  HA  ILE D 113      43.205   9.691 -34.812  1.00  0.00           H
ATOM   1662  HB  ILE D 113      40.713  10.754 -36.195  1.00  0.00           H
ATOM   1663 1HG1 ILE D 113      43.641  11.218 -36.800  1.00  0.00           H
ATOM   1664 2HG1 ILE D 113      42.617  10.077 -37.658  1.00  0.00           H
ATOM   1665 1HG2 ILE D 113      41.552  12.974 -35.541  1.00  0.00           H
ATOM   1666 2HG2 ILE D 113      41.181  11.983 -34.110  1.00  0.00           H
ATOM   1667 3HG2 ILE D 113      42.870  12.209 -34.622  1.00  0.00           H
ATOM   1668 1HD1 ILE D 113      42.827  12.164 -38.889  1.00  0.00           H
ATOM   1669 2HD1 ILE D 113      41.144  11.911 -38.367  1.00  0.00           H
ATOM   1670 3HD1 ILE D 113      42.182  13.068 -37.499  1.00  0.00           H
ATOM   1671  N   VAL D 114      41.917   9.681 -32.643  1.00  0.00           N
ATOM   1672  CA  VAL D 114      41.197   9.496 -31.413  1.00  0.00           C
ATOM   1673  C   VAL D 114      40.984  10.840 -30.782  1.00  0.00           C
ATOM   1674  O   VAL D 114      41.908  11.646 -30.680  1.00  0.00           O
ATOM   1675  CB  VAL D 114      41.971   8.577 -30.450  1.00  0.00           C
ATOM   1676  CG1 VAL D 114      41.219   8.427 -29.137  1.00  0.00           C
ATOM   1677  CG2 VAL D 114      42.200   7.221 -31.100  1.00  0.00           C
ATOM   1678  H   VAL D 114      42.880   9.983 -32.609  1.00  0.00           H
ATOM   1679  HA  VAL D 114      40.239   9.026 -31.640  1.00  0.00           H
ATOM   1680  HB  VAL D 114      42.932   9.037 -30.219  1.00  0.00           H
ATOM   1681 1HG1 VAL D 114      41.781   7.775 -28.468  1.00  0.00           H
ATOM   1682 2HG1 VAL D 114      41.098   9.405 -28.672  1.00  0.00           H
ATOM   1683 3HG1 VAL D 114      40.238   7.991 -29.327  1.00  0.00           H
ATOM   1684 1HG2 VAL D 114      42.749   6.577 -30.414  1.00  0.00           H
ATOM   1685 2HG2 VAL D 114      41.239   6.764 -31.336  1.00  0.00           H
ATOM   1686 3HG2 VAL D 114      42.776   7.349 -32.016  1.00  0.00           H
ATOM   1687  N   PRO D 115      39.770  11.112 -30.368  1.00  0.00           N
ATOM   1688  CA  PRO D 115      39.505  12.365 -29.711  1.00  0.00           C
ATOM   1689  C   PRO D 115      40.136  12.378 -28.352  1.00  0.00           C
ATOM   1690  O   PRO D 115      39.992  11.404 -27.615  1.00  0.00           O
ATOM   1691  CB  PRO D 115      37.976  12.405 -29.628  1.00  0.00           C
ATOM   1692  CG  PRO D 115      37.574  10.970 -29.591  1.00  0.00           C
ATOM   1693  CD  PRO D 115      38.557  10.283 -30.501  1.00  0.00           C
ATOM   1694  HA  PRO D 115      39.884  13.188 -30.335  1.00  0.00           H
ATOM   1695 1HB  PRO D 115      37.662  12.960 -28.731  1.00  0.00           H
ATOM   1696 2HB  PRO D 115      37.566  12.941 -30.497  1.00  0.00           H
ATOM   1697 1HG  PRO D 115      37.614  10.591 -28.560  1.00  0.00           H
ATOM   1698 2HG  PRO D 115      36.533  10.859 -29.930  1.00  0.00           H
ATOM   1699 1HD  PRO D 115      38.728   9.255 -30.148  1.00  0.00           H
ATOM   1700 2HD  PRO D 115      38.165  10.279 -31.529  1.00  0.00           H
ATOM   1701  N   ALA D 116      40.796  13.495 -27.996  1.00  0.00           N
ATOM   1702  CA  ALA D 116      41.528  13.664 -26.770  1.00  0.00           C
ATOM   1703  C   ALA D 116      40.613  13.662 -25.582  1.00  0.00           C
ATOM   1704  O   ALA D 116      41.037  13.343 -24.471  1.00  0.00           O
ATOM   1705  CB  ALA D 116      42.328  14.979 -26.734  1.00  0.00           C
ATOM   1706  H   ALA D 116      40.759  14.258 -28.657  1.00  0.00           H
ATOM   1707  HA  ALA D 116      42.237  12.840 -26.682  1.00  0.00           H
ATOM   1708 1HB  ALA D 116      42.861  15.054 -25.786  1.00  0.00           H
ATOM   1709 2HB  ALA D 116      43.045  14.991 -27.555  1.00  0.00           H
ATOM   1710 3HB  ALA D 116      41.647  15.822 -26.834  1.00  0.00           H
ATOM   1711  N   LYS D 117      39.326  13.999 -25.787  1.00  0.00           N
ATOM   1712  CA  LYS D 117      38.387  14.083 -24.701  1.00  0.00           C
ATOM   1713  C   LYS D 117      38.341  12.777 -23.965  1.00  0.00           C
ATOM   1714  O   LYS D 117      38.245  12.760 -22.739  1.00  0.00           O
ATOM   1715  CB  LYS D 117      36.994  14.458 -25.211  1.00  0.00           C
ATOM   1716  CG  LYS D 117      36.869  15.894 -25.701  1.00  0.00           C
ATOM   1717  CD  LYS D 117      35.456  16.193 -26.182  1.00  0.00           C
ATOM   1718  CE  LYS D 117      35.321  17.637 -26.640  1.00  0.00           C
ATOM   1719  NZ  LYS D 117      33.939  17.950 -27.095  1.00  0.00           N
ATOM   1720  H   LYS D 117      39.011  14.199 -26.726  1.00  0.00           H
ATOM   1721  HA  LYS D 117      38.723  14.859 -24.013  1.00  0.00           H
ATOM   1722 1HB  LYS D 117      36.718  13.798 -26.035  1.00  0.00           H
ATOM   1723 2HB  LYS D 117      36.263  14.310 -24.415  1.00  0.00           H
ATOM   1724 1HG  LYS D 117      37.120  16.578 -24.889  1.00  0.00           H
ATOM   1725 2HG  LYS D 117      37.566  16.061 -26.521  1.00  0.00           H
ATOM   1726 1HD  LYS D 117      35.207  15.532 -27.013  1.00  0.00           H
ATOM   1727 2HD  LYS D 117      34.750  16.011 -25.371  1.00  0.00           H
ATOM   1728 1HE  LYS D 117      35.579  18.305 -25.820  1.00  0.00           H
ATOM   1729 2HE  LYS D 117      36.011  17.824 -27.462  1.00  0.00           H
ATOM   1730 1HZ  LYS D 117      33.890  18.914 -27.391  1.00  0.00           H
ATOM   1731 2HZ  LYS D 117      33.695  17.348 -27.870  1.00  0.00           H
ATOM   1732 3HZ  LYS D 117      33.291  17.798 -26.335  1.00  0.00           H
ATOM   1733  N   SER D 118      38.374  11.650 -24.696  1.00  0.00           N
ATOM   1734  CA  SER D 118      38.284  10.340 -24.111  1.00  0.00           C
ATOM   1735  C   SER D 118      39.594   9.833 -23.567  1.00  0.00           C
ATOM   1736  O   SER D 118      39.606   8.770 -22.947  1.00  0.00           O
ATOM   1737  CB  SER D 118      37.757   9.362 -25.144  1.00  0.00           C
ATOM   1738  OG  SER D 118      38.691   9.163 -26.169  1.00  0.00           O
ATOM   1739  H   SER D 118      38.466  11.736 -25.698  1.00  0.00           H
ATOM   1740  HA  SER D 118      37.589  10.383 -23.271  1.00  0.00           H
ATOM   1741 1HB  SER D 118      37.532   8.411 -24.662  1.00  0.00           H
ATOM   1742 2HB  SER D 118      36.828   9.744 -25.564  1.00  0.00           H
ATOM   1743  HG  SER D 118      38.225   8.691 -26.863  1.00  0.00           H
ATOM   1744  N   VAL D 119      40.738  10.524 -23.762  1.00  0.00           N
ATOM   1745  CA  VAL D 119      41.934   9.861 -23.302  1.00  0.00           C
ATOM   1746  C   VAL D 119      42.517  10.486 -22.072  1.00  0.00           C
ATOM   1747  O   VAL D 119      42.486  11.702 -21.880  1.00  0.00           O
ATOM   1748  CB  VAL D 119      42.999   9.871 -24.414  1.00  0.00           C
ATOM   1749  CG1 VAL D 119      44.275   9.196 -23.935  1.00  0.00           C
ATOM   1750  CG2 VAL D 119      42.457   9.180 -25.656  1.00  0.00           C
ATOM   1751  H   VAL D 119      40.815  11.436 -24.189  1.00  0.00           H
ATOM   1752  HA  VAL D 119      41.685   8.827 -23.060  1.00  0.00           H
ATOM   1753  HB  VAL D 119      43.252  10.904 -24.653  1.00  0.00           H
ATOM   1754 1HG1 VAL D 119      45.017   9.211 -24.734  1.00  0.00           H
ATOM   1755 2HG1 VAL D 119      44.665   9.727 -23.068  1.00  0.00           H
ATOM   1756 3HG1 VAL D 119      44.059   8.163 -23.662  1.00  0.00           H
ATOM   1757 1HG2 VAL D 119      43.215   9.191 -26.439  1.00  0.00           H
ATOM   1758 2HG2 VAL D 119      42.198   8.149 -25.416  1.00  0.00           H
ATOM   1759 3HG2 VAL D 119      41.567   9.706 -26.006  1.00  0.00           H
ATOM   1760  N   CYS D 120      43.061   9.625 -21.179  1.00  0.00           N
ATOM   1761  CA  CYS D 120      43.739  10.129 -20.022  1.00  0.00           C
ATOM   1762  C   CYS D 120      45.059   9.421 -19.915  1.00  0.00           C
ATOM   1763  O   CYS D 120      45.120   8.194 -19.852  1.00  0.00           O
ATOM   1764  CB  CYS D 120      42.966   9.933 -18.713  1.00  0.00           C
ATOM   1765  SG  CYS D 120      43.764  10.794 -17.332  1.00  0.00           S
ATOM   1766  H   CYS D 120      42.997   8.626 -21.315  1.00  0.00           H
ATOM   1767  HA  CYS D 120      43.885  11.202 -20.147  1.00  0.00           H
ATOM   1768 1HB  CYS D 120      41.948  10.307 -18.832  1.00  0.00           H
ATOM   1769 2HB  CYS D 120      42.900   8.869 -18.485  1.00  0.00           H
ATOM   1770  N   GLY D 121      46.163  10.196 -19.900  1.00  0.00           N
ATOM   1771  CA  GLY D 121      47.481   9.643 -19.793  1.00  0.00           C
ATOM   1772  C   GLY D 121      48.117   9.595 -21.146  1.00  0.00           C
ATOM   1773  O   GLY D 121      47.481   9.831 -22.173  1.00  0.00           O
ATOM   1774  H   GLY D 121      46.054  11.198 -19.966  1.00  0.00           H
ATOM   1775 1HA  GLY D 121      48.077  10.251 -19.112  1.00  0.00           H
ATOM   1776 2HA  GLY D 121      47.422   8.644 -19.363  1.00  0.00           H
ATOM   1777  N   PRO D 122      49.387   9.275 -21.143  1.00  0.00           N
ATOM   1778  CA  PRO D 122      50.100   9.211 -22.386  1.00  0.00           C
ATOM   1779  C   PRO D 122      49.569   8.161 -23.305  1.00  0.00           C
ATOM   1780  O   PRO D 122      48.980   7.188 -22.835  1.00  0.00           O
ATOM   1781  CB  PRO D 122      51.528   8.885 -21.937  1.00  0.00           C
ATOM   1782  CG  PRO D 122      51.585   9.364 -20.526  1.00  0.00           C
ATOM   1783  CD  PRO D 122      50.216   9.068 -19.975  1.00  0.00           C
ATOM   1784  HA  PRO D 122      50.054  10.193 -22.880  1.00  0.00           H
ATOM   1785 1HB  PRO D 122      51.715   7.805 -22.029  1.00  0.00           H
ATOM   1786 2HB  PRO D 122      52.253   9.393 -22.590  1.00  0.00           H
ATOM   1787 1HG  PRO D 122      52.384   8.840 -19.979  1.00  0.00           H
ATOM   1788 2HG  PRO D 122      51.831  10.435 -20.498  1.00  0.00           H
ATOM   1789 1HD  PRO D 122      50.182   8.029 -19.612  1.00  0.00           H
ATOM   1790 2HD  PRO D 122      49.989   9.770 -19.160  1.00  0.00           H
ATOM   1791  N   VAL D 123      49.739   8.371 -24.626  1.00  0.00           N
ATOM   1792  CA  VAL D 123      49.370   7.394 -25.604  1.00  0.00           C
ATOM   1793  C   VAL D 123      50.630   6.806 -26.144  1.00  0.00           C
ATOM   1794  O   VAL D 123      51.492   7.520 -26.655  1.00  0.00           O
ATOM   1795  CB  VAL D 123      48.544   8.022 -26.742  1.00  0.00           C
ATOM   1796  CG1 VAL D 123      48.206   6.976 -27.795  1.00  0.00           C
ATOM   1797  CG2 VAL D 123      47.278   8.649 -26.179  1.00  0.00           C
ATOM   1798  H   VAL D 123      50.140   9.247 -24.932  1.00  0.00           H
ATOM   1799  HA  VAL D 123      48.758   6.633 -25.119  1.00  0.00           H
ATOM   1800  HB  VAL D 123      49.144   8.789 -27.233  1.00  0.00           H
ATOM   1801 1HG1 VAL D 123      47.622   7.437 -28.592  1.00  0.00           H
ATOM   1802 2HG1 VAL D 123      49.127   6.566 -28.210  1.00  0.00           H
ATOM   1803 3HG1 VAL D 123      47.625   6.175 -27.338  1.00  0.00           H
ATOM   1804 1HG2 VAL D 123      46.699   9.092 -26.989  1.00  0.00           H
ATOM   1805 2HG2 VAL D 123      46.682   7.883 -25.683  1.00  0.00           H
ATOM   1806 3HG2 VAL D 123      47.545   9.423 -25.459  1.00  0.00           H
ATOM   1807  N   TYR D 124      50.763   5.467 -26.042  1.00  0.00           N
ATOM   1808  CA  TYR D 124      51.943   4.814 -26.532  1.00  0.00           C
ATOM   1809  C   TYR D 124      51.659   4.075 -27.798  1.00  0.00           C
ATOM   1810  O   TYR D 124      50.584   3.508 -27.992  1.00  0.00           O
ATOM   1811  CB  TYR D 124      52.508   3.860 -25.478  1.00  0.00           C
ATOM   1812  CG  TYR D 124      53.356   4.544 -24.428  1.00  0.00           C
ATOM   1813  CD1 TYR D 124      52.751   5.196 -23.364  1.00  0.00           C
ATOM   1814  CD2 TYR D 124      54.739   4.517 -24.530  1.00  0.00           C
ATOM   1815  CE1 TYR D 124      53.527   5.820 -22.405  1.00  0.00           C
ATOM   1816  CE2 TYR D 124      55.515   5.142 -23.571  1.00  0.00           C
ATOM   1817  CZ  TYR D 124      54.913   5.791 -22.513  1.00  0.00           C
ATOM   1818  OH  TYR D 124      55.684   6.413 -21.558  1.00  0.00           O
ATOM   1819  H   TYR D 124      50.032   4.912 -25.619  1.00  0.00           H
ATOM   1820  HA  TYR D 124      52.694   5.574 -26.750  1.00  0.00           H
ATOM   1821 1HB  TYR D 124      51.688   3.348 -24.972  1.00  0.00           H
ATOM   1822 2HB  TYR D 124      53.117   3.100 -25.965  1.00  0.00           H
ATOM   1823  HD1 TYR D 124      51.665   5.217 -23.284  1.00  0.00           H
ATOM   1824  HD2 TYR D 124      55.215   4.006 -25.367  1.00  0.00           H
ATOM   1825  HE1 TYR D 124      53.051   6.333 -21.570  1.00  0.00           H
ATOM   1826  HE2 TYR D 124      56.601   5.122 -23.652  1.00  0.00           H
ATOM   1827  HH  TYR D 124      55.278   7.248 -21.315  1.00  0.00           H
ATOM   1828  N   CYS D 125      52.652   4.105 -28.712  1.00  0.00           N
ATOM   1829  CA  CYS D 125      52.615   3.347 -29.930  1.00  0.00           C
ATOM   1830  C   CYS D 125      53.922   2.608 -30.010  1.00  0.00           C
ATOM   1831  O   CYS D 125      54.919   3.053 -29.441  1.00  0.00           O
ATOM   1832  CB  CYS D 125      52.446   4.227 -31.176  1.00  0.00           C
ATOM   1833  SG  CYS D 125      50.874   5.144 -31.143  1.00  0.00           S
ATOM   1834  H   CYS D 125      53.452   4.691 -28.520  1.00  0.00           H
ATOM   1835  HA  CYS D 125      51.762   2.669 -29.890  1.00  0.00           H
ATOM   1836 1HB  CYS D 125      53.274   4.933 -31.238  1.00  0.00           H
ATOM   1837 2HB  CYS D 125      52.481   3.603 -32.069  1.00  0.00           H
ATOM   1838  N   PHE D 126      53.953   1.449 -30.713  1.00  0.00           N
ATOM   1839  CA  PHE D 126      55.131   0.619 -30.680  1.00  0.00           C
ATOM   1840  C   PHE D 126      55.608   0.298 -32.069  1.00  0.00           C
ATOM   1841  O   PHE D 126      54.883  -0.263 -32.889  1.00  0.00           O
ATOM   1842  CB  PHE D 126      54.851  -0.679 -29.920  1.00  0.00           C
ATOM   1843  CG  PHE D 126      54.313  -0.465 -28.534  1.00  0.00           C
ATOM   1844  CD1 PHE D 126      52.947  -0.368 -28.311  1.00  0.00           C
ATOM   1845  CD2 PHE D 126      55.171  -0.360 -27.449  1.00  0.00           C
ATOM   1846  CE1 PHE D 126      52.452  -0.171 -27.036  1.00  0.00           C
ATOM   1847  CE2 PHE D 126      54.678  -0.164 -26.174  1.00  0.00           C
ATOM   1848  CZ  PHE D 126      53.317  -0.069 -25.968  1.00  0.00           C
ATOM   1849  H   PHE D 126      53.159   1.154 -31.264  1.00  0.00           H
ATOM   1850  HA  PHE D 126      55.923   1.162 -30.162  1.00  0.00           H
ATOM   1851 1HB  PHE D 126      54.130  -1.277 -30.476  1.00  0.00           H
ATOM   1852 2HB  PHE D 126      55.768  -1.260 -29.843  1.00  0.00           H
ATOM   1853  HD1 PHE D 126      52.263  -0.449 -29.156  1.00  0.00           H
ATOM   1854  HD2 PHE D 126      56.247  -0.434 -27.613  1.00  0.00           H
ATOM   1855  HE1 PHE D 126      51.376  -0.096 -26.876  1.00  0.00           H
ATOM   1856  HE2 PHE D 126      55.364  -0.084 -25.330  1.00  0.00           H
ATOM   1857  HZ  PHE D 126      52.927   0.087 -24.963  1.00  0.00           H
ATOM   1858  N   THR D 127      56.867   0.694 -32.345  1.00  0.00           N
ATOM   1859  CA  THR D 127      57.586   0.588 -33.588  1.00  0.00           C
ATOM   1860  C   THR D 127      58.406  -0.665 -33.822  1.00  0.00           C
ATOM   1861  O   THR D 127      58.893  -0.780 -34.947  1.00  0.00           O
ATOM   1862  CB  THR D 127      58.516   1.807 -33.735  1.00  0.00           C
ATOM   1863  OG1 THR D 127      59.641   1.660 -32.858  1.00  0.00           O
ATOM   1864  CG2 THR D 127      57.774   3.089 -33.392  1.00  0.00           C
ATOM   1865  H   THR D 127      57.324   1.112 -31.547  1.00  0.00           H
ATOM   1866  HA  THR D 127      56.865   0.583 -34.406  1.00  0.00           H
ATOM   1867  HB  THR D 127      58.879   1.866 -34.761  1.00  0.00           H
ATOM   1868  HG1 THR D 127      60.334   2.270 -33.122  1.00  0.00           H
ATOM   1869 1HG2 THR D 127      58.447   3.939 -33.501  1.00  0.00           H
ATOM   1870 2HG2 THR D 127      56.925   3.210 -34.065  1.00  0.00           H
ATOM   1871 3HG2 THR D 127      57.417   3.039 -32.364  1.00  0.00           H
ATOM   1872  N   PRO D 128      58.660  -1.654 -32.992  1.00  0.00           N
ATOM   1873  CA  PRO D 128      58.171  -1.875 -31.657  1.00  0.00           C
ATOM   1874  C   PRO D 128      58.645  -0.955 -30.582  1.00  0.00           C
ATOM   1875  O   PRO D 128      58.169  -1.109 -29.461  1.00  0.00           O
ATOM   1876  CB  PRO D 128      58.661  -3.301 -31.387  1.00  0.00           C
ATOM   1877  CG  PRO D 128      58.880  -3.875 -32.744  1.00  0.00           C
ATOM   1878  CD  PRO D 128      59.384  -2.718 -33.564  1.00  0.00           C
ATOM   1879  HA  PRO D 128      57.073  -1.816 -31.660  1.00  0.00           H
ATOM   1880 1HB  PRO D 128      59.578  -3.275 -30.781  1.00  0.00           H
ATOM   1881 2HB  PRO D 128      57.908  -3.854 -30.806  1.00  0.00           H
ATOM   1882 1HG  PRO D 128      59.602  -4.704 -32.694  1.00  0.00           H
ATOM   1883 2HG  PRO D 128      57.942  -4.296 -33.136  1.00  0.00           H
ATOM   1884 1HD  PRO D 128      60.471  -2.619 -33.431  1.00  0.00           H
ATOM   1885 2HD  PRO D 128      59.135  -2.883 -34.623  1.00  0.00           H
ATOM   1886  N   SER D 129      59.602  -0.051 -30.837  1.00  0.00           N
ATOM   1887  CA  SER D 129      60.054   0.776 -29.751  1.00  0.00           C
ATOM   1888  C   SER D 129      58.889   1.589 -29.268  1.00  0.00           C
ATOM   1889  O   SER D 129      58.065   2.050 -30.055  1.00  0.00           O
ATOM   1890  CB  SER D 129      61.189   1.680 -30.190  1.00  0.00           C
ATOM   1891  OG  SER D 129      61.602   2.514 -29.142  1.00  0.00           O
ATOM   1892  H   SER D 129      60.014   0.071 -31.751  1.00  0.00           H
ATOM   1893  HA  SER D 129      60.419   0.129 -28.952  1.00  0.00           H
ATOM   1894 1HB  SER D 129      62.028   1.073 -30.528  1.00  0.00           H
ATOM   1895 2HB  SER D 129      60.864   2.287 -31.035  1.00  0.00           H
ATOM   1896  HG  SER D 129      62.176   3.173 -29.539  1.00  0.00           H
ATOM   1897  N   PRO D 130      58.780   1.761 -27.975  1.00  0.00           N
ATOM   1898  CA  PRO D 130      57.702   2.542 -27.432  1.00  0.00           C
ATOM   1899  C   PRO D 130      57.898   4.002 -27.693  1.00  0.00           C
ATOM   1900  O   PRO D 130      58.969   4.526 -27.388  1.00  0.00           O
ATOM   1901  CB  PRO D 130      57.766   2.225 -25.934  1.00  0.00           C
ATOM   1902  CG  PRO D 130      59.203   1.914 -25.688  1.00  0.00           C
ATOM   1903  CD  PRO D 130      59.649   1.194 -26.934  1.00  0.00           C
ATOM   1904  HA  PRO D 130      56.752   2.199 -27.867  1.00  0.00           H
ATOM   1905 1HB  PRO D 130      57.410   3.087 -25.352  1.00  0.00           H
ATOM   1906 2HB  PRO D 130      57.101   1.381 -25.699  1.00  0.00           H
ATOM   1907 1HG  PRO D 130      59.767   2.841 -25.510  1.00  0.00           H
ATOM   1908 2HG  PRO D 130      59.309   1.298 -24.783  1.00  0.00           H
ATOM   1909 1HD  PRO D 130      60.708   1.418 -27.127  1.00  0.00           H
ATOM   1910 2HD  PRO D 130      59.498   0.112 -26.806  1.00  0.00           H
ATOM   1911  N   VAL D 131      56.874   4.681 -28.248  1.00  0.00           N
ATOM   1912  CA  VAL D 131      56.972   6.095 -28.469  1.00  0.00           C
ATOM   1913  C   VAL D 131      55.675   6.710 -28.034  1.00  0.00           C
ATOM   1914  O   VAL D 131      54.654   6.029 -27.953  1.00  0.00           O
ATOM   1915  CB  VAL D 131      57.243   6.412 -29.951  1.00  0.00           C
ATOM   1916  CG1 VAL D 131      58.560   5.794 -30.396  1.00  0.00           C
ATOM   1917  CG2 VAL D 131      56.093   5.905 -30.808  1.00  0.00           C
ATOM   1918  H   VAL D 131      56.028   4.199 -28.514  1.00  0.00           H
ATOM   1919  HA  VAL D 131      57.805   6.481 -27.880  1.00  0.00           H
ATOM   1920  HB  VAL D 131      57.338   7.492 -30.071  1.00  0.00           H
ATOM   1921 1HG1 VAL D 131      58.736   6.028 -31.447  1.00  0.00           H
ATOM   1922 2HG1 VAL D 131      59.374   6.198 -29.794  1.00  0.00           H
ATOM   1923 3HG1 VAL D 131      58.516   4.712 -30.269  1.00  0.00           H
ATOM   1924 1HG2 VAL D 131      56.291   6.134 -31.855  1.00  0.00           H
ATOM   1925 2HG2 VAL D 131      55.994   4.826 -30.684  1.00  0.00           H
ATOM   1926 3HG2 VAL D 131      55.168   6.392 -30.499  1.00  0.00           H
ATOM   1927  N   VAL D 132      55.682   8.029 -27.740  1.00  0.00           N
ATOM   1928  CA  VAL D 132      54.493   8.678 -27.260  1.00  0.00           C
ATOM   1929  C   VAL D 132      54.007   9.690 -28.243  1.00  0.00           C
ATOM   1930  O   VAL D 132      54.786  10.403 -28.874  1.00  0.00           O
ATOM   1931  CB  VAL D 132      54.762   9.368 -25.909  1.00  0.00           C
ATOM   1932  CG1 VAL D 132      53.521  10.108 -25.433  1.00  0.00           C
ATOM   1933  CG2 VAL D 132      55.204   8.338 -24.881  1.00  0.00           C
ATOM   1934  H   VAL D 132      56.526   8.572 -27.856  1.00  0.00           H
ATOM   1935  HA  VAL D 132      53.720   7.922 -27.117  1.00  0.00           H
ATOM   1936  HB  VAL D 132      55.548  10.111 -26.042  1.00  0.00           H
ATOM   1937 1HG1 VAL D 132      53.729  10.590 -24.478  1.00  0.00           H
ATOM   1938 2HG1 VAL D 132      53.244  10.864 -26.168  1.00  0.00           H
ATOM   1939 3HG1 VAL D 132      52.700   9.402 -25.311  1.00  0.00           H
ATOM   1940 1HG2 VAL D 132      55.393   8.833 -23.929  1.00  0.00           H
ATOM   1941 2HG2 VAL D 132      54.419   7.592 -24.753  1.00  0.00           H
ATOM   1942 3HG2 VAL D 132      56.116   7.850 -25.223  1.00  0.00           H
ATOM   1943  N   VAL D 133      52.671   9.738 -28.418  1.00  0.00           N
ATOM   1944  CA  VAL D 133      52.069  10.642 -29.353  1.00  0.00           C
ATOM   1945  C   VAL D 133      51.408  11.734 -28.569  1.00  0.00           C
ATOM   1946  O   VAL D 133      50.635  11.471 -27.647  1.00  0.00           O
ATOM   1947  CB  VAL D 133      51.037   9.921 -30.240  1.00  0.00           C
ATOM   1948  CG1 VAL D 133      50.365  10.907 -31.184  1.00  0.00           C
ATOM   1949  CG2 VAL D 133      51.714   8.804 -31.020  1.00  0.00           C
ATOM   1950  H   VAL D 133      52.079   9.124 -27.878  1.00  0.00           H
ATOM   1951  HA  VAL D 133      52.851  11.045 -29.997  1.00  0.00           H
ATOM   1952  HB  VAL D 133      50.257   9.501 -29.606  1.00  0.00           H
ATOM   1953 1HG1 VAL D 133      49.638  10.381 -31.803  1.00  0.00           H
ATOM   1954 2HG1 VAL D 133      49.856  11.677 -30.604  1.00  0.00           H
ATOM   1955 3HG1 VAL D 133      51.116  11.369 -31.823  1.00  0.00           H
ATOM   1956 1HG2 VAL D 133      50.978   8.299 -31.644  1.00  0.00           H
ATOM   1957 2HG2 VAL D 133      52.497   9.223 -31.650  1.00  0.00           H
ATOM   1958 3HG2 VAL D 133      52.152   8.088 -30.324  1.00  0.00           H
ATOM   1959  N   GLY D 134      51.681  13.001 -28.944  1.00  0.00           N
ATOM   1960  CA  GLY D 134      51.111  14.127 -28.256  1.00  0.00           C
ATOM   1961  C   GLY D 134      49.858  14.537 -28.968  1.00  0.00           C
ATOM   1962  O   GLY D 134      49.579  14.092 -30.078  1.00  0.00           O
ATOM   1963  H   GLY D 134      52.299  13.164 -29.726  1.00  0.00           H
ATOM   1964 1HA  GLY D 134      50.902  13.854 -27.222  1.00  0.00           H
ATOM   1965 2HA  GLY D 134      51.833  14.943 -28.233  1.00  0.00           H
ATOM   1966  N   THR D 135      49.065  15.417 -28.327  1.00  0.00           N
ATOM   1967  CA  THR D 135      47.839  15.878 -28.911  1.00  0.00           C
ATOM   1968  C   THR D 135      48.141  16.834 -30.024  1.00  0.00           C
ATOM   1969  O   THR D 135      49.107  17.595 -29.970  1.00  0.00           O
ATOM   1970  CB  THR D 135      46.934  16.556 -27.865  1.00  0.00           C
ATOM   1971  OG1 THR D 135      47.647  17.628 -27.235  1.00  0.00           O
ATOM   1972  CG2 THR D 135      46.498  15.553 -26.808  1.00  0.00           C
ATOM   1973  H   THR D 135      49.337  15.762 -27.417  1.00  0.00           H
ATOM   1974  HA  THR D 135      47.304  15.019 -29.316  1.00  0.00           H
ATOM   1975  HB  THR D 135      46.052  16.964 -28.357  1.00  0.00           H
ATOM   1976  HG1 THR D 135      47.448  18.452 -27.688  1.00  0.00           H
ATOM   1977 1HG2 THR D 135      45.859  16.049 -26.078  1.00  0.00           H
ATOM   1978 2HG2 THR D 135      45.946  14.742 -27.282  1.00  0.00           H
ATOM   1979 3HG2 THR D 135      47.376  15.149 -26.305  1.00  0.00           H
ATOM   1980  N   THR D 136      47.314  16.789 -31.092  1.00  0.00           N
ATOM   1981  CA  THR D 136      47.491  17.674 -32.208  1.00  0.00           C
ATOM   1982  C   THR D 136      46.143  18.122 -32.676  1.00  0.00           C
ATOM   1983  O   THR D 136      45.112  17.657 -32.189  1.00  0.00           O
ATOM   1984  CB  THR D 136      48.138  17.014 -33.393  1.00  0.00           C
ATOM   1985  OG1 THR D 136      47.221  16.131 -34.025  1.00  0.00           O
ATOM   1986  CG2 THR D 136      49.374  16.236 -32.910  1.00  0.00           C
ATOM   1987  H   THR D 136      46.555  16.122 -31.110  1.00  0.00           H
ATOM   1988  HA  THR D 136      48.140  18.494 -31.900  1.00  0.00           H
ATOM   1989  HB  THR D 136      48.432  17.774 -34.116  1.00  0.00           H
ATOM   1990  HG1 THR D 136      46.663  16.628 -34.628  1.00  0.00           H
ATOM   1991 1HG2 THR D 136      49.853  15.752 -33.761  1.00  0.00           H
ATOM   1992 2HG2 THR D 136      50.077  16.924 -32.441  1.00  0.00           H
ATOM   1993 3HG2 THR D 136      49.070  15.481 -32.188  1.00  0.00           H
ATOM   1994  N   ASP D 137      46.134  19.082 -33.627  1.00  0.00           N
ATOM   1995  CA  ASP D 137      44.924  19.470 -34.297  1.00  0.00           C
ATOM   1996  C   ASP D 137      44.695  18.378 -35.278  1.00  0.00           C
ATOM   1997  O   ASP D 137      45.634  17.687 -35.671  1.00  0.00           O
ATOM   1998  CB  ASP D 137      45.043  20.829 -34.992  1.00  0.00           C
ATOM   1999  CG  ASP D 137      45.054  21.996 -34.014  1.00  0.00           C
ATOM   2000  OD1 ASP D 137      44.532  21.846 -32.935  1.00  0.00           O
ATOM   2001  OD2 ASP D 137      45.585  23.025 -34.354  1.00  0.00           O
ATOM   2002  H   ASP D 137      47.000  19.539 -33.872  1.00  0.00           H
ATOM   2003  HA  ASP D 137      44.128  19.548 -33.556  1.00  0.00           H
ATOM   2004 1HB  ASP D 137      45.960  20.857 -35.580  1.00  0.00           H
ATOM   2005 2HB  ASP D 137      44.207  20.959 -35.680  1.00  0.00           H
ATOM   2006  N   ARG D 138      43.443  18.216 -35.740  1.00  0.00           N
ATOM   2007  CA  ARG D 138      43.259  17.201 -36.727  1.00  0.00           C
ATOM   2008  C   ARG D 138      44.002  17.658 -37.936  1.00  0.00           C
ATOM   2009  O   ARG D 138      43.814  18.783 -38.399  1.00  0.00           O
ATOM   2010  CB  ARG D 138      41.788  16.985 -37.054  1.00  0.00           C
ATOM   2011  CG  ARG D 138      40.967  16.375 -35.929  1.00  0.00           C
ATOM   2012  CD  ARG D 138      39.542  16.211 -36.316  1.00  0.00           C
ATOM   2013  NE  ARG D 138      38.891  17.491 -36.545  1.00  0.00           N
ATOM   2014  CZ  ARG D 138      37.651  17.640 -37.049  1.00  0.00           C
ATOM   2015  NH1 ARG D 138      36.940  16.581 -37.369  1.00  0.00           N
ATOM   2016  NH2 ARG D 138      37.148  18.850 -37.220  1.00  0.00           N
ATOM   2017  H   ARG D 138      42.647  18.757 -35.436  1.00  0.00           H
ATOM   2018  HA  ARG D 138      43.657  16.264 -36.338  1.00  0.00           H
ATOM   2019 1HB  ARG D 138      41.330  17.937 -37.318  1.00  0.00           H
ATOM   2020 2HB  ARG D 138      41.701  16.328 -37.920  1.00  0.00           H
ATOM   2021 1HG  ARG D 138      41.369  15.393 -35.676  1.00  0.00           H
ATOM   2022 2HG  ARG D 138      41.012  17.023 -35.053  1.00  0.00           H
ATOM   2023 1HD  ARG D 138      39.479  15.628 -37.234  1.00  0.00           H
ATOM   2024 2HD  ARG D 138      39.006  15.695 -35.521  1.00  0.00           H
ATOM   2025  HE  ARG D 138      39.407  18.329 -36.311  1.00  0.00           H
ATOM   2026 1HH1 ARG D 138      37.325  15.656 -37.239  1.00  0.00           H
ATOM   2027 2HH1 ARG D 138      36.010  16.692 -37.747  1.00  0.00           H
ATOM   2028 1HH2 ARG D 138      37.694  19.664 -36.973  1.00  0.00           H
ATOM   2029 2HH2 ARG D 138      36.218  18.961 -37.597  1.00  0.00           H
ATOM   2030  N   SER D 139      44.858  16.772 -38.484  1.00  0.00           N
ATOM   2031  CA  SER D 139      45.625  17.085 -39.653  1.00  0.00           C
ATOM   2032  C   SER D 139      46.364  18.365 -39.417  1.00  0.00           C
ATOM   2033  O   SER D 139      46.204  19.321 -40.175  1.00  0.00           O
ATOM   2034  CB  SER D 139      44.729  17.207 -40.870  1.00  0.00           C
ATOM   2035  OG  SER D 139      44.065  16.001 -41.128  1.00  0.00           O
ATOM   2036  H   SER D 139      44.960  15.863 -38.057  1.00  0.00           H
ATOM   2037  HA  SER D 139      46.336  16.276 -39.827  1.00  0.00           H
ATOM   2038 1HB  SER D 139      43.999  18.000 -40.705  1.00  0.00           H
ATOM   2039 2HB  SER D 139      45.327  17.489 -41.735  1.00  0.00           H
ATOM   2040  HG  SER D 139      43.541  16.150 -41.919  1.00  0.00           H
ATOM   2041  N   GLY D 140      47.194  18.432 -38.355  1.00  0.00           N
ATOM   2042  CA  GLY D 140      47.853  19.687 -38.151  1.00  0.00           C
ATOM   2043  C   GLY D 140      48.852  19.605 -37.034  1.00  0.00           C
ATOM   2044  O   GLY D 140      49.193  18.531 -36.538  1.00  0.00           O
ATOM   2045  H   GLY D 140      47.372  17.673 -37.714  1.00  0.00           H
ATOM   2046 1HA  GLY D 140      48.356  19.988 -39.070  1.00  0.00           H
ATOM   2047 2HA  GLY D 140      47.113  20.454 -37.924  1.00  0.00           H
ATOM   2048  N   ALA D 141      49.323  20.801 -36.619  1.00  0.00           N
ATOM   2049  CA  ALA D 141      50.296  21.046 -35.587  1.00  0.00           C
ATOM   2050  C   ALA D 141      49.834  20.560 -34.247  1.00  0.00           C
ATOM   2051  O   ALA D 141      48.645  20.441 -33.957  1.00  0.00           O
ATOM   2052  CB  ALA D 141      50.644  22.538 -35.441  1.00  0.00           C
ATOM   2053  H   ALA D 141      48.922  21.585 -37.113  1.00  0.00           H
ATOM   2054  HA  ALA D 141      51.211  20.515 -35.851  1.00  0.00           H
ATOM   2055 1HB  ALA D 141      51.382  22.664 -34.649  1.00  0.00           H
ATOM   2056 2HB  ALA D 141      51.052  22.910 -36.380  1.00  0.00           H
ATOM   2057 3HB  ALA D 141      49.744  23.098 -35.190  1.00  0.00           H
ATOM   2058  N   PRO D 142      50.820  20.234 -33.441  1.00  0.00           N
ATOM   2059  CA  PRO D 142      50.637  19.814 -32.077  1.00  0.00           C
ATOM   2060  C   PRO D 142      50.108  20.906 -31.202  1.00  0.00           C
ATOM   2061  O   PRO D 142      50.371  22.075 -31.480  1.00  0.00           O
ATOM   2062  CB  PRO D 142      52.053  19.405 -31.658  1.00  0.00           C
ATOM   2063  CG  PRO D 142      52.943  20.236 -32.516  1.00  0.00           C
ATOM   2064  CD  PRO D 142      52.241  20.286 -33.847  1.00  0.00           C
ATOM   2065  HA  PRO D 142      49.952  18.953 -32.052  1.00  0.00           H
ATOM   2066 1HB  PRO D 142      52.197  19.595 -30.584  1.00  0.00           H
ATOM   2067 2HB  PRO D 142      52.195  18.325 -31.815  1.00  0.00           H
ATOM   2068 1HG  PRO D 142      53.077  21.234 -32.071  1.00  0.00           H
ATOM   2069 2HG  PRO D 142      53.943  19.782 -32.580  1.00  0.00           H
ATOM   2070 1HD  PRO D 142      52.509  21.216 -34.370  1.00  0.00           H
ATOM   2071 2HD  PRO D 142      52.528  19.407 -34.445  1.00  0.00           H
ATOM   2072  N   THR D 143      49.371  20.532 -30.132  1.00  0.00           N
ATOM   2073  CA  THR D 143      48.726  21.489 -29.276  1.00  0.00           C
ATOM   2074  C   THR D 143      49.282  21.360 -27.884  1.00  0.00           C
ATOM   2075  O   THR D 143      49.703  20.291 -27.443  1.00  0.00           O
ATOM   2076  CB  THR D 143      47.199  21.296 -29.258  1.00  0.00           C
ATOM   2077  OG1 THR D 143      46.884  20.002 -28.727  1.00  0.00           O
ATOM   2078  CG2 THR D 143      46.630  21.415 -30.664  1.00  0.00           C
ATOM   2079  H   THR D 143      49.273  19.547 -29.930  1.00  0.00           H
ATOM   2080  HA  THR D 143      48.936  22.489 -29.655  1.00  0.00           H
ATOM   2081  HB  THR D 143      46.744  22.056 -28.622  1.00  0.00           H
ATOM   2082  HG1 THR D 143      45.931  19.910 -28.658  1.00  0.00           H
ATOM   2083 1HG2 THR D 143      45.550  21.276 -30.631  1.00  0.00           H
ATOM   2084 2HG2 THR D 143      46.858  22.402 -31.066  1.00  0.00           H
ATOM   2085 3HG2 THR D 143      47.074  20.652 -31.302  1.00  0.00           H
ATOM   2086  N   TYR D 144      49.332  22.522 -27.207  1.00  0.00           N
ATOM   2087  CA  TYR D 144      49.833  22.871 -25.904  1.00  0.00           C
ATOM   2088  C   TYR D 144      48.885  22.672 -24.758  1.00  0.00           C
ATOM   2089  O   TYR D 144      49.324  22.725 -23.610  1.00  0.00           O
ATOM   2090  CB  TYR D 144      50.296  24.330 -25.920  1.00  0.00           C
ATOM   2091  CG  TYR D 144      49.174  25.324 -26.119  1.00  0.00           C
ATOM   2092  CD1 TYR D 144      48.473  25.806 -25.023  1.00  0.00           C
ATOM   2093  CD2 TYR D 144      48.846  25.754 -27.396  1.00  0.00           C
ATOM   2094  CE1 TYR D 144      47.448  26.715 -25.205  1.00  0.00           C
ATOM   2095  CE2 TYR D 144      47.822  26.662 -27.577  1.00  0.00           C
ATOM   2096  CZ  TYR D 144      47.124  27.142 -26.488  1.00  0.00           C
ATOM   2097  OH  TYR D 144      46.103  28.047 -26.668  1.00  0.00           O
ATOM   2098  H   TYR D 144      48.921  23.241 -27.786  1.00  0.00           H
ATOM   2099  HA  TYR D 144      50.682  22.226 -25.676  1.00  0.00           H
ATOM   2100 1HB  TYR D 144      50.796  24.563 -24.979  1.00  0.00           H
ATOM   2101 2HB  TYR D 144      51.022  24.472 -26.720  1.00  0.00           H
ATOM   2102  HD1 TYR D 144      48.730  25.469 -24.019  1.00  0.00           H
ATOM   2103  HD2 TYR D 144      49.397  25.374 -28.257  1.00  0.00           H
ATOM   2104  HE1 TYR D 144      46.897  27.094 -24.344  1.00  0.00           H
ATOM   2105  HE2 TYR D 144      47.563  27.000 -28.581  1.00  0.00           H
ATOM   2106  HH  TYR D 144      46.007  28.237 -27.605  1.00  0.00           H
ATOM   2107  N   SER D 145      47.562  22.625 -25.017  1.00  0.00           N
ATOM   2108  CA  SER D 145      46.592  22.328 -23.994  1.00  0.00           C
ATOM   2109  C   SER D 145      46.694  20.867 -23.656  1.00  0.00           C
ATOM   2110  O   SER D 145      47.179  20.053 -24.437  1.00  0.00           O
ATOM   2111  CB  SER D 145      45.190  22.669 -24.460  1.00  0.00           C
ATOM   2112  OG  SER D 145      44.776  21.804 -25.481  1.00  0.00           O
ATOM   2113  H   SER D 145      47.244  22.804 -25.959  1.00  0.00           H
ATOM   2114  HA  SER D 145      46.820  22.932 -23.115  1.00  0.00           H
ATOM   2115 1HB  SER D 145      44.500  22.600 -23.619  1.00  0.00           H
ATOM   2116 2HB  SER D 145      45.166  23.697 -24.819  1.00  0.00           H
ATOM   2117  HG  SER D 145      45.578  21.423 -25.847  1.00  0.00           H
ATOM   2118  N   TRP D 146      46.163  20.523 -22.469  1.00  0.00           N
ATOM   2119  CA  TRP D 146      46.146  19.247 -21.815  1.00  0.00           C
ATOM   2120  C   TRP D 146      45.057  18.352 -22.313  1.00  0.00           C
ATOM   2121  O   TRP D 146      44.581  17.490 -21.576  1.00  0.00           O
ATOM   2122  CB  TRP D 146      45.989  19.436 -20.305  1.00  0.00           C
ATOM   2123  CG  TRP D 146      47.180  20.071 -19.654  1.00  0.00           C
ATOM   2124  CD1 TRP D 146      47.348  21.395 -19.376  1.00  0.00           C
ATOM   2125  CD2 TRP D 146      48.382  19.409 -19.193  1.00  0.00           C
ATOM   2126  NE1 TRP D 146      48.566  21.602 -18.778  1.00  0.00           N
ATOM   2127  CE2 TRP D 146      49.212  20.397 -18.657  1.00  0.00           C
ATOM   2128  CE3 TRP D 146      48.814  18.077 -19.192  1.00  0.00           C
ATOM   2129  CZ2 TRP D 146      50.456  20.100 -18.123  1.00  0.00           C
ATOM   2130  CZ3 TRP D 146      50.061  17.779 -18.656  1.00  0.00           C
ATOM   2131  CH2 TRP D 146      50.860  18.765 -18.134  1.00  0.00           C
ATOM   2132  H   TRP D 146      45.726  21.314 -22.017  1.00  0.00           H
ATOM   2133  HA  TRP D 146      47.093  18.745 -22.011  1.00  0.00           H
ATOM   2134 1HB  TRP D 146      45.116  20.059 -20.105  1.00  0.00           H
ATOM   2135 2HB  TRP D 146      45.816  18.469 -19.833  1.00  0.00           H
ATOM   2136  HD1 TRP D 146      46.621  22.175 -19.596  1.00  0.00           H
ATOM   2137  HE1 TRP D 146      48.929  22.494 -18.476  1.00  0.00           H
ATOM   2138  HE3 TRP D 146      48.183  17.290 -19.603  1.00  0.00           H
ATOM   2139  HZ2 TRP D 146      51.105  20.870 -17.704  1.00  0.00           H
ATOM   2140  HZ3 TRP D 146      50.390  16.740 -18.660  1.00  0.00           H
ATOM   2141  HH2 TRP D 146      51.832  18.497 -17.721  1.00  0.00           H
ATOM   2142  N   GLY D 147      44.543  18.598 -23.528  1.00  0.00           N
ATOM   2143  CA  GLY D 147      43.588  17.692 -24.096  1.00  0.00           C
ATOM   2144  C   GLY D 147      42.256  18.285 -23.805  1.00  0.00           C
ATOM   2145  O   GLY D 147      41.218  17.660 -24.013  1.00  0.00           O
ATOM   2146  H   GLY D 147      44.818  19.415 -24.053  1.00  0.00           H
ATOM   2147 1HA  GLY D 147      43.776  17.588 -25.165  1.00  0.00           H
ATOM   2148 2HA  GLY D 147      43.713  16.706 -23.651  1.00  0.00           H
ATOM   2149  N   ALA D 148      42.278  19.513 -23.254  1.00  0.00           N
ATOM   2150  CA  ALA D 148      41.084  20.201 -22.866  1.00  0.00           C
ATOM   2151  C   ALA D 148      40.332  20.678 -24.078  1.00  0.00           C
ATOM   2152  O   ALA D 148      39.112  20.537 -24.149  1.00  0.00           O
ATOM   2153  CB  ALA D 148      41.376  21.437 -21.998  1.00  0.00           C
ATOM   2154  H   ALA D 148      43.172  19.960 -23.110  1.00  0.00           H
ATOM   2155  HA  ALA D 148      40.474  19.515 -22.279  1.00  0.00           H
ATOM   2156 1HB  ALA D 148      40.438  21.923 -21.730  1.00  0.00           H
ATOM   2157 2HB  ALA D 148      41.897  21.129 -21.091  1.00  0.00           H
ATOM   2158 3HB  ALA D 148      42.000  22.133 -22.556  1.00  0.00           H
ATOM   2159  N   ASN D 149      41.053  21.211 -25.087  1.00  0.00           N
ATOM   2160  CA  ASN D 149      40.444  21.811 -26.249  1.00  0.00           C
ATOM   2161  C   ASN D 149      39.750  20.763 -27.074  1.00  0.00           C
ATOM   2162  O   ASN D 149      40.228  19.640 -27.224  1.00  0.00           O
ATOM   2163  CB  ASN D 149      41.467  22.545 -27.140  1.00  0.00           C
ATOM   2164  CG  ASN D 149      40.736  23.458 -28.118  1.00  0.00           C
ATOM   2165  OD1 ASN D 149      40.218  23.017 -29.144  1.00  0.00           O
ATOM   2166  ND2 ASN D 149      40.690  24.777 -27.790  1.00  0.00           N
ATOM   2167  H   ASN D 149      42.061  21.185 -25.018  1.00  0.00           H
ATOM   2168  HA  ASN D 149      39.710  22.545 -25.915  1.00  0.00           H
ATOM   2169 1HB  ASN D 149      42.144  23.127 -26.514  1.00  0.00           H
ATOM   2170 2HB  ASN D 149      42.069  21.815 -27.682  1.00  0.00           H
ATOM   2171 1HD2 ASN D 149      40.224  25.426 -28.392  1.00  0.00           H
ATOM   2172 2HD2 ASN D 149      41.121  25.097 -26.947  1.00  0.00           H
ATOM   2173  N   ASP D 150      38.578  21.138 -27.630  1.00  0.00           N
ATOM   2174  CA  ASP D 150      37.695  20.277 -28.371  1.00  0.00           C
ATOM   2175  C   ASP D 150      38.367  19.759 -29.606  1.00  0.00           C
ATOM   2176  O   ASP D 150      38.019  18.689 -30.100  1.00  0.00           O
ATOM   2177  CB  ASP D 150      36.412  21.017 -28.753  1.00  0.00           C
ATOM   2178  CG  ASP D 150      35.507  21.290 -27.559  1.00  0.00           C
ATOM   2179  OD1 ASP D 150      35.743  20.724 -26.517  1.00  0.00           O
ATOM   2180  OD2 ASP D 150      34.588  22.061 -27.699  1.00  0.00           O
ATOM   2181  H   ASP D 150      38.325  22.107 -27.500  1.00  0.00           H
ATOM   2182  HA  ASP D 150      37.430  19.428 -27.741  1.00  0.00           H
ATOM   2183 1HB  ASP D 150      36.666  21.968 -29.223  1.00  0.00           H
ATOM   2184 2HB  ASP D 150      35.856  20.430 -29.484  1.00  0.00           H
ATOM   2185  N   THR D 151      39.310  20.530 -30.173  1.00  0.00           N
ATOM   2186  CA  THR D 151      39.921  20.187 -31.428  1.00  0.00           C
ATOM   2187  C   THR D 151      40.991  19.148 -31.229  1.00  0.00           C
ATOM   2188  O   THR D 151      41.402  18.487 -32.181  1.00  0.00           O
ATOM   2189  CB  THR D 151      40.520  21.428 -32.115  1.00  0.00           C
ATOM   2190  OG1 THR D 151      41.516  22.013 -31.266  1.00  0.00           O
ATOM   2191  CG2 THR D 151      39.436  22.455 -32.399  1.00  0.00           C
ATOM   2192  H   THR D 151      39.598  21.375 -29.700  1.00  0.00           H
ATOM   2193  HA  THR D 151      39.156  19.770 -32.083  1.00  0.00           H
ATOM   2194  HB  THR D 151      40.989  21.134 -33.053  1.00  0.00           H
ATOM   2195  HG1 THR D 151      41.110  22.290 -30.440  1.00  0.00           H
ATOM   2196 1HG2 THR D 151      39.877  23.326 -32.885  1.00  0.00           H
ATOM   2197 2HG2 THR D 151      38.682  22.017 -33.054  1.00  0.00           H
ATOM   2198 3HG2 THR D 151      38.969  22.761 -31.463  1.00  0.00           H
ATOM   2199  N   ASP D 152      41.465  18.975 -29.979  1.00  0.00           N
ATOM   2200  CA  ASP D 152      42.555  18.085 -29.656  1.00  0.00           C
ATOM   2201  C   ASP D 152      42.267  16.646 -29.984  1.00  0.00           C
ATOM   2202  O   ASP D 152      41.248  16.084 -29.581  1.00  0.00           O
ATOM   2203  CB  ASP D 152      42.901  18.200 -28.169  1.00  0.00           C
ATOM   2204  CG  ASP D 152      43.574  19.519 -27.818  1.00  0.00           C
ATOM   2205  OD1 ASP D 152      44.154  20.119 -28.691  1.00  0.00           O
ATOM   2206  OD2 ASP D 152      43.501  19.915 -26.679  1.00  0.00           O
ATOM   2207  H   ASP D 152      41.026  19.503 -29.239  1.00  0.00           H
ATOM   2208  HA  ASP D 152      43.425  18.376 -30.245  1.00  0.00           H
ATOM   2209 1HB  ASP D 152      41.991  18.102 -27.575  1.00  0.00           H
ATOM   2210 2HB  ASP D 152      43.565  17.383 -27.886  1.00  0.00           H
ATOM   2211  N   VAL D 153      43.203  16.014 -30.741  1.00  0.00           N
ATOM   2212  CA  VAL D 153      43.080  14.628 -31.105  1.00  0.00           C
ATOM   2213  C   VAL D 153      44.437  13.976 -31.110  1.00  0.00           C
ATOM   2214  O   VAL D 153      45.468  14.635 -30.971  1.00  0.00           O
ATOM   2215  CB  VAL D 153      42.506  14.416 -32.477  1.00  0.00           C
ATOM   2216  CG1 VAL D 153      41.081  14.996 -32.510  1.00  0.00           C
ATOM   2217  CG2 VAL D 153      43.458  15.042 -33.511  1.00  0.00           C
ATOM   2218  H   VAL D 153      44.007  16.537 -31.056  1.00  0.00           H
ATOM   2219  HA  VAL D 153      42.407  14.143 -30.397  1.00  0.00           H
ATOM   2220  HB  VAL D 153      42.406  13.346 -32.658  1.00  0.00           H
ATOM   2221 1HG1 VAL D 153      40.652  14.849 -33.501  1.00  0.00           H
ATOM   2222 2HG1 VAL D 153      40.465  14.488 -31.769  1.00  0.00           H
ATOM   2223 3HG1 VAL D 153      41.117  16.062 -32.285  1.00  0.00           H
ATOM   2224 1HG2 VAL D 153      43.054  14.896 -34.513  1.00  0.00           H
ATOM   2225 2HG2 VAL D 153      43.560  16.109 -33.313  1.00  0.00           H
ATOM   2226 3HG2 VAL D 153      44.436  14.566 -33.442  1.00  0.00           H
ATOM   2227  N   PHE D 154      44.442  12.627 -31.217  1.00  0.00           N
ATOM   2228  CA  PHE D 154      45.645  11.876 -31.443  1.00  0.00           C
ATOM   2229  C   PHE D 154      45.526  11.302 -32.818  1.00  0.00           C
ATOM   2230  O   PHE D 154      44.675  10.449 -33.076  1.00  0.00           O
ATOM   2231  CB  PHE D 154      45.829  10.767 -30.405  1.00  0.00           C
ATOM   2232  CG  PHE D 154      45.994  11.274 -29.000  1.00  0.00           C
ATOM   2233  CD1 PHE D 154      44.892  11.429 -28.171  1.00  0.00           C
ATOM   2234  CD2 PHE D 154      47.248  11.596 -28.505  1.00  0.00           C
ATOM   2235  CE1 PHE D 154      45.042  11.895 -26.878  1.00  0.00           C
ATOM   2236  CE2 PHE D 154      47.401  12.060 -27.213  1.00  0.00           C
ATOM   2237  CZ  PHE D 154      46.295  12.210 -26.399  1.00  0.00           C
ATOM   2238  H   PHE D 154      43.564  12.136 -31.134  1.00  0.00           H
ATOM   2239  HA  PHE D 154      46.496  12.554 -31.365  1.00  0.00           H
ATOM   2240 1HB  PHE D 154      44.968  10.101 -30.428  1.00  0.00           H
ATOM   2241 2HB  PHE D 154      46.708  10.175 -30.658  1.00  0.00           H
ATOM   2242  HD1 PHE D 154      43.901  11.179 -28.550  1.00  0.00           H
ATOM   2243  HD2 PHE D 154      48.120  11.477 -29.148  1.00  0.00           H
ATOM   2244  HE1 PHE D 154      44.168  12.013 -26.238  1.00  0.00           H
ATOM   2245  HE2 PHE D 154      48.392  12.309 -26.837  1.00  0.00           H
ATOM   2246  HZ  PHE D 154      46.414  12.578 -25.381  1.00  0.00           H
ATOM   2247  N   VAL D 155      46.386  11.766 -33.747  1.00  0.00           N
ATOM   2248  CA  VAL D 155      46.302  11.231 -35.074  1.00  0.00           C
ATOM   2249  C   VAL D 155      47.234  10.054 -35.172  1.00  0.00           C
ATOM   2250  O   VAL D 155      48.459  10.181 -35.133  1.00  0.00           O
ATOM   2251  CB  VAL D 155      46.678  12.294 -36.123  1.00  0.00           C
ATOM   2252  CG1 VAL D 155      46.608  11.709 -37.525  1.00  0.00           C
ATOM   2253  CG2 VAL D 155      45.757  13.498 -35.993  1.00  0.00           C
ATOM   2254  H   VAL D 155      47.081  12.470 -33.544  1.00  0.00           H
ATOM   2255  HA  VAL D 155      45.274  10.917 -35.256  1.00  0.00           H
ATOM   2256  HB  VAL D 155      47.710  12.606 -35.957  1.00  0.00           H
ATOM   2257 1HG1 VAL D 155      46.877  12.474 -38.253  1.00  0.00           H
ATOM   2258 2HG1 VAL D 155      47.301  10.872 -37.606  1.00  0.00           H
ATOM   2259 3HG1 VAL D 155      45.594  11.361 -37.723  1.00  0.00           H
ATOM   2260 1HG2 VAL D 155      46.029  14.246 -36.737  1.00  0.00           H
ATOM   2261 2HG2 VAL D 155      44.725  13.184 -36.155  1.00  0.00           H
ATOM   2262 3HG2 VAL D 155      45.855  13.926 -34.996  1.00  0.00           H
ATOM   2263  N   LEU D 156      46.659   8.834 -35.146  1.00  0.00           N
ATOM   2264  CA  LEU D 156      47.496   7.673 -35.170  1.00  0.00           C
ATOM   2265  C   LEU D 156      47.653   7.093 -36.558  1.00  0.00           C
ATOM   2266  O   LEU D 156      48.773   6.942 -37.043  1.00  0.00           O
ATOM   2267  CB  LEU D 156      46.920   6.608 -34.229  1.00  0.00           C
ATOM   2268  CG  LEU D 156      46.793   7.018 -32.756  1.00  0.00           C
ATOM   2269  CD1 LEU D 156      46.156   5.885 -31.965  1.00  0.00           C
ATOM   2270  CD2 LEU D 156      48.169   7.363 -32.206  1.00  0.00           C
ATOM   2271  H   LEU D 156      45.656   8.717 -35.112  1.00  0.00           H
ATOM   2272  HA  LEU D 156      48.489   7.956 -34.824  1.00  0.00           H
ATOM   2273 1HB  LEU D 156      45.927   6.332 -34.583  1.00  0.00           H
ATOM   2274 2HB  LEU D 156      47.557   5.724 -34.273  1.00  0.00           H
ATOM   2275  HG  LEU D 156      46.141   7.889 -32.676  1.00  0.00           H
ATOM   2276 1HD1 LEU D 156      46.066   6.176 -30.919  1.00  0.00           H
ATOM   2277 2HD1 LEU D 156      45.165   5.672 -32.368  1.00  0.00           H
ATOM   2278 3HD1 LEU D 156      46.778   4.993 -32.041  1.00  0.00           H
ATOM   2279 1HD2 LEU D 156      48.079   7.655 -31.159  1.00  0.00           H
ATOM   2280 2HD2 LEU D 156      48.821   6.492 -32.284  1.00  0.00           H
ATOM   2281 3HD2 LEU D 156      48.594   8.187 -32.778  1.00  0.00           H
ATOM   2282  N   ASN D 157      46.517   6.777 -37.231  1.00  0.00           N
ATOM   2283  CA  ASN D 157      46.405   6.365 -38.615  1.00  0.00           C
ATOM   2284  C   ASN D 157      47.682   5.764 -39.136  1.00  0.00           C
ATOM   2285  O   ASN D 157      48.309   6.372 -40.000  1.00  0.00           O
ATOM   2286  CB  ASN D 157      45.985   7.535 -39.484  1.00  0.00           C
ATOM   2287  CG  ASN D 157      45.494   7.103 -40.838  1.00  0.00           C
ATOM   2288  OD1 ASN D 157      44.959   5.999 -40.995  1.00  0.00           O
ATOM   2289  ND2 ASN D 157      45.665   7.951 -41.820  1.00  0.00           N
ATOM   2290  H   ASN D 157      45.680   6.850 -36.670  1.00  0.00           H
ATOM   2291  HA  ASN D 157      45.643   5.587 -38.684  1.00  0.00           H
ATOM   2292 1HB  ASN D 157      45.193   8.093 -38.985  1.00  0.00           H
ATOM   2293 2HB  ASN D 157      46.829   8.213 -39.617  1.00  0.00           H
ATOM   2294 1HD2 ASN D 157      45.358   7.716 -42.743  1.00  0.00           H
ATOM   2295 2HD2 ASN D 157      46.102   8.833 -41.648  1.00  0.00           H
ATOM   2296  N   ASN D 158      48.098   4.551 -38.709  1.00  0.00           N
ATOM   2297  CA  ASN D 158      49.356   4.103 -39.259  1.00  0.00           C
ATOM   2298  C   ASN D 158      49.316   2.669 -39.715  1.00  0.00           C
ATOM   2299  O   ASN D 158      48.537   1.856 -39.217  1.00  0.00           O
ATOM   2300  CB  ASN D 158      50.468   4.300 -38.245  1.00  0.00           C
ATOM   2301  CG  ASN D 158      51.821   4.422 -38.889  1.00  0.00           C
ATOM   2302  OD1 ASN D 158      52.661   3.523 -38.773  1.00  0.00           O
ATOM   2303  ND2 ASN D 158      52.048   5.519 -39.566  1.00  0.00           N
ATOM   2304  H   ASN D 158      47.607   3.957 -38.056  1.00  0.00           H
ATOM   2305  HA  ASN D 158      49.578   4.699 -40.146  1.00  0.00           H
ATOM   2306 1HB  ASN D 158      50.273   5.200 -37.661  1.00  0.00           H
ATOM   2307 2HB  ASN D 158      50.483   3.457 -37.554  1.00  0.00           H
ATOM   2308 1HD2 ASN D 158      52.931   5.656 -40.016  1.00  0.00           H
ATOM   2309 2HD2 ASN D 158      51.339   6.221 -39.634  1.00  0.00           H
ATOM   2310  N   THR D 159      50.206   2.343 -40.689  1.00  0.00           N
ATOM   2311  CA  THR D 159      50.359   1.048 -41.310  1.00  0.00           C
ATOM   2312  C   THR D 159      51.695   0.459 -40.887  1.00  0.00           C
ATOM   2313  O   THR D 159      52.566   1.165 -40.389  1.00  0.00           O
ATOM   2314  CB  THR D 159      50.274   1.140 -42.845  1.00  0.00           C
ATOM   2315  OG1 THR D 159      51.372   1.917 -43.341  1.00  0.00           O
ATOM   2316  CG2 THR D 159      48.965   1.788 -43.269  1.00  0.00           C
ATOM   2317  H   THR D 159      50.801   3.104 -40.984  1.00  0.00           H
ATOM   2318  HA  THR D 159      49.552   0.401 -40.965  1.00  0.00           H
ATOM   2319  HB  THR D 159      50.333   0.139 -43.273  1.00  0.00           H
ATOM   2320  HG1 THR D 159      51.485   1.747 -44.279  1.00  0.00           H
ATOM   2321 1HG2 THR D 159      48.923   1.844 -44.357  1.00  0.00           H
ATOM   2322 2HG2 THR D 159      48.129   1.193 -42.903  1.00  0.00           H
ATOM   2323 3HG2 THR D 159      48.905   2.793 -42.852  1.00  0.00           H
ATOM   2324  N   ARG D 160      51.905  -0.858 -41.134  1.00  0.00           N
ATOM   2325  CA  ARG D 160      53.025  -1.653 -40.655  1.00  0.00           C
ATOM   2326  C   ARG D 160      54.410  -1.103 -40.926  1.00  0.00           C
ATOM   2327  O   ARG D 160      54.784  -0.664 -42.013  1.00  0.00           O
ATOM   2328  CB  ARG D 160      52.946  -3.044 -41.266  1.00  0.00           C
ATOM   2329  CG  ARG D 160      53.205  -3.101 -42.763  1.00  0.00           C
ATOM   2330  CD  ARG D 160      53.004  -4.470 -43.304  1.00  0.00           C
ATOM   2331  NE  ARG D 160      53.322  -4.546 -44.721  1.00  0.00           N
ATOM   2332  CZ  ARG D 160      52.473  -4.216 -45.713  1.00  0.00           C
ATOM   2333  NH1 ARG D 160      51.263  -3.790 -45.429  1.00  0.00           N
ATOM   2334  NH2 ARG D 160      52.858  -4.320 -46.973  1.00  0.00           N
ATOM   2335  H   ARG D 160      51.198  -1.297 -41.706  1.00  0.00           H
ATOM   2336  HA  ARG D 160      52.954  -1.732 -39.570  1.00  0.00           H
ATOM   2337 1HB  ARG D 160      53.671  -3.696 -40.781  1.00  0.00           H
ATOM   2338 2HB  ARG D 160      51.956  -3.464 -41.086  1.00  0.00           H
ATOM   2339 1HG  ARG D 160      52.520  -2.426 -43.277  1.00  0.00           H
ATOM   2340 2HG  ARG D 160      54.233  -2.800 -42.966  1.00  0.00           H
ATOM   2341 1HD  ARG D 160      53.650  -5.170 -42.771  1.00  0.00           H
ATOM   2342 2HD  ARG D 160      51.964  -4.765 -43.171  1.00  0.00           H
ATOM   2343  HE  ARG D 160      54.244  -4.870 -44.978  1.00  0.00           H
ATOM   2344 1HH1 ARG D 160      50.968  -3.711 -44.466  1.00  0.00           H
ATOM   2345 2HH1 ARG D 160      50.627  -3.542 -46.173  1.00  0.00           H
ATOM   2346 1HH2 ARG D 160      53.790  -4.647 -47.193  1.00  0.00           H
ATOM   2347 2HH2 ARG D 160      52.223  -4.073 -47.718  1.00  0.00           H
ATOM   2348  N   PRO D 161      55.164  -1.222 -39.845  1.00  0.00           N
ATOM   2349  CA  PRO D 161      56.558  -0.835 -39.717  1.00  0.00           C
ATOM   2350  C   PRO D 161      57.492  -1.223 -40.817  1.00  0.00           C
ATOM   2351  O   PRO D 161      58.409  -0.440 -41.076  1.00  0.00           O
ATOM   2352  CB  PRO D 161      56.956  -1.540 -38.417  1.00  0.00           C
ATOM   2353  CG  PRO D 161      55.744  -1.430 -37.556  1.00  0.00           C
ATOM   2354  CD  PRO D 161      54.593  -1.669 -38.497  1.00  0.00           C
ATOM   2355  HA  PRO D 161      56.622   0.259 -39.620  1.00  0.00           H
ATOM   2356 1HB  PRO D 161      57.238  -2.583 -38.626  1.00  0.00           H
ATOM   2357 2HB  PRO D 161      57.838  -1.051 -37.977  1.00  0.00           H
ATOM   2358 1HG  PRO D 161      55.788  -2.171 -36.743  1.00  0.00           H
ATOM   2359 2HG  PRO D 161      55.704  -0.440 -37.081  1.00  0.00           H
ATOM   2360 1HD  PRO D 161      54.353  -2.743 -38.516  1.00  0.00           H
ATOM   2361 2HD  PRO D 161      53.723  -1.083 -38.168  1.00  0.00           H
ATOM   2362  N   PRO D 162      57.443  -2.377 -41.404  1.00  0.00           N
ATOM   2363  CA  PRO D 162      58.353  -2.513 -42.489  1.00  0.00           C
ATOM   2364  C   PRO D 162      57.782  -1.436 -43.360  1.00  0.00           C
ATOM   2365  O   PRO D 162      56.758  -1.701 -43.984  1.00  0.00           O
ATOM   2366  CB  PRO D 162      58.164  -3.932 -43.036  1.00  0.00           C
ATOM   2367  CG  PRO D 162      56.779  -4.300 -42.624  1.00  0.00           C
ATOM   2368  CD  PRO D 162      56.588  -3.614 -41.298  1.00  0.00           C
ATOM   2369  HA  PRO D 162      59.381  -2.399 -42.115  1.00  0.00           H
ATOM   2370 1HB  PRO D 162      58.299  -3.935 -44.128  1.00  0.00           H
ATOM   2371 2HB  PRO D 162      58.927  -4.602 -42.615  1.00  0.00           H
ATOM   2372 1HG  PRO D 162      56.056  -3.965 -43.383  1.00  0.00           H
ATOM   2373 2HG  PRO D 162      56.682  -5.394 -42.554  1.00  0.00           H
ATOM   2374 1HD  PRO D 162      55.526  -3.358 -41.167  1.00  0.00           H
ATOM   2375 2HD  PRO D 162      56.930  -4.277 -40.489  1.00  0.00           H
ATOM   2376  N   LEU D 163      58.459  -0.282 -43.518  1.00  0.00           N
ATOM   2377  CA  LEU D 163      57.923   0.828 -44.264  1.00  0.00           C
ATOM   2378  C   LEU D 163      56.646   1.381 -43.675  1.00  0.00           C
ATOM   2379  O   LEU D 163      55.640   1.507 -44.371  1.00  0.00           O
ATOM   2380  CB  LEU D 163      57.668   0.396 -45.713  1.00  0.00           C
ATOM   2381  CG  LEU D 163      58.883  -0.162 -46.465  1.00  0.00           C
ATOM   2382  CD1 LEU D 163      58.456  -0.622 -47.852  1.00  0.00           C
ATOM   2383  CD2 LEU D 163      59.961   0.908 -46.552  1.00  0.00           C
ATOM   2384  H   LEU D 163      59.374  -0.197 -43.098  1.00  0.00           H
ATOM   2385  HA  LEU D 163      58.655   1.635 -44.256  1.00  0.00           H
ATOM   2386 1HB  LEU D 163      56.896  -0.372 -45.716  1.00  0.00           H
ATOM   2387 2HB  LEU D 163      57.298   1.255 -46.272  1.00  0.00           H
ATOM   2388  HG  LEU D 163      59.275  -1.028 -45.932  1.00  0.00           H
ATOM   2389 1HD1 LEU D 163      59.319  -1.018 -48.386  1.00  0.00           H
ATOM   2390 2HD1 LEU D 163      57.699  -1.400 -47.759  1.00  0.00           H
ATOM   2391 3HD1 LEU D 163      58.044   0.222 -48.404  1.00  0.00           H
ATOM   2392 1HD2 LEU D 163      60.826   0.512 -47.086  1.00  0.00           H
ATOM   2393 2HD2 LEU D 163      59.572   1.776 -47.086  1.00  0.00           H
ATOM   2394 3HD2 LEU D 163      60.261   1.207 -45.547  1.00  0.00           H
ATOM   2395  N   GLY D 164      56.660   1.712 -42.360  1.00  0.00           N
ATOM   2396  CA  GLY D 164      55.571   2.355 -41.662  1.00  0.00           C
ATOM   2397  C   GLY D 164      56.154   2.800 -40.345  1.00  0.00           C
ATOM   2398  O   GLY D 164      57.325   2.536 -40.083  1.00  0.00           O
ATOM   2399  H   GLY D 164      57.503   1.482 -41.853  1.00  0.00           H
ATOM   2400 1HA  GLY D 164      55.196   3.186 -42.259  1.00  0.00           H
ATOM   2401 2HA  GLY D 164      54.749   1.650 -41.542  1.00  0.00           H
ATOM   2402  N   ASN D 165      55.383   3.533 -39.503  1.00  0.00           N
ATOM   2403  CA  ASN D 165      55.905   4.002 -38.242  1.00  0.00           C
ATOM   2404  C   ASN D 165      55.660   3.078 -37.063  1.00  0.00           C
ATOM   2405  O   ASN D 165      56.580   2.857 -36.276  1.00  0.00           O
ATOM   2406  CB  ASN D 165      55.336   5.377 -37.944  1.00  0.00           C
ATOM   2407  CG  ASN D 165      55.865   6.435 -38.872  1.00  0.00           C
ATOM   2408  OD1 ASN D 165      56.951   6.288 -39.446  1.00  0.00           O
ATOM   2409  ND2 ASN D 165      55.119   7.498 -39.031  1.00  0.00           N
ATOM   2410  H   ASN D 165      54.431   3.757 -39.756  1.00  0.00           H
ATOM   2411  HA  ASN D 165      56.991   4.072 -38.321  1.00  0.00           H
ATOM   2412 1HB  ASN D 165      54.248   5.348 -38.028  1.00  0.00           H
ATOM   2413 2HB  ASN D 165      55.578   5.656 -36.918  1.00  0.00           H
ATOM   2414 1HD2 ASN D 165      55.421   8.235 -39.637  1.00  0.00           H
ATOM   2415 2HD2 ASN D 165      54.248   7.574 -38.547  1.00  0.00           H
ATOM   2416  N   TRP D 166      54.435   2.518 -36.870  1.00  0.00           N
ATOM   2417  CA  TRP D 166      54.266   1.608 -35.755  1.00  0.00           C
ATOM   2418  C   TRP D 166      53.181   0.587 -35.997  1.00  0.00           C
ATOM   2419  O   TRP D 166      52.340   0.743 -36.881  1.00  0.00           O
ATOM   2420  CB  TRP D 166      53.942   2.392 -34.482  1.00  0.00           C
ATOM   2421  CG  TRP D 166      52.787   3.334 -34.637  1.00  0.00           C
ATOM   2422  CD1 TRP D 166      51.466   3.004 -34.683  1.00  0.00           C
ATOM   2423  CD2 TRP D 166      52.846   4.776 -34.766  1.00  0.00           C
ATOM   2424  NE1 TRP D 166      50.701   4.134 -34.834  1.00  0.00           N
ATOM   2425  CE2 TRP D 166      51.528   5.227 -34.885  1.00  0.00           C
ATOM   2426  CE3 TRP D 166      53.894   5.704 -34.790  1.00  0.00           C
ATOM   2427  CZ2 TRP D 166      51.224   6.572 -35.028  1.00  0.00           C
ATOM   2428  CZ3 TRP D 166      53.588   7.053 -34.932  1.00  0.00           C
ATOM   2429  CH2 TRP D 166      52.287   7.475 -35.048  1.00  0.00           C
ATOM   2430  H   TRP D 166      53.646   2.712 -37.471  1.00  0.00           H
ATOM   2431  HA  TRP D 166      55.200   1.066 -35.606  1.00  0.00           H
ATOM   2432 1HB  TRP D 166      53.712   1.697 -33.675  1.00  0.00           H
ATOM   2433 2HB  TRP D 166      54.817   2.968 -34.177  1.00  0.00           H
ATOM   2434  HD1 TRP D 166      51.075   1.991 -34.612  1.00  0.00           H
ATOM   2435  HE1 TRP D 166      49.694   4.158 -34.897  1.00  0.00           H
ATOM   2436  HE3 TRP D 166      54.928   5.376 -34.696  1.00  0.00           H
ATOM   2437  HZ2 TRP D 166      50.197   6.927 -35.120  1.00  0.00           H
ATOM   2438  HZ3 TRP D 166      54.410   7.769 -34.951  1.00  0.00           H
ATOM   2439  HH2 TRP D 166      52.084   8.541 -35.157  1.00  0.00           H
ATOM   2440  N   PHE D 167      53.223  -0.520 -35.207  1.00  0.00           N
ATOM   2441  CA  PHE D 167      52.309  -1.637 -35.270  1.00  0.00           C
ATOM   2442  C   PHE D 167      50.941  -1.295 -34.736  1.00  0.00           C
ATOM   2443  O   PHE D 167      49.929  -1.645 -35.343  1.00  0.00           O
ATOM   2444  CB  PHE D 167      52.875  -2.824 -34.488  1.00  0.00           C
ATOM   2445  CG  PHE D 167      53.987  -3.543 -35.199  1.00  0.00           C
ATOM   2446  CD1 PHE D 167      55.288  -3.482 -34.721  1.00  0.00           C
ATOM   2447  CD2 PHE D 167      53.734  -4.280 -36.345  1.00  0.00           C
ATOM   2448  CE1 PHE D 167      56.311  -4.142 -35.374  1.00  0.00           C
ATOM   2449  CE2 PHE D 167      54.755  -4.942 -36.999  1.00  0.00           C
ATOM   2450  CZ  PHE D 167      56.045  -4.873 -36.513  1.00  0.00           C
ATOM   2451  H   PHE D 167      53.969  -0.532 -34.527  1.00  0.00           H
ATOM   2452  HA  PHE D 167      52.190  -1.928 -36.315  1.00  0.00           H
ATOM   2453 1HB  PHE D 167      53.253  -2.479 -33.527  1.00  0.00           H
ATOM   2454 2HB  PHE D 167      52.080  -3.541 -34.289  1.00  0.00           H
ATOM   2455  HD1 PHE D 167      55.498  -2.905 -33.820  1.00  0.00           H
ATOM   2456  HD2 PHE D 167      52.715  -4.335 -36.730  1.00  0.00           H
ATOM   2457  HE1 PHE D 167      57.329  -4.086 -34.988  1.00  0.00           H
ATOM   2458  HE2 PHE D 167      54.543  -5.519 -37.899  1.00  0.00           H
ATOM   2459  HZ  PHE D 167      56.851  -5.393 -37.028  1.00  0.00           H
ATOM   2460  N   GLY D 168      50.866  -0.617 -33.569  1.00  0.00           N
ATOM   2461  CA  GLY D 168      49.587  -0.385 -32.952  1.00  0.00           C
ATOM   2462  C   GLY D 168      49.794   0.492 -31.755  1.00  0.00           C
ATOM   2463  O   GLY D 168      50.925   0.836 -31.417  1.00  0.00           O
ATOM   2464  H   GLY D 168      51.700  -0.267 -33.119  1.00  0.00           H
ATOM   2465 1HA  GLY D 168      48.915   0.083 -33.672  1.00  0.00           H
ATOM   2466 2HA  GLY D 168      49.141  -1.338 -32.669  1.00  0.00           H
ATOM   2467  N   CYS D 169      48.697   0.885 -31.066  1.00  0.00           N
ATOM   2468  CA  CYS D 169      48.874   1.817 -29.988  1.00  0.00           C
ATOM   2469  C   CYS D 169      47.999   1.436 -28.829  1.00  0.00           C
ATOM   2470  O   CYS D 169      47.056   0.658 -28.969  1.00  0.00           O
ATOM   2471  CB  CYS D 169      48.541   3.267 -30.387  1.00  0.00           C
ATOM   2472  SG  CYS D 169      49.509   3.816 -31.829  1.00  0.00           S
ATOM   2473  H   CYS D 169      47.768   0.551 -31.280  1.00  0.00           H
ATOM   2474  HA  CYS D 169      49.919   1.795 -29.680  1.00  0.00           H
ATOM   2475 1HB  CYS D 169      47.479   3.346 -30.619  1.00  0.00           H
ATOM   2476 2HB  CYS D 169      48.743   3.931 -29.547  1.00  0.00           H
ATOM   2477  N   THR D 170      48.334   1.960 -27.628  1.00  0.00           N
ATOM   2478  CA  THR D 170      47.579   1.672 -26.441  1.00  0.00           C
ATOM   2479  C   THR D 170      47.470   2.936 -25.633  1.00  0.00           C
ATOM   2480  O   THR D 170      48.367   3.780 -25.654  1.00  0.00           O
ATOM   2481  CB  THR D 170      48.229   0.554 -25.605  1.00  0.00           C
ATOM   2482  OG1 THR D 170      47.364   0.204 -24.517  1.00  0.00           O
ATOM   2483  CG2 THR D 170      49.571   1.011 -25.054  1.00  0.00           C
ATOM   2484  H   THR D 170      49.137   2.569 -27.564  1.00  0.00           H
ATOM   2485  HA  THR D 170      46.585   1.336 -26.736  1.00  0.00           H
ATOM   2486  HB  THR D 170      48.380  -0.326 -26.229  1.00  0.00           H
ATOM   2487  HG1 THR D 170      47.664  -0.619 -24.122  1.00  0.00           H
ATOM   2488 1HG2 THR D 170      50.016   0.208 -24.466  1.00  0.00           H
ATOM   2489 2HG2 THR D 170      50.235   1.267 -25.880  1.00  0.00           H
ATOM   2490 3HG2 THR D 170      49.425   1.886 -24.421  1.00  0.00           H
ATOM   2491  N   TRP D 171      46.334   3.103 -24.917  1.00  0.00           N
ATOM   2492  CA  TRP D 171      46.132   4.228 -24.041  1.00  0.00           C
ATOM   2493  C   TRP D 171      45.071   3.838 -23.049  1.00  0.00           C
ATOM   2494  O   TRP D 171      44.486   2.760 -23.155  1.00  0.00           O
ATOM   2495  CB  TRP D 171      45.709   5.475 -24.818  1.00  0.00           C
ATOM   2496  CG  TRP D 171      44.422   5.305 -25.567  1.00  0.00           C
ATOM   2497  CD1 TRP D 171      43.173   5.625 -25.125  1.00  0.00           C
ATOM   2498  CD2 TRP D 171      44.250   4.772 -26.903  1.00  0.00           C
ATOM   2499  NE1 TRP D 171      42.240   5.327 -26.087  1.00  0.00           N
ATOM   2500  CE2 TRP D 171      42.882   4.806 -27.182  1.00  0.00           C
ATOM   2501  CE3 TRP D 171      45.135   4.278 -27.870  1.00  0.00           C
ATOM   2502  CZ2 TRP D 171      42.368   4.363 -28.390  1.00  0.00           C
ATOM   2503  CZ3 TRP D 171      44.620   3.834 -29.081  1.00  0.00           C
ATOM   2504  CH2 TRP D 171      43.273   3.876 -29.335  1.00  0.00           C
ATOM   2505  H   TRP D 171      45.604   2.410 -25.004  1.00  0.00           H
ATOM   2506  HA  TRP D 171      47.073   4.446 -23.536  1.00  0.00           H
ATOM   2507 1HB  TRP D 171      45.596   6.313 -24.129  1.00  0.00           H
ATOM   2508 2HB  TRP D 171      46.489   5.741 -25.532  1.00  0.00           H
ATOM   2509  HD1 TRP D 171      42.948   6.053 -24.150  1.00  0.00           H
ATOM   2510  HE1 TRP D 171      41.243   5.467 -26.004  1.00  0.00           H
ATOM   2511  HE3 TRP D 171      46.206   4.245 -27.674  1.00  0.00           H
ATOM   2512  HZ2 TRP D 171      41.301   4.387 -28.611  1.00  0.00           H
ATOM   2513  HZ3 TRP D 171      45.317   3.449 -29.828  1.00  0.00           H
ATOM   2514  HH2 TRP D 171      42.902   3.519 -30.297  1.00  0.00           H
ATOM   2515  N   MET D 172      44.811   4.701 -22.040  1.00  0.00           N
ATOM   2516  CA  MET D 172      43.732   4.484 -21.107  1.00  0.00           C
ATOM   2517  C   MET D 172      42.701   5.558 -21.315  1.00  0.00           C
ATOM   2518  O   MET D 172      43.042   6.729 -21.470  1.00  0.00           O
ATOM   2519  CB  MET D 172      44.242   4.483 -19.667  1.00  0.00           C
ATOM   2520  CG  MET D 172      43.179   4.175 -18.623  1.00  0.00           C
ATOM   2521  SD  MET D 172      43.870   3.958 -16.970  1.00  0.00           S
ATOM   2522  CE  MET D 172      44.654   2.358 -17.138  1.00  0.00           C
ATOM   2523  H   MET D 172      45.391   5.521 -21.938  1.00  0.00           H
ATOM   2524  HA  MET D 172      43.286   3.511 -21.314  1.00  0.00           H
ATOM   2525 1HB  MET D 172      45.036   3.746 -19.563  1.00  0.00           H
ATOM   2526 2HB  MET D 172      44.668   5.460 -19.431  1.00  0.00           H
ATOM   2527 1HG  MET D 172      42.454   4.987 -18.590  1.00  0.00           H
ATOM   2528 2HG  MET D 172      42.654   3.260 -18.898  1.00  0.00           H
ATOM   2529 1HE  MET D 172      45.128   2.084 -16.194  1.00  0.00           H
ATOM   2530 2HE  MET D 172      43.905   1.611 -17.399  1.00  0.00           H
ATOM   2531 3HE  MET D 172      45.410   2.403 -17.923  1.00  0.00           H
ATOM   2532  N   ASN D 173      41.399   5.189 -21.328  1.00  0.00           N
ATOM   2533  CA  ASN D 173      40.391   6.185 -21.587  1.00  0.00           C
ATOM   2534  C   ASN D 173      40.002   6.841 -20.294  1.00  0.00           C
ATOM   2535  O   ASN D 173      40.479   6.471 -19.222  1.00  0.00           O
ATOM   2536  CB  ASN D 173      39.183   5.579 -22.277  1.00  0.00           C
ATOM   2537  CG  ASN D 173      38.380   4.694 -21.365  1.00  0.00           C
ATOM   2538  OD1 ASN D 173      38.778   4.435 -20.222  1.00  0.00           O
ATOM   2539  ND2 ASN D 173      37.257   4.223 -21.846  1.00  0.00           N
ATOM   2540  H   ASN D 173      41.115   4.234 -21.160  1.00  0.00           H
ATOM   2541  HA  ASN D 173      40.816   6.944 -22.245  1.00  0.00           H
ATOM   2542 1HB  ASN D 173      38.538   6.376 -22.650  1.00  0.00           H
ATOM   2543 2HB  ASN D 173      39.510   4.994 -23.137  1.00  0.00           H
ATOM   2544 1HD2 ASN D 173      36.683   3.629 -21.283  1.00  0.00           H
ATOM   2545 2HD2 ASN D 173      36.976   4.458 -22.775  1.00  0.00           H
ATOM   2546  N   SER D 174      39.093   7.833 -20.373  1.00  0.00           N
ATOM   2547  CA  SER D 174      38.646   8.588 -19.233  1.00  0.00           C
ATOM   2548  C   SER D 174      38.179   7.696 -18.117  1.00  0.00           C
ATOM   2549  O   SER D 174      38.429   8.001 -16.952  1.00  0.00           O
ATOM   2550  CB  SER D 174      37.524   9.524 -19.641  1.00  0.00           C
ATOM   2551  OG  SER D 174      37.996  10.534 -20.489  1.00  0.00           O
ATOM   2552  H   SER D 174      38.715   8.048 -21.285  1.00  0.00           H
ATOM   2553  HA  SER D 174      39.483   9.180 -18.860  1.00  0.00           H
ATOM   2554 1HB  SER D 174      36.743   8.957 -20.145  1.00  0.00           H
ATOM   2555 2HB  SER D 174      37.083   9.971 -18.751  1.00  0.00           H
ATOM   2556  HG  SER D 174      38.729  10.947 -20.027  1.00  0.00           H
ATOM   2557  N   THR D 175      37.483   6.589 -18.446  1.00  0.00           N
ATOM   2558  CA  THR D 175      36.818   5.701 -17.527  1.00  0.00           C
ATOM   2559  C   THR D 175      37.792   4.777 -16.859  1.00  0.00           C
ATOM   2560  O   THR D 175      37.456   4.158 -15.850  1.00  0.00           O
ATOM   2561  CB  THR D 175      35.732   4.875 -18.241  1.00  0.00           C
ATOM   2562  OG1 THR D 175      36.339   4.043 -19.238  1.00  0.00           O
ATOM   2563  CG2 THR D 175      34.714   5.791 -18.902  1.00  0.00           C
ATOM   2564  H   THR D 175      37.443   6.393 -19.436  1.00  0.00           H
ATOM   2565  HA  THR D 175      36.339   6.300 -16.752  1.00  0.00           H
ATOM   2566  HB  THR D 175      35.224   4.239 -17.516  1.00  0.00           H
ATOM   2567  HG1 THR D 175      37.189   3.729 -18.918  1.00  0.00           H
ATOM   2568 1HG2 THR D 175      33.954   5.190 -19.402  1.00  0.00           H
ATOM   2569 2HG2 THR D 175      34.242   6.417 -18.145  1.00  0.00           H
ATOM   2570 3HG2 THR D 175      35.214   6.423 -19.635  1.00  0.00           H
ATOM   2571  N   GLY D 176      39.005   4.601 -17.418  1.00  0.00           N
ATOM   2572  CA  GLY D 176      39.935   3.715 -16.771  1.00  0.00           C
ATOM   2573  C   GLY D 176      40.027   2.411 -17.514  1.00  0.00           C
ATOM   2574  O   GLY D 176      40.604   1.447 -17.017  1.00  0.00           O
ATOM   2575  H   GLY D 176      39.282   5.067 -18.270  1.00  0.00           H
ATOM   2576 1HA  GLY D 176      40.916   4.188 -16.724  1.00  0.00           H
ATOM   2577 2HA  GLY D 176      39.615   3.538 -15.745  1.00  0.00           H
ATOM   2578  N   PHE D 177      39.441   2.336 -18.723  1.00  0.00           N
ATOM   2579  CA  PHE D 177      39.525   1.133 -19.503  1.00  0.00           C
ATOM   2580  C   PHE D 177      40.699   1.295 -20.423  1.00  0.00           C
ATOM   2581  O   PHE D 177      40.892   2.354 -21.021  1.00  0.00           O
ATOM   2582  CB  PHE D 177      38.243   0.883 -20.298  1.00  0.00           C
ATOM   2583  CG  PHE D 177      38.302  -0.334 -21.177  1.00  0.00           C
ATOM   2584  CD1 PHE D 177      38.387  -1.603 -20.624  1.00  0.00           C
ATOM   2585  CD2 PHE D 177      38.273  -0.213 -22.558  1.00  0.00           C
ATOM   2586  CE1 PHE D 177      38.441  -2.723 -21.431  1.00  0.00           C
ATOM   2587  CE2 PHE D 177      38.326  -1.331 -23.368  1.00  0.00           C
ATOM   2588  CZ  PHE D 177      38.410  -2.588 -22.803  1.00  0.00           C
ATOM   2589  H   PHE D 177      38.934   3.127 -19.093  1.00  0.00           H
ATOM   2590  HA  PHE D 177      39.672   0.291 -18.825  1.00  0.00           H
ATOM   2591 1HB  PHE D 177      37.406   0.766 -19.611  1.00  0.00           H
ATOM   2592 2HB  PHE D 177      38.032   1.747 -20.928  1.00  0.00           H
ATOM   2593  HD1 PHE D 177      38.410  -1.710 -19.539  1.00  0.00           H
ATOM   2594  HD2 PHE D 177      38.207   0.780 -23.003  1.00  0.00           H
ATOM   2595  HE1 PHE D 177      38.509  -3.714 -20.983  1.00  0.00           H
ATOM   2596  HE2 PHE D 177      38.302  -1.221 -24.452  1.00  0.00           H
ATOM   2597  HZ  PHE D 177      38.455  -3.470 -23.439  1.00  0.00           H
ATOM   2598  N   THR D 178      41.531   0.242 -20.555  1.00  0.00           N
ATOM   2599  CA  THR D 178      42.660   0.313 -21.439  1.00  0.00           C
ATOM   2600  C   THR D 178      42.196   0.024 -22.834  1.00  0.00           C
ATOM   2601  O   THR D 178      41.574  -1.004 -23.097  1.00  0.00           O
ATOM   2602  CB  THR D 178      43.770  -0.674 -21.031  1.00  0.00           C
ATOM   2603  OG1 THR D 178      44.214  -0.375 -19.702  1.00  0.00           O
ATOM   2604  CG2 THR D 178      44.947  -0.577 -21.989  1.00  0.00           C
ATOM   2605  H   THR D 178      41.368  -0.608 -20.034  1.00  0.00           H
ATOM   2606  HA  THR D 178      43.072   1.321 -21.393  1.00  0.00           H
ATOM   2607  HB  THR D 178      43.377  -1.690 -21.049  1.00  0.00           H
ATOM   2608  HG1 THR D 178      44.952  -0.946 -19.475  1.00  0.00           H
ATOM   2609 1HG2 THR D 178      45.722  -1.282 -21.686  1.00  0.00           H
ATOM   2610 2HG2 THR D 178      44.615  -0.815 -22.999  1.00  0.00           H
ATOM   2611 3HG2 THR D 178      45.350   0.434 -21.969  1.00  0.00           H
ATOM   2612  N   LYS D 179      42.491   0.954 -23.770  1.00  0.00           N
ATOM   2613  CA  LYS D 179      42.084   0.772 -25.135  1.00  0.00           C
ATOM   2614  C   LYS D 179      43.271   0.652 -26.034  1.00  0.00           C
ATOM   2615  O   LYS D 179      44.322   1.248 -25.800  1.00  0.00           O
ATOM   2616  CB  LYS D 179      41.194   1.929 -25.592  1.00  0.00           C
ATOM   2617  CG  LYS D 179      39.804   1.936 -24.970  1.00  0.00           C
ATOM   2618  CD  LYS D 179      38.909   2.976 -25.628  1.00  0.00           C
ATOM   2619  CE  LYS D 179      37.469   2.847 -25.156  1.00  0.00           C
ATOM   2620  NZ  LYS D 179      36.578   3.847 -25.806  1.00  0.00           N
ATOM   2621  H   LYS D 179      43.003   1.786 -23.516  1.00  0.00           H
ATOM   2622  HA  LYS D 179      41.512  -0.154 -25.205  1.00  0.00           H
ATOM   2623 1HB  LYS D 179      41.675   2.876 -25.348  1.00  0.00           H
ATOM   2624 2HB  LYS D 179      41.075   1.891 -26.675  1.00  0.00           H
ATOM   2625 1HG  LYS D 179      39.348   0.952 -25.085  1.00  0.00           H
ATOM   2626 2HG  LYS D 179      39.882   2.158 -23.906  1.00  0.00           H
ATOM   2627 1HD  LYS D 179      39.274   3.976 -25.386  1.00  0.00           H
ATOM   2628 2HD  LYS D 179      38.940   2.850 -26.710  1.00  0.00           H
ATOM   2629 1HE  LYS D 179      37.100   1.848 -25.384  1.00  0.00           H
ATOM   2630 2HE  LYS D 179      37.425   2.989 -24.077  1.00  0.00           H
ATOM   2631 1HZ  LYS D 179      35.634   3.729 -25.467  1.00  0.00           H
ATOM   2632 2HZ  LYS D 179      36.901   4.779 -25.586  1.00  0.00           H
ATOM   2633 3HZ  LYS D 179      36.595   3.713 -26.807  1.00  0.00           H
ATOM   2634  N   VAL D 180      43.109  -0.158 -27.101  1.00  0.00           N
ATOM   2635  CA  VAL D 180      44.176  -0.426 -28.022  1.00  0.00           C
ATOM   2636  C   VAL D 180      43.640  -0.415 -29.418  1.00  0.00           C
ATOM   2637  O   VAL D 180      42.449  -0.613 -29.650  1.00  0.00           O
ATOM   2638  CB  VAL D 180      44.827  -1.790 -27.725  1.00  0.00           C
ATOM   2639  CG1 VAL D 180      45.415  -1.805 -26.322  1.00  0.00           C
ATOM   2640  CG2 VAL D 180      43.802  -2.901 -27.893  1.00  0.00           C
ATOM   2641  H   VAL D 180      42.208  -0.588 -27.253  1.00  0.00           H
ATOM   2642  HA  VAL D 180      44.934   0.350 -27.909  1.00  0.00           H
ATOM   2643  HB  VAL D 180      45.652  -1.947 -28.420  1.00  0.00           H
ATOM   2644 1HG1 VAL D 180      45.871  -2.776 -26.129  1.00  0.00           H
ATOM   2645 2HG1 VAL D 180      46.172  -1.026 -26.236  1.00  0.00           H
ATOM   2646 3HG1 VAL D 180      44.623  -1.626 -25.594  1.00  0.00           H
ATOM   2647 1HG2 VAL D 180      44.270  -3.862 -27.682  1.00  0.00           H
ATOM   2648 2HG2 VAL D 180      42.975  -2.740 -27.201  1.00  0.00           H
ATOM   2649 3HG2 VAL D 180      43.426  -2.897 -28.916  1.00  0.00           H
ATOM   2650  N   CYS D 181      44.533  -0.136 -30.390  1.00  0.00           N
ATOM   2651  CA  CYS D 181      44.168  -0.109 -31.778  1.00  0.00           C
ATOM   2652  C   CYS D 181      45.330  -0.662 -32.543  1.00  0.00           C
ATOM   2653  O   CYS D 181      46.456  -0.682 -32.048  1.00  0.00           O
ATOM   2654  CB  CYS D 181      43.845   1.307 -32.254  1.00  0.00           C
ATOM   2655  SG  CYS D 181      45.273   2.415 -32.299  1.00  0.00           S
ATOM   2656  H   CYS D 181      45.489   0.060 -30.129  1.00  0.00           H
ATOM   2657  HA  CYS D 181      43.276  -0.721 -31.913  1.00  0.00           H
ATOM   2658 1HB  CYS D 181      43.418   1.265 -33.257  1.00  0.00           H
ATOM   2659 2HB  CYS D 181      43.095   1.749 -31.598  1.00  0.00           H
ATOM   2660  N   GLY D 182      45.078  -1.134 -33.781  1.00  0.00           N
ATOM   2661  CA  GLY D 182      46.138  -1.583 -34.642  1.00  0.00           C
ATOM   2662  C   GLY D 182      46.508  -2.994 -34.300  1.00  0.00           C
ATOM   2663  O   GLY D 182      45.655  -3.782 -33.895  1.00  0.00           O
ATOM   2664  H   GLY D 182      44.124  -1.174 -34.112  1.00  0.00           H
ATOM   2665 1HA  GLY D 182      45.816  -1.516 -35.681  1.00  0.00           H
ATOM   2666 2HA  GLY D 182      47.000  -0.927 -34.530  1.00  0.00           H
ATOM   2667  N   ALA D 183      47.800  -3.352 -34.494  1.00  0.00           N
ATOM   2668  CA  ALA D 183      48.233  -4.714 -34.307  1.00  0.00           C
ATOM   2669  C   ALA D 183      49.412  -4.733 -33.375  1.00  0.00           C
ATOM   2670  O   ALA D 183      50.090  -3.725 -33.176  1.00  0.00           O
ATOM   2671  CB  ALA D 183      48.585  -5.362 -35.638  1.00  0.00           C
ATOM   2672  H   ALA D 183      48.475  -2.655 -34.775  1.00  0.00           H
ATOM   2673  HA  ALA D 183      47.412  -5.271 -33.855  1.00  0.00           H
ATOM   2674 1HB  ALA D 183      48.927  -6.383 -35.467  1.00  0.00           H
ATOM   2675 2HB  ALA D 183      47.705  -5.377 -36.280  1.00  0.00           H
ATOM   2676 3HB  ALA D 183      49.377  -4.792 -36.122  1.00  0.00           H
ATOM   2677  N   PRO D 184      49.641  -5.877 -32.770  1.00  0.00           N
ATOM   2678  CA  PRO D 184      50.769  -6.127 -31.903  1.00  0.00           C
ATOM   2679  C   PRO D 184      52.020  -6.361 -32.702  1.00  0.00           C
ATOM   2680  O   PRO D 184      51.929  -6.903 -33.801  1.00  0.00           O
ATOM   2681  CB  PRO D 184      50.347  -7.384 -31.135  1.00  0.00           C
ATOM   2682  CG  PRO D 184      49.544  -8.162 -32.121  1.00  0.00           C
ATOM   2683  CD  PRO D 184      48.788  -7.116 -32.897  1.00  0.00           C
ATOM   2684  HA  PRO D 184      50.896  -5.274 -31.220  1.00  0.00           H
ATOM   2685 1HB  PRO D 184      51.236  -7.927 -30.785  1.00  0.00           H
ATOM   2686 2HB  PRO D 184      49.770  -7.103 -30.242  1.00  0.00           H
ATOM   2687 1HG  PRO D 184      50.206  -8.766 -32.758  1.00  0.00           H
ATOM   2688 2HG  PRO D 184      48.879  -8.865 -31.598  1.00  0.00           H
ATOM   2689 1HD  PRO D 184      48.694  -7.434 -33.946  1.00  0.00           H
ATOM   2690 2HD  PRO D 184      47.795  -6.970 -32.446  1.00  0.00           H
ATOM   2691  N   PRO D 185      53.162  -6.011 -32.165  1.00  0.00           N
ATOM   2692  CA  PRO D 185      54.454  -6.230 -32.776  1.00  0.00           C
ATOM   2693  C   PRO D 185      54.684  -7.657 -33.192  1.00  0.00           C
ATOM   2694  O   PRO D 185      55.423  -7.883 -34.149  1.00  0.00           O
ATOM   2695  CB  PRO D 185      55.422  -5.816 -31.663  1.00  0.00           C
ATOM   2696  CG  PRO D 185      54.673  -4.782 -30.893  1.00  0.00           C
ATOM   2697  CD  PRO D 185      53.252  -5.279 -30.884  1.00  0.00           C
ATOM   2698  HA  PRO D 185      54.554  -5.575 -33.654  1.00  0.00           H
ATOM   2699 1HB  PRO D 185      55.690  -6.692 -31.053  1.00  0.00           H
ATOM   2700 2HB  PRO D 185      56.355  -5.431 -32.100  1.00  0.00           H
ATOM   2701 1HG  PRO D 185      55.094  -4.683 -29.881  1.00  0.00           H
ATOM   2702 2HG  PRO D 185      54.776  -3.800 -31.377  1.00  0.00           H
ATOM   2703 1HD  PRO D 185      53.101  -5.943 -30.020  1.00  0.00           H
ATOM   2704 2HD  PRO D 185      52.564  -4.421 -30.839  1.00  0.00           H
ATOM   2705  N   CYS D 186      54.085  -8.627 -32.479  1.00  0.00           N
ATOM   2706  CA  CYS D 186      54.305 -10.034 -32.683  1.00  0.00           C
ATOM   2707  C   CYS D 186      53.773 -10.433 -34.032  1.00  0.00           C
ATOM   2708  O   CYS D 186      54.121 -11.488 -34.561  1.00  0.00           O
ATOM   2709  CB  CYS D 186      53.622 -10.862 -31.594  1.00  0.00           C
ATOM   2710  SG  CYS D 186      51.820 -10.715 -31.575  1.00  0.00           S
ATOM   2711  H   CYS D 186      53.443  -8.329 -31.758  1.00  0.00           H
ATOM   2712  HA  CYS D 186      55.377 -10.226 -32.638  1.00  0.00           H
ATOM   2713 1HB  CYS D 186      53.873 -11.915 -31.726  1.00  0.00           H
ATOM   2714 2HB  CYS D 186      53.996 -10.557 -30.617  1.00  0.00           H
ATOM   2715  N   VAL D 187      52.933  -9.568 -34.630  1.00  0.00           N
ATOM   2716  CA  VAL D 187      52.297  -9.757 -35.907  1.00  0.00           C
ATOM   2717  C   VAL D 187      53.314 -10.012 -36.980  1.00  0.00           C
ATOM   2718  O   VAL D 187      52.958 -10.467 -38.066  1.00  0.00           O
ATOM   2719  CB  VAL D 187      51.461  -8.518 -36.280  1.00  0.00           C
ATOM   2720  CG1 VAL D 187      52.366  -7.377 -36.718  1.00  0.00           C
ATOM   2721  CG2 VAL D 187      50.470  -8.873 -37.378  1.00  0.00           C
ATOM   2722  H   VAL D 187      52.753  -8.721 -34.111  1.00  0.00           H
ATOM   2723  HA  VAL D 187      51.632 -10.619 -35.838  1.00  0.00           H
ATOM   2724  HB  VAL D 187      50.919  -8.178 -35.397  1.00  0.00           H
ATOM   2725 1HG1 VAL D 187      51.759  -6.509 -36.977  1.00  0.00           H
ATOM   2726 2HG1 VAL D 187      53.042  -7.115 -35.904  1.00  0.00           H
ATOM   2727 3HG1 VAL D 187      52.946  -7.686 -37.588  1.00  0.00           H
ATOM   2728 1HG2 VAL D 187      49.882  -7.993 -37.636  1.00  0.00           H
ATOM   2729 2HG2 VAL D 187      51.012  -9.219 -38.258  1.00  0.00           H
ATOM   2730 3HG2 VAL D 187      49.806  -9.663 -37.027  1.00  0.00           H
ATOM   2731  N   ILE D 188      54.601  -9.709 -36.729  1.00  0.00           N
ATOM   2732  CA  ILE D 188      55.618 -10.036 -37.688  1.00  0.00           C
ATOM   2733  C   ILE D 188      55.534 -11.504 -37.975  1.00  0.00           C
ATOM   2734  O   ILE D 188      55.618 -11.912 -39.131  1.00  0.00           O
ATOM   2735  CB  ILE D 188      57.024  -9.673 -37.176  1.00  0.00           C
ATOM   2736  CG1 ILE D 188      57.173  -8.154 -37.058  1.00  0.00           C
ATOM   2737  CG2 ILE D 188      58.090 -10.246 -38.097  1.00  0.00           C
ATOM   2738  CD1 ILE D 188      58.384  -7.718 -36.264  1.00  0.00           C
ATOM   2739  H   ILE D 188      54.865  -9.251 -35.868  1.00  0.00           H
ATOM   2740  HA  ILE D 188      55.433  -9.465 -38.597  1.00  0.00           H
ATOM   2741  HB  ILE D 188      57.163 -10.081 -36.175  1.00  0.00           H
ATOM   2742 1HG1 ILE D 188      57.243  -7.717 -38.054  1.00  0.00           H
ATOM   2743 2HG1 ILE D 188      56.285  -7.737 -36.581  1.00  0.00           H
ATOM   2744 1HG2 ILE D 188      59.077  -9.979 -37.721  1.00  0.00           H
ATOM   2745 2HG2 ILE D 188      57.995 -11.331 -38.132  1.00  0.00           H
ATOM   2746 3HG2 ILE D 188      57.962  -9.839 -39.100  1.00  0.00           H
ATOM   2747 1HD1 ILE D 188      58.421  -6.629 -36.225  1.00  0.00           H
ATOM   2748 2HD1 ILE D 188      58.316  -8.117 -35.251  1.00  0.00           H
ATOM   2749 3HD1 ILE D 188      59.287  -8.095 -36.743  1.00  0.00           H
ATOM   2750  N   GLY D 189      55.379 -12.356 -36.947  1.00  0.00           N
ATOM   2751  CA  GLY D 189      55.341 -13.759 -37.243  1.00  0.00           C
ATOM   2752  C   GLY D 189      54.059 -13.998 -37.968  1.00  0.00           C
ATOM   2753  O   GLY D 189      53.048 -13.357 -37.687  1.00  0.00           O
ATOM   2754  H   GLY D 189      55.289 -12.053 -35.987  1.00  0.00           H
ATOM   2755 1HA  GLY D 189      56.210 -14.028 -37.843  1.00  0.00           H
ATOM   2756 2HA  GLY D 189      55.402 -14.328 -36.316  1.00  0.00           H
ATOM   2757  N   GLY D 190      54.066 -14.956 -38.915  1.00  0.00           N
ATOM   2758  CA  GLY D 190      52.922 -15.164 -39.756  1.00  0.00           C
ATOM   2759  C   GLY D 190      53.362 -14.946 -41.165  1.00  0.00           C
ATOM   2760  O   GLY D 190      52.843 -15.573 -42.086  1.00  0.00           O
ATOM   2761  H   GLY D 190      54.882 -15.538 -39.042  1.00  0.00           H
ATOM   2762 1HA  GLY D 190      52.538 -16.173 -39.605  1.00  0.00           H
ATOM   2763 2HA  GLY D 190      52.130 -14.473 -39.470  1.00  0.00           H
ATOM   2764  N   VAL D 191      54.469 -14.154 -41.247  1.00  0.00           N
ATOM   2765  CA  VAL D 191      55.349 -13.805 -42.339  1.00  0.00           C
ATOM   2766  C   VAL D 191      56.678 -13.677 -41.632  1.00  0.00           C
ATOM   2767  O   VAL D 191      56.761 -14.086 -40.468  1.00  0.00           O
ATOM   2768  CB  VAL D 191      54.946 -12.492 -43.035  1.00  0.00           C
ATOM   2769  CG1 VAL D 191      53.562 -12.621 -43.655  1.00  0.00           C
ATOM   2770  CG2 VAL D 191      54.985 -11.344 -42.038  1.00  0.00           C
ATOM   2771  H   VAL D 191      54.648 -13.773 -40.329  1.00  0.00           H
ATOM   2772  HA  VAL D 191      55.305 -14.599 -43.086  1.00  0.00           H
ATOM   2773  HB  VAL D 191      55.645 -12.293 -43.848  1.00  0.00           H
ATOM   2774 1HG1 VAL D 191      53.293 -11.684 -44.144  1.00  0.00           H
ATOM   2775 2HG1 VAL D 191      53.567 -13.424 -44.392  1.00  0.00           H
ATOM   2776 3HG1 VAL D 191      52.834 -12.845 -42.876  1.00  0.00           H
ATOM   2777 1HG2 VAL D 191      54.699 -10.418 -42.538  1.00  0.00           H
ATOM   2778 2HG2 VAL D 191      54.290 -11.546 -41.223  1.00  0.00           H
ATOM   2779 3HG2 VAL D 191      55.994 -11.243 -41.638  1.00  0.00           H
ATOM   2780  N   GLY D 192      57.749 -13.160 -42.282  1.00  0.00           N
ATOM   2781  CA  GLY D 192      59.007 -12.906 -41.604  1.00  0.00           C
ATOM   2782  C   GLY D 192      59.595 -14.124 -40.939  1.00  0.00           C
ATOM   2783  O   GLY D 192      60.076 -15.044 -41.598  1.00  0.00           O
ATOM   2784  H   GLY D 192      57.668 -12.946 -43.266  1.00  0.00           H
ATOM   2785 1HA  GLY D 192      59.734 -12.520 -42.319  1.00  0.00           H
ATOM   2786 2HA  GLY D 192      58.863 -12.137 -40.846  1.00  0.00           H
ATOM   2787  N   ASN D 193      59.513 -14.158 -39.583  1.00  0.00           N
ATOM   2788  CA  ASN D 193      60.027 -15.160 -38.667  1.00  0.00           C
ATOM   2789  C   ASN D 193      59.440 -16.515 -38.948  1.00  0.00           C
ATOM   2790  O   ASN D 193      60.029 -17.532 -38.581  1.00  0.00           O
ATOM   2791  CB  ASN D 193      59.763 -14.759 -37.228  1.00  0.00           C
ATOM   2792  CG  ASN D 193      60.663 -13.648 -36.762  1.00  0.00           C
ATOM   2793  OD1 ASN D 193      61.643 -13.305 -37.434  1.00  0.00           O
ATOM   2794  ND2 ASN D 193      60.350 -13.080 -35.627  1.00  0.00           N
ATOM   2795  H   ASN D 193      59.020 -13.359 -39.211  1.00  0.00           H
ATOM   2796  HA  ASN D 193      61.105 -15.241 -38.812  1.00  0.00           H
ATOM   2797 1HB  ASN D 193      58.726 -14.438 -37.124  1.00  0.00           H
ATOM   2798 2HB  ASN D 193      59.905 -15.623 -36.578  1.00  0.00           H
ATOM   2799 1HD2 ASN D 193      60.913 -12.334 -35.268  1.00  0.00           H
ATOM   2800 2HD2 ASN D 193      59.547 -13.389 -35.117  1.00  0.00           H
ATOM   2801  N   ASN D 194      58.227 -16.545 -39.535  1.00  0.00           N
ATOM   2802  CA  ASN D 194      57.414 -17.664 -39.943  1.00  0.00           C
ATOM   2803  C   ASN D 194      56.911 -18.475 -38.792  1.00  0.00           C
ATOM   2804  O   ASN D 194      56.428 -19.591 -38.993  1.00  0.00           O
ATOM   2805  CB  ASN D 194      58.185 -18.551 -40.903  1.00  0.00           C
ATOM   2806  CG  ASN D 194      58.512 -17.857 -42.196  1.00  0.00           C
ATOM   2807  OD1 ASN D 194      57.673 -17.148 -42.763  1.00  0.00           O
ATOM   2808  ND2 ASN D 194      59.715 -18.048 -42.673  1.00  0.00           N
ATOM   2809  H   ASN D 194      57.886 -15.607 -39.689  1.00  0.00           H
ATOM   2810  HA  ASN D 194      56.529 -17.281 -40.453  1.00  0.00           H
ATOM   2811 1HB  ASN D 194      59.115 -18.874 -40.432  1.00  0.00           H
ATOM   2812 2HB  ASN D 194      57.601 -19.446 -41.122  1.00  0.00           H
ATOM   2813 1HD2 ASN D 194      59.988 -17.610 -43.531  1.00  0.00           H
ATOM   2814 2HD2 ASN D 194      60.362 -18.629 -42.181  1.00  0.00           H
ATOM   2815  N   THR D 195      56.962 -17.968 -37.543  1.00  0.00           N
ATOM   2816  CA  THR D 195      56.345 -18.907 -36.660  1.00  0.00           C
ATOM   2817  C   THR D 195      55.317 -18.187 -35.863  1.00  0.00           C
ATOM   2818  O   THR D 195      55.066 -17.002 -36.078  1.00  0.00           O
ATOM   2819  CB  THR D 195      57.368 -19.582 -35.728  1.00  0.00           C
ATOM   2820  OG1 THR D 195      56.739 -20.663 -35.027  1.00  0.00           O
ATOM   2821  CG2 THR D 195      57.915 -18.581 -34.722  1.00  0.00           C
ATOM   2822  H   THR D 195      57.334 -17.108 -37.166  1.00  0.00           H
ATOM   2823  HA  THR D 195      55.873 -19.686 -37.259  1.00  0.00           H
ATOM   2824  HB  THR D 195      58.191 -19.982 -36.320  1.00  0.00           H
ATOM   2825  HG1 THR D 195      57.190 -21.485 -35.235  1.00  0.00           H
ATOM   2826 1HG2 THR D 195      58.637 -19.076 -34.072  1.00  0.00           H
ATOM   2827 2HG2 THR D 195      58.405 -17.764 -35.252  1.00  0.00           H
ATOM   2828 3HG2 THR D 195      57.098 -18.185 -34.121  1.00  0.00           H
ATOM   2829  N   LEU D 196      54.671 -18.904 -34.925  1.00  0.00           N
ATOM   2830  CA  LEU D 196      53.665 -18.267 -34.138  1.00  0.00           C
ATOM   2831  C   LEU D 196      54.385 -17.419 -33.147  1.00  0.00           C
ATOM   2832  O   LEU D 196      54.654 -17.843 -32.024  1.00  0.00           O
ATOM   2833  CB  LEU D 196      52.767 -19.291 -33.433  1.00  0.00           C
ATOM   2834  CG  LEU D 196      52.026 -20.271 -34.351  1.00  0.00           C
ATOM   2835  CD1 LEU D 196      51.273 -21.289 -33.507  1.00  0.00           C
ATOM   2836  CD2 LEU D 196      51.076 -19.500 -35.256  1.00  0.00           C
ATOM   2837  H   LEU D 196      54.877 -19.880 -34.764  1.00  0.00           H
ATOM   2838  HA  LEU D 196      53.040 -17.666 -34.797  1.00  0.00           H
ATOM   2839 1HB  LEU D 196      53.379 -19.877 -32.749  1.00  0.00           H
ATOM   2840 2HB  LEU D 196      52.019 -18.754 -32.849  1.00  0.00           H
ATOM   2841  HG  LEU D 196      52.748 -20.814 -34.962  1.00  0.00           H
ATOM   2842 1HD1 LEU D 196      50.746 -21.986 -34.159  1.00  0.00           H
ATOM   2843 2HD1 LEU D 196      51.978 -21.839 -32.884  1.00  0.00           H
ATOM   2844 3HD1 LEU D 196      50.553 -20.773 -32.872  1.00  0.00           H
ATOM   2845 1HD2 LEU D 196      50.551 -20.197 -35.909  1.00  0.00           H
ATOM   2846 2HD2 LEU D 196      50.353 -18.958 -34.646  1.00  0.00           H
ATOM   2847 3HD2 LEU D 196      51.644 -18.793 -35.861  1.00  0.00           H
ATOM   2848  N   LEU D 197      54.752 -16.199 -33.577  1.00  0.00           N
ATOM   2849  CA  LEU D 197      55.419 -15.236 -32.749  1.00  0.00           C
ATOM   2850  C   LEU D 197      54.462 -14.694 -31.731  1.00  0.00           C
ATOM   2851  O   LEU D 197      54.855 -14.345 -30.620  1.00  0.00           O
ATOM   2852  CB  LEU D 197      55.986 -14.093 -33.600  1.00  0.00           C
ATOM   2853  CG  LEU D 197      56.843 -13.066 -32.848  1.00  0.00           C
ATOM   2854  CD1 LEU D 197      58.013 -13.773 -32.178  1.00  0.00           C
ATOM   2855  CD2 LEU D 197      57.330 -12.002 -33.820  1.00  0.00           C
ATOM   2856  H   LEU D 197      54.541 -15.960 -34.536  1.00  0.00           H
ATOM   2857  HA  LEU D 197      56.244 -15.731 -32.239  1.00  0.00           H
ATOM   2858 1HB  LEU D 197      56.600 -14.520 -34.391  1.00  0.00           H
ATOM   2859 2HB  LEU D 197      55.156 -13.558 -34.061  1.00  0.00           H
ATOM   2860  HG  LEU D 197      56.245 -12.596 -32.066  1.00  0.00           H
ATOM   2861 1HD1 LEU D 197      58.622 -13.043 -31.644  1.00  0.00           H
ATOM   2862 2HD1 LEU D 197      57.636 -14.515 -31.474  1.00  0.00           H
ATOM   2863 3HD1 LEU D 197      58.621 -14.267 -32.935  1.00  0.00           H
ATOM   2864 1HD2 LEU D 197      57.939 -11.272 -33.286  1.00  0.00           H
ATOM   2865 2HD2 LEU D 197      57.929 -12.470 -34.602  1.00  0.00           H
ATOM   2866 3HD2 LEU D 197      56.474 -11.501 -34.271  1.00  0.00           H
ATOM   2867  N   CYS D 198      53.173 -14.554 -32.097  1.00  0.00           N
ATOM   2868  CA  CYS D 198      52.217 -14.073 -31.139  1.00  0.00           C
ATOM   2869  C   CYS D 198      51.922 -15.201 -30.201  1.00  0.00           C
ATOM   2870  O   CYS D 198      52.260 -16.350 -30.484  1.00  0.00           O
ATOM   2871  CB  CYS D 198      50.930 -13.597 -31.812  1.00  0.00           C
ATOM   2872  SG  CYS D 198      51.138 -12.129 -32.849  1.00  0.00           S
ATOM   2873  H   CYS D 198      52.862 -14.781 -33.031  1.00  0.00           H
ATOM   2874  HA  CYS D 198      52.654 -13.226 -30.610  1.00  0.00           H
ATOM   2875 1HB  CYS D 198      50.528 -14.396 -32.436  1.00  0.00           H
ATOM   2876 2HB  CYS D 198      50.184 -13.369 -31.051  1.00  0.00           H
ATOM   2877  N   PRO D 199      51.313 -14.911 -29.078  1.00  0.00           N
ATOM   2878  CA  PRO D 199      51.009 -15.947 -28.131  1.00  0.00           C
ATOM   2879  C   PRO D 199      50.213 -16.978 -28.859  1.00  0.00           C
ATOM   2880  O   PRO D 199      49.338 -16.604 -29.636  1.00  0.00           O
ATOM   2881  CB  PRO D 199      50.192 -15.238 -27.046  1.00  0.00           C
ATOM   2882  CG  PRO D 199      50.669 -13.827 -27.093  1.00  0.00           C
ATOM   2883  CD  PRO D 199      50.912 -13.562 -28.555  1.00  0.00           C
ATOM   2884  HA  PRO D 199      51.947 -16.339 -27.710  1.00  0.00           H
ATOM   2885 1HB  PRO D 199      49.118 -15.333 -27.262  1.00  0.00           H
ATOM   2886 2HB  PRO D 199      50.367 -15.716 -26.071  1.00  0.00           H
ATOM   2887 1HG  PRO D 199      49.913 -13.156 -26.660  1.00  0.00           H
ATOM   2888 2HG  PRO D 199      51.579 -13.713 -26.485  1.00  0.00           H
ATOM   2889 1HD  PRO D 199      49.982 -13.205 -29.022  1.00  0.00           H
ATOM   2890 2HD  PRO D 199      51.712 -12.815 -28.665  1.00  0.00           H
ATOM   2891  N   THR D 200      50.511 -18.276 -28.642  1.00  0.00           N
ATOM   2892  CA  THR D 200      49.849 -19.288 -29.410  1.00  0.00           C
ATOM   2893  C   THR D 200      48.398 -19.405 -29.084  1.00  0.00           C
ATOM   2894  O   THR D 200      47.559 -19.328 -29.980  1.00  0.00           O
ATOM   2895  CB  THR D 200      50.524 -20.657 -29.205  1.00  0.00           C
ATOM   2896  OG1 THR D 200      51.876 -20.601 -29.680  1.00  0.00           O
ATOM   2897  CG2 THR D 200      49.770 -21.742 -29.957  1.00  0.00           C
ATOM   2898  H   THR D 200      51.192 -18.551 -27.948  1.00  0.00           H
ATOM   2899  HA  THR D 200      49.918 -19.022 -30.465  1.00  0.00           H
ATOM   2900  HB  THR D 200      50.537 -20.900 -28.143  1.00  0.00           H
ATOM   2901  HG1 THR D 200      51.909 -20.087 -30.490  1.00  0.00           H
ATOM   2902 1HG2 THR D 200      50.261 -22.702 -29.800  1.00  0.00           H
ATOM   2903 2HG2 THR D 200      48.745 -21.794 -29.590  1.00  0.00           H
ATOM   2904 3HG2 THR D 200      49.763 -21.508 -31.021  1.00  0.00           H
ATOM   2905  N   ASP D 201      48.032 -19.562 -27.801  1.00  0.00           N
ATOM   2906  CA  ASP D 201      46.630 -19.745 -27.599  1.00  0.00           C
ATOM   2907  C   ASP D 201      46.026 -18.405 -27.383  1.00  0.00           C
ATOM   2908  O   ASP D 201      45.572 -18.066 -26.293  1.00  0.00           O
ATOM   2909  CB  ASP D 201      46.348 -20.659 -26.404  1.00  0.00           C
ATOM   2910  CG  ASP D 201      46.570 -22.132 -26.719  1.00  0.00           C
ATOM   2911  OD1 ASP D 201      46.259 -22.539 -27.814  1.00  0.00           O
ATOM   2912  OD2 ASP D 201      47.049 -22.836 -25.863  1.00  0.00           O
ATOM   2913  H   ASP D 201      48.649 -19.561 -27.002  1.00  0.00           H
ATOM   2914  HA  ASP D 201      46.210 -20.213 -28.490  1.00  0.00           H
ATOM   2915 1HB  ASP D 201      46.993 -20.379 -25.571  1.00  0.00           H
ATOM   2916 2HB  ASP D 201      45.316 -20.524 -26.078  1.00  0.00           H
ATOM   2917  N   CYS D 202      46.008 -17.598 -28.455  1.00  0.00           N
ATOM   2918  CA  CYS D 202      45.520 -16.268 -28.318  1.00  0.00           C
ATOM   2919  C   CYS D 202      44.306 -16.327 -29.180  1.00  0.00           C
ATOM   2920  O   CYS D 202      44.388 -16.122 -30.390  1.00  0.00           O
ATOM   2921  CB  CYS D 202      46.509 -15.206 -28.799  1.00  0.00           C
ATOM   2922  SG  CYS D 202      46.160 -13.541 -28.184  1.00  0.00           S
ATOM   2923  H   CYS D 202      46.334 -17.912 -29.358  1.00  0.00           H
ATOM   2924  HA  CYS D 202      45.329 -16.077 -27.262  1.00  0.00           H
ATOM   2925 1HB  CYS D 202      47.516 -15.478 -28.484  1.00  0.00           H
ATOM   2926 2HB  CYS D 202      46.504 -15.171 -29.888  1.00  0.00           H
ATOM   2927  N   PHE D 203      43.179 -16.524 -28.444  1.00  0.00           N
ATOM   2928  CA  PHE D 203      41.778 -16.706 -28.724  1.00  0.00           C
ATOM   2929  C   PHE D 203      41.382 -17.864 -27.835  1.00  0.00           C
ATOM   2930  O   PHE D 203      42.238 -18.415 -27.142  1.00  0.00           O
ATOM   2931  CB  PHE D 203      41.513 -17.012 -30.199  1.00  0.00           C
ATOM   2932  CG  PHE D 203      40.054 -17.077 -30.552  1.00  0.00           C
ATOM   2933  CD1 PHE D 203      39.233 -15.974 -30.373  1.00  0.00           C
ATOM   2934  CD2 PHE D 203      39.500 -18.241 -31.063  1.00  0.00           C
ATOM   2935  CE1 PHE D 203      37.890 -16.033 -30.697  1.00  0.00           C
ATOM   2936  CE2 PHE D 203      38.159 -18.302 -31.389  1.00  0.00           C
ATOM   2937  CZ  PHE D 203      37.354 -17.196 -31.205  1.00  0.00           C
ATOM   2938  H   PHE D 203      43.494 -16.531 -27.484  1.00  0.00           H
ATOM   2939  HA  PHE D 203      41.253 -15.782 -28.477  1.00  0.00           H
ATOM   2940 1HB  PHE D 203      41.979 -16.246 -30.819  1.00  0.00           H
ATOM   2941 2HB  PHE D 203      41.969 -17.966 -30.461  1.00  0.00           H
ATOM   2942  HD1 PHE D 203      39.657 -15.053 -29.972  1.00  0.00           H
ATOM   2943  HD2 PHE D 203      40.137 -19.114 -31.208  1.00  0.00           H
ATOM   2944  HE1 PHE D 203      37.256 -15.159 -30.551  1.00  0.00           H
ATOM   2945  HE2 PHE D 203      37.737 -19.223 -31.790  1.00  0.00           H
ATOM   2946  HZ  PHE D 203      36.296 -17.244 -31.460  1.00  0.00           H
ATOM   2947  N   ARG D 204      40.089 -18.244 -27.800  1.00  0.00           N
ATOM   2948  CA  ARG D 204      39.611 -19.333 -26.991  1.00  0.00           C
ATOM   2949  C   ARG D 204      40.236 -20.614 -27.477  1.00  0.00           C
ATOM   2950  O   ARG D 204      40.618 -21.477 -26.691  1.00  0.00           O
ATOM   2951  CB  ARG D 204      38.094 -19.439 -27.052  1.00  0.00           C
ATOM   2952  CG  ARG D 204      37.346 -18.288 -26.400  1.00  0.00           C
ATOM   2953  CD  ARG D 204      35.876 -18.421 -26.571  1.00  0.00           C
ATOM   2954  NE  ARG D 204      35.351 -19.581 -25.870  1.00  0.00           N
ATOM   2955  CZ  ARG D 204      34.115 -20.087 -26.046  1.00  0.00           C
ATOM   2956  NH1 ARG D 204      33.291 -19.525 -26.902  1.00  0.00           N
ATOM   2957  NH2 ARG D 204      33.731 -21.148 -25.357  1.00  0.00           N
ATOM   2958  H   ARG D 204      39.434 -17.732 -28.374  1.00  0.00           H
ATOM   2959  HA  ARG D 204      39.900 -19.148 -25.956  1.00  0.00           H
ATOM   2960 1HB  ARG D 204      37.775 -19.493 -28.092  1.00  0.00           H
ATOM   2961 2HB  ARG D 204      37.774 -20.360 -26.564  1.00  0.00           H
ATOM   2962 1HG  ARG D 204      37.566 -18.269 -25.332  1.00  0.00           H
ATOM   2963 2HG  ARG D 204      37.660 -17.346 -26.852  1.00  0.00           H
ATOM   2964 1HD  ARG D 204      35.382 -17.532 -26.179  1.00  0.00           H
ATOM   2965 2HD  ARG D 204      35.642 -18.528 -27.630  1.00  0.00           H
ATOM   2966  HE  ARG D 204      35.957 -20.040 -25.202  1.00  0.00           H
ATOM   2967 1HH1 ARG D 204      33.584 -18.714 -27.428  1.00  0.00           H
ATOM   2968 2HH1 ARG D 204      32.364 -19.904 -27.034  1.00  0.00           H
ATOM   2969 1HH2 ARG D 204      34.365 -21.580 -24.699  1.00  0.00           H
ATOM   2970 2HH2 ARG D 204      32.805 -21.527 -25.489  1.00  0.00           H
ATOM   2971  N   LYS D 205      40.385 -20.733 -28.809  1.00  0.00           N
ATOM   2972  CA  LYS D 205      40.877 -21.887 -29.507  1.00  0.00           C
ATOM   2973  C   LYS D 205      42.313 -21.639 -29.874  1.00  0.00           C
ATOM   2974  O   LYS D 205      42.879 -20.576 -29.606  1.00  0.00           O
ATOM   2975  CB  LYS D 205      40.039 -22.182 -30.752  1.00  0.00           C
ATOM   2976  CG  LYS D 205      38.557 -22.398 -30.476  1.00  0.00           C
ATOM   2977  CD  LYS D 205      38.324 -23.661 -29.661  1.00  0.00           C
ATOM   2978  CE  LYS D 205      36.839 -23.945 -29.491  1.00  0.00           C
ATOM   2979  NZ  LYS D 205      36.597 -25.201 -28.731  1.00  0.00           N
ATOM   2980  H   LYS D 205      40.115 -19.916 -29.338  1.00  0.00           H
ATOM   2981  HA  LYS D 205      40.813 -22.748 -28.841  1.00  0.00           H
ATOM   2982 1HB  LYS D 205      40.132 -21.356 -31.457  1.00  0.00           H
ATOM   2983 2HB  LYS D 205      40.421 -23.077 -31.244  1.00  0.00           H
ATOM   2984 1HG  LYS D 205      38.161 -21.543 -29.927  1.00  0.00           H
ATOM   2985 2HG  LYS D 205      38.020 -22.481 -31.420  1.00  0.00           H
ATOM   2986 1HD  LYS D 205      38.794 -24.509 -30.162  1.00  0.00           H
ATOM   2987 2HD  LYS D 205      38.777 -23.547 -28.676  1.00  0.00           H
ATOM   2988 1HE  LYS D 205      36.369 -23.118 -28.962  1.00  0.00           H
ATOM   2989 2HE  LYS D 205      36.371 -24.034 -30.472  1.00  0.00           H
ATOM   2990 1HZ  LYS D 205      35.602 -25.354 -28.640  1.00  0.00           H
ATOM   2991 2HZ  LYS D 205      37.013 -25.979 -29.223  1.00  0.00           H
ATOM   2992 3HZ  LYS D 205      37.009 -25.124 -27.812  1.00  0.00           H
ATOM   2993  N   HIS D 206      42.942 -22.663 -30.496  1.00  0.00           N
ATOM   2994  CA  HIS D 206      44.289 -22.623 -31.027  1.00  0.00           C
ATOM   2995  C   HIS D 206      44.227 -21.798 -32.295  1.00  0.00           C
ATOM   2996  O   HIS D 206      43.115 -21.528 -32.755  1.00  0.00           O
ATOM   2997  CB  HIS D 206      44.835 -24.026 -31.314  1.00  0.00           C
ATOM   2998  CG  HIS D 206      44.140 -24.722 -32.443  1.00  0.00           C
ATOM   2999  ND1 HIS D 206      44.402 -24.438 -33.766  1.00  0.00           N
ATOM   3000  CD2 HIS D 206      43.192 -25.689 -32.446  1.00  0.00           C
ATOM   3001  CE1 HIS D 206      43.645 -25.202 -34.535  1.00  0.00           C
ATOM   3002  NE2 HIS D 206      42.903 -25.969 -33.758  1.00  0.00           N
ATOM   3003  H   HIS D 206      42.403 -23.513 -30.583  1.00  0.00           H
ATOM   3004  HA  HIS D 206      44.953 -22.158 -30.299  1.00  0.00           H
ATOM   3005 1HB  HIS D 206      45.896 -23.961 -31.555  1.00  0.00           H
ATOM   3006 2HB  HIS D 206      44.739 -24.643 -30.421  1.00  0.00           H
ATOM   3007  HD1 HIS D 206      45.109 -23.818 -34.109  1.00  0.00           H
ATOM   3008  HD2 HIS D 206      42.677 -26.223 -31.647  1.00  0.00           H
ATOM   3009  HE1 HIS D 206      43.705 -25.128 -35.621  1.00  0.00           H
ATOM   3010  N   PRO D 207      45.322 -21.359 -32.896  1.00  0.00           N
ATOM   3011  CA  PRO D 207      45.164 -20.532 -34.070  1.00  0.00           C
ATOM   3012  C   PRO D 207      44.342 -21.018 -35.227  1.00  0.00           C
ATOM   3013  O   PRO D 207      44.647 -22.071 -35.789  1.00  0.00           O
ATOM   3014  CB  PRO D 207      46.624 -20.370 -34.504  1.00  0.00           C
ATOM   3015  CG  PRO D 207      47.396 -20.457 -33.231  1.00  0.00           C
ATOM   3016  CD  PRO D 207      46.688 -21.523 -32.437  1.00  0.00           C
ATOM   3017  HA  PRO D 207      44.712 -19.572 -33.778  1.00  0.00           H
ATOM   3018 1HB  PRO D 207      46.893 -21.159 -35.222  1.00  0.00           H
ATOM   3019 2HB  PRO D 207      46.759 -19.407 -35.019  1.00  0.00           H
ATOM   3020 1HG  PRO D 207      48.445 -20.712 -33.440  1.00  0.00           H
ATOM   3021 2HG  PRO D 207      47.401 -19.482 -32.722  1.00  0.00           H
ATOM   3022 1HD  PRO D 207      47.100 -22.509 -32.696  1.00  0.00           H
ATOM   3023 2HD  PRO D 207      46.809 -21.321 -31.363  1.00  0.00           H
ATOM   3024  N   GLU D 208      43.273 -20.229 -35.539  1.00  0.00           N
ATOM   3025  CA  GLU D 208      42.371 -20.389 -36.647  1.00  0.00           C
ATOM   3026  C   GLU D 208      43.067 -19.817 -37.842  1.00  0.00           C
ATOM   3027  O   GLU D 208      43.107 -20.415 -38.916  1.00  0.00           O
ATOM   3028  CB  GLU D 208      41.036 -19.682 -36.400  1.00  0.00           C
ATOM   3029  CG  GLU D 208      40.191 -20.301 -35.296  1.00  0.00           C
ATOM   3030  CD  GLU D 208      38.911 -19.554 -35.049  1.00  0.00           C
ATOM   3031  OE1 GLU D 208      38.752 -18.489 -35.596  1.00  0.00           O
ATOM   3032  OE2 GLU D 208      38.091 -20.047 -34.312  1.00  0.00           O
ATOM   3033  H   GLU D 208      43.135 -19.461 -34.898  1.00  0.00           H
ATOM   3034  HA  GLU D 208      42.170 -21.453 -36.779  1.00  0.00           H
ATOM   3035 1HB  GLU D 208      41.219 -18.640 -36.137  1.00  0.00           H
ATOM   3036 2HB  GLU D 208      40.445 -19.690 -37.316  1.00  0.00           H
ATOM   3037 1HG  GLU D 208      39.952 -21.329 -35.568  1.00  0.00           H
ATOM   3038 2HG  GLU D 208      40.775 -20.325 -34.377  1.00  0.00           H
ATOM   3039  N   ALA D 209      43.686 -18.641 -37.612  1.00  0.00           N
ATOM   3040  CA  ALA D 209      44.518 -17.917 -38.514  1.00  0.00           C
ATOM   3041  C   ALA D 209      45.644 -17.537 -37.613  1.00  0.00           C
ATOM   3042  O   ALA D 209      45.448 -17.459 -36.399  1.00  0.00           O
ATOM   3043  CB  ALA D 209      43.825 -16.714 -39.137  1.00  0.00           C
ATOM   3044  H   ALA D 209      43.516 -18.266 -36.690  1.00  0.00           H
ATOM   3045  HA  ALA D 209      44.802 -18.588 -39.325  1.00  0.00           H
ATOM   3046 1HB  ALA D 209      44.538 -16.157 -39.744  1.00  0.00           H
ATOM   3047 2HB  ALA D 209      43.001 -17.054 -39.765  1.00  0.00           H
ATOM   3048 3HB  ALA D 209      43.438 -16.070 -38.349  1.00  0.00           H
ATOM   3049  N   THR D 210      46.847 -17.292 -38.167  1.00  0.00           N
ATOM   3050  CA  THR D 210      47.986 -16.954 -37.352  1.00  0.00           C
ATOM   3051  C   THR D 210      47.716 -15.702 -36.573  1.00  0.00           C
ATOM   3052  O   THR D 210      48.018 -15.644 -35.385  1.00  0.00           O
ATOM   3053  CB  THR D 210      49.255 -16.772 -38.206  1.00  0.00           C
ATOM   3054  OG1 THR D 210      49.575 -18.007 -38.860  1.00  0.00           O
ATOM   3055  CG2 THR D 210      50.426 -16.344 -37.336  1.00  0.00           C
ATOM   3056  H   THR D 210      46.958 -17.346 -39.170  1.00  0.00           H
ATOM   3057  HA  THR D 210      48.163 -17.769 -36.649  1.00  0.00           H
ATOM   3058  HB  THR D 210      49.076 -16.010 -38.965  1.00  0.00           H
ATOM   3059  HG1 THR D 210      49.155 -18.030 -39.723  1.00  0.00           H
ATOM   3060 1HG2 THR D 210      51.314 -16.220 -37.956  1.00  0.00           H
ATOM   3061 2HG2 THR D 210      50.191 -15.399 -36.846  1.00  0.00           H
ATOM   3062 3HG2 THR D 210      50.616 -17.106 -36.581  1.00  0.00           H
ATOM   3063  N   TYR D 211      47.115 -14.675 -37.197  1.00  0.00           N
ATOM   3064  CA  TYR D 211      46.832 -13.470 -36.470  1.00  0.00           C
ATOM   3065  C   TYR D 211      45.430 -13.629 -35.931  1.00  0.00           C
ATOM   3066  O   TYR D 211      44.525 -14.059 -36.645  1.00  0.00           O
ATOM   3067  CB  TYR D 211      46.962 -12.228 -37.355  1.00  0.00           C
ATOM   3068  CG  TYR D 211      46.587 -10.940 -36.657  1.00  0.00           C
ATOM   3069  CD1 TYR D 211      47.189 -10.602 -35.454  1.00  0.00           C
ATOM   3070  CD2 TYR D 211      45.641 -10.096 -37.220  1.00  0.00           C
ATOM   3071  CE1 TYR D 211      46.846  -9.425 -34.816  1.00  0.00           C
ATOM   3072  CE2 TYR D 211      45.299  -8.919 -36.583  1.00  0.00           C
ATOM   3073  CZ  TYR D 211      45.898  -8.583 -35.386  1.00  0.00           C
ATOM   3074  OH  TYR D 211      45.557  -7.411 -34.751  1.00  0.00           O
ATOM   3075  H   TYR D 211      46.857 -14.734 -38.172  1.00  0.00           H
ATOM   3076  HA  TYR D 211      47.551 -13.380 -35.656  1.00  0.00           H
ATOM   3077 1HB  TYR D 211      47.990 -12.138 -37.707  1.00  0.00           H
ATOM   3078 2HB  TYR D 211      46.324 -12.338 -38.232  1.00  0.00           H
ATOM   3079  HD1 TYR D 211      47.932 -11.265 -35.011  1.00  0.00           H
ATOM   3080  HD2 TYR D 211      45.167 -10.362 -38.165  1.00  0.00           H
ATOM   3081  HE1 TYR D 211      47.319  -9.160 -33.871  1.00  0.00           H
ATOM   3082  HE2 TYR D 211      44.555  -8.256 -37.025  1.00  0.00           H
ATOM   3083  HH  TYR D 211      45.914  -7.415 -33.860  1.00  0.00           H
ATOM   3084  N   SER D 212      45.233 -13.338 -34.628  1.00  0.00           N
ATOM   3085  CA  SER D 212      43.940 -13.506 -34.030  1.00  0.00           C
ATOM   3086  C   SER D 212      43.389 -12.194 -33.576  1.00  0.00           C
ATOM   3087  O   SER D 212      43.801 -11.126 -34.027  1.00  0.00           O
ATOM   3088  CB  SER D 212      44.023 -14.463 -32.857  1.00  0.00           C
ATOM   3089  OG  SER D 212      42.746 -14.777 -32.373  1.00  0.00           O
ATOM   3090  H   SER D 212      45.997 -12.998 -34.061  1.00  0.00           H
ATOM   3091  HA  SER D 212      43.265 -13.926 -34.777  1.00  0.00           H
ATOM   3092 1HB  SER D 212      44.532 -15.375 -33.167  1.00  0.00           H
ATOM   3093 2HB  SER D 212      44.616 -14.013 -32.062  1.00  0.00           H
ATOM   3094  HG  SER D 212      42.793 -14.678 -31.419  1.00  0.00           H
ATOM   3095  N   ARG D 213      42.372 -12.294 -32.691  1.00  0.00           N
ATOM   3096  CA  ARG D 213      41.689 -11.207 -32.039  1.00  0.00           C
ATOM   3097  C   ARG D 213      42.047 -11.375 -30.598  1.00  0.00           C
ATOM   3098  O   ARG D 213      41.812 -12.469 -30.088  1.00  0.00           O
ATOM   3099  CB  ARG D 213      40.181 -11.256 -32.237  1.00  0.00           C
ATOM   3100  CG  ARG D 213      39.409 -10.139 -31.552  1.00  0.00           C
ATOM   3101  CD  ARG D 213      37.958 -10.206 -31.860  1.00  0.00           C
ATOM   3102  NE  ARG D 213      37.211  -9.161 -31.179  1.00  0.00           N
ATOM   3103  CZ  ARG D 213      35.878  -8.988 -31.272  1.00  0.00           C
ATOM   3104  NH1 ARG D 213      35.161  -9.798 -32.020  1.00  0.00           N
ATOM   3105  NH2 ARG D 213      35.291  -8.005 -30.612  1.00  0.00           N
ATOM   3106  H   ARG D 213      42.090 -13.243 -32.491  1.00  0.00           H
ATOM   3107  HA  ARG D 213      42.046 -10.269 -32.465  1.00  0.00           H
ATOM   3108 1HB  ARG D 213      39.953 -11.210 -33.301  1.00  0.00           H
ATOM   3109 2HB  ARG D 213      39.795 -12.203 -31.860  1.00  0.00           H
ATOM   3110 1HG  ARG D 213      39.535 -10.220 -30.472  1.00  0.00           H
ATOM   3111 2HG  ARG D 213      39.788  -9.174 -31.890  1.00  0.00           H
ATOM   3112 1HD  ARG D 213      37.808 -10.088 -32.932  1.00  0.00           H
ATOM   3113 2HD  ARG D 213      37.562 -11.170 -31.542  1.00  0.00           H
ATOM   3114  HE  ARG D 213      37.728  -8.518 -30.594  1.00  0.00           H
ATOM   3115 1HH1 ARG D 213      35.610 -10.549 -32.525  1.00  0.00           H
ATOM   3116 2HH1 ARG D 213      34.162  -9.669 -32.090  1.00  0.00           H
ATOM   3117 1HH2 ARG D 213      35.842  -7.383 -30.037  1.00  0.00           H
ATOM   3118 2HH2 ARG D 213      34.292  -7.876 -30.682  1.00  0.00           H
ATOM   3119  N   CYS D 214      42.605 -10.353 -29.887  1.00  0.00           N
ATOM   3120  CA  CYS D 214      42.807 -10.668 -28.503  1.00  0.00           C
ATOM   3121  C   CYS D 214      42.660  -9.400 -27.728  1.00  0.00           C
ATOM   3122  O   CYS D 214      42.462  -8.329 -28.295  1.00  0.00           O
ATOM   3123  CB  CYS D 214      44.186 -11.279 -28.257  1.00  0.00           C
ATOM   3124  SG  CYS D 214      44.400 -12.930 -28.964  1.00  0.00           S
ATOM   3125  H   CYS D 214      42.876  -9.441 -30.228  1.00  0.00           H
ATOM   3126  HA  CYS D 214      42.056 -11.398 -28.201  1.00  0.00           H
ATOM   3127 1HB  CYS D 214      44.953 -10.629 -28.680  1.00  0.00           H
ATOM   3128 2HB  CYS D 214      44.369 -11.345 -27.185  1.00  0.00           H
ATOM   3129  N   GLY D 215      42.706  -9.517 -26.388  1.00  0.00           N
ATOM   3130  CA  GLY D 215      42.412  -8.435 -25.493  1.00  0.00           C
ATOM   3131  C   GLY D 215      43.426  -7.330 -25.472  1.00  0.00           C
ATOM   3132  O   GLY D 215      43.124  -6.229 -25.929  1.00  0.00           O
ATOM   3133  H   GLY D 215      42.962 -10.416 -26.005  1.00  0.00           H
ATOM   3134 1HA  GLY D 215      41.450  -7.995 -25.758  1.00  0.00           H
ATOM   3135 2HA  GLY D 215      42.321  -8.818 -24.477  1.00  0.00           H
ATOM   3136  N   SER D 216      44.650  -7.551 -24.943  1.00  0.00           N
ATOM   3137  CA  SER D 216      45.530  -6.417 -25.033  1.00  0.00           C
ATOM   3138  C   SER D 216      46.980  -6.781 -24.902  1.00  0.00           C
ATOM   3139  O   SER D 216      47.364  -7.949 -24.881  1.00  0.00           O
ATOM   3140  CB  SER D 216      45.168  -5.407 -23.962  1.00  0.00           C
ATOM   3141  OG  SER D 216      45.516  -5.878 -22.689  1.00  0.00           O
ATOM   3142  H   SER D 216      44.985  -8.400 -24.512  1.00  0.00           H
ATOM   3143  HA  SER D 216      45.403  -5.957 -26.014  1.00  0.00           H
ATOM   3144 1HB  SER D 216      45.684  -4.467 -24.159  1.00  0.00           H
ATOM   3145 2HB  SER D 216      44.098  -5.206 -23.998  1.00  0.00           H
ATOM   3146  HG  SER D 216      46.371  -6.303 -22.789  1.00  0.00           H
ATOM   3147  N   GLY D 217      47.834  -5.731 -24.884  1.00  0.00           N
ATOM   3148  CA  GLY D 217      49.260  -5.864 -24.736  1.00  0.00           C
ATOM   3149  C   GLY D 217      50.029  -5.841 -26.019  1.00  0.00           C
ATOM   3150  O   GLY D 217      49.630  -6.420 -27.029  1.00  0.00           O
ATOM   3151  H   GLY D 217      47.433  -4.809 -24.980  1.00  0.00           H
ATOM   3152 1HA  GLY D 217      49.637  -5.058 -24.107  1.00  0.00           H
ATOM   3153 2HA  GLY D 217      49.487  -6.801 -24.228  1.00  0.00           H
ATOM   3154  N   PRO D 218      51.138  -5.132 -25.986  1.00  0.00           N
ATOM   3155  CA  PRO D 218      52.010  -5.083 -27.127  1.00  0.00           C
ATOM   3156  C   PRO D 218      52.857  -6.308 -27.064  1.00  0.00           C
ATOM   3157  O   PRO D 218      53.989  -6.199 -26.598  1.00  0.00           O
ATOM   3158  CB  PRO D 218      52.823  -3.799 -26.930  1.00  0.00           C
ATOM   3159  CG  PRO D 218      52.999  -3.702 -25.453  1.00  0.00           C
ATOM   3160  CD  PRO D 218      51.724  -4.267 -24.885  1.00  0.00           C
ATOM   3161  HA  PRO D 218      51.404  -5.015 -28.043  1.00  0.00           H
ATOM   3162 1HB  PRO D 218      53.778  -3.873 -27.469  1.00  0.00           H
ATOM   3163 2HB  PRO D 218      52.280  -2.941 -27.353  1.00  0.00           H
ATOM   3164 1HG  PRO D 218      53.889  -4.266 -25.138  1.00  0.00           H
ATOM   3165 2HG  PRO D 218      53.166  -2.655 -25.159  1.00  0.00           H
ATOM   3166 1HD  PRO D 218      51.954  -4.872 -23.996  1.00  0.00           H
ATOM   3167 2HD  PRO D 218      51.040  -3.445 -24.629  1.00  0.00           H
ATOM   3168  N   TRP D 219      52.403  -7.446 -27.618  1.00  0.00           N
ATOM   3169  CA  TRP D 219      53.200  -8.631 -27.479  1.00  0.00           C
ATOM   3170  C   TRP D 219      54.162  -8.681 -28.620  1.00  0.00           C
ATOM   3171  O   TRP D 219      53.857  -8.252 -29.731  1.00  0.00           O
ATOM   3172  CB  TRP D 219      52.329  -9.889 -27.464  1.00  0.00           C
ATOM   3173  CG  TRP D 219      51.455  -9.997 -26.251  1.00  0.00           C
ATOM   3174  CD1 TRP D 219      50.316  -9.291 -26.002  1.00  0.00           C
ATOM   3175  CD2 TRP D 219      51.645 -10.867 -25.110  1.00  0.00           C
ATOM   3176  NE1 TRP D 219      49.787  -9.660 -24.790  1.00  0.00           N
ATOM   3177  CE2 TRP D 219      50.587 -10.624 -24.230  1.00  0.00           C
ATOM   3178  CE3 TRP D 219      52.614 -11.820 -24.769  1.00  0.00           C
ATOM   3179  CZ2 TRP D 219      50.465 -11.297 -23.025  1.00  0.00           C
ATOM   3180  CZ3 TRP D 219      52.491 -12.495 -23.561  1.00  0.00           C
ATOM   3181  CH2 TRP D 219      51.444 -12.241 -22.712  1.00  0.00           C
ATOM   3182  H   TRP D 219      51.529  -7.498 -28.122  1.00  0.00           H
ATOM   3183  HA  TRP D 219      53.738  -8.577 -26.532  1.00  0.00           H
ATOM   3184 1HB  TRP D 219      51.692  -9.901 -28.348  1.00  0.00           H
ATOM   3185 2HB  TRP D 219      52.966 -10.772 -27.507  1.00  0.00           H
ATOM   3186  HD1 TRP D 219      49.888  -8.544 -26.668  1.00  0.00           H
ATOM   3187  HE1 TRP D 219      48.947  -9.283 -24.375  1.00  0.00           H
ATOM   3188  HE3 TRP D 219      53.446 -12.028 -25.441  1.00  0.00           H
ATOM   3189  HZ2 TRP D 219      49.640 -11.109 -22.337  1.00  0.00           H
ATOM   3190  HZ3 TRP D 219      53.250 -13.235 -23.303  1.00  0.00           H
ATOM   3191  HH2 TRP D 219      51.377 -12.789 -21.772  1.00  0.00           H
ATOM   3192  N   ILE D 220      55.421  -9.031 -28.296  1.00  0.00           N
ATOM   3193  CA  ILE D 220      56.503  -9.243 -29.214  1.00  0.00           C
ATOM   3194  C   ILE D 220      56.864 -10.690 -29.389  1.00  0.00           C
ATOM   3195  O   ILE D 220      57.450 -11.069 -30.400  1.00  0.00           O
ATOM   3196  CB  ILE D 220      57.751  -8.468 -28.753  1.00  0.00           C
ATOM   3197  CG1 ILE D 220      58.180  -8.928 -27.358  1.00  0.00           C
ATOM   3198  CG2 ILE D 220      57.482  -6.971 -28.764  1.00  0.00           C
ATOM   3199  CD1 ILE D 220      59.527  -8.395 -26.926  1.00  0.00           C
ATOM   3200  H   ILE D 220      55.585  -9.146 -27.307  1.00  0.00           H
ATOM   3201  HA  ILE D 220      56.203  -8.873 -30.194  1.00  0.00           H
ATOM   3202  HB  ILE D 220      58.581  -8.683 -29.425  1.00  0.00           H
ATOM   3203 1HG1 ILE D 220      57.438  -8.612 -26.626  1.00  0.00           H
ATOM   3204 2HG1 ILE D 220      58.221 -10.018 -27.330  1.00  0.00           H
ATOM   3205 1HG2 ILE D 220      58.374  -6.439 -28.435  1.00  0.00           H
ATOM   3206 2HG2 ILE D 220      57.223  -6.656 -29.774  1.00  0.00           H
ATOM   3207 3HG2 ILE D 220      56.655  -6.745 -28.090  1.00  0.00           H
ATOM   3208 1HD1 ILE D 220      59.763  -8.765 -25.928  1.00  0.00           H
ATOM   3209 2HD1 ILE D 220      60.293  -8.730 -27.627  1.00  0.00           H
ATOM   3210 3HD1 ILE D 220      59.500  -7.307 -26.912  1.00  0.00           H
ATOM   3211  N   THR D 221      56.600 -11.517 -28.357  1.00  0.00           N
ATOM   3212  CA  THR D 221      56.808 -12.940 -28.398  1.00  0.00           C
ATOM   3213  C   THR D 221      55.627 -13.548 -27.726  1.00  0.00           C
ATOM   3214  O   THR D 221      54.818 -12.833 -27.141  1.00  0.00           O
ATOM   3215  CB  THR D 221      58.113 -13.371 -27.703  1.00  0.00           C
ATOM   3216  OG1 THR D 221      58.024 -13.093 -26.300  1.00  0.00           O
ATOM   3217  CG2 THR D 221      59.301 -12.626 -28.290  1.00  0.00           C
ATOM   3218  H   THR D 221      56.237 -11.097 -27.513  1.00  0.00           H
ATOM   3219  HA  THR D 221      56.873 -13.250 -29.441  1.00  0.00           H
ATOM   3220  HB  THR D 221      58.260 -14.443 -27.838  1.00  0.00           H
ATOM   3221  HG1 THR D 221      58.908 -13.056 -25.925  1.00  0.00           H
ATOM   3222 1HG2 THR D 221      60.215 -12.943 -27.787  1.00  0.00           H
ATOM   3223 2HG2 THR D 221      59.378 -12.845 -29.355  1.00  0.00           H
ATOM   3224 3HG2 THR D 221      59.164 -11.554 -28.149  1.00  0.00           H
ATOM   3225  N   PRO D 222      55.475 -14.840 -27.767  1.00  0.00           N
ATOM   3226  CA  PRO D 222      54.353 -15.443 -27.119  1.00  0.00           C
ATOM   3227  C   PRO D 222      54.379 -15.102 -25.667  1.00  0.00           C
ATOM   3228  O   PRO D 222      53.314 -14.988 -25.063  1.00  0.00           O
ATOM   3229  CB  PRO D 222      54.563 -16.941 -27.360  1.00  0.00           C
ATOM   3230  CG  PRO D 222      55.380 -17.000 -28.606  1.00  0.00           C
ATOM   3231  CD  PRO D 222      56.310 -15.821 -28.500  1.00  0.00           C
ATOM   3232  HA  PRO D 222      53.427 -15.097 -27.602  1.00  0.00           H
ATOM   3233 1HB  PRO D 222      55.071 -17.394 -26.495  1.00  0.00           H
ATOM   3234 2HB  PRO D 222      53.591 -17.446 -27.462  1.00  0.00           H
ATOM   3235 1HG  PRO D 222      55.916 -17.959 -28.663  1.00  0.00           H
ATOM   3236 2HG  PRO D 222      54.728 -16.947 -29.490  1.00  0.00           H
ATOM   3237 1HD  PRO D 222      57.206 -16.110 -27.932  1.00  0.00           H
ATOM   3238 2HD  PRO D 222      56.583 -15.478 -29.508  1.00  0.00           H
ATOM   3239  N   ARG D 223      55.592 -15.011 -25.095  1.00  0.00           N
ATOM   3240  CA  ARG D 223      55.859 -14.778 -23.705  1.00  0.00           C
ATOM   3241  C   ARG D 223      56.001 -13.337 -23.293  1.00  0.00           C
ATOM   3242  O   ARG D 223      55.765 -13.013 -22.128  1.00  0.00           O
ATOM   3243  CB  ARG D 223      57.131 -15.514 -23.312  1.00  0.00           C
ATOM   3244  CG  ARG D 223      57.465 -15.466 -21.829  1.00  0.00           C
ATOM   3245  CD  ARG D 223      58.672 -16.273 -21.512  1.00  0.00           C
ATOM   3246  NE  ARG D 223      59.016 -16.201 -20.101  1.00  0.00           N
ATOM   3247  CZ  ARG D 223      60.096 -16.785 -19.546  1.00  0.00           C
ATOM   3248  NH1 ARG D 223      60.925 -17.479 -20.295  1.00  0.00           N
ATOM   3249  NH2 ARG D 223      60.323 -16.661 -18.250  1.00  0.00           N
ATOM   3250  H   ARG D 223      56.367 -15.123 -25.733  1.00  0.00           H
ATOM   3251  HA  ARG D 223      55.023 -15.166 -23.122  1.00  0.00           H
ATOM   3252 1HB  ARG D 223      57.048 -16.562 -23.597  1.00  0.00           H
ATOM   3253 2HB  ARG D 223      57.978 -15.093 -23.854  1.00  0.00           H
ATOM   3254 1HG  ARG D 223      57.655 -14.435 -21.532  1.00  0.00           H
ATOM   3255 2HG  ARG D 223      56.627 -15.862 -21.254  1.00  0.00           H
ATOM   3256 1HD  ARG D 223      58.488 -17.316 -21.765  1.00  0.00           H
ATOM   3257 2HD  ARG D 223      59.519 -15.903 -22.089  1.00  0.00           H
ATOM   3258  HE  ARG D 223      58.402 -15.675 -19.493  1.00  0.00           H
ATOM   3259 1HH1 ARG D 223      60.752 -17.575 -21.285  1.00  0.00           H
ATOM   3260 2HH1 ARG D 223      61.734 -17.917 -19.879  1.00  0.00           H
ATOM   3261 1HH2 ARG D 223      59.685 -16.127 -17.675  1.00  0.00           H
ATOM   3262 2HH2 ARG D 223      61.131 -17.099 -17.835  1.00  0.00           H
ATOM   3263  N   CYS D 224      56.412 -12.429 -24.205  1.00  0.00           N
ATOM   3264  CA  CYS D 224      56.750 -11.121 -23.706  1.00  0.00           C
ATOM   3265  C   CYS D 224      56.038  -9.999 -24.405  1.00  0.00           C
ATOM   3266  O   CYS D 224      55.508 -10.144 -25.505  1.00  0.00           O
ATOM   3267  CB  CYS D 224      58.250 -10.825 -23.852  1.00  0.00           C
ATOM   3268  SG  CYS D 224      59.290 -12.198 -23.271  1.00  0.00           S
ATOM   3269  H   CYS D 224      56.493 -12.614 -25.194  1.00  0.00           H
ATOM   3270  HA  CYS D 224      56.500 -11.080 -22.646  1.00  0.00           H
ATOM   3271 1HB  CYS D 224      58.481 -10.626 -24.899  1.00  0.00           H
ATOM   3272 2HB  CYS D 224      58.501  -9.928 -23.286  1.00  0.00           H
ATOM   3273  N   MET D 225      56.031  -8.824 -23.728  1.00  0.00           N
ATOM   3274  CA  MET D 225      55.430  -7.605 -24.199  1.00  0.00           C
ATOM   3275  C   MET D 225      56.471  -6.537 -24.080  1.00  0.00           C
ATOM   3276  O   MET D 225      57.441  -6.681 -23.338  1.00  0.00           O
ATOM   3277  CB  MET D 225      54.175  -7.253 -23.402  1.00  0.00           C
ATOM   3278  CG  MET D 225      52.969  -8.131 -23.706  1.00  0.00           C
ATOM   3279  SD  MET D 225      51.536  -7.718 -22.693  1.00  0.00           S
ATOM   3280  CE  MET D 225      51.917  -8.610 -21.188  1.00  0.00           C
ATOM   3281  H   MET D 225      56.489  -8.831 -22.828  1.00  0.00           H
ATOM   3282  HA  MET D 225      55.142  -7.742 -25.241  1.00  0.00           H
ATOM   3283 1HB  MET D 225      54.387  -7.334 -22.337  1.00  0.00           H
ATOM   3284 2HB  MET D 225      53.895  -6.219 -23.603  1.00  0.00           H
ATOM   3285 1HG  MET D 225      52.694  -8.020 -24.755  1.00  0.00           H
ATOM   3286 2HG  MET D 225      53.226  -9.176 -23.530  1.00  0.00           H
ATOM   3287 1HE  MET D 225      51.121  -8.453 -20.460  1.00  0.00           H
ATOM   3288 2HE  MET D 225      52.005  -9.675 -21.407  1.00  0.00           H
ATOM   3289 3HE  MET D 225      52.860  -8.246 -20.778  1.00  0.00           H
ATOM   3290  N   VAL D 226      56.298  -5.424 -24.822  1.00  0.00           N
ATOM   3291  CA  VAL D 226      57.232  -4.342 -24.695  1.00  0.00           C
ATOM   3292  C   VAL D 226      57.049  -3.681 -23.369  1.00  0.00           C
ATOM   3293  O   VAL D 226      55.930  -3.452 -22.909  1.00  0.00           O
ATOM   3294  CB  VAL D 226      57.035  -3.310 -25.821  1.00  0.00           C
ATOM   3295  CG1 VAL D 226      57.953  -2.115 -25.615  1.00  0.00           C
ATOM   3296  CG2 VAL D 226      57.292  -3.962 -27.171  1.00  0.00           C
ATOM   3297  H   VAL D 226      55.525  -5.333 -25.466  1.00  0.00           H
ATOM   3298  HA  VAL D 226      58.242  -4.746 -24.771  1.00  0.00           H
ATOM   3299  HB  VAL D 226      56.011  -2.939 -25.785  1.00  0.00           H
ATOM   3300 1HG1 VAL D 226      57.800  -1.395 -26.420  1.00  0.00           H
ATOM   3301 2HG1 VAL D 226      57.726  -1.642 -24.660  1.00  0.00           H
ATOM   3302 3HG1 VAL D 226      58.991  -2.448 -25.620  1.00  0.00           H
ATOM   3303 1HG2 VAL D 226      57.150  -3.227 -27.963  1.00  0.00           H
ATOM   3304 2HG2 VAL D 226      58.315  -4.338 -27.204  1.00  0.00           H
ATOM   3305 3HG2 VAL D 226      56.597  -4.789 -27.315  1.00  0.00           H
ATOM   3306  N   ASP D 227      58.184  -3.385 -22.710  1.00  0.00           N
ATOM   3307  CA  ASP D 227      58.198  -2.665 -21.470  1.00  0.00           C
ATOM   3308  C   ASP D 227      58.272  -1.197 -21.770  1.00  0.00           C
ATOM   3309  O   ASP D 227      59.056  -0.767 -22.615  1.00  0.00           O
ATOM   3310  CB  ASP D 227      59.380  -3.091 -20.595  1.00  0.00           C
ATOM   3311  CG  ASP D 227      59.422  -2.361 -19.259  1.00  0.00           C
ATOM   3312  OD1 ASP D 227      58.517  -2.540 -18.478  1.00  0.00           O
ATOM   3313  OD2 ASP D 227      60.358  -1.633 -19.032  1.00  0.00           O
ATOM   3314  H   ASP D 227      59.060  -3.687 -23.114  1.00  0.00           H
ATOM   3315  HA  ASP D 227      57.276  -2.886 -20.931  1.00  0.00           H
ATOM   3316 1HB  ASP D 227      59.326  -4.162 -20.405  1.00  0.00           H
ATOM   3317 2HB  ASP D 227      60.314  -2.899 -21.126  1.00  0.00           H
ATOM   3318  N   TYR D 228      57.403  -0.399 -21.112  1.00  0.00           N
ATOM   3319  CA  TYR D 228      57.418   1.035 -21.240  1.00  0.00           C
ATOM   3320  C   TYR D 228      56.909   1.601 -19.941  1.00  0.00           C
ATOM   3321  O   TYR D 228      56.305   0.883 -19.147  1.00  0.00           O
ATOM   3322  CB  TYR D 228      56.568   1.505 -22.423  1.00  0.00           C
ATOM   3323  CG  TYR D 228      55.108   1.126 -22.314  1.00  0.00           C
ATOM   3324  CD1 TYR D 228      54.173   2.072 -21.921  1.00  0.00           C
ATOM   3325  CD2 TYR D 228      54.704  -0.168 -22.607  1.00  0.00           C
ATOM   3326  CE1 TYR D 228      52.839   1.727 -21.821  1.00  0.00           C
ATOM   3327  CE2 TYR D 228      53.370  -0.514 -22.508  1.00  0.00           C
ATOM   3328  CZ  TYR D 228      52.440   0.427 -22.117  1.00  0.00           C
ATOM   3329  OH  TYR D 228      51.112   0.083 -22.019  1.00  0.00           O
ATOM   3330  H   TYR D 228      56.719  -0.832 -20.508  1.00  0.00           H
ATOM   3331  HA  TYR D 228      58.446   1.356 -21.413  1.00  0.00           H
ATOM   3332 1HB  TYR D 228      56.633   2.590 -22.509  1.00  0.00           H
ATOM   3333 2HB  TYR D 228      56.963   1.079 -23.345  1.00  0.00           H
ATOM   3334  HD1 TYR D 228      54.491   3.089 -21.691  1.00  0.00           H
ATOM   3335  HD2 TYR D 228      55.439  -0.912 -22.915  1.00  0.00           H
ATOM   3336  HE1 TYR D 228      52.105   2.470 -21.512  1.00  0.00           H
ATOM   3337  HE2 TYR D 228      53.053  -1.531 -22.738  1.00  0.00           H
ATOM   3338  HH  TYR D 228      50.589   0.872 -21.857  1.00  0.00           H
ATOM   3339  N   PRO D 229      57.093   2.871 -19.695  1.00  0.00           N
ATOM   3340  CA  PRO D 229      56.881   3.449 -18.391  1.00  0.00           C
ATOM   3341  C   PRO D 229      55.515   3.231 -17.794  1.00  0.00           C
ATOM   3342  O   PRO D 229      55.419   3.055 -16.580  1.00  0.00           O
ATOM   3343  CB  PRO D 229      57.265   4.920 -18.538  1.00  0.00           C
ATOM   3344  CG  PRO D 229      58.332   4.914 -19.652  1.00  0.00           C
ATOM   3345  CD  PRO D 229      57.885   3.793 -20.607  1.00  0.00           C
ATOM   3346  HA  PRO D 229      57.546   2.958 -17.665  1.00  0.00           H
ATOM   3347 1HB  PRO D 229      56.378   5.517 -18.796  1.00  0.00           H
ATOM   3348 2HB  PRO D 229      57.646   5.308 -17.581  1.00  0.00           H
ATOM   3349 1HG  PRO D 229      58.372   5.897 -20.144  1.00  0.00           H
ATOM   3350 2HG  PRO D 229      59.329   4.731 -19.223  1.00  0.00           H
ATOM   3351 1HD  PRO D 229      57.233   4.213 -21.387  1.00  0.00           H
ATOM   3352 2HD  PRO D 229      58.770   3.319 -21.057  1.00  0.00           H
ATOM   3353  N   TYR D 230      54.461   3.294 -18.620  1.00  0.00           N
ATOM   3354  CA  TYR D 230      53.065   3.149 -18.301  1.00  0.00           C
ATOM   3355  C   TYR D 230      52.510   1.759 -18.446  1.00  0.00           C
ATOM   3356  O   TYR D 230      51.293   1.589 -18.415  1.00  0.00           O
ATOM   3357  CB  TYR D 230      52.167   4.177 -19.002  1.00  0.00           C
ATOM   3358  CG  TYR D 230      52.492   5.442 -18.285  1.00  0.00           C
ATOM   3359  CD1 TYR D 230      51.837   5.754 -17.114  1.00  0.00           C
ATOM   3360  CD2 TYR D 230      53.454   6.303 -18.758  1.00  0.00           C
ATOM   3361  CE1 TYR D 230      52.131   6.910 -16.432  1.00  0.00           C
ATOM   3362  CE2 TYR D 230      53.753   7.461 -18.080  1.00  0.00           C
ATOM   3363  CZ  TYR D 230      53.090   7.767 -16.916  1.00  0.00           C
ATOM   3364  OH  TYR D 230      53.395   8.955 -16.216  1.00  0.00           O
ATOM   3365  H   TYR D 230      54.732   3.468 -19.578  1.00  0.00           H
ATOM   3366  HA  TYR D 230      52.939   3.291 -17.227  1.00  0.00           H
ATOM   3367 1HB  TYR D 230      52.405   4.203 -20.067  1.00  0.00           H
ATOM   3368 2HB  TYR D 230      51.125   3.874 -18.907  1.00  0.00           H
ATOM   3369  HD1 TYR D 230      51.076   5.080 -16.719  1.00  0.00           H
ATOM   3370  HD2 TYR D 230      53.988   6.070 -19.680  1.00  0.00           H
ATOM   3371  HE1 TYR D 230      51.606   7.146 -15.507  1.00  0.00           H
ATOM   3372  HE2 TYR D 230      54.516   8.137 -18.467  1.00  0.00           H
ATOM   3373  HH  TYR D 230      54.130   9.399 -16.648  1.00  0.00           H
ATOM   3374  N   ARG D 231      53.351   0.747 -18.726  1.00  0.00           N
ATOM   3375  CA  ARG D 231      52.895  -0.615 -18.841  1.00  0.00           C
ATOM   3376  C   ARG D 231      52.227  -1.094 -17.583  1.00  0.00           C
ATOM   3377  O   ARG D 231      51.196  -1.761 -17.655  1.00  0.00           O
ATOM   3378  CB  ARG D 231      54.058  -1.539 -19.170  1.00  0.00           C
ATOM   3379  CG  ARG D 231      53.709  -3.018 -19.206  1.00  0.00           C
ATOM   3380  CD  ARG D 231      54.906  -3.858 -19.473  1.00  0.00           C
ATOM   3381  NE  ARG D 231      55.962  -3.622 -18.501  1.00  0.00           N
ATOM   3382  CZ  ARG D 231      55.935  -4.051 -17.224  1.00  0.00           C
ATOM   3383  NH1 ARG D 231      54.903  -4.735 -16.781  1.00  0.00           N
ATOM   3384  NH2 ARG D 231      56.947  -3.784 -16.417  1.00  0.00           N
ATOM   3385  H   ARG D 231      54.332   0.950 -18.859  1.00  0.00           H
ATOM   3386  HA  ARG D 231      52.167  -0.669 -19.651  1.00  0.00           H
ATOM   3387 1HB  ARG D 231      54.470  -1.273 -20.142  1.00  0.00           H
ATOM   3388 2HB  ARG D 231      54.849  -1.404 -18.432  1.00  0.00           H
ATOM   3389 1HG  ARG D 231      53.288  -3.316 -18.246  1.00  0.00           H
ATOM   3390 2HG  ARG D 231      52.979  -3.200 -19.996  1.00  0.00           H
ATOM   3391 1HD  ARG D 231      54.628  -4.911 -19.426  1.00  0.00           H
ATOM   3392 2HD  ARG D 231      55.297  -3.629 -20.464  1.00  0.00           H
ATOM   3393  HE  ARG D 231      56.772  -3.099 -18.805  1.00  0.00           H
ATOM   3394 1HH1 ARG D 231      54.130  -4.938 -17.398  1.00  0.00           H
ATOM   3395 2HH1 ARG D 231      54.883  -5.055 -15.824  1.00  0.00           H
ATOM   3396 1HH2 ARG D 231      57.741  -3.259 -16.757  1.00  0.00           H
ATOM   3397 2HH2 ARG D 231      56.927  -4.106 -15.460  1.00  0.00           H
ATOM   3398  N   LEU D 232      52.768  -0.773 -16.396  1.00  0.00           N
ATOM   3399  CA  LEU D 232      52.156  -1.261 -15.190  1.00  0.00           C
ATOM   3400  C   LEU D 232      50.782  -0.679 -15.056  1.00  0.00           C
ATOM   3401  O   LEU D 232      49.889  -1.305 -14.486  1.00  0.00           O
ATOM   3402  CB  LEU D 232      53.004  -0.897 -13.965  1.00  0.00           C
ATOM   3403  CG  LEU D 232      54.387  -1.558 -13.892  1.00  0.00           C
ATOM   3404  CD1 LEU D 232      55.156  -1.000 -12.703  1.00  0.00           C
ATOM   3405  CD2 LEU D 232      54.223  -3.066 -13.779  1.00  0.00           C
ATOM   3406  H   LEU D 232      53.595  -0.197 -16.330  1.00  0.00           H
ATOM   3407  HA  LEU D 232      52.086  -2.346 -15.252  1.00  0.00           H
ATOM   3408 1HB  LEU D 232      53.152   0.182 -13.952  1.00  0.00           H
ATOM   3409 2HB  LEU D 232      52.455  -1.178 -13.066  1.00  0.00           H
ATOM   3410  HG  LEU D 232      54.951  -1.321 -14.795  1.00  0.00           H
ATOM   3411 1HD1 LEU D 232      56.138  -1.468 -12.652  1.00  0.00           H
ATOM   3412 2HD1 LEU D 232      55.275   0.078 -12.820  1.00  0.00           H
ATOM   3413 3HD1 LEU D 232      54.607  -1.207 -11.785  1.00  0.00           H
ATOM   3414 1HD2 LEU D 232      55.206  -3.536 -13.728  1.00  0.00           H
ATOM   3415 2HD2 LEU D 232      53.661  -3.304 -12.875  1.00  0.00           H
ATOM   3416 3HD2 LEU D 232      53.686  -3.441 -14.650  1.00  0.00           H
ATOM   3417  N   TRP D 233      50.583   0.559 -15.539  1.00  0.00           N
ATOM   3418  CA  TRP D 233      49.301   1.187 -15.401  1.00  0.00           C
ATOM   3419  C   TRP D 233      48.316   0.589 -16.367  1.00  0.00           C
ATOM   3420  O   TRP D 233      47.200   0.239 -15.986  1.00  0.00           O
ATOM   3421  CB  TRP D 233      49.412   2.694 -15.639  1.00  0.00           C
ATOM   3422  CG  TRP D 233      48.181   3.454 -15.249  1.00  0.00           C
ATOM   3423  CD1 TRP D 233      47.268   3.096 -14.303  1.00  0.00           C
ATOM   3424  CD2 TRP D 233      47.721   4.715 -15.794  1.00  0.00           C
ATOM   3425  NE1 TRP D 233      46.274   4.041 -14.224  1.00  0.00           N
ATOM   3426  CE2 TRP D 233      46.536   5.039 -15.128  1.00  0.00           C
ATOM   3427  CE3 TRP D 233      48.213   5.580 -16.779  1.00  0.00           C
ATOM   3428  CZ2 TRP D 233      45.827   6.195 -15.414  1.00  0.00           C
ATOM   3429  CZ3 TRP D 233      47.502   6.741 -17.065  1.00  0.00           C
ATOM   3430  CH2 TRP D 233      46.341   7.039 -16.398  1.00  0.00           C
ATOM   3431  H   TRP D 233      51.329   1.059 -16.002  1.00  0.00           H
ATOM   3432  HA  TRP D 233      48.942   1.021 -14.385  1.00  0.00           H
ATOM   3433 1HB  TRP D 233      50.255   3.091 -15.072  1.00  0.00           H
ATOM   3434 2HB  TRP D 233      49.612   2.882 -16.694  1.00  0.00           H
ATOM   3435  HD1 TRP D 233      47.318   2.193 -13.699  1.00  0.00           H
ATOM   3436  HE1 TRP D 233      45.479   4.007 -13.603  1.00  0.00           H
ATOM   3437  HE3 TRP D 233      49.136   5.349 -17.309  1.00  0.00           H
ATOM   3438  HZ2 TRP D 233      44.902   6.450 -14.896  1.00  0.00           H
ATOM   3439  HZ3 TRP D 233      47.891   7.408 -17.833  1.00  0.00           H
ATOM   3440  HH2 TRP D 233      45.808   7.958 -16.648  1.00  0.00           H
ATOM   3441  N   HIS D 234      48.698   0.482 -17.657  1.00  0.00           N
ATOM   3442  CA  HIS D 234      47.815  -0.028 -18.673  1.00  0.00           C
ATOM   3443  C   HIS D 234      47.547  -1.495 -18.497  1.00  0.00           C
ATOM   3444  O   HIS D 234      46.461  -1.960 -18.846  1.00  0.00           O
ATOM   3445  CB  HIS D 234      48.399   0.221 -20.067  1.00  0.00           C
ATOM   3446  CG  HIS D 234      48.471   1.670 -20.440  1.00  0.00           C
ATOM   3447  ND1 HIS D 234      49.257   2.133 -21.474  1.00  0.00           N
ATOM   3448  CD2 HIS D 234      47.857   2.756 -19.917  1.00  0.00           C
ATOM   3449  CE1 HIS D 234      49.121   3.445 -21.570  1.00  0.00           C
ATOM   3450  NE2 HIS D 234      48.278   3.847 -20.638  1.00  0.00           N
ATOM   3451  H   HIS D 234      49.632   0.769 -17.915  1.00  0.00           H
ATOM   3452  HA  HIS D 234      46.855   0.484 -18.611  1.00  0.00           H
ATOM   3453 1HB  HIS D 234      49.406  -0.195 -20.120  1.00  0.00           H
ATOM   3454 2HB  HIS D 234      47.793  -0.293 -20.813  1.00  0.00           H
ATOM   3455  HD2 HIS D 234      47.157   2.765 -19.080  1.00  0.00           H
ATOM   3456  HE1 HIS D 234      49.620   4.085 -22.297  1.00  0.00           H
ATOM   3457  HE2 HIS D 234      47.985   4.800 -20.475  1.00  0.00           H
ATOM   3458  N   TYR D 235      48.536  -2.277 -18.003  1.00  0.00           N
ATOM   3459  CA  TYR D 235      48.324  -3.697 -17.856  1.00  0.00           C
ATOM   3460  C   TYR D 235      48.792  -4.097 -16.480  1.00  0.00           C
ATOM   3461  O   TYR D 235      49.885  -4.642 -16.327  1.00  0.00           O
ATOM   3462  CB  TYR D 235      49.061  -4.487 -18.940  1.00  0.00           C
ATOM   3463  CG  TYR D 235      48.917  -3.901 -20.327  1.00  0.00           C
ATOM   3464  CD1 TYR D 235      50.008  -3.309 -20.947  1.00  0.00           C
ATOM   3465  CD2 TYR D 235      47.694  -3.955 -20.979  1.00  0.00           C
ATOM   3466  CE1 TYR D 235      49.876  -2.774 -22.213  1.00  0.00           C
ATOM   3467  CE2 TYR D 235      47.563  -3.420 -22.246  1.00  0.00           C
ATOM   3468  CZ  TYR D 235      48.648  -2.832 -22.862  1.00  0.00           C
ATOM   3469  OH  TYR D 235      48.517  -2.299 -24.124  1.00  0.00           O
ATOM   3470  H   TYR D 235      49.425  -1.882 -17.733  1.00  0.00           H
ATOM   3471  HA  TYR D 235      47.257  -3.899 -17.953  1.00  0.00           H
ATOM   3472 1HB  TYR D 235      50.124  -4.532 -18.698  1.00  0.00           H
ATOM   3473 2HB  TYR D 235      48.687  -5.510 -18.962  1.00  0.00           H
ATOM   3474  HD1 TYR D 235      50.969  -3.267 -20.434  1.00  0.00           H
ATOM   3475  HD2 TYR D 235      46.837  -4.419 -20.492  1.00  0.00           H
ATOM   3476  HE1 TYR D 235      50.733  -2.309 -22.700  1.00  0.00           H
ATOM   3477  HE2 TYR D 235      46.601  -3.462 -22.758  1.00  0.00           H
ATOM   3478  HH  TYR D 235      47.646  -2.509 -24.470  1.00  0.00           H
ATOM   3479  N   PRO D 236      47.982  -3.880 -15.478  1.00  0.00           N
ATOM   3480  CA  PRO D 236      48.288  -4.211 -14.106  1.00  0.00           C
ATOM   3481  C   PRO D 236      48.669  -5.648 -13.895  1.00  0.00           C
ATOM   3482  O   PRO D 236      49.404  -5.939 -12.951  1.00  0.00           O
ATOM   3483  CB  PRO D 236      46.976  -3.880 -13.388  1.00  0.00           C
ATOM   3484  CG  PRO D 236      46.376  -2.789 -14.208  1.00  0.00           C
ATOM   3485  CD  PRO D 236      46.701  -3.166 -15.629  1.00  0.00           C
ATOM   3486  HA  PRO D 236      49.109  -3.569 -13.753  1.00  0.00           H
ATOM   3487 1HB  PRO D 236      46.338  -4.775 -13.337  1.00  0.00           H
ATOM   3488 2HB  PRO D 236      47.181  -3.572 -12.352  1.00  0.00           H
ATOM   3489 1HG  PRO D 236      45.294  -2.726 -14.023  1.00  0.00           H
ATOM   3490 2HG  PRO D 236      46.804  -1.817 -13.919  1.00  0.00           H
ATOM   3491 1HD  PRO D 236      45.910  -3.821 -16.024  1.00  0.00           H
ATOM   3492 2HD  PRO D 236      46.791  -2.255 -16.239  1.00  0.00           H
ATOM   3493  N   CYS D 237      48.195  -6.555 -14.765  1.00  0.00           N
ATOM   3494  CA  CYS D 237      48.321  -7.976 -14.607  1.00  0.00           C
ATOM   3495  C   CYS D 237      49.771  -8.342 -14.697  1.00  0.00           C
ATOM   3496  O   CYS D 237      50.213  -9.347 -14.141  1.00  0.00           O
ATOM   3497  CB  CYS D 237      47.528  -8.726 -15.678  1.00  0.00           C
ATOM   3498  SG  CYS D 237      45.734  -8.549 -15.528  1.00  0.00           S
ATOM   3499  H   CYS D 237      47.721  -6.190 -15.580  1.00  0.00           H
ATOM   3500  HA  CYS D 237      47.922  -8.252 -13.631  1.00  0.00           H
ATOM   3501 1HB  CYS D 237      47.822  -8.370 -16.665  1.00  0.00           H
ATOM   3502 2HB  CYS D 237      47.767  -9.789 -15.629  1.00  0.00           H
ATOM   3503  N   THR D 238      50.527  -7.513 -15.428  1.00  0.00           N
ATOM   3504  CA  THR D 238      51.887  -7.685 -15.851  1.00  0.00           C
ATOM   3505  C   THR D 238      52.863  -7.322 -14.762  1.00  0.00           C
ATOM   3506  O   THR D 238      54.067  -7.482 -14.953  1.00  0.00           O
ATOM   3507  CB  THR D 238      52.179  -6.844 -17.107  1.00  0.00           C
ATOM   3508  OG1 THR D 238      52.150  -5.451 -16.771  1.00  0.00           O
ATOM   3509  CG2 THR D 238      51.146  -7.123 -18.188  1.00  0.00           C
ATOM   3510  H   THR D 238      50.033  -6.672 -15.691  1.00  0.00           H
ATOM   3511  HA  THR D 238      52.043  -8.736 -16.095  1.00  0.00           H
ATOM   3512  HB  THR D 238      53.170  -7.091 -17.488  1.00  0.00           H
ATOM   3513  HG1 THR D 238      51.364  -5.265 -16.251  1.00  0.00           H
ATOM   3514 1HG2 THR D 238      51.369  -6.520 -19.068  1.00  0.00           H
ATOM   3515 2HG2 THR D 238      51.174  -8.179 -18.455  1.00  0.00           H
ATOM   3516 3HG2 THR D 238      50.154  -6.869 -17.817  1.00  0.00           H
ATOM   3517  N   ILE D 239      52.394  -6.817 -13.603  1.00  0.00           N
ATOM   3518  CA  ILE D 239      53.267  -6.409 -12.528  1.00  0.00           C
ATOM   3519  C   ILE D 239      54.291  -7.463 -12.193  1.00  0.00           C
ATOM   3520  O   ILE D 239      55.441  -7.126 -11.917  1.00  0.00           O
ATOM   3521  CB  ILE D 239      52.452  -6.075 -11.265  1.00  0.00           C
ATOM   3522  CG1 ILE D 239      51.680  -4.767 -11.459  1.00  0.00           C
ATOM   3523  CG2 ILE D 239      53.365  -5.982 -10.052  1.00  0.00           C
ATOM   3524  CD1 ILE D 239      50.602  -4.536 -10.424  1.00  0.00           C
ATOM   3525  H   ILE D 239      51.395  -6.722 -13.489  1.00  0.00           H
ATOM   3526  HA  ILE D 239      53.805  -5.515 -12.840  1.00  0.00           H
ATOM   3527  HB  ILE D 239      51.712  -6.855 -11.093  1.00  0.00           H
ATOM   3528 1HG1 ILE D 239      52.372  -3.927 -11.425  1.00  0.00           H
ATOM   3529 2HG1 ILE D 239      51.212  -4.764 -12.444  1.00  0.00           H
ATOM   3530 1HG2 ILE D 239      52.773  -5.745  -9.169  1.00  0.00           H
ATOM   3531 2HG2 ILE D 239      53.871  -6.936  -9.904  1.00  0.00           H
ATOM   3532 3HG2 ILE D 239      54.106  -5.200 -10.213  1.00  0.00           H
ATOM   3533 1HD1 ILE D 239      50.099  -3.590 -10.628  1.00  0.00           H
ATOM   3534 2HD1 ILE D 239      49.877  -5.349 -10.466  1.00  0.00           H
ATOM   3535 3HD1 ILE D 239      51.052  -4.500  -9.433  1.00  0.00           H
ATOM   3536  N   ASN D 240      53.924  -8.755 -12.201  1.00  0.00           N
ATOM   3537  CA  ASN D 240      54.812  -9.814 -11.787  1.00  0.00           C
ATOM   3538  C   ASN D 240      55.926 -10.049 -12.782  1.00  0.00           C
ATOM   3539  O   ASN D 240      56.980 -10.564 -12.414  1.00  0.00           O
ATOM   3540  CB  ASN D 240      54.030 -11.094 -11.556  1.00  0.00           C
ATOM   3541  CG  ASN D 240      53.180 -11.036 -10.317  1.00  0.00           C
ATOM   3542  OD1 ASN D 240      53.423 -10.221  -9.420  1.00  0.00           O
ATOM   3543  ND2 ASN D 240      52.188 -11.887 -10.250  1.00  0.00           N
ATOM   3544  H   ASN D 240      52.991  -8.988 -12.508  1.00  0.00           H
ATOM   3545  HA  ASN D 240      55.289  -9.520 -10.851  1.00  0.00           H
ATOM   3546 1HB  ASN D 240      53.386 -11.288 -12.415  1.00  0.00           H
ATOM   3547 2HB  ASN D 240      54.721 -11.932 -11.470  1.00  0.00           H
ATOM   3548 1HD2 ASN D 240      51.589 -11.894  -9.448  1.00  0.00           H
ATOM   3549 2HD2 ASN D 240      52.028 -12.529 -10.999  1.00  0.00           H
ATOM   3550  N   TYR D 241      55.724  -9.682 -14.063  1.00  0.00           N
ATOM   3551  CA  TYR D 241      56.612  -9.978 -15.169  1.00  0.00           C
ATOM   3552  C   TYR D 241      58.025  -9.504 -14.959  1.00  0.00           C
ATOM   3553  O   TYR D 241      58.281  -8.493 -14.306  1.00  0.00           O
ATOM   3554  CB  TYR D 241      56.056  -9.369 -16.458  1.00  0.00           C
ATOM   3555  CG  TYR D 241      54.878 -10.125 -17.032  1.00  0.00           C
ATOM   3556  CD1 TYR D 241      54.050 -10.858 -16.194  1.00  0.00           C
ATOM   3557  CD2 TYR D 241      54.625 -10.085 -18.395  1.00  0.00           C
ATOM   3558  CE1 TYR D 241      52.973 -11.548 -16.717  1.00  0.00           C
ATOM   3559  CE2 TYR D 241      53.549 -10.775 -18.918  1.00  0.00           C
ATOM   3560  CZ  TYR D 241      52.725 -11.504 -18.085  1.00  0.00           C
ATOM   3561  OH  TYR D 241      51.653 -12.191 -18.606  1.00  0.00           O
ATOM   3562  H   TYR D 241      54.877  -9.160 -14.239  1.00  0.00           H
ATOM   3563  HA  TYR D 241      56.671 -11.061 -15.285  1.00  0.00           H
ATOM   3564 1HB  TYR D 241      55.743  -8.342 -16.270  1.00  0.00           H
ATOM   3565 2HB  TYR D 241      56.841  -9.339 -17.214  1.00  0.00           H
ATOM   3566  HD1 TYR D 241      54.248 -10.889 -15.122  1.00  0.00           H
ATOM   3567  HD2 TYR D 241      55.276  -9.510 -19.053  1.00  0.00           H
ATOM   3568  HE1 TYR D 241      52.323 -12.123 -16.059  1.00  0.00           H
ATOM   3569  HE2 TYR D 241      53.351 -10.745 -19.990  1.00  0.00           H
ATOM   3570  HH  TYR D 241      51.644 -12.091 -19.561  1.00  0.00           H
ATOM   3571  N   THR D 242      58.993 -10.262 -15.529  1.00  0.00           N
ATOM   3572  CA  THR D 242      60.396  -9.999 -15.342  1.00  0.00           C
ATOM   3573  C   THR D 242      60.879  -9.238 -16.544  1.00  0.00           C
ATOM   3574  O   THR D 242      60.411  -9.458 -17.659  1.00  0.00           O
ATOM   3575  CB  THR D 242      61.210 -11.293 -15.159  1.00  0.00           C
ATOM   3576  OG1 THR D 242      60.745 -11.994 -13.998  1.00  0.00           O
ATOM   3577  CG2 THR D 242      62.689 -10.975 -14.997  1.00  0.00           C
ATOM   3578  H   THR D 242      58.711 -11.041 -16.107  1.00  0.00           H
ATOM   3579  HA  THR D 242      60.518  -9.398 -14.441  1.00  0.00           H
ATOM   3580  HB  THR D 242      61.076 -11.934 -16.031  1.00  0.00           H
ATOM   3581  HG1 THR D 242      60.149 -12.697 -14.267  1.00  0.00           H
ATOM   3582 1HG2 THR D 242      63.248 -11.902 -14.870  1.00  0.00           H
ATOM   3583 2HG2 THR D 242      63.048 -10.453 -15.883  1.00  0.00           H
ATOM   3584 3HG2 THR D 242      62.830 -10.343 -14.121  1.00  0.00           H
ATOM   3585  N   ILE D 243      61.850  -8.319 -16.349  1.00  0.00           N
ATOM   3586  CA  ILE D 243      62.303  -7.508 -17.446  1.00  0.00           C
ATOM   3587  C   ILE D 243      63.569  -8.071 -18.016  1.00  0.00           C
ATOM   3588  O   ILE D 243      64.483  -8.438 -17.280  1.00  0.00           O
ATOM   3589  CB  ILE D 243      62.536  -6.051 -17.005  1.00  0.00           C
ATOM   3590  CG1 ILE D 243      61.263  -5.473 -16.381  1.00  0.00           C
ATOM   3591  CG2 ILE D 243      62.987  -5.204 -18.184  1.00  0.00           C
ATOM   3592  CD1 ILE D 243      60.063  -5.505 -17.300  1.00  0.00           C
ATOM   3593  H   ILE D 243      62.267  -8.191 -15.438  1.00  0.00           H
ATOM   3594  HA  ILE D 243      61.535  -7.512 -18.219  1.00  0.00           H
ATOM   3595  HB  ILE D 243      63.305  -6.024 -16.234  1.00  0.00           H
ATOM   3596 1HG1 ILE D 243      61.015  -6.029 -15.477  1.00  0.00           H
ATOM   3597 2HG1 ILE D 243      61.438  -4.437 -16.088  1.00  0.00           H
ATOM   3598 1HG2 ILE D 243      63.146  -4.177 -17.855  1.00  0.00           H
ATOM   3599 2HG2 ILE D 243      63.918  -5.605 -18.585  1.00  0.00           H
ATOM   3600 3HG2 ILE D 243      62.221  -5.221 -18.959  1.00  0.00           H
ATOM   3601 1HD1 ILE D 243      59.201  -5.078 -16.789  1.00  0.00           H
ATOM   3602 2HD1 ILE D 243      60.276  -4.924 -18.198  1.00  0.00           H
ATOM   3603 3HD1 ILE D 243      59.846  -6.535 -17.579  1.00  0.00           H
ATOM   3604  N   PHE D 244      63.640  -8.166 -19.365  1.00  0.00           N
ATOM   3605  CA  PHE D 244      64.836  -8.639 -20.008  1.00  0.00           C
ATOM   3606  C   PHE D 244      65.225  -7.685 -21.099  1.00  0.00           C
ATOM   3607  O   PHE D 244      64.382  -7.006 -21.684  1.00  0.00           O
ATOM   3608  CB  PHE D 244      64.630 -10.041 -20.584  1.00  0.00           C
ATOM   3609  CG  PHE D 244      64.322 -11.083 -19.547  1.00  0.00           C
ATOM   3610  CD1 PHE D 244      63.010 -11.416 -19.246  1.00  0.00           C
ATOM   3611  CD2 PHE D 244      65.343 -11.733 -18.870  1.00  0.00           C
ATOM   3612  CE1 PHE D 244      62.725 -12.374 -18.291  1.00  0.00           C
ATOM   3613  CE2 PHE D 244      65.062 -12.692 -17.917  1.00  0.00           C
ATOM   3614  CZ  PHE D 244      63.751 -13.013 -17.627  1.00  0.00           C
ATOM   3615  H   PHE D 244      62.847  -7.904 -19.933  1.00  0.00           H
ATOM   3616  HA  PHE D 244      65.633  -8.686 -19.265  1.00  0.00           H
ATOM   3617 1HB  PHE D 244      63.811 -10.023 -21.302  1.00  0.00           H
ATOM   3618 2HB  PHE D 244      65.527 -10.349 -21.120  1.00  0.00           H
ATOM   3619  HD1 PHE D 244      62.199 -10.911 -19.772  1.00  0.00           H
ATOM   3620  HD2 PHE D 244      66.379 -11.479 -19.099  1.00  0.00           H
ATOM   3621  HE1 PHE D 244      61.689 -12.625 -18.064  1.00  0.00           H
ATOM   3622  HE2 PHE D 244      65.874 -13.196 -17.393  1.00  0.00           H
ATOM   3623  HZ  PHE D 244      63.527 -13.767 -16.875  1.00  0.00           H
ATOM   3624  N   LYS D 245      66.540  -7.603 -21.388  1.00  0.00           N
ATOM   3625  CA  LYS D 245      66.994  -6.796 -22.484  1.00  0.00           C
ATOM   3626  C   LYS D 245      66.849  -7.653 -23.702  1.00  0.00           C
ATOM   3627  O   LYS D 245      67.360  -8.771 -23.743  1.00  0.00           O
ATOM   3628  CB  LYS D 245      68.438  -6.330 -22.296  1.00  0.00           C
ATOM   3629  CG  LYS D 245      68.944  -5.393 -23.385  1.00  0.00           C
ATOM   3630  CD  LYS D 245      70.361  -4.921 -23.094  1.00  0.00           C
ATOM   3631  CE  LYS D 245      70.870  -3.992 -24.186  1.00  0.00           C
ATOM   3632  NZ  LYS D 245      72.254  -3.518 -23.911  1.00  0.00           N
ATOM   3633  H   LYS D 245      67.218  -8.108 -20.836  1.00  0.00           H
ATOM   3634  HA  LYS D 245      66.362  -5.909 -22.546  1.00  0.00           H
ATOM   3635 1HB  LYS D 245      68.533  -5.814 -21.339  1.00  0.00           H
ATOM   3636 2HB  LYS D 245      69.100  -7.197 -22.266  1.00  0.00           H
ATOM   3637 1HG  LYS D 245      68.932  -5.911 -24.345  1.00  0.00           H
ATOM   3638 2HG  LYS D 245      68.288  -4.526 -23.452  1.00  0.00           H
ATOM   3639 1HD  LYS D 245      70.381  -4.393 -22.140  1.00  0.00           H
ATOM   3640 2HD  LYS D 245      71.024  -5.784 -23.025  1.00  0.00           H
ATOM   3641 1HE  LYS D 245      70.862  -4.514 -25.141  1.00  0.00           H
ATOM   3642 2HE  LYS D 245      70.213  -3.127 -24.263  1.00  0.00           H
ATOM   3643 1HZ  LYS D 245      72.554  -2.906 -24.656  1.00  0.00           H
ATOM   3644 2HZ  LYS D 245      72.271  -3.015 -23.035  1.00  0.00           H
ATOM   3645 3HZ  LYS D 245      72.877  -4.310 -23.856  1.00  0.00           H
ATOM   3646  N   VAL D 246      66.144  -7.152 -24.737  1.00  0.00           N
ATOM   3647  CA  VAL D 246      65.934  -7.969 -25.899  1.00  0.00           C
ATOM   3648  C   VAL D 246      66.269  -7.177 -27.126  1.00  0.00           C
ATOM   3649  O   VAL D 246      66.305  -5.947 -27.105  1.00  0.00           O
ATOM   3650  CB  VAL D 246      64.473  -8.453 -25.973  1.00  0.00           C
ATOM   3651  CG1 VAL D 246      64.126  -9.287 -24.749  1.00  0.00           C
ATOM   3652  CG2 VAL D 246      63.538  -7.259 -26.094  1.00  0.00           C
ATOM   3653  H   VAL D 246      65.760  -6.218 -24.717  1.00  0.00           H
ATOM   3654  HA  VAL D 246      66.584  -8.842 -25.830  1.00  0.00           H
ATOM   3655  HB  VAL D 246      64.357  -9.097 -26.844  1.00  0.00           H
ATOM   3656 1HG1 VAL D 246      63.090  -9.621 -24.818  1.00  0.00           H
ATOM   3657 2HG1 VAL D 246      64.784 -10.155 -24.701  1.00  0.00           H
ATOM   3658 3HG1 VAL D 246      64.253  -8.685 -23.850  1.00  0.00           H
ATOM   3659 1HG2 VAL D 246      62.507  -7.609 -26.147  1.00  0.00           H
ATOM   3660 2HG2 VAL D 246      63.659  -6.612 -25.225  1.00  0.00           H
ATOM   3661 3HG2 VAL D 246      63.778  -6.700 -26.999  1.00  0.00           H
ATOM   3662  N   ARG D 247      66.542  -7.896 -28.237  1.00  0.00           N
ATOM   3663  CA  ARG D 247      66.826  -7.290 -29.504  1.00  0.00           C
ATOM   3664  C   ARG D 247      65.817  -7.863 -30.457  1.00  0.00           C
ATOM   3665  O   ARG D 247      65.462  -9.035 -30.353  1.00  0.00           O
ATOM   3666  CB  ARG D 247      68.243  -7.585 -29.975  1.00  0.00           C
ATOM   3667  CG  ARG D 247      69.341  -6.982 -29.115  1.00  0.00           C
ATOM   3668  CD  ARG D 247      70.677  -7.131 -29.745  1.00  0.00           C
ATOM   3669  NE  ARG D 247      71.121  -8.516 -29.756  1.00  0.00           N
ATOM   3670  CZ  ARG D 247      72.113  -8.996 -30.530  1.00  0.00           C
ATOM   3671  NH1 ARG D 247      72.755  -8.192 -31.348  1.00  0.00           N
ATOM   3672  NH2 ARG D 247      72.443 -10.274 -30.465  1.00  0.00           N
ATOM   3673  H   ARG D 247      66.544  -8.903 -28.161  1.00  0.00           H
ATOM   3674  HA  ARG D 247      66.726  -6.209 -29.401  1.00  0.00           H
ATOM   3675 1HB  ARG D 247      68.399  -8.663 -30.002  1.00  0.00           H
ATOM   3676 2HB  ARG D 247      68.375  -7.210 -30.989  1.00  0.00           H
ATOM   3677 1HG  ARG D 247      69.147  -5.918 -28.970  1.00  0.00           H
ATOM   3678 2HG  ARG D 247      69.362  -7.481 -28.145  1.00  0.00           H
ATOM   3679 1HD  ARG D 247      70.634  -6.779 -30.776  1.00  0.00           H
ATOM   3680 2HD  ARG D 247      71.408  -6.543 -29.192  1.00  0.00           H
ATOM   3681  HE  ARG D 247      70.650  -9.164 -29.139  1.00  0.00           H
ATOM   3682 1HH1 ARG D 247      72.504  -7.215 -31.398  1.00  0.00           H
ATOM   3683 2HH1 ARG D 247      73.499  -8.551 -31.928  1.00  0.00           H
ATOM   3684 1HH2 ARG D 247      71.949 -10.892 -29.836  1.00  0.00           H
ATOM   3685 2HH2 ARG D 247      73.186 -10.633 -31.045  1.00  0.00           H
ATOM   3686  N   MET D 248      65.292  -7.042 -31.391  1.00  0.00           N
ATOM   3687  CA  MET D 248      64.360  -7.554 -32.355  1.00  0.00           C
ATOM   3688  C   MET D 248      64.609  -6.795 -33.624  1.00  0.00           C
ATOM   3689  O   MET D 248      65.009  -5.634 -33.575  1.00  0.00           O
ATOM   3690  CB  MET D 248      62.917  -7.399 -31.879  1.00  0.00           C
ATOM   3691  CG  MET D 248      62.479  -5.959 -31.655  1.00  0.00           C
ATOM   3692  SD  MET D 248      60.954  -5.837 -30.698  1.00  0.00           S
ATOM   3693  CE  MET D 248      61.548  -6.258 -29.062  1.00  0.00           C
ATOM   3694  H   MET D 248      65.547  -6.065 -31.424  1.00  0.00           H
ATOM   3695  HA  MET D 248      64.558  -8.616 -32.497  1.00  0.00           H
ATOM   3696 1HB  MET D 248      62.243  -7.843 -32.612  1.00  0.00           H
ATOM   3697 2HB  MET D 248      62.782  -7.940 -30.942  1.00  0.00           H
ATOM   3698 1HG  MET D 248      63.263  -5.419 -31.125  1.00  0.00           H
ATOM   3699 2HG  MET D 248      62.321  -5.473 -32.618  1.00  0.00           H
ATOM   3700 1HE  MET D 248      60.718  -6.227 -28.355  1.00  0.00           H
ATOM   3701 2HE  MET D 248      61.974  -7.262 -29.078  1.00  0.00           H
ATOM   3702 3HE  MET D 248      62.312  -5.543 -28.757  1.00  0.00           H
ATOM   3703  N   TYR D 249      64.377  -7.429 -34.796  1.00  0.00           N
ATOM   3704  CA  TYR D 249      64.679  -6.777 -36.035  1.00  0.00           C
ATOM   3705  C   TYR D 249      63.415  -6.602 -36.794  1.00  0.00           C
ATOM   3706  O   TYR D 249      62.568  -7.495 -36.840  1.00  0.00           O
ATOM   3707  CB  TYR D 249      65.699  -7.573 -36.852  1.00  0.00           C
ATOM   3708  CG  TYR D 249      67.072  -7.637 -36.220  1.00  0.00           C
ATOM   3709  CD1 TYR D 249      67.327  -8.548 -35.205  1.00  0.00           C
ATOM   3710  CD2 TYR D 249      68.076  -6.785 -36.655  1.00  0.00           C
ATOM   3711  CE1 TYR D 249      68.580  -8.606 -34.629  1.00  0.00           C
ATOM   3712  CE2 TYR D 249      69.330  -6.843 -36.078  1.00  0.00           C
ATOM   3713  CZ  TYR D 249      69.583  -7.749 -35.069  1.00  0.00           C
ATOM   3714  OH  TYR D 249      70.831  -7.807 -34.494  1.00  0.00           O
ATOM   3715  H   TYR D 249      63.993  -8.363 -34.813  1.00  0.00           H
ATOM   3716  HA  TYR D 249      65.108  -5.799 -35.816  1.00  0.00           H
ATOM   3717 1HB  TYR D 249      65.339  -8.595 -36.988  1.00  0.00           H
ATOM   3718 2HB  TYR D 249      65.800  -7.128 -37.841  1.00  0.00           H
ATOM   3719  HD1 TYR D 249      66.538  -9.218 -34.864  1.00  0.00           H
ATOM   3720  HD2 TYR D 249      67.875  -6.068 -37.452  1.00  0.00           H
ATOM   3721  HE1 TYR D 249      68.781  -9.322 -33.831  1.00  0.00           H
ATOM   3722  HE2 TYR D 249      70.118  -6.172 -36.420  1.00  0.00           H
ATOM   3723  HH  TYR D 249      70.815  -8.419 -33.755  1.00  0.00           H
ATOM   3724  N   VAL D 250      63.245  -5.406 -37.385  1.00  0.00           N
ATOM   3725  CA  VAL D 250      62.057  -5.176 -38.136  1.00  0.00           C
ATOM   3726  C   VAL D 250      62.480  -4.464 -39.387  1.00  0.00           C
ATOM   3727  O   VAL D 250      62.990  -3.347 -39.341  1.00  0.00           O
ATOM   3728  CB  VAL D 250      61.043  -4.330 -37.344  1.00  0.00           C
ATOM   3729  CG1 VAL D 250      59.764  -4.142 -38.146  1.00  0.00           C
ATOM   3730  CG2 VAL D 250      60.749  -4.993 -36.007  1.00  0.00           C
ATOM   3731  H   VAL D 250      63.932  -4.668 -37.312  1.00  0.00           H
ATOM   3732  HA  VAL D 250      61.596  -6.139 -38.358  1.00  0.00           H
ATOM   3733  HB  VAL D 250      61.465  -3.340 -37.173  1.00  0.00           H
ATOM   3734 1HG1 VAL D 250      59.059  -3.542 -37.571  1.00  0.00           H
ATOM   3735 2HG1 VAL D 250      59.994  -3.634 -39.082  1.00  0.00           H
ATOM   3736 3HG1 VAL D 250      59.322  -5.115 -38.359  1.00  0.00           H
ATOM   3737 1HG2 VAL D 250      60.032  -4.389 -35.451  1.00  0.00           H
ATOM   3738 2HG2 VAL D 250      60.332  -5.986 -36.177  1.00  0.00           H
ATOM   3739 3HG2 VAL D 250      61.671  -5.080 -35.432  1.00  0.00           H
ATOM   3740  N   GLY D 251      62.337  -5.122 -40.553  1.00  0.00           N
ATOM   3741  CA  GLY D 251      62.740  -4.489 -41.775  1.00  0.00           C
ATOM   3742  C   GLY D 251      64.235  -4.420 -41.847  1.00  0.00           C
ATOM   3743  O   GLY D 251      64.802  -3.678 -42.640  1.00  0.00           O
ATOM   3744  H   GLY D 251      61.950  -6.055 -40.586  1.00  0.00           H
ATOM   3745 1HA  GLY D 251      62.345  -5.050 -42.623  1.00  0.00           H
ATOM   3746 2HA  GLY D 251      62.312  -3.488 -41.825  1.00  0.00           H
ATOM   3747  N   GLY D 252      64.954  -5.165 -41.007  1.00  0.00           N
ATOM   3748  CA  GLY D 252      66.378  -5.020 -41.078  1.00  0.00           C
ATOM   3749  C   GLY D 252      66.819  -4.051 -40.015  1.00  0.00           C
ATOM   3750  O   GLY D 252      68.002  -3.992 -39.690  1.00  0.00           O
ATOM   3751  H   GLY D 252      64.558  -5.811 -40.339  1.00  0.00           H
ATOM   3752 1HA  GLY D 252      66.850  -5.993 -40.939  1.00  0.00           H
ATOM   3753 2HA  GLY D 252      66.658  -4.665 -42.069  1.00  0.00           H
ATOM   3754  N   VAL D 253      65.886  -3.271 -39.424  1.00  0.00           N
ATOM   3755  CA  VAL D 253      66.299  -2.305 -38.441  1.00  0.00           C
ATOM   3756  C   VAL D 253      66.408  -2.999 -37.123  1.00  0.00           C
ATOM   3757  O   VAL D 253      65.562  -3.821 -36.776  1.00  0.00           O
ATOM   3758  CB  VAL D 253      65.293  -1.143 -38.343  1.00  0.00           C
ATOM   3759  CG1 VAL D 253      65.689  -0.188 -37.226  1.00  0.00           C
ATOM   3760  CG2 VAL D 253      65.214  -0.412 -39.674  1.00  0.00           C
ATOM   3761  H   VAL D 253      64.906  -3.350 -39.655  1.00  0.00           H
ATOM   3762  HA  VAL D 253      67.265  -1.897 -38.741  1.00  0.00           H
ATOM   3763  HB  VAL D 253      64.312  -1.544 -38.089  1.00  0.00           H
ATOM   3764 1HG1 VAL D 253      64.967   0.627 -37.171  1.00  0.00           H
ATOM   3765 2HG1 VAL D 253      65.704  -0.725 -36.277  1.00  0.00           H
ATOM   3766 3HG1 VAL D 253      66.679   0.219 -37.429  1.00  0.00           H
ATOM   3767 1HG2 VAL D 253      64.500   0.408 -39.597  1.00  0.00           H
ATOM   3768 2HG2 VAL D 253      66.197  -0.016 -39.931  1.00  0.00           H
ATOM   3769 3HG2 VAL D 253      64.889  -1.104 -40.451  1.00  0.00           H
ATOM   3770  N   GLU D 254      67.473  -2.690 -36.351  1.00  0.00           N
ATOM   3771  CA  GLU D 254      67.632  -3.332 -35.076  1.00  0.00           C
ATOM   3772  C   GLU D 254      66.992  -2.492 -34.021  1.00  0.00           C
ATOM   3773  O   GLU D 254      67.221  -1.286 -33.931  1.00  0.00           O
ATOM   3774  CB  GLU D 254      69.112  -3.553 -34.753  1.00  0.00           C
ATOM   3775  CG  GLU D 254      69.368  -4.234 -33.416  1.00  0.00           C
ATOM   3776  CD  GLU D 254      70.831  -4.372 -33.101  1.00  0.00           C
ATOM   3777  OE1 GLU D 254      71.633  -4.100 -33.962  1.00  0.00           O
ATOM   3778  OE2 GLU D 254      71.148  -4.750 -31.998  1.00  0.00           O
ATOM   3779  H   GLU D 254      68.162  -2.016 -36.652  1.00  0.00           H
ATOM   3780  HA  GLU D 254      67.140  -4.304 -35.114  1.00  0.00           H
ATOM   3781 1HB  GLU D 254      69.567  -4.164 -35.532  1.00  0.00           H
ATOM   3782 2HB  GLU D 254      69.629  -2.593 -34.744  1.00  0.00           H
ATOM   3783 1HG  GLU D 254      68.891  -3.653 -32.627  1.00  0.00           H
ATOM   3784 2HG  GLU D 254      68.909  -5.221 -33.429  1.00  0.00           H
ATOM   3785  N   HIS D 255      66.161  -3.136 -33.182  1.00  0.00           N
ATOM   3786  CA  HIS D 255      65.548  -2.447 -32.088  1.00  0.00           C
ATOM   3787  C   HIS D 255      66.030  -3.095 -30.831  1.00  0.00           C
ATOM   3788  O   HIS D 255      65.852  -4.296 -30.631  1.00  0.00           O
ATOM   3789  CB  HIS D 255      64.019  -2.494 -32.169  1.00  0.00           C
ATOM   3790  CG  HIS D 255      63.465  -1.899 -33.426  1.00  0.00           C
ATOM   3791  ND1 HIS D 255      63.163  -0.559 -33.544  1.00  0.00           N
ATOM   3792  CD2 HIS D 255      63.157  -2.461 -34.618  1.00  0.00           C
ATOM   3793  CE1 HIS D 255      62.693  -0.323 -34.758  1.00  0.00           C
ATOM   3794  NE2 HIS D 255      62.680  -1.459 -35.428  1.00  0.00           N
ATOM   3795  H   HIS D 255      65.961  -4.117 -33.320  1.00  0.00           H
ATOM   3796  HA  HIS D 255      65.844  -1.399 -32.107  1.00  0.00           H
ATOM   3797 1HB  HIS D 255      63.683  -3.529 -32.104  1.00  0.00           H
ATOM   3798 2HB  HIS D 255      63.593  -1.958 -31.322  1.00  0.00           H
ATOM   3799  HD1 HIS D 255      63.343   0.151 -32.863  1.00  0.00           H
ATOM   3800  HD2 HIS D 255      63.224  -3.482 -34.995  1.00  0.00           H
ATOM   3801  HE1 HIS D 255      62.396   0.684 -35.051  1.00  0.00           H
ATOM   3802  N   ARG D 256      66.681  -2.308 -29.953  1.00  0.00           N
ATOM   3803  CA  ARG D 256      67.168  -2.859 -28.724  1.00  0.00           C
ATOM   3804  C   ARG D 256      66.223  -2.353 -27.686  1.00  0.00           C
ATOM   3805  O   ARG D 256      66.215  -1.163 -27.372  1.00  0.00           O
ATOM   3806  CB  ARG D 256      68.595  -2.428 -28.418  1.00  0.00           C
ATOM   3807  CG  ARG D 256      69.635  -2.899 -29.422  1.00  0.00           C
ATOM   3808  CD  ARG D 256      70.995  -2.416 -29.072  1.00  0.00           C
ATOM   3809  NE  ARG D 256      71.993  -2.865 -30.028  1.00  0.00           N
ATOM   3810  CZ  ARG D 256      73.286  -2.483 -30.021  1.00  0.00           C
ATOM   3811  NH1 ARG D 256      73.720  -1.648 -29.104  1.00  0.00           N
ATOM   3812  NH2 ARG D 256      74.117  -2.950 -30.936  1.00  0.00           N
ATOM   3813  H   ARG D 256      66.833  -1.328 -30.147  1.00  0.00           H
ATOM   3814  HA  ARG D 256      67.161  -3.946 -28.806  1.00  0.00           H
ATOM   3815 1HB  ARG D 256      68.645  -1.341 -28.377  1.00  0.00           H
ATOM   3816 2HB  ARG D 256      68.887  -2.806 -27.439  1.00  0.00           H
ATOM   3817 1HG  ARG D 256      69.653  -3.989 -29.444  1.00  0.00           H
ATOM   3818 2HG  ARG D 256      69.382  -2.521 -30.413  1.00  0.00           H
ATOM   3819 1HD  ARG D 256      71.001  -1.326 -29.058  1.00  0.00           H
ATOM   3820 2HD  ARG D 256      71.272  -2.791 -28.088  1.00  0.00           H
ATOM   3821  HE  ARG D 256      71.697  -3.509 -30.749  1.00  0.00           H
ATOM   3822 1HH1 ARG D 256      73.084  -1.292 -28.405  1.00  0.00           H
ATOM   3823 2HH1 ARG D 256      74.688  -1.362 -29.100  1.00  0.00           H
ATOM   3824 1HH2 ARG D 256      73.784  -3.593 -31.642  1.00  0.00           H
ATOM   3825 2HH2 ARG D 256      75.086  -2.664 -30.932  1.00  0.00           H
ATOM   3826  N   LEU D 257      65.378  -3.248 -27.135  1.00  0.00           N
ATOM   3827  CA  LEU D 257      64.336  -2.778 -26.269  1.00  0.00           C
ATOM   3828  C   LEU D 257      64.321  -3.602 -25.021  1.00  0.00           C
ATOM   3829  O   LEU D 257      65.145  -4.498 -24.842  1.00  0.00           O
ATOM   3830  CB  LEU D 257      62.973  -2.853 -26.968  1.00  0.00           C
ATOM   3831  CG  LEU D 257      62.854  -2.068 -28.280  1.00  0.00           C
ATOM   3832  CD1 LEU D 257      61.526  -2.396 -28.951  1.00  0.00           C
ATOM   3833  CD2 LEU D 257      62.968  -0.578 -27.994  1.00  0.00           C
ATOM   3834  H   LEU D 257      65.458  -4.238 -27.316  1.00  0.00           H
ATOM   3835  HA  LEU D 257      64.539  -1.738 -26.017  1.00  0.00           H
ATOM   3836 1HB  LEU D 257      62.750  -3.897 -27.185  1.00  0.00           H
ATOM   3837 2HB  LEU D 257      62.211  -2.475 -26.286  1.00  0.00           H
ATOM   3838  HG  LEU D 257      63.653  -2.369 -28.959  1.00  0.00           H
ATOM   3839 1HD1 LEU D 257      61.442  -1.840 -29.884  1.00  0.00           H
ATOM   3840 2HD1 LEU D 257      61.480  -3.465 -29.163  1.00  0.00           H
ATOM   3841 3HD1 LEU D 257      60.707  -2.122 -28.289  1.00  0.00           H
ATOM   3842 1HD2 LEU D 257      62.883  -0.020 -28.927  1.00  0.00           H
ATOM   3843 2HD2 LEU D 257      62.168  -0.276 -27.318  1.00  0.00           H
ATOM   3844 3HD2 LEU D 257      63.932  -0.370 -27.531  1.00  0.00           H
ATOM   3845  N   GLU D 258      63.394  -3.277 -24.096  1.00  0.00           N
ATOM   3846  CA  GLU D 258      63.245  -4.056 -22.900  1.00  0.00           C
ATOM   3847  C   GLU D 258      61.904  -4.717 -22.942  1.00  0.00           C
ATOM   3848  O   GLU D 258      60.924  -4.134 -23.404  1.00  0.00           O
ATOM   3849  CB  GLU D 258      63.377  -3.186 -21.648  1.00  0.00           C
ATOM   3850  CG  GLU D 258      64.755  -2.571 -21.452  1.00  0.00           C
ATOM   3851  CD  GLU D 258      64.851  -1.737 -20.205  1.00  0.00           C
ATOM   3852  OE1 GLU D 258      63.855  -1.573 -19.545  1.00  0.00           O
ATOM   3853  OE2 GLU D 258      65.924  -1.262 -19.914  1.00  0.00           O
ATOM   3854  H   GLU D 258      62.794  -2.478 -24.240  1.00  0.00           H
ATOM   3855  HA  GLU D 258      64.034  -4.809 -22.877  1.00  0.00           H
ATOM   3856 1HB  GLU D 258      62.651  -2.374 -21.692  1.00  0.00           H
ATOM   3857 2HB  GLU D 258      63.148  -3.782 -20.765  1.00  0.00           H
ATOM   3858 1HG  GLU D 258      65.494  -3.370 -21.398  1.00  0.00           H
ATOM   3859 2HG  GLU D 258      64.992  -1.953 -22.317  1.00  0.00           H
ATOM   3860  N   ALA D 259      61.836  -5.977 -22.463  1.00  0.00           N
ATOM   3861  CA  ALA D 259      60.620  -6.723 -22.578  1.00  0.00           C
ATOM   3862  C   ALA D 259      60.218  -7.250 -21.235  1.00  0.00           C
ATOM   3863  O   ALA D 259      61.056  -7.569 -20.391  1.00  0.00           O
ATOM   3864  CB  ALA D 259      60.778  -7.860 -23.577  1.00  0.00           C
ATOM   3865  H   ALA D 259      62.637  -6.406 -22.021  1.00  0.00           H
ATOM   3866  HA  ALA D 259      59.842  -6.049 -22.935  1.00  0.00           H
ATOM   3867 1HB  ALA D 259      59.845  -8.420 -23.641  1.00  0.00           H
ATOM   3868 2HB  ALA D 259      61.024  -7.451 -24.557  1.00  0.00           H
ATOM   3869 3HB  ALA D 259      61.577  -8.523 -23.250  1.00  0.00           H
ATOM   3870  N   ALA D 260      58.889  -7.319 -21.005  1.00  0.00           N
ATOM   3871  CA  ALA D 260      58.359  -7.848 -19.781  1.00  0.00           C
ATOM   3872  C   ALA D 260      57.858  -9.210 -20.132  1.00  0.00           C
ATOM   3873  O   ALA D 260      57.019  -9.355 -21.022  1.00  0.00           O
ATOM   3874  CB  ALA D 260      57.256  -6.971 -19.206  1.00  0.00           C
ATOM   3875  H   ALA D 260      58.252  -6.988 -21.715  1.00  0.00           H
ATOM   3876  HA  ALA D 260      59.169  -7.893 -19.053  1.00  0.00           H
ATOM   3877 1HB  ALA D 260      56.849  -7.440 -18.310  1.00  0.00           H
ATOM   3878 2HB  ALA D 260      57.665  -5.994 -18.949  1.00  0.00           H
ATOM   3879 3HB  ALA D 260      56.465  -6.851 -19.944  1.00  0.00           H
ATOM   3880  N   CYS D 261      58.347 -10.247 -19.421  1.00  0.00           N
ATOM   3881  CA  CYS D 261      58.059 -11.592 -19.822  1.00  0.00           C
ATOM   3882  C   CYS D 261      57.496 -12.333 -18.653  1.00  0.00           C
ATOM   3883  O   CYS D 261      57.764 -12.004 -17.499  1.00  0.00           O
ATOM   3884  CB  CYS D 261      59.325 -12.352 -20.244  1.00  0.00           C
ATOM   3885  SG  CYS D 261      60.215 -11.536 -21.601  1.00  0.00           S
ATOM   3886  H   CYS D 261      58.919 -10.089 -18.604  1.00  0.00           H
ATOM   3887  HA  CYS D 261      57.386 -11.561 -20.679  1.00  0.00           H
ATOM   3888 1HB  CYS D 261      59.996 -12.443 -19.390  1.00  0.00           H
ATOM   3889 2HB  CYS D 261      59.056 -13.360 -20.558  1.00  0.00           H
ATOM   3890  N   ASN D 262      56.687 -13.372 -18.947  1.00  0.00           N
ATOM   3891  CA  ASN D 262      56.124 -14.220 -17.938  1.00  0.00           C
ATOM   3892  C   ASN D 262      57.281 -14.684 -17.063  1.00  0.00           C
ATOM   3893  O   ASN D 262      57.195 -14.511 -15.817  1.00  0.00           O
ATOM   3894  OXT ASN D 262      58.242 -15.199 -17.563  1.00  0.00           O
ATOM   3895  CB  ASN D 262      55.366 -15.385 -18.548  1.00  0.00           C
ATOM   3896  CG  ASN D 262      54.604 -16.178 -17.522  1.00  0.00           C
ATOM   3897  OD1 ASN D 262      55.182 -16.675 -16.549  1.00  0.00           O
ATOM   3898  ND2 ASN D 262      53.317 -16.307 -17.722  1.00  0.00           N
ATOM   3899  H   ASN D 262      56.474 -13.553 -19.917  1.00  0.00           H
ATOM   3900  HA  ASN D 262      55.422 -13.632 -17.344  1.00  0.00           H
ATOM   3901 1HB  ASN D 262      54.665 -15.012 -19.296  1.00  0.00           H
ATOM   3902 2HB  ASN D 262      56.065 -16.048 -19.057  1.00  0.00           H
ATOM   3903 1HD2 ASN D 262      52.759 -16.824 -17.072  1.00  0.00           H
ATOM   3904 2HD2 ASN D 262      52.891 -15.888 -18.523  1.00  0.00           H
CONECT  649 1765
CONECT 1765  649
CONECT  992 3498
CONECT 3498  992
CONECT 1640 2655
CONECT 2655 1640
CONECT 1833 2472
CONECT 2472 1833
CONECT 2710 2872
CONECT 2872 2710
CONECT 2922 3124
CONECT 3124 2922
CONECT 3268 3885
CONECT 3885 3268
CONECT 1095 1502
CONECT 1502 1095
END
