# Supplementary material for: Flexibility and intrinsic disorder are conserved features of hepatitis C virus E2 glycoprotein
Source: PLoS Comput Biol. 2020 Feb 28;16(2):e1007710. doi: 10.1371/journal.pcbi.1007710 (PMC7065822; doi:10.1371/journal.pcbi.1007710)
Supplement: S2 File — Final model of 1b09 E2 ectodomain used in this study. (PDB) [file pcbi.1007710.s011.pdb]

USER  MOD reduce.3.3.160602 H: found=0, std=0, add=1912, rem=0, adj=60
SSBOND *** CYS D   46    CYS D  120                          1555   1555  2.02
SSBOND *** CYS D   69    CYS D  237                          1555   1555  2.04
SSBOND *** CYS D   76    CYS D  103                          1555   1555  2.03
SSBOND *** CYS D  111    CYS D  181                          1555   1555  2.04
SSBOND *** CYS D  125    CYS D  169                          1555   1555  2.04
SSBOND *** CYS D  186    CYS D  214                          1555   1555  2.01
SSBOND *** CYS D  198    CYS D  202                          1555   1555  2.03
SSBOND *** CYS D  224    CYS D  261                          1555   1555  2.06
USER  MOD -----------------------------------------------------------------
USER  MOD scores for adjustable sidechains, with "set" totals for H,N and Q
USER  MOD "o" means original, "f" means flipped, "180deg" is methyl default
USER  MOD "!" flags a clash with an overlap of 0.40A or greater
USER  MOD flip categories: "K"=keep, "C"=clashes, "X"=uncertain, "F"=flip
USER  MOD Set 1.1: D 170 THR OG1 :   rot -162:sc=   0.502
USER  MOD Set 1.2: D 180 THR OG1 :   rot   29:sc=    1.12
USER  MOD Set 1.3: D 235 TYR OH  :   rot  180:sc=   0.453
USER  MOD Set 2.1: D 228 TYR OH  :   rot -179:sc=    1.24
USER  MOD Set 2.2: D 234 HIS     :     no HD1:sc=    1.03  K(o=2.3,f=-3.8!)
USER  MOD Set 3.1: D 173 ASN     :      amide:sc=   0.468! C(o=0.69!,f=-10!)
USER  MOD Set 3.2: D 175 THR OG1 :   rot   -2:sc=    0.22
USER  MOD Set 4.1: D 149 ASN     :      amide:sc=  -0.391  K(o=-0.41,f=-9.2!)
USER  MOD Set 4.2: D 151 THR OG1 :   rot  180:sc= -0.0169
USER  MOD Set 5.1: D 135 THR OG1 :   rot   89:sc=   0.569
USER  MOD Set 5.2: D 143 THR OG1 :   rot  180:sc=   0.519
USER  MOD Set 6.1: D  90 THR OG1 :   rot  180:sc=  -0.807
USER  MOD Set 6.2: D 187 ASN     :      amide:sc=   0.108  K(o=-0.7,f=-1.5)
USER  MOD Set 7.1: D  65 ASN     :      amide:sc=   0.639  K(o=1.9,f=-9.6!)
USER  MOD Set 7.2: D  67 SER OG  :   rot  -95:sc=    1.28
USER  MOD Set 8.1: D  47 ASN     :      amide:sc= -0.0787  K(o=-0.079,f=-1.8!)
USER  MOD Set 8.2: D  49 SER OG  :   rot  180:sc=       0
USER  MOD Single : D   1 SER N   :NH3+   -177:sc=       0   (180deg=-0.00659)
USER  MOD Single : D   1 SER OG  :   rot  160:sc=   0.252
USER  MOD Single : D   2 THR OG1 :   rot  153:sc=    1.26
USER  MOD Single : D   3 HIS     :     no HD1:sc= -0.0436  X(o=-0.044,f=-0.46)
USER  MOD Single : D   5 THR OG1 :   rot  180:sc=   0.214
USER  MOD Single : D   8 THR OG1 :   rot  180:sc=       0
USER  MOD Single : D  10 SER OG  :   rot  -45:sc=     1.3
USER  MOD Single : D  11 HIS     :     no HD1:sc= -0.0562  X(o=-0.056,f=-0.021)
USER  MOD Single : D  12 THR OG1 :   rot  -89:sc=    1.29
USER  MOD Single : D  13 THR OG1 :   rot   -4:sc=   0.646
USER  MOD Single : D  15 HIS     :     no HD1:sc=   0.518  K(o=0.52,f=-2.4!)
USER  MOD Single : D  18 SER OG  :   rot   73:sc=   0.763
USER  MOD Single : D  21 SER OG  :   rot  180:sc=       0
USER  MOD Single : D  22 SER OG  :   rot  180:sc=       0
USER  MOD Single : D  25 SER OG  :   rot -122:sc=    1.27
USER  MOD Single : D  26 GLN     :      amide:sc=  -0.121  X(o=-0.12,f=-0.17)
USER  MOD Single : D  29 GLN     :      amide:sc=       0  K(o=0,f=-0.66)
USER  MOD Single : D  32 ASN     :      amide:sc=  -0.929! C(o=-0.93!,f=-13!)
USER  MOD Single : D  33 THR OG1 :   rot  180:sc=       0
USER  MOD Single : D  34 ASN     :      amide:sc= -0.0771  K(o=-0.077,f=-1.8!)
USER  MOD Single : D  36 SER OG  :   rot  180:sc=       0
USER  MOD Single : D  38 HIS     :     no HD1:sc=       0  X(o=0,f=0)
USER  MOD Single : D  40 ASN     :      amide:sc=   -1.55  K(o=-1.6,f=-5.6!)
USER  MOD Single : D  42 THR OG1 :   rot   33:sc= -0.0226
USER  MOD Single : D  45 ASN     :      amide:sc=   0.949  K(o=0.95,f=-0.0059)
USER  MOD Single : D  51 HIS     :     no HD1:sc=       0  X(o=0,f=0)
USER  MOD Single : D  52 THR OG1 :   rot  -58:sc=-0.000714
USER  MOD Single : D  60 TYR OH  :   rot  180:sc=       0
USER  MOD Single : D  61 THR OG1 :   rot   -1:sc=    0.82
USER  MOD Single : D  62 HIS     :     no HD1:sc=  -0.202  K(o=-0.2,f=-1.7!)
USER  MOD Single : D  63 LYS NZ  :NH3+    180:sc=       0   (180deg=0)
USER  MOD Single : D  75 HIS     :     no HD1:sc=-0.00576  X(o=-0.0058,f=0)
USER  MOD Single : D  84 GLN     :      amide:sc=  -0.662  K(o=-0.66,f=-3.8!)
USER  MOD Single : D  91 TYR OH  :   rot  180:sc=  -0.192
USER  MOD Single : D  95 HIS     :     no HE2:sc=  0.0203  K(o=0.02,f=-1)
USER  MOD Single : D  97 SER OG  :   rot  180:sc=       0
USER  MOD Single : D  99 GLN     :      amide:sc=       0  X(o=0,f=-0.022)
USER  MOD Single : D 102 TYR OH  :   rot   43:sc=   0.117
USER  MOD Single : D 105 HIS     :     no HE2:sc=   -0.13  K(o=-0.13,f=-0.87)
USER  MOD Single : D 106 TYR OH  :   rot  180:sc=       0
USER  MOD Single : D 110 GLN     :      amide:sc=       0  X(o=0,f=-0.041)
USER  MOD Single : D 113 THR OG1 :   rot  180:sc=       0
USER  MOD Single : D 117 SER OG  :   rot  180:sc=       0
USER  MOD Single : D 118 GLN     :      amide:sc= -0.0011  K(o=-0.0011,f=-1.5!)
USER  MOD Single : D 124 TYR OH  :   rot    9:sc=  0.0562
USER  MOD Single : D 127 THR OG1 :   rot  -79:sc=   0.216
USER  MOD Single : D 129 SER OG  :   rot  180:sc=       0
USER  MOD Single : D 136 THR OG1 :   rot   89:sc=   0.272
USER  MOD Single : D 144 TYR OH  :   rot  180:sc=       0
USER  MOD Single : D 145 THR OG1 :   rot  180:sc=       0
USER  MOD Single : D 157 ASN     :      amide:sc=  -0.899  K(o=-0.9,f=-2.8!)
USER  MOD Single : D 158 ASN     :      amide:sc=   0.151  K(o=0.15,f=-2.1)
USER  MOD Single : D 159 THR OG1 :   rot  180:sc=   -1.37
USER  MOD Single : D 163 GLN     :      amide:sc=   -1.17  K(o=-1.2,f=-3.2!)
USER  MOD Single : D 165 ASN     :      amide:sc=   0.509  K(o=0.51,f=-11!)
USER  MOD Single : D 174 SER OG  :   rot  -60:sc=   0.905
USER  MOD Single : D 178 THR OG1 :   rot -160:sc=   0.712
USER  MOD Single : D 179 LYS NZ  :NH3+    180:sc=       0   (180deg=0)
USER  MOD Single : D 193 ASN     :      amide:sc=  -0.226  K(o=-0.23,f=-2!)
USER  MOD Single : D 194 ASN     :      amide:sc=   -1.58  K(o=-1.6,f=-8.9!)
USER  MOD Single : D 195 THR OG1 :   rot  139:sc=   0.685
USER  MOD Single : D 197 THR OG1 :   rot  180:sc=       0
USER  MOD Single : D 200 THR OG1 :   rot   87:sc=    1.32
USER  MOD Single : D 205 LYS NZ  :NH3+   -164:sc=    0.88   (180deg=0.729)
USER  MOD Single : D 206 HIS     :     no HD1:sc=  -0.119  K(o=-0.12,f=-6.2!)
USER  MOD Single : D 210 THR OG1 :   rot  180:sc=  0.0063
USER  MOD Single : D 211 TYR OH  :   rot   -3:sc=   0.952
USER  MOD Single : D 212 THR OG1 :   rot  180:sc=       0
USER  MOD Single : D 213 LYS NZ  :NH3+   -171:sc=  -0.146   (180deg=-0.188)
USER  MOD Single : D 216 SER OG  :   rot   63:sc= -0.0829
USER  MOD Single : D 221 THR OG1 :   rot  180:sc= 0.00963
USER  MOD Single : D 230 TYR OH  :   rot  180:sc=       0
USER  MOD Single : D 238 THR OG1 :   rot  -13:sc=   0.406
USER  MOD Single : D 240 ASN     :      amide:sc= -0.0285  K(o=-0.028,f=-1.2!)
USER  MOD Single : D 242 THR OG1 :   rot   92:sc=  0.0599
USER  MOD Single : D 245 LYS NZ  :NH3+    180:sc=       0   (180deg=0)
USER  MOD Single : D 249 TYR OH  :   rot  180:sc=       0
USER  MOD Single : D 255 HIS     :     no HD1:sc=   -1.34  X(o=-1.3,f=-1)
USER  MOD Single : D 258 ASN     :      amide:sc=-0.00658  K(o=-0.0066,f=-1.4)
USER  MOD Single : D 262 ASN     :      amide:sc=  -0.197  K(o=-0.2,f=-1.8)
USER  MOD -----------------------------------------------------------------
ATOM      1  N   SER D   1      13.537   8.658  -2.921  1.00  0.00           N
ATOM      2  CA  SER D   1      12.374   9.190  -2.170  1.00  0.00           C
ATOM      3  C   SER D   1      11.404   9.826  -3.099  1.00  0.00           C
ATOM      4  O   SER D   1      10.209   9.527  -3.071  1.00  0.00           O
ATOM      5  CB  SER D   1      12.809  10.208  -1.133  1.00  0.00           C
ATOM      6  OG  SER D   1      13.587   9.606  -0.135  1.00  0.00           O
ATOM      0  H1  SER D   1      14.088   8.242  -2.359  1.00  0.00           H   new
ATOM      0  H2  SER D   1      13.254   8.083  -3.539  1.00  0.00           H   new
ATOM      0  H3  SER D   1      13.968   9.329  -3.316  1.00  0.00           H   new
ATOM      0  HA  SER D   1      11.952   8.443  -1.718  1.00  0.00           H   new
ATOM      0  HB2 SER D   1      13.317  10.915  -1.562  1.00  0.00           H   new
ATOM      0  HB3 SER D   1      12.028  10.622  -0.734  1.00  0.00           H   new
ATOM      0  HG  SER D   1      14.038  10.193   0.262  1.00  0.00           H   new
ATOM     14  N   THR D   2      11.908  10.721  -3.970  1.00  0.00           N
ATOM     15  CA  THR D   2      11.056  11.390  -4.904  1.00  0.00           C
ATOM     16  C   THR D   2      11.078  10.622  -6.180  1.00  0.00           C
ATOM     17  O   THR D   2      10.080  10.568  -6.899  1.00  0.00           O
ATOM     18  CB  THR D   2      11.495  12.846  -5.147  1.00  0.00           C
ATOM     19  OG1 THR D   2      12.822  12.864  -5.689  1.00  0.00           O
ATOM     20  CG2 THR D   2      11.472  13.634  -3.846  1.00  0.00           C
ATOM      0  H   THR D   2      12.739  10.938  -4.018  1.00  0.00           H   new
ATOM      0  HA  THR D   2      10.157  11.428  -4.541  1.00  0.00           H   new
ATOM      0  HB  THR D   2      10.878  13.255  -5.773  1.00  0.00           H   new
ATOM      0  HG1 THR D   2      12.926  13.557  -6.153  1.00  0.00           H   new
ATOM      0 HG21 THR D   2      11.751  14.547  -4.016  1.00  0.00           H   new
ATOM      0 HG22 THR D   2      10.573  13.633  -3.483  1.00  0.00           H   new
ATOM      0 HG23 THR D   2      12.078  13.225  -3.209  1.00  0.00           H   new
ATOM     28  N   HIE D   3      12.224   9.982  -6.483  1.00  0.00           N
ATOM     29  CA  HIE D   3      12.286   9.128  -7.627  1.00  0.00           C
ATOM     30  C   HIE D   3      11.562   7.870  -7.296  1.00  0.00           C
ATOM     31  O   HIE D   3      11.719   7.320  -6.206  1.00  0.00           O
ATOM     32  CB  HIE D   3      13.732   8.823  -8.029  1.00  0.00           C
ATOM     33  CG  HIE D   3      13.853   8.077  -9.322  1.00  0.00           C
ATOM     34  ND1 HIE D   3      13.634   6.719  -9.420  1.00  0.00           N
ATOM     35  CD2 HIE D   3      14.169   8.498 -10.568  1.00  0.00           C
ATOM     36  CE1 HIE D   3      13.810   6.337 -10.673  1.00  0.00           C
ATOM     37  NE2 HIE D   3      14.136   7.398 -11.389  1.00  0.00           N
ATOM      0  H   HIE D   3      12.954  10.043  -6.032  1.00  0.00           H   new
ATOM      0  HA  HIE D   3      11.873   9.573  -8.384  1.00  0.00           H   new
ATOM      0  HB2 HIE D   3      14.223   9.657  -8.099  1.00  0.00           H   new
ATOM      0  HB3 HIE D   3      14.152   8.305  -7.325  1.00  0.00           H   new
ATOM      0  HD2 HIE D   3      14.371   9.370 -10.821  1.00  0.00           H   new
ATOM      0  HE1 HIE D   3      13.720   5.469 -10.995  1.00  0.00           H   new
ATOM      0  HE2 HIE D   3      14.301   7.400 -12.233  1.00  0.00           H   new
ATOM     45  N   VAL D   4      10.719   7.391  -8.231  1.00  0.00           N
ATOM     46  CA  VAL D   4      10.045   6.159  -7.972  1.00  0.00           C
ATOM     47  C   VAL D   4      10.110   5.384  -9.246  1.00  0.00           C
ATOM     48  O   VAL D   4      10.298   5.951 -10.320  1.00  0.00           O
ATOM     49  CB  VAL D   4       8.581   6.386  -7.548  1.00  0.00           C
ATOM     50  CG1 VAL D   4       8.519   7.199  -6.263  1.00  0.00           C
ATOM     51  CG2 VAL D   4       7.821   7.085  -8.665  1.00  0.00           C
ATOM      0  H   VAL D   4      10.544   7.764  -8.986  1.00  0.00           H   new
ATOM      0  HA  VAL D   4      10.465   5.685  -7.238  1.00  0.00           H   new
ATOM      0  HB  VAL D   4       8.165   5.526  -7.380  1.00  0.00           H   new
ATOM      0 HG11 VAL D   4       7.592   7.333  -6.009  1.00  0.00           H   new
ATOM      0 HG12 VAL D   4       8.982   6.723  -5.556  1.00  0.00           H   new
ATOM      0 HG13 VAL D   4       8.943   8.060  -6.404  1.00  0.00           H   new
ATOM      0 HG21 VAL D   4       6.901   7.225  -8.392  1.00  0.00           H   new
ATOM      0 HG22 VAL D   4       8.236   7.941  -8.852  1.00  0.00           H   new
ATOM      0 HG23 VAL D   4       7.841   6.535  -9.464  1.00  0.00           H   new
ATOM     61  N   THR D   5       9.963   4.052  -9.153  1.00  0.00           N
ATOM     62  CA  THR D   5       9.939   3.258 -10.342  1.00  0.00           C
ATOM     63  C   THR D   5       8.500   2.947 -10.540  1.00  0.00           C
ATOM     64  O   THR D   5       8.079   2.662 -11.660  1.00  0.00           O
ATOM     65  CB  THR D   5      10.656   1.942 -10.230  1.00  0.00           C
ATOM     66  OG1 THR D   5      10.046   1.141  -9.229  1.00  0.00           O
ATOM     67  CG2 THR D   5      12.136   2.187  -9.888  1.00  0.00           C
ATOM      0  H   THR D   5       9.879   3.616  -8.417  1.00  0.00           H   new
ATOM      0  HA  THR D   5      10.378   3.747 -11.056  1.00  0.00           H   new
ATOM      0  HB  THR D   5      10.601   1.474 -11.078  1.00  0.00           H   new
ATOM      0  HG1 THR D   5      10.450   0.407  -9.172  1.00  0.00           H   new
ATOM      0 HG21 THR D   5      12.597   1.336  -9.816  1.00  0.00           H   new
ATOM      0 HG22 THR D   5      12.546   2.719 -10.588  1.00  0.00           H   new
ATOM      0 HG23 THR D   5      12.199   2.661  -9.044  1.00  0.00           H   new
ATOM     75  N   GLY D   6       7.704   2.951  -9.458  1.00  0.00           N
ATOM     76  CA  GLY D   6       6.325   2.653  -9.685  1.00  0.00           C
ATOM     77  C   GLY D   6       6.143   1.174  -9.740  1.00  0.00           C
ATOM     78  O   GLY D   6       5.111   0.666 -10.177  1.00  0.00           O
ATOM      0  H   GLY D   6       7.939   3.114  -8.647  1.00  0.00           H   new
ATOM      0  HA2 GLY D   6       5.781   3.030  -8.976  1.00  0.00           H   new
ATOM      0  HA3 GLY D   6       6.029   3.057 -10.516  1.00  0.00           H   new
ATOM     82  N   GLY D   7       7.176   0.453  -9.266  1.00  0.00           N
ATOM     83  CA  GLY D   7       7.181  -0.976  -9.240  1.00  0.00           C
ATOM     84  C   GLY D   7       6.335  -1.355  -8.072  1.00  0.00           C
ATOM     85  O   GLY D   7       5.618  -2.353  -8.116  1.00  0.00           O
ATOM      0  H   GLY D   7       7.893   0.808  -8.951  1.00  0.00           H   new
ATOM      0  HA2 GLY D   7       6.823  -1.342 -10.064  1.00  0.00           H   new
ATOM      0  HA3 GLY D   7       8.083  -1.321  -9.145  1.00  0.00           H   new
ATOM     89  N   THR D   8       6.388  -0.555  -6.992  1.00  0.00           N
ATOM     90  CA  THR D   8       5.674  -0.919  -5.807  1.00  0.00           C
ATOM     91  C   THR D   8       4.309  -0.340  -5.942  1.00  0.00           C
ATOM     92  O   THR D   8       3.420  -0.634  -5.144  1.00  0.00           O
ATOM     93  CB  THR D   8       6.360  -0.408  -4.526  1.00  0.00           C
ATOM     94  OG1 THR D   8       6.412   1.024  -4.548  1.00  0.00           O
ATOM     95  CG2 THR D   8       7.772  -0.962  -4.420  1.00  0.00           C
ATOM      0  H   THR D   8       6.828   0.183  -6.946  1.00  0.00           H   new
ATOM      0  HA  THR D   8       5.647  -1.885  -5.720  1.00  0.00           H   new
ATOM      0  HB  THR D   8       5.847  -0.707  -3.759  1.00  0.00           H   new
ATOM      0  HG1 THR D   8       6.785   1.302  -3.848  1.00  0.00           H   new
ATOM      0 HG21 THR D   8       8.190  -0.631  -3.609  1.00  0.00           H   new
ATOM      0 HG22 THR D   8       7.738  -1.931  -4.394  1.00  0.00           H   new
ATOM      0 HG23 THR D   8       8.290  -0.678  -5.189  1.00  0.00           H   new
ATOM    103  N   ALA D   9       4.112   0.527  -6.953  1.00  0.00           N
ATOM    104  CA  ALA D   9       2.801   1.053  -7.176  1.00  0.00           C
ATOM    105  C   ALA D   9       2.030   0.024  -7.929  1.00  0.00           C
ATOM    106  O   ALA D   9       0.805  -0.041  -7.841  1.00  0.00           O
ATOM    107  CB  ALA D   9       2.784   2.341  -8.017  1.00  0.00           C
ATOM      0  H   ALA D   9       4.720   0.803  -7.495  1.00  0.00           H   new
ATOM      0  HA  ALA D   9       2.425   1.267  -6.308  1.00  0.00           H   new
ATOM      0  HB1 ALA D   9       1.869   2.642  -8.130  1.00  0.00           H   new
ATOM      0  HB2 ALA D   9       3.297   3.029  -7.566  1.00  0.00           H   new
ATOM      0  HB3 ALA D   9       3.175   2.165  -8.887  1.00  0.00           H   new
ATOM    113  N   SER D  10       2.744  -0.800  -8.718  1.00  0.00           N
ATOM    114  CA  SER D  10       2.098  -1.841  -9.454  1.00  0.00           C
ATOM    115  C   SER D  10       1.823  -2.972  -8.519  1.00  0.00           C
ATOM    116  O   SER D  10       0.936  -3.794  -8.749  1.00  0.00           O
ATOM    117  CB  SER D  10       2.961  -2.305 -10.611  1.00  0.00           C
ATOM    118  OG  SER D  10       4.115  -2.951 -10.149  1.00  0.00           O
ATOM      0  H   SER D  10       3.596  -0.755  -8.825  1.00  0.00           H   new
ATOM      0  HA  SER D  10       1.268  -1.508  -9.829  1.00  0.00           H   new
ATOM      0  HB2 SER D  10       2.453  -2.908 -11.176  1.00  0.00           H   new
ATOM      0  HB3 SER D  10       3.210  -1.544 -11.159  1.00  0.00           H   new
ATOM      0  HG  SER D  10       4.455  -2.505  -9.523  1.00  0.00           H   new
ATOM    124  N   HIE D  11       2.613  -3.038  -7.432  1.00  0.00           N
ATOM    125  CA  HIE D  11       2.476  -4.063  -6.443  1.00  0.00           C
ATOM    126  C   HIE D  11       1.308  -3.738  -5.574  1.00  0.00           C
ATOM    127  O   HIE D  11       0.597  -4.627  -5.107  1.00  0.00           O
ATOM    128  CB  HIE D  11       3.745  -4.199  -5.596  1.00  0.00           C
ATOM    129  CG  HIE D  11       4.911  -4.764  -6.346  1.00  0.00           C
ATOM    130  ND1 HIE D  11       6.202  -4.714  -5.862  1.00  0.00           N
ATOM    131  CD2 HIE D  11       4.982  -5.390  -7.544  1.00  0.00           C
ATOM    132  CE1 HIE D  11       7.016  -5.286  -6.731  1.00  0.00           C
ATOM    133  NE2 HIE D  11       6.301  -5.704  -7.760  1.00  0.00           N
ATOM      0  H   HIE D  11       3.241  -2.475  -7.267  1.00  0.00           H   new
ATOM      0  HA  HIE D  11       2.334  -4.912  -6.889  1.00  0.00           H   new
ATOM      0  HB2 HIE D  11       3.987  -3.327  -5.247  1.00  0.00           H   new
ATOM      0  HB3 HIE D  11       3.556  -4.767  -4.833  1.00  0.00           H   new
ATOM      0  HD2 HIE D  11       4.270  -5.573  -8.114  1.00  0.00           H   new
ATOM      0  HE1 HIE D  11       7.936  -5.379  -6.635  1.00  0.00           H   new
ATOM      0  HE2 HIE D  11       6.611  -6.108  -8.453  1.00  0.00           H   new
ATOM    141  N   THR D  12       1.108  -2.432  -5.303  1.00  0.00           N
ATOM    142  CA  THR D  12       0.102  -2.028  -4.366  1.00  0.00           C
ATOM    143  C   THR D  12      -1.012  -1.410  -5.151  1.00  0.00           C
ATOM    144  O   THR D  12      -1.706  -0.519  -4.660  1.00  0.00           O
ATOM    145  CB  THR D  12       0.645  -1.035  -3.321  1.00  0.00           C
ATOM    146  OG1 THR D  12       1.188   0.113  -3.985  1.00  0.00           O
ATOM    147  CG2 THR D  12       1.730  -1.688  -2.478  1.00  0.00           C
ATOM      0  H   THR D  12       1.552  -1.787  -5.659  1.00  0.00           H   new
ATOM      0  HA  THR D  12      -0.207  -2.801  -3.868  1.00  0.00           H   new
ATOM      0  HB  THR D  12      -0.085  -0.766  -2.741  1.00  0.00           H   new
ATOM      0  HG1 THR D  12       1.998  -0.023  -4.163  1.00  0.00           H   new
ATOM      0 HG21 THR D  12       2.061  -1.051  -1.826  1.00  0.00           H   new
ATOM      0 HG22 THR D  12       1.363  -2.459  -2.018  1.00  0.00           H   new
ATOM      0 HG23 THR D  12       2.459  -1.971  -3.052  1.00  0.00           H   new
ATOM    155  N   THR D  13      -1.202  -1.853  -6.410  1.00  0.00           N
ATOM    156  CA  THR D  13      -2.285  -1.333  -7.198  1.00  0.00           C
ATOM    157  C   THR D  13      -3.559  -1.791  -6.564  1.00  0.00           C
ATOM    158  O   THR D  13      -4.572  -1.094  -6.605  1.00  0.00           O
ATOM    159  CB  THR D  13      -2.215  -1.798  -8.665  1.00  0.00           C
ATOM    160  OG1 THR D  13      -1.011  -1.306  -9.268  1.00  0.00           O
ATOM    161  CG2 THR D  13      -3.415  -1.285  -9.445  1.00  0.00           C
ATOM      0  H   THR D  13      -0.714  -2.443  -6.802  1.00  0.00           H   new
ATOM      0  HA  THR D  13      -2.232  -0.365  -7.218  1.00  0.00           H   new
ATOM      0  HB  THR D  13      -2.220  -2.768  -8.683  1.00  0.00           H   new
ATOM      0  HG1 THR D  13      -0.605  -0.813  -8.722  1.00  0.00           H   new
ATOM      0 HG21 THR D  13      -3.356  -1.586 -10.365  1.00  0.00           H   new
ATOM      0 HG22 THR D  13      -4.231  -1.626  -9.046  1.00  0.00           H   new
ATOM      0 HG23 THR D  13      -3.425  -0.315  -9.423  1.00  0.00           H   new
ATOM    169  N   ARG D  14      -3.549  -3.001  -5.974  1.00  0.00           N
ATOM    170  CA  ARG D  14      -4.754  -3.545  -5.423  1.00  0.00           C
ATOM    171  C   ARG D  14      -5.097  -2.756  -4.203  1.00  0.00           C
ATOM    172  O   ARG D  14      -6.260  -2.654  -3.816  1.00  0.00           O
ATOM    173  CB  ARG D  14      -4.593  -5.016  -5.066  1.00  0.00           C
ATOM    174  CG  ARG D  14      -3.656  -5.292  -3.901  1.00  0.00           C
ATOM    175  CD  ARG D  14      -3.467  -6.749  -3.682  1.00  0.00           C
ATOM    176  NE  ARG D  14      -2.628  -7.020  -2.526  1.00  0.00           N
ATOM    177  CZ  ARG D  14      -2.229  -8.247  -2.140  1.00  0.00           C
ATOM    178  NH1 ARG D  14      -2.599  -9.305  -2.828  1.00  0.00           N
ATOM    179  NH2 ARG D  14      -1.465  -8.389  -1.071  1.00  0.00           N
ATOM      0  H   ARG D  14      -2.854  -3.500  -5.894  1.00  0.00           H   new
ATOM      0  HA  ARG D  14      -5.463  -3.488  -6.082  1.00  0.00           H   new
ATOM      0  HB2 ARG D  14      -5.466  -5.382  -4.856  1.00  0.00           H   new
ATOM      0  HB3 ARG D  14      -4.267  -5.491  -5.846  1.00  0.00           H   new
ATOM      0  HG2 ARG D  14      -2.796  -4.876  -4.071  1.00  0.00           H   new
ATOM      0  HG3 ARG D  14      -4.013  -4.887  -3.095  1.00  0.00           H   new
ATOM      0  HD2 ARG D  14      -4.331  -7.172  -3.560  1.00  0.00           H   new
ATOM      0  HD3 ARG D  14      -3.066  -7.145  -4.472  1.00  0.00           H   new
ATOM      0  HE  ARG D  14      -2.368  -6.349  -2.055  1.00  0.00           H   new
ATOM      0 HH11 ARG D  14      -3.096  -9.213  -3.524  1.00  0.00           H   new
ATOM      0 HH12 ARG D  14      -2.344 -10.089  -2.582  1.00  0.00           H   new
ATOM      0 HH21 ARG D  14      -1.222  -7.697  -0.621  1.00  0.00           H   new
ATOM      0 HH22 ARG D  14      -1.211  -9.173  -0.825  1.00  0.00           H   new
ATOM    193  N   HIE D  15      -4.068  -2.184  -3.550  1.00  0.00           N
ATOM    194  CA  HIE D  15      -4.279  -1.514  -2.302  1.00  0.00           C
ATOM    195  C   HIE D  15      -4.677  -0.106  -2.589  1.00  0.00           C
ATOM    196  O   HIE D  15      -5.298   0.564  -1.764  1.00  0.00           O
ATOM    197  CB  HIE D  15      -3.022  -1.544  -1.426  1.00  0.00           C
ATOM    198  CG  HIE D  15      -2.657  -2.914  -0.945  1.00  0.00           C
ATOM    199  ND1 HIE D  15      -3.388  -3.586   0.012  1.00  0.00           N
ATOM    200  CD2 HIE D  15      -1.638  -3.738  -1.288  1.00  0.00           C
ATOM    201  CE1 HIE D  15      -2.834  -4.766   0.236  1.00  0.00           C
ATOM    202  NE2 HIE D  15      -1.772  -4.881  -0.539  1.00  0.00           N
ATOM      0  H   HIE D  15      -3.254  -2.184  -3.828  1.00  0.00           H   new
ATOM      0  HA  HIE D  15      -4.979  -1.971  -1.810  1.00  0.00           H   new
ATOM      0  HB2 HIE D  15      -2.278  -1.177  -1.929  1.00  0.00           H   new
ATOM      0  HB3 HIE D  15      -3.158  -0.966  -0.659  1.00  0.00           H   new
ATOM      0  HD2 HIE D  15      -0.972  -3.562  -1.913  1.00  0.00           H   new
ATOM      0  HE1 HIE D  15      -3.141  -5.406   0.837  1.00  0.00           H   new
ATOM      0  HE2 HIE D  15      -1.248  -5.562  -0.570  1.00  0.00           H   new
ATOM    210  N   PHE D  16      -4.294   0.371  -3.787  1.00  0.00           N
ATOM    211  CA  PHE D  16      -4.679   1.667  -4.259  1.00  0.00           C
ATOM    212  C   PHE D  16      -6.082   1.503  -4.741  1.00  0.00           C
ATOM    213  O   PHE D  16      -6.881   2.435  -4.663  1.00  0.00           O
ATOM    214  CB  PHE D  16      -3.766   2.170  -5.379  1.00  0.00           C
ATOM    215  CG  PHE D  16      -2.389   2.549  -4.914  1.00  0.00           C
ATOM    216  CD1 PHE D  16      -2.171   2.961  -3.607  1.00  0.00           C
ATOM    217  CD2 PHE D  16      -1.308   2.495  -5.781  1.00  0.00           C
ATOM    218  CE1 PHE D  16      -0.905   3.310  -3.178  1.00  0.00           C
ATOM    219  CE2 PHE D  16      -0.041   2.842  -5.355  1.00  0.00           C
ATOM    220  CZ  PHE D  16       0.160   3.250  -4.052  1.00  0.00           C
ATOM      0  H   PHE D  16      -3.800  -0.069  -4.337  1.00  0.00           H   new
ATOM      0  HA  PHE D  16      -4.607   2.332  -3.556  1.00  0.00           H   new
ATOM      0  HB2 PHE D  16      -3.691   1.481  -6.058  1.00  0.00           H   new
ATOM      0  HB3 PHE D  16      -4.179   2.940  -5.801  1.00  0.00           H   new
ATOM      0  HD1 PHE D  16      -2.885   3.003  -3.013  1.00  0.00           H   new
ATOM      0  HD2 PHE D  16      -1.438   2.222  -6.660  1.00  0.00           H   new
ATOM      0  HE1 PHE D  16      -0.771   3.585  -2.300  1.00  0.00           H   new
ATOM      0  HE2 PHE D  16       0.676   2.801  -5.946  1.00  0.00           H   new
ATOM      0  HZ  PHE D  16       1.013   3.484  -3.764  1.00  0.00           H   new
ATOM    230  N   ALA D  17      -6.422   0.312  -5.267  1.00  0.00           N
ATOM    231  CA  ALA D  17      -7.759   0.133  -5.744  1.00  0.00           C
ATOM    232  C   ALA D  17      -8.654   0.013  -4.560  1.00  0.00           C
ATOM    233  O   ALA D  17      -9.858   0.247  -4.644  1.00  0.00           O
ATOM    234  CB  ALA D  17      -7.944  -1.146  -6.581  1.00  0.00           C
ATOM      0  H   ALA D  17      -5.901  -0.367  -5.346  1.00  0.00           H   new
ATOM      0  HA  ALA D  17      -7.965   0.893  -6.310  1.00  0.00           H   new
ATOM      0  HB1 ALA D  17      -8.866  -1.211  -6.874  1.00  0.00           H   new
ATOM      0  HB2 ALA D  17      -7.361  -1.113  -7.355  1.00  0.00           H   new
ATOM      0  HB3 ALA D  17      -7.721  -1.921  -6.042  1.00  0.00           H   new
ATOM    240  N   SER D  18      -8.072  -0.390  -3.414  1.00  0.00           N
ATOM    241  CA  SER D  18      -8.851  -0.536  -2.226  1.00  0.00           C
ATOM    242  C   SER D  18      -8.899   0.813  -1.596  1.00  0.00           C
ATOM    243  O   SER D  18      -9.895   1.177  -0.974  1.00  0.00           O
ATOM    244  CB  SER D  18      -8.243  -1.556  -1.282  1.00  0.00           C
ATOM    245  OG  SER D  18      -8.261  -2.838  -1.849  1.00  0.00           O
ATOM      0  H   SER D  18      -7.237  -0.576  -3.328  1.00  0.00           H   new
ATOM      0  HA  SER D  18      -9.741  -0.862  -2.434  1.00  0.00           H   new
ATOM      0  HB2 SER D  18      -7.330  -1.304  -1.073  1.00  0.00           H   new
ATOM      0  HB3 SER D  18      -8.735  -1.561  -0.446  1.00  0.00           H   new
ATOM      0  HG  SER D  18      -7.687  -2.882  -2.460  1.00  0.00           H   new
ATOM    251  N   LEU D  19      -7.802   1.584  -1.713  1.00  0.00           N
ATOM    252  CA  LEU D  19      -7.804   2.857  -1.062  1.00  0.00           C
ATOM    253  C   LEU D  19      -8.867   3.687  -1.702  1.00  0.00           C
ATOM    254  O   LEU D  19      -9.578   4.442  -1.039  1.00  0.00           O
ATOM    255  CB  LEU D  19      -6.437   3.544  -1.180  1.00  0.00           C
ATOM    256  CG  LEU D  19      -6.323   4.918  -0.508  1.00  0.00           C
ATOM    257  CD1 LEU D  19      -6.682   4.795   0.967  1.00  0.00           C
ATOM    258  CD2 LEU D  19      -4.910   5.454  -0.684  1.00  0.00           C
ATOM      0  H   LEU D  19      -7.088   1.382  -2.148  1.00  0.00           H   new
ATOM      0  HA  LEU D  19      -7.982   2.745  -0.115  1.00  0.00           H   new
ATOM      0  HB2 LEU D  19      -5.765   2.958  -0.797  1.00  0.00           H   new
ATOM      0  HB3 LEU D  19      -6.224   3.644  -2.121  1.00  0.00           H   new
ATOM      0  HG  LEU D  19      -6.941   5.541  -0.922  1.00  0.00           H   new
ATOM      0 HD11 LEU D  19      -6.610   5.664   1.391  1.00  0.00           H   new
ATOM      0 HD12 LEU D  19      -7.591   4.468   1.053  1.00  0.00           H   new
ATOM      0 HD13 LEU D  19      -6.074   4.174   1.398  1.00  0.00           H   new
ATOM      0 HD21 LEU D  19      -4.838   6.323  -0.259  1.00  0.00           H   new
ATOM      0 HD22 LEU D  19      -4.278   4.842  -0.276  1.00  0.00           H   new
ATOM      0 HD23 LEU D  19      -4.712   5.540  -1.630  1.00  0.00           H   new
ATOM    270  N   PHE D  20      -8.967   3.572  -3.039  1.00  0.00           N
ATOM    271  CA  PHE D  20      -9.846   4.384  -3.828  1.00  0.00           C
ATOM    272  C   PHE D  20     -10.640   3.429  -4.651  1.00  0.00           C
ATOM    273  O   PHE D  20     -10.449   3.337  -5.861  1.00  0.00           O
ATOM    274  CB  PHE D  20      -9.080   5.366  -4.717  1.00  0.00           C
ATOM    275  CG  PHE D  20      -8.214   6.326  -3.952  1.00  0.00           C
ATOM    276  CD1 PHE D  20      -6.842   6.359  -4.154  1.00  0.00           C
ATOM    277  CD2 PHE D  20      -8.769   7.199  -3.028  1.00  0.00           C
ATOM    278  CE1 PHE D  20      -6.045   7.242  -3.451  1.00  0.00           C
ATOM    279  CE2 PHE D  20      -7.975   8.084  -2.325  1.00  0.00           C
ATOM    280  CZ  PHE D  20      -6.611   8.105  -2.537  1.00  0.00           C
ATOM      0  H   PHE D  20      -8.511   3.006  -3.499  1.00  0.00           H   new
ATOM      0  HA  PHE D  20     -10.410   4.933  -3.262  1.00  0.00           H   new
ATOM      0  HB2 PHE D  20      -8.525   4.865  -5.335  1.00  0.00           H   new
ATOM      0  HB3 PHE D  20      -9.715   5.870  -5.250  1.00  0.00           H   new
ATOM      0  HD1 PHE D  20      -6.454   5.780  -4.770  1.00  0.00           H   new
ATOM      0  HD2 PHE D  20      -9.687   7.188  -2.880  1.00  0.00           H   new
ATOM      0  HE1 PHE D  20      -5.126   7.254  -3.594  1.00  0.00           H   new
ATOM      0  HE2 PHE D  20      -8.359   8.665  -1.709  1.00  0.00           H   new
ATOM      0  HZ  PHE D  20      -6.075   8.700  -2.064  1.00  0.00           H   new
ATOM    290  N   SER D  21     -11.543   2.668  -4.009  1.00  0.00           N
ATOM    291  CA  SER D  21     -12.369   1.803  -4.790  1.00  0.00           C
ATOM    292  C   SER D  21     -13.269   2.713  -5.553  1.00  0.00           C
ATOM    293  O   SER D  21     -13.657   3.772  -5.061  1.00  0.00           O
ATOM    294  CB  SER D  21     -13.162   0.844  -3.924  1.00  0.00           C
ATOM    295  OG  SER D  21     -14.043   0.078  -4.699  1.00  0.00           O
ATOM      0  H   SER D  21     -11.674   2.651  -3.159  1.00  0.00           H   new
ATOM      0  HA  SER D  21     -11.839   1.239  -5.375  1.00  0.00           H   new
ATOM      0  HB2 SER D  21     -12.555   0.259  -3.445  1.00  0.00           H   new
ATOM      0  HB3 SER D  21     -13.661   1.342  -3.258  1.00  0.00           H   new
ATOM      0  HG  SER D  21     -14.471  -0.446  -4.201  1.00  0.00           H   new
ATOM    301  N   SER D  22     -13.604   2.332  -6.798  1.00  0.00           N
ATOM    302  CA  SER D  22     -14.531   3.114  -7.561  1.00  0.00           C
ATOM    303  C   SER D  22     -15.899   2.783  -7.082  1.00  0.00           C
ATOM    304  O   SER D  22     -16.084   1.884  -6.265  1.00  0.00           O
ATOM    305  CB  SER D  22     -14.402   2.829  -9.045  1.00  0.00           C
ATOM    306  OG  SER D  22     -14.853   1.538  -9.349  1.00  0.00           O
ATOM      0  H   SER D  22     -13.300   1.633  -7.196  1.00  0.00           H   new
ATOM      0  HA  SER D  22     -14.345   4.058  -7.439  1.00  0.00           H   new
ATOM      0  HB2 SER D  22     -14.914   3.481  -9.549  1.00  0.00           H   new
ATOM      0  HB3 SER D  22     -13.476   2.924  -9.317  1.00  0.00           H   new
ATOM      0  HG  SER D  22     -14.775   1.401 -10.174  1.00  0.00           H   new
ATOM    312  N   GLY D  23     -16.899   3.535  -7.578  1.00  0.00           N
ATOM    313  CA  GLY D  23     -18.235   3.372  -7.097  1.00  0.00           C
ATOM    314  C   GLY D  23     -18.350   4.182  -5.851  1.00  0.00           C
ATOM    315  O   GLY D  23     -19.162   3.888  -4.977  1.00  0.00           O
ATOM      0  H   GLY D  23     -16.803   4.134  -8.188  1.00  0.00           H   new
ATOM      0  HA2 GLY D  23     -18.877   3.669  -7.760  1.00  0.00           H   new
ATOM      0  HA3 GLY D  23     -18.424   2.438  -6.918  1.00  0.00           H   new
ATOM    319  N   ALA D  24     -17.522   5.239  -5.746  1.00  0.00           N
ATOM    320  CA  ALA D  24     -17.544   6.071  -4.582  1.00  0.00           C
ATOM    321  C   ALA D  24     -17.083   7.421  -5.015  1.00  0.00           C
ATOM    322  O   ALA D  24     -16.296   7.546  -5.955  1.00  0.00           O
ATOM    323  CB  ALA D  24     -16.596   5.584  -3.473  1.00  0.00           C
ATOM      0  H   ALA D  24     -16.952   5.472  -6.346  1.00  0.00           H   new
ATOM      0  HA  ALA D  24     -18.442   6.064  -4.216  1.00  0.00           H   new
ATOM      0  HB1 ALA D  24     -16.653   6.183  -2.712  1.00  0.00           H   new
ATOM      0  HB2 ALA D  24     -16.851   4.689  -3.199  1.00  0.00           H   new
ATOM      0  HB3 ALA D  24     -15.686   5.572  -3.808  1.00  0.00           H   new
ATOM    329  N   SER D  25     -17.591   8.481  -4.355  1.00  0.00           N
ATOM    330  CA  SER D  25     -17.246   9.814  -4.752  1.00  0.00           C
ATOM    331  C   SER D  25     -17.751  10.727  -3.683  1.00  0.00           C
ATOM    332  O   SER D  25     -18.727  10.416  -3.001  1.00  0.00           O
ATOM    333  CB  SER D  25     -17.855  10.167  -6.095  1.00  0.00           C
ATOM    334  OG  SER D  25     -17.555  11.488  -6.451  1.00  0.00           O
ATOM      0  H   SER D  25     -18.129   8.428  -3.686  1.00  0.00           H   new
ATOM      0  HA  SER D  25     -16.285   9.898  -4.857  1.00  0.00           H   new
ATOM      0  HB2 SER D  25     -17.520   9.561  -6.775  1.00  0.00           H   new
ATOM      0  HB3 SER D  25     -18.817  10.049  -6.059  1.00  0.00           H   new
ATOM      0  HG  SER D  25     -18.268  11.913  -6.577  1.00  0.00           H   new
ATOM    340  N   GLN D  26     -17.081  11.881  -3.484  1.00  0.00           N
ATOM    341  CA  GLN D  26     -17.575  12.756  -2.466  1.00  0.00           C
ATOM    342  C   GLN D  26     -18.864  13.300  -2.980  1.00  0.00           C
ATOM    343  O   GLN D  26     -19.861  13.339  -2.260  1.00  0.00           O
ATOM    344  CB  GLN D  26     -16.586  13.882  -2.149  1.00  0.00           C
ATOM    345  CG  GLN D  26     -17.017  14.785  -1.005  1.00  0.00           C
ATOM    346  CD  GLN D  26     -17.091  14.047   0.318  1.00  0.00           C
ATOM    347  OE1 GLN D  26     -16.148  13.355   0.712  1.00  0.00           O
ATOM    348  NE2 GLN D  26     -18.214  14.191   1.013  1.00  0.00           N
ATOM      0  H   GLN D  26     -16.382  12.144  -3.911  1.00  0.00           H   new
ATOM      0  HA  GLN D  26     -17.699  12.277  -1.632  1.00  0.00           H   new
ATOM      0  HB2 GLN D  26     -15.725  13.491  -1.933  1.00  0.00           H   new
ATOM      0  HB3 GLN D  26     -16.460  14.422  -2.945  1.00  0.00           H   new
ATOM      0  HG2 GLN D  26     -16.393  15.523  -0.926  1.00  0.00           H   new
ATOM      0  HG3 GLN D  26     -17.885  15.168  -1.208  1.00  0.00           H   new
ATOM      0 HE21 GLN D  26     -18.850  14.682   0.706  1.00  0.00           H   new
ATOM      0 HE22 GLN D  26     -18.305  13.793   1.770  1.00  0.00           H   new
ATOM    357  N   ARG D  27     -18.881  13.718  -4.261  1.00  0.00           N
ATOM    358  CA  ARG D  27     -20.091  14.182  -4.834  1.00  0.00           C
ATOM    359  C   ARG D  27     -20.688  12.983  -5.486  1.00  0.00           C
ATOM    360  O   ARG D  27     -20.039  12.305  -6.283  1.00  0.00           O
ATOM    361  CB  ARG D  27     -19.859  15.296  -5.845  1.00  0.00           C
ATOM    362  CG  ARG D  27     -19.193  16.542  -5.283  1.00  0.00           C
ATOM    363  CD  ARG D  27     -20.080  17.256  -4.330  1.00  0.00           C
ATOM    364  NE  ARG D  27     -19.478  18.489  -3.848  1.00  0.00           N
ATOM    365  CZ  ARG D  27     -20.024  19.294  -2.916  1.00  0.00           C
ATOM    366  NH1 ARG D  27     -21.181  18.984  -2.376  1.00  0.00           N
ATOM    367  NH2 ARG D  27     -19.395  20.396  -2.545  1.00  0.00           N
ATOM      0  H   ARG D  27     -18.198  13.730  -4.784  1.00  0.00           H   new
ATOM      0  HA  ARG D  27     -20.674  14.568  -4.162  1.00  0.00           H   new
ATOM      0  HB2 ARG D  27     -19.312  14.950  -6.567  1.00  0.00           H   new
ATOM      0  HB3 ARG D  27     -20.713  15.548  -6.231  1.00  0.00           H   new
ATOM      0  HG2 ARG D  27     -18.369  16.295  -4.835  1.00  0.00           H   new
ATOM      0  HG3 ARG D  27     -18.953  17.137  -6.010  1.00  0.00           H   new
ATOM      0  HD2 ARG D  27     -20.924  17.457  -4.763  1.00  0.00           H   new
ATOM      0  HD3 ARG D  27     -20.278  16.677  -3.577  1.00  0.00           H   new
ATOM      0  HE  ARG D  27     -18.720  18.721  -4.182  1.00  0.00           H   new
ATOM      0 HH11 ARG D  27     -21.590  18.267  -2.618  1.00  0.00           H   new
ATOM      0 HH12 ARG D  27     -21.529  19.498  -1.781  1.00  0.00           H   new
ATOM      0 HH21 ARG D  27     -18.638  20.599  -2.899  1.00  0.00           H   new
ATOM      0 HH22 ARG D  27     -19.743  20.910  -1.950  1.00  0.00           H   new
ATOM    381  N   VAL D  28     -21.953  12.683  -5.135  1.00  0.00           N
ATOM    382  CA  VAL D  28     -22.591  11.521  -5.673  1.00  0.00           C
ATOM    383  C   VAL D  28     -22.810  11.757  -7.128  1.00  0.00           C
ATOM    384  O   VAL D  28     -22.565  10.876  -7.953  1.00  0.00           O
ATOM    385  CB  VAL D  28     -23.934  11.245  -4.971  1.00  0.00           C
ATOM    386  CG1 VAL D  28     -24.671  10.106  -5.661  1.00  0.00           C
ATOM    387  CG2 VAL D  28     -23.695  10.923  -3.504  1.00  0.00           C
ATOM      0  H   VAL D  28     -22.434  13.146  -4.593  1.00  0.00           H   new
ATOM      0  HA  VAL D  28     -22.028  10.744  -5.531  1.00  0.00           H   new
ATOM      0  HB  VAL D  28     -24.488  12.039  -5.027  1.00  0.00           H   new
ATOM      0 HG11 VAL D  28     -25.513   9.944  -5.208  1.00  0.00           H   new
ATOM      0 HG12 VAL D  28     -24.842  10.344  -6.586  1.00  0.00           H   new
ATOM      0 HG13 VAL D  28     -24.128   9.303  -5.629  1.00  0.00           H   new
ATOM      0 HG21 VAL D  28     -24.544  10.750  -3.068  1.00  0.00           H   new
ATOM      0 HG22 VAL D  28     -23.130  10.138  -3.433  1.00  0.00           H   new
ATOM      0 HG23 VAL D  28     -23.258  11.675  -3.074  1.00  0.00           H   new
ATOM    397  N   GLN D  29     -23.254  12.972  -7.487  1.00  0.00           N
ATOM    398  CA  GLN D  29     -23.460  13.261  -8.867  1.00  0.00           C
ATOM    399  C   GLN D  29     -22.767  14.564  -9.091  1.00  0.00           C
ATOM    400  O   GLN D  29     -23.135  15.583  -8.506  1.00  0.00           O
ATOM    401  CB  GLN D  29     -24.945  13.344  -9.228  1.00  0.00           C
ATOM    402  CG  GLN D  29     -25.703  12.039  -9.050  1.00  0.00           C
ATOM    403  CD  GLN D  29     -27.166  12.163  -9.429  1.00  0.00           C
ATOM    404  OE1 GLN D  29     -27.745  13.251  -9.377  1.00  0.00           O
ATOM    405  NE2 GLN D  29     -27.773  11.046  -9.815  1.00  0.00           N
ATOM      0  H   GLN D  29     -23.432  13.614  -6.944  1.00  0.00           H   new
ATOM      0  HA  GLN D  29     -23.108  12.557  -9.434  1.00  0.00           H   new
ATOM      0  HB2 GLN D  29     -25.363  14.027  -8.680  1.00  0.00           H   new
ATOM      0  HB3 GLN D  29     -25.028  13.631 -10.151  1.00  0.00           H   new
ATOM      0  HG2 GLN D  29     -25.288  11.350  -9.593  1.00  0.00           H   new
ATOM      0  HG3 GLN D  29     -25.634  11.752  -8.126  1.00  0.00           H   new
ATOM      0 HE21 GLN D  29     -27.336  10.305  -9.839  1.00  0.00           H   new
ATOM      0 HE22 GLN D  29     -28.603  11.064 -10.041  1.00  0.00           H   new
ATOM    414  N   LEU D  30     -21.738  14.561  -9.954  1.00  0.00           N
ATOM    415  CA  LEU D  30     -21.079  15.786 -10.299  1.00  0.00           C
ATOM    416  C   LEU D  30     -22.033  16.624 -11.070  1.00  0.00           C
ATOM    417  O   LEU D  30     -22.028  17.848 -10.955  1.00  0.00           O
ATOM    418  CB  LEU D  30     -19.814  15.522 -11.125  1.00  0.00           C
ATOM    419  CG  LEU D  30     -18.662  14.839 -10.378  1.00  0.00           C
ATOM    420  CD1 LEU D  30     -17.542  14.514 -11.358  1.00  0.00           C
ATOM    421  CD2 LEU D  30     -18.167  15.751  -9.265  1.00  0.00           C
ATOM      0  H   LEU D  30     -21.423  13.858 -10.337  1.00  0.00           H   new
ATOM      0  HA  LEU D  30     -20.804  16.245  -9.490  1.00  0.00           H   new
ATOM      0  HB2 LEU D  30     -20.054  14.972 -11.887  1.00  0.00           H   new
ATOM      0  HB3 LEU D  30     -19.494  16.368 -11.475  1.00  0.00           H   new
ATOM      0  HG  LEU D  30     -18.970  14.010  -9.980  1.00  0.00           H   new
ATOM      0 HD11 LEU D  30     -16.813  14.082 -10.885  1.00  0.00           H   new
ATOM      0 HD12 LEU D  30     -17.877  13.920 -12.047  1.00  0.00           H   new
ATOM      0 HD13 LEU D  30     -17.221  15.333 -11.766  1.00  0.00           H   new
ATOM      0 HD21 LEU D  30     -17.438  15.319  -8.792  1.00  0.00           H   new
ATOM      0 HD22 LEU D  30     -17.854  16.587  -9.646  1.00  0.00           H   new
ATOM      0 HD23 LEU D  30     -18.892  15.930  -8.646  1.00  0.00           H   new
ATOM    433  N   ILE D  31     -22.882  15.973 -11.882  1.00  0.00           N
ATOM    434  CA  ILE D  31     -23.816  16.703 -12.681  1.00  0.00           C
ATOM    435  C   ILE D  31     -25.166  16.356 -12.160  1.00  0.00           C
ATOM    436  O   ILE D  31     -25.534  15.186 -12.086  1.00  0.00           O
ATOM    437  CB  ILE D  31     -23.704  16.355 -14.177  1.00  0.00           C
ATOM    438  CG1 ILE D  31     -22.311  16.709 -14.705  1.00  0.00           C
ATOM    439  CG2 ILE D  31     -24.778  17.081 -14.973  1.00  0.00           C
ATOM    440  CD1 ILE D  31     -22.052  16.229 -16.114  1.00  0.00           C
ATOM      0  H   ILE D  31     -22.917  15.118 -11.970  1.00  0.00           H   new
ATOM      0  HA  ILE D  31     -23.638  17.655 -12.620  1.00  0.00           H   new
ATOM      0  HB  ILE D  31     -23.838  15.400 -14.283  1.00  0.00           H   new
ATOM      0 HG12 ILE D  31     -22.198  17.672 -14.675  1.00  0.00           H   new
ATOM      0 HG13 ILE D  31     -21.644  16.326 -14.114  1.00  0.00           H   new
ATOM      0 HG21 ILE D  31     -24.695  16.852 -15.912  1.00  0.00           H   new
ATOM      0 HG22 ILE D  31     -25.654  16.815 -14.652  1.00  0.00           H   new
ATOM      0 HG23 ILE D  31     -24.671  18.039 -14.863  1.00  0.00           H   new
ATOM      0 HD11 ILE D  31     -21.156  16.486 -16.384  1.00  0.00           H   new
ATOM      0 HD12 ILE D  31     -22.135  15.263 -16.147  1.00  0.00           H   new
ATOM      0 HD13 ILE D  31     -22.698  16.630 -16.716  1.00  0.00           H   new
ATOM    452  N   ASN D  32     -25.938  17.384 -11.771  1.00  0.00           N
ATOM    453  CA  ASN D  32     -27.244  17.176 -11.221  1.00  0.00           C
ATOM    454  C   ASN D  32     -28.179  16.757 -12.312  1.00  0.00           C
ATOM    455  O   ASN D  32     -27.788  16.627 -13.471  1.00  0.00           O
ATOM    456  CB  ASN D  32     -27.747  18.424 -10.519  1.00  0.00           C
ATOM    457  CG  ASN D  32     -28.011  19.556 -11.473  1.00  0.00           C
ATOM    458  OD1 ASN D  32     -28.080  19.356 -12.690  1.00  0.00           O
ATOM    459  ND2 ASN D  32     -28.161  20.743 -10.942  1.00  0.00           N
ATOM      0  H   ASN D  32     -25.703  18.209 -11.826  1.00  0.00           H   new
ATOM      0  HA  ASN D  32     -27.199  16.472 -10.555  1.00  0.00           H   new
ATOM      0  HB2 ASN D  32     -28.563  18.214 -10.038  1.00  0.00           H   new
ATOM      0  HB3 ASN D  32     -27.093  18.706  -9.860  1.00  0.00           H   new
ATOM      0 HD21 ASN D  32     -28.314  21.423 -11.446  1.00  0.00           H   new
ATOM      0 HD22 ASN D  32     -28.106  20.843 -10.090  1.00  0.00           H   new
ATOM    466  N   THR D  33     -29.450  16.506 -11.944  1.00  0.00           N
ATOM    467  CA  THR D  33     -30.445  15.992 -12.844  1.00  0.00           C
ATOM    468  C   THR D  33     -30.627  16.958 -13.978  1.00  0.00           C
ATOM    469  O   THR D  33     -30.833  16.553 -15.123  1.00  0.00           O
ATOM    470  CB  THR D  33     -31.788  15.752 -12.131  1.00  0.00           C
ATOM    471  OG1 THR D  33     -31.614  14.777 -11.094  1.00  0.00           O
ATOM    472  CG2 THR D  33     -32.835  15.256 -13.117  1.00  0.00           C
ATOM      0  H   THR D  33     -29.743  16.639 -11.146  1.00  0.00           H   new
ATOM      0  HA  THR D  33     -30.140  15.136 -13.182  1.00  0.00           H   new
ATOM      0  HB  THR D  33     -32.089  16.591 -11.748  1.00  0.00           H   new
ATOM      0  HG1 THR D  33     -32.347  14.648 -10.705  1.00  0.00           H   new
ATOM      0 HG21 THR D  33     -33.674  15.110 -12.652  1.00  0.00           H   new
ATOM      0 HG22 THR D  33     -32.963  15.918 -13.814  1.00  0.00           H   new
ATOM      0 HG23 THR D  33     -32.537  14.423 -13.514  1.00  0.00           H   new
ATOM    480  N   ASN D  34     -30.555  18.268 -13.670  1.00  0.00           N
ATOM    481  CA  ASN D  34     -30.797  19.326 -14.612  1.00  0.00           C
ATOM    482  C   ASN D  34     -29.735  19.290 -15.666  1.00  0.00           C
ATOM    483  O   ASN D  34     -29.955  19.728 -16.791  1.00  0.00           O
ATOM    484  CB  ASN D  34     -30.794  20.731 -13.979  1.00  0.00           C
ATOM    485  CG  ASN D  34     -32.077  20.891 -13.176  1.00  0.00           C
ATOM    486  OD1 ASN D  34     -32.604  19.926 -12.625  1.00  0.00           O
ATOM    487  ND2 ASN D  34     -32.606  22.144 -13.118  1.00  0.00           N
ATOM      0  H   ASN D  34     -30.358  18.551 -12.882  1.00  0.00           H   new
ATOM      0  HA  ASN D  34     -31.683  19.173 -14.976  1.00  0.00           H   new
ATOM      0  HB2 ASN D  34     -30.020  20.842 -13.406  1.00  0.00           H   new
ATOM      0  HB3 ASN D  34     -30.738  21.412 -14.667  1.00  0.00           H   new
ATOM      0 HD21 ASN D  34     -33.335  22.283 -12.684  1.00  0.00           H   new
ATOM      0 HD22 ASN D  34     -32.211  22.796 -13.515  1.00  0.00           H   new
ATOM    494  N   GLY D  35     -28.538  18.782 -15.337  1.00  0.00           N
ATOM    495  CA  GLY D  35     -27.502  18.752 -16.328  1.00  0.00           C
ATOM    496  C   GLY D  35     -26.477  19.768 -15.949  1.00  0.00           C
ATOM    497  O   GLY D  35     -25.480  19.947 -16.648  1.00  0.00           O
ATOM      0  H   GLY D  35     -28.327  18.464 -14.566  1.00  0.00           H   new
ATOM      0  HA2 GLY D  35     -27.103  17.869 -16.376  1.00  0.00           H   new
ATOM      0  HA3 GLY D  35     -27.866  18.947 -17.206  1.00  0.00           H   new
ATOM    501  N   SER D  36     -26.711  20.470 -14.827  1.00  0.00           N
ATOM    502  CA  SER D  36     -25.800  21.474 -14.368  1.00  0.00           C
ATOM    503  C   SER D  36     -24.895  20.886 -13.325  1.00  0.00           C
ATOM    504  O   SER D  36     -25.140  19.815 -12.773  1.00  0.00           O
ATOM    505  CB  SER D  36     -26.508  22.694 -13.756  1.00  0.00           C
ATOM    506  OG  SER D  36     -27.283  23.348 -14.750  1.00  0.00           O
ATOM      0  H   SER D  36     -27.403  20.363 -14.328  1.00  0.00           H   new
ATOM      0  HA  SER D  36     -25.303  21.775 -15.145  1.00  0.00           H   new
ATOM      0  HB2 SER D  36     -27.077  22.414 -13.022  1.00  0.00           H   new
ATOM      0  HB3 SER D  36     -25.853  23.308 -13.388  1.00  0.00           H   new
ATOM      0  HG  SER D  36     -27.669  24.013 -14.412  1.00  0.00           H   new
ATOM    512  N   TRP D  37     -23.796  21.602 -13.034  1.00  0.00           N
ATOM    513  CA  TRP D  37     -22.818  21.156 -12.088  1.00  0.00           C
ATOM    514  C   TRP D  37     -23.422  21.290 -10.717  1.00  0.00           C
ATOM    515  O   TRP D  37     -24.085  22.278 -10.412  1.00  0.00           O
ATOM    516  CB  TRP D  37     -21.530  21.974 -12.192  1.00  0.00           C
ATOM    517  CG  TRP D  37     -20.373  21.367 -11.456  1.00  0.00           C
ATOM    518  CD1 TRP D  37     -19.906  21.731 -10.229  1.00  0.00           C
ATOM    519  CD2 TRP D  37     -19.530  20.277 -11.900  1.00  0.00           C
ATOM    520  NE1 TRP D  37     -18.833  20.949  -9.881  1.00  0.00           N
ATOM    521  CE2 TRP D  37     -18.589  20.053 -10.891  1.00  0.00           C
ATOM    522  CE3 TRP D  37     -19.497  19.487 -13.056  1.00  0.00           C
ATOM    523  CZ2 TRP D  37     -17.620  19.068 -10.997  1.00  0.00           C
ATOM    524  CZ3 TRP D  37     -18.525  18.498 -13.162  1.00  0.00           C
ATOM    525  CH2 TRP D  37     -17.612  18.295 -12.158  1.00  0.00           C
ATOM      0  H   TRP D  37     -23.615  22.362 -13.393  1.00  0.00           H   new
ATOM      0  HA  TRP D  37     -22.579  20.233 -12.268  1.00  0.00           H   new
ATOM      0  HB2 TRP D  37     -21.293  22.073 -13.127  1.00  0.00           H   new
ATOM      0  HB3 TRP D  37     -21.693  22.865 -11.845  1.00  0.00           H   new
ATOM      0  HD1 TRP D  37     -20.262  22.411  -9.704  1.00  0.00           H   new
ATOM      0  HE1 TRP D  37     -18.386  21.011  -9.149  1.00  0.00           H   new
ATOM      0  HE3 TRP D  37     -20.113  19.621 -13.740  1.00  0.00           H   new
ATOM      0  HZ2 TRP D  37     -16.998  18.928 -10.320  1.00  0.00           H   new
ATOM      0  HZ3 TRP D  37     -18.493  17.966 -13.924  1.00  0.00           H   new
ATOM      0  HH2 TRP D  37     -16.973  17.626 -12.254  1.00  0.00           H   new
ATOM    536  N   HIE D  38     -23.204  20.277  -9.852  1.00  0.00           N
ATOM    537  CA  HIE D  38     -23.850  20.192  -8.570  1.00  0.00           C
ATOM    538  C   HIE D  38     -23.651  21.438  -7.761  1.00  0.00           C
ATOM    539  O   HIE D  38     -24.517  21.772  -6.955  1.00  0.00           O
ATOM    540  CB  HIE D  38     -23.329  18.984  -7.784  1.00  0.00           C
ATOM    541  CG  HIE D  38     -23.998  18.795  -6.458  1.00  0.00           C
ATOM    542  ND1 HIE D  38     -25.325  18.438  -6.338  1.00  0.00           N
ATOM    543  CD2 HIE D  38     -23.524  18.915  -5.196  1.00  0.00           C
ATOM    544  CE1 HIE D  38     -25.638  18.346  -5.058  1.00  0.00           C
ATOM    545  NE2 HIE D  38     -24.564  18.630  -4.344  1.00  0.00           N
ATOM      0  H   HIE D  38     -22.668  19.624 -10.015  1.00  0.00           H   new
ATOM      0  HA  HIE D  38     -24.800  20.087  -8.736  1.00  0.00           H   new
ATOM      0  HB2 HIE D  38     -23.453  18.183  -8.317  1.00  0.00           H   new
ATOM      0  HB3 HIE D  38     -22.375  19.086  -7.644  1.00  0.00           H   new
ATOM      0  HD2 HIE D  38     -22.657  19.147  -4.951  1.00  0.00           H   new
ATOM      0  HE1 HIE D  38     -26.473  18.120  -4.717  1.00  0.00           H   new
ATOM      0  HE2 HIE D  38     -24.522  18.636  -3.485  1.00  0.00           H   new
ATOM    553  N   ILE D  39     -22.519  22.159  -7.904  1.00  0.00           N
ATOM    554  CA  ILE D  39     -22.469  23.403  -7.177  1.00  0.00           C
ATOM    555  C   ILE D  39     -22.337  24.521  -8.156  1.00  0.00           C
ATOM    556  O   ILE D  39     -21.648  24.411  -9.166  1.00  0.00           O
ATOM    557  CB  ILE D  39     -21.297  23.437  -6.180  1.00  0.00           C
ATOM    558  CG1 ILE D  39     -21.315  22.190  -5.292  1.00  0.00           C
ATOM    559  CG2 ILE D  39     -21.355  24.698  -5.332  1.00  0.00           C
ATOM    560  CD1 ILE D  39     -22.493  22.131  -4.346  1.00  0.00           C
ATOM      0  H   ILE D  39     -21.832  21.954  -8.379  1.00  0.00           H   new
ATOM      0  HA  ILE D  39     -23.286  23.495  -6.663  1.00  0.00           H   new
ATOM      0  HB  ILE D  39     -20.467  23.445  -6.681  1.00  0.00           H   new
ATOM      0 HG12 ILE D  39     -21.325  21.401  -5.857  1.00  0.00           H   new
ATOM      0 HG13 ILE D  39     -20.494  22.159  -4.776  1.00  0.00           H   new
ATOM      0 HG21 ILE D  39     -20.611  24.704  -4.710  1.00  0.00           H   new
ATOM      0 HG22 ILE D  39     -21.302  25.477  -5.907  1.00  0.00           H   new
ATOM      0 HG23 ILE D  39     -22.189  24.718  -4.838  1.00  0.00           H   new
ATOM      0 HD11 ILE D  39     -22.443  21.320  -3.816  1.00  0.00           H   new
ATOM      0 HD12 ILE D  39     -22.475  22.902  -3.758  1.00  0.00           H   new
ATOM      0 HD13 ILE D  39     -23.318  22.133  -4.856  1.00  0.00           H   new
ATOM    572  N   ASN D  40     -23.042  25.628  -7.861  1.00  0.00           N
ATOM    573  CA  ASN D  40     -23.198  26.773  -8.721  1.00  0.00           C
ATOM    574  C   ASN D  40     -22.172  27.826  -8.412  1.00  0.00           C
ATOM    575  O   ASN D  40     -22.026  28.800  -9.150  1.00  0.00           O
ATOM    576  CB  ASN D  40     -24.600  27.343  -8.604  1.00  0.00           C
ATOM    577  CG  ASN D  40     -24.888  27.894  -7.235  1.00  0.00           C
ATOM    578  OD1 ASN D  40     -24.084  28.648  -6.675  1.00  0.00           O
ATOM    579  ND2 ASN D  40     -26.019  27.532  -6.686  1.00  0.00           N
ATOM      0  H   ASN D  40     -23.456  25.718  -7.113  1.00  0.00           H   new
ATOM      0  HA  ASN D  40     -23.060  26.480  -9.636  1.00  0.00           H   new
ATOM      0  HB2 ASN D  40     -24.716  28.046  -9.263  1.00  0.00           H   new
ATOM      0  HB3 ASN D  40     -25.246  26.650  -8.812  1.00  0.00           H   new
ATOM      0 HD21 ASN D  40     -26.229  27.821  -5.904  1.00  0.00           H   new
ATOM      0 HD22 ASN D  40     -26.553  27.006  -7.108  1.00  0.00           H   new
ATOM    586  N   ARG D  41     -21.505  27.706  -7.253  1.00  0.00           N
ATOM    587  CA  ARG D  41     -20.545  28.667  -6.788  1.00  0.00           C
ATOM    588  C   ARG D  41     -19.189  28.391  -7.367  1.00  0.00           C
ATOM    589  O   ARG D  41     -18.258  29.163  -7.145  1.00  0.00           O
ATOM    590  CB  ARG D  41     -20.430  28.719  -5.258  1.00  0.00           C
ATOM    591  CG  ARG D  41     -21.730  29.194  -4.605  1.00  0.00           C
ATOM    592  CD  ARG D  41     -21.541  29.747  -3.192  1.00  0.00           C
ATOM    593  NE  ARG D  41     -20.899  31.085  -3.332  1.00  0.00           N
ATOM    594  CZ  ARG D  41     -20.077  31.568  -2.354  1.00  0.00           C
ATOM    595  NH1 ARG D  41     -19.816  30.822  -1.243  1.00  0.00           N
ATOM    596  NH2 ARG D  41     -19.504  32.800  -2.495  1.00  0.00           N
ATOM      0  H   ARG D  41     -21.614  27.042  -6.717  1.00  0.00           H   new
ATOM      0  HA  ARG D  41     -20.871  29.529  -7.090  1.00  0.00           H   new
ATOM      0  HB2 ARG D  41     -20.202  27.839  -4.921  1.00  0.00           H   new
ATOM      0  HB3 ARG D  41     -19.706  29.315  -5.008  1.00  0.00           H   new
ATOM      0  HG2 ARG D  41     -22.130  29.880  -5.162  1.00  0.00           H   new
ATOM      0  HG3 ARG D  41     -22.356  28.454  -4.573  1.00  0.00           H   new
ATOM      0  HD2 ARG D  41     -22.394  29.821  -2.735  1.00  0.00           H   new
ATOM      0  HD3 ARG D  41     -20.986  29.153  -2.662  1.00  0.00           H   new
ATOM      0  HE  ARG D  41     -21.048  31.557  -4.035  1.00  0.00           H   new
ATOM      0 HH11 ARG D  41     -20.170  30.043  -1.155  1.00  0.00           H   new
ATOM      0 HH12 ARG D  41     -19.298  31.130  -0.630  1.00  0.00           H   new
ATOM      0 HH21 ARG D  41     -19.661  33.269  -3.198  1.00  0.00           H   new
ATOM      0 HH22 ARG D  41     -18.986  33.106  -1.881  1.00  0.00           H   new
ATOM    610  N   THR D  42     -19.005  27.245  -8.050  1.00  0.00           N
ATOM    611  CA  THR D  42     -17.716  26.946  -8.603  1.00  0.00           C
ATOM    612  C   THR D  42     -17.635  27.307 -10.065  1.00  0.00           C
ATOM    613  O   THR D  42     -18.610  27.208 -10.808  1.00  0.00           O
ATOM    614  CB  THR D  42     -17.375  25.455  -8.418  1.00  0.00           C
ATOM    615  OG1 THR D  42     -16.061  25.196  -8.931  1.00  0.00           O
ATOM    616  CG2 THR D  42     -18.382  24.583  -9.151  1.00  0.00           C
ATOM      0  H   THR D  42     -19.612  26.653  -8.191  1.00  0.00           H   new
ATOM      0  HA  THR D  42     -17.069  27.485  -8.122  1.00  0.00           H   new
ATOM      0  HB  THR D  42     -17.407  25.244  -7.472  1.00  0.00           H   new
ATOM      0  HG1 THR D  42     -15.575  25.870  -8.810  1.00  0.00           H   new
ATOM      0 HG21 THR D  42     -18.154  23.649  -9.025  1.00  0.00           H   new
ATOM      0 HG22 THR D  42     -19.271  24.749  -8.799  1.00  0.00           H   new
ATOM      0 HG23 THR D  42     -18.365  24.795 -10.097  1.00  0.00           H   new
ATOM    624  N   ALA D  43     -16.446  27.782 -10.510  1.00  0.00           N
ATOM    625  CA  ALA D  43     -16.308  28.205 -11.878  1.00  0.00           C
ATOM    626  C   ALA D  43     -16.043  26.997 -12.721  1.00  0.00           C
ATOM    627  O   ALA D  43     -15.051  26.298 -12.515  1.00  0.00           O
ATOM    628  CB  ALA D  43     -15.150  29.195 -12.102  1.00  0.00           C
ATOM      0  H   ALA D  43     -15.736  27.857 -10.030  1.00  0.00           H   new
ATOM      0  HA  ALA D  43     -17.132  28.658 -12.117  1.00  0.00           H   new
ATOM      0  HB1 ALA D  43     -15.110  29.440 -13.040  1.00  0.00           H   new
ATOM      0  HB2 ALA D  43     -15.296  29.990 -11.566  1.00  0.00           H   new
ATOM      0  HB3 ALA D  43     -14.313  28.779 -11.842  1.00  0.00           H   new
ATOM    634  N   LEU D  44     -16.922  26.719 -13.710  1.00  0.00           N
ATOM    635  CA  LEU D  44     -16.653  25.642 -14.616  1.00  0.00           C
ATOM    636  C   LEU D  44     -16.430  26.157 -15.991  1.00  0.00           C
ATOM    637  O   LEU D  44     -17.331  26.145 -16.829  1.00  0.00           O
ATOM    638  CB  LEU D  44     -17.735  24.554 -14.725  1.00  0.00           C
ATOM    639  CG  LEU D  44     -17.527  23.396 -13.739  1.00  0.00           C
ATOM    640  CD1 LEU D  44     -16.171  22.708 -13.981  1.00  0.00           C
ATOM    641  CD2 LEU D  44     -17.712  23.855 -12.290  1.00  0.00           C
ATOM      0  H   LEU D  44     -17.656  27.145 -13.851  1.00  0.00           H   new
ATOM      0  HA  LEU D  44     -15.866  25.227 -14.229  1.00  0.00           H   new
ATOM      0  HB2 LEU D  44     -18.605  24.954 -14.567  1.00  0.00           H   new
ATOM      0  HB3 LEU D  44     -17.744  24.204 -15.630  1.00  0.00           H   new
ATOM      0  HG  LEU D  44     -18.213  22.729 -13.900  1.00  0.00           H   new
ATOM      0 HD11 LEU D  44     -16.060  21.981 -13.349  1.00  0.00           H   new
ATOM      0 HD12 LEU D  44     -16.143  22.357 -14.885  1.00  0.00           H   new
ATOM      0 HD13 LEU D  44     -15.455  23.352 -13.862  1.00  0.00           H   new
ATOM      0 HD21 LEU D  44     -17.575  23.103 -11.692  1.00  0.00           H   new
ATOM      0 HD22 LEU D  44     -17.068  24.551 -12.086  1.00  0.00           H   new
ATOM      0 HD23 LEU D  44     -18.610  24.201 -12.172  1.00  0.00           H   new
ATOM    653  N   ASN D  45     -15.194  26.600 -16.264  1.00  0.00           N
ATOM    654  CA  ASN D  45     -14.852  27.003 -17.589  1.00  0.00           C
ATOM    655  C   ASN D  45     -13.705  26.126 -17.989  1.00  0.00           C
ATOM    656  O   ASN D  45     -12.541  26.523 -17.911  1.00  0.00           O
ATOM    657  CB  ASN D  45     -14.499  28.478 -17.667  1.00  0.00           C
ATOM    658  CG  ASN D  45     -15.672  29.369 -17.366  1.00  0.00           C
ATOM    659  OD1 ASN D  45     -16.681  29.350 -18.079  1.00  0.00           O
ATOM    660  ND2 ASN D  45     -15.559  30.150 -16.322  1.00  0.00           N
ATOM      0  H   ASN D  45     -14.559  26.667 -15.687  1.00  0.00           H   new
ATOM      0  HA  ASN D  45     -15.603  26.901 -18.194  1.00  0.00           H   new
ATOM      0  HB2 ASN D  45     -13.783  28.669 -17.041  1.00  0.00           H   new
ATOM      0  HB3 ASN D  45     -14.163  28.680 -18.554  1.00  0.00           H   new
ATOM      0 HD21 ASN D  45     -16.203  30.678 -16.108  1.00  0.00           H   new
ATOM      0 HD22 ASN D  45     -14.841  30.135 -15.850  1.00  0.00           H   new
ATOM    667  N   CYS D  46     -14.021  24.895 -18.432  1.00  0.00           N
ATOM    668  CA  CYS D  46     -13.024  24.006 -18.959  1.00  0.00           C
ATOM    669  C   CYS D  46     -13.022  24.074 -20.456  1.00  0.00           C
ATOM    670  O   CYS D  46     -14.047  24.341 -21.080  1.00  0.00           O
ATOM    671  CB  CYS D  46     -13.251  22.514 -18.636  1.00  0.00           C
ATOM    672  SG  CYS D  46     -12.671  21.936 -17.011  1.00  0.00           S
ATOM      0  H   CYS D  46     -14.818  24.573 -18.427  1.00  0.00           H   new
ATOM      0  HA  CYS D  46     -12.199  24.303 -18.544  1.00  0.00           H   new
ATOM      0  HB2 CYS D  46     -14.201  22.331 -18.702  1.00  0.00           H   new
ATOM      0  HB3 CYS D  46     -12.812  21.985 -19.320  1.00  0.00           H   new
ATOM    677  N   ASN D  47     -11.835  23.845 -21.060  1.00  0.00           N
ATOM    678  CA  ASN D  47     -11.703  23.715 -22.485  1.00  0.00           C
ATOM    679  C   ASN D  47     -10.536  22.798 -22.720  1.00  0.00           C
ATOM    680  O   ASN D  47      -9.388  23.199 -22.540  1.00  0.00           O
ATOM    681  CB  ASN D  47     -11.377  25.054 -23.174  1.00  0.00           C
ATOM    682  CG  ASN D  47     -11.396  24.873 -24.686  1.00  0.00           C
ATOM    683  OD1 ASN D  47     -11.762  23.818 -25.200  1.00  0.00           O
ATOM    684  ND2 ASN D  47     -10.977  25.938 -25.419  1.00  0.00           N
ATOM      0  H   ASN D  47     -11.093  23.764 -20.632  1.00  0.00           H   new
ATOM      0  HA  ASN D  47     -12.541  23.388 -22.848  1.00  0.00           H   new
ATOM      0  HB2 ASN D  47     -12.024  25.728 -22.912  1.00  0.00           H   new
ATOM      0  HB3 ASN D  47     -10.506  25.371 -22.889  1.00  0.00           H   new
ATOM      0 HD21 ASN D  47     -10.961  25.889 -26.277  1.00  0.00           H   new
ATOM      0 HD22 ASN D  47     -10.728  26.660 -25.024  1.00  0.00           H   new
ATOM    691  N   ASP D  48     -10.788  21.545 -23.156  1.00  0.00           N
ATOM    692  CA  ASP D  48      -9.694  20.625 -23.332  1.00  0.00           C
ATOM    693  C   ASP D  48      -9.305  20.619 -24.778  1.00  0.00           C
ATOM    694  O   ASP D  48      -9.496  19.627 -25.479  1.00  0.00           O
ATOM    695  CB  ASP D  48     -10.063  19.177 -22.966  1.00  0.00           C
ATOM    696  CG  ASP D  48      -8.785  18.350 -22.981  1.00  0.00           C
ATOM    697  OD1 ASP D  48      -7.687  18.960 -22.894  1.00  0.00           O
ATOM    698  OD2 ASP D  48      -8.888  17.098 -23.079  1.00  0.00           O
ATOM      0  H   ASP D  48     -11.567  21.234 -23.345  1.00  0.00           H   new
ATOM      0  HA  ASP D  48      -8.979  20.921 -22.747  1.00  0.00           H   new
ATOM      0  HB2 ASP D  48     -10.479  19.144 -22.090  1.00  0.00           H   new
ATOM      0  HB3 ASP D  48     -10.706  18.820 -23.599  1.00  0.00           H   new
ATOM    703  N   SER D  49      -8.746  21.743 -25.259  1.00  0.00           N
ATOM    704  CA  SER D  49      -8.299  21.872 -26.618  1.00  0.00           C
ATOM    705  C   SER D  49      -7.025  21.106 -26.838  1.00  0.00           C
ATOM    706  O   SER D  49      -6.733  20.675 -27.951  1.00  0.00           O
ATOM    707  CB  SER D  49      -8.089  23.334 -26.964  1.00  0.00           C
ATOM    708  OG  SER D  49      -9.304  24.032 -26.952  1.00  0.00           O
ATOM      0  H   SER D  49      -8.623  22.450 -24.784  1.00  0.00           H   new
ATOM      0  HA  SER D  49      -8.983  21.503 -27.198  1.00  0.00           H   new
ATOM      0  HB2 SER D  49      -7.475  23.735 -26.329  1.00  0.00           H   new
ATOM      0  HB3 SER D  49      -7.679  23.407 -27.840  1.00  0.00           H   new
ATOM      0  HG  SER D  49      -9.166  24.838 -27.144  1.00  0.00           H   new
ATOM    714  N   LEU D  50      -6.234  20.952 -25.762  1.00  0.00           N
ATOM    715  CA  LEU D  50      -4.923  20.360 -25.708  1.00  0.00           C
ATOM    716  C   LEU D  50      -4.971  18.862 -25.860  1.00  0.00           C
ATOM    717  O   LEU D  50      -3.938  18.242 -26.098  1.00  0.00           O
ATOM    718  CB  LEU D  50      -4.197  20.711 -24.399  1.00  0.00           C
ATOM    719  CG  LEU D  50      -3.950  22.228 -24.250  1.00  0.00           C
ATOM    720  CD1 LEU D  50      -3.274  22.563 -22.914  1.00  0.00           C
ATOM    721  CD2 LEU D  50      -3.197  22.799 -25.462  1.00  0.00           C
ATOM      0  H   LEU D  50      -6.490  21.221 -24.986  1.00  0.00           H   new
ATOM      0  HA  LEU D  50      -4.430  20.732 -26.456  1.00  0.00           H   new
ATOM      0  HB2 LEU D  50      -4.722  20.396 -23.647  1.00  0.00           H   new
ATOM      0  HB3 LEU D  50      -3.348  20.243 -24.368  1.00  0.00           H   new
ATOM      0  HG  LEU D  50      -4.814  22.668 -24.234  1.00  0.00           H   new
ATOM      0 HD11 LEU D  50      -3.134  23.521 -22.853  1.00  0.00           H   new
ATOM      0 HD12 LEU D  50      -3.841  22.272 -22.182  1.00  0.00           H   new
ATOM      0 HD13 LEU D  50      -2.419  22.108 -22.860  1.00  0.00           H   new
ATOM      0 HD21 LEU D  50      -3.058  23.751 -25.338  1.00  0.00           H   new
ATOM      0 HD22 LEU D  50      -2.338  22.356 -25.548  1.00  0.00           H   new
ATOM      0 HD23 LEU D  50      -3.719  22.651 -26.266  1.00  0.00           H   new
ATOM    733  N   HIE D  51      -6.153  18.230 -25.703  1.00  0.00           N
ATOM    734  CA  HIE D  51      -6.295  16.797 -25.816  1.00  0.00           C
ATOM    735  C   HIE D  51      -5.555  16.112 -24.704  1.00  0.00           C
ATOM    736  O   HIE D  51      -4.936  15.069 -24.918  1.00  0.00           O
ATOM    737  CB  HIE D  51      -5.698  16.218 -27.115  1.00  0.00           C
ATOM    738  CG  HIE D  51      -6.324  16.719 -28.383  1.00  0.00           C
ATOM    739  ND1 HIE D  51      -5.927  17.864 -29.037  1.00  0.00           N
ATOM    740  CD2 HIE D  51      -7.332  16.195 -29.131  1.00  0.00           C
ATOM    741  CE1 HIE D  51      -6.709  17.976 -30.141  1.00  0.00           C
ATOM    742  NE2 HIE D  51      -7.577  16.985 -30.241  1.00  0.00           N
ATOM      0  H   HIE D  51      -6.888  18.640 -25.527  1.00  0.00           H   new
ATOM      0  HA  HIE D  51      -7.252  16.640 -25.793  1.00  0.00           H   new
ATOM      0  HB2 HIE D  51      -4.750  16.421 -27.137  1.00  0.00           H   new
ATOM      0  HB3 HIE D  51      -5.781  15.252 -27.090  1.00  0.00           H   new
ATOM      0  HD2 HIE D  51      -7.793  15.414 -28.925  1.00  0.00           H   new
ATOM      0  HE1 HIE D  51      -6.642  18.670 -30.756  1.00  0.00           H   new
ATOM      0  HE2 HIE D  51      -8.163  16.859 -30.858  1.00  0.00           H   new
ATOM    750  N   THR D  52      -5.589  16.698 -23.492  1.00  0.00           N
ATOM    751  CA  THR D  52      -4.951  16.148 -22.327  1.00  0.00           C
ATOM    752  C   THR D  52      -5.855  15.153 -21.655  1.00  0.00           C
ATOM    753  O   THR D  52      -5.389  14.223 -21.001  1.00  0.00           O
ATOM    754  CB  THR D  52      -4.589  17.202 -21.324  1.00  0.00           C
ATOM    755  OG1 THR D  52      -5.746  17.896 -20.885  1.00  0.00           O
ATOM    756  CG2 THR D  52      -3.632  18.187 -22.015  1.00  0.00           C
ATOM      0  H   THR D  52      -5.997  17.440 -23.342  1.00  0.00           H   new
ATOM      0  HA  THR D  52      -4.138  15.719 -22.636  1.00  0.00           H   new
ATOM      0  HB  THR D  52      -4.173  16.793 -20.549  1.00  0.00           H   new
ATOM      0  HG1 THR D  52      -6.132  18.243 -21.545  1.00  0.00           H   new
ATOM      0 HG21 THR D  52      -3.378  18.884 -21.390  1.00  0.00           H   new
ATOM      0 HG22 THR D  52      -2.839  17.714 -22.311  1.00  0.00           H   new
ATOM      0 HG23 THR D  52      -4.075  18.585 -22.781  1.00  0.00           H   new
ATOM    764  N   GLY D  53      -7.189  15.330 -21.761  1.00  0.00           N
ATOM    765  CA  GLY D  53      -8.086  14.399 -21.134  1.00  0.00           C
ATOM    766  C   GLY D  53      -8.263  14.767 -19.691  1.00  0.00           C
ATOM    767  O   GLY D  53      -8.826  14.001 -18.912  1.00  0.00           O
ATOM      0  H   GLY D  53      -7.567  15.975 -22.186  1.00  0.00           H   new
ATOM      0  HA2 GLY D  53      -8.944  14.407 -21.587  1.00  0.00           H   new
ATOM      0  HA3 GLY D  53      -7.735  13.498 -21.207  1.00  0.00           H   new
ATOM    771  N   PHE D  54      -7.782  15.958 -19.295  1.00  0.00           N
ATOM    772  CA  PHE D  54      -7.863  16.386 -17.927  1.00  0.00           C
ATOM    773  C   PHE D  54      -9.311  16.521 -17.564  1.00  0.00           C
ATOM    774  O   PHE D  54      -9.683  16.399 -16.399  1.00  0.00           O
ATOM    775  CB  PHE D  54      -7.166  17.735 -17.636  1.00  0.00           C
ATOM    776  CG  PHE D  54      -8.037  18.894 -17.998  1.00  0.00           C
ATOM    777  CD1 PHE D  54      -8.074  19.389 -19.281  1.00  0.00           C
ATOM    778  CD2 PHE D  54      -8.818  19.493 -17.033  1.00  0.00           C
ATOM    779  CE1 PHE D  54      -8.878  20.462 -19.594  1.00  0.00           C
ATOM    780  CE2 PHE D  54      -9.622  20.565 -17.340  1.00  0.00           C
ATOM    781  CZ  PHE D  54      -9.653  21.052 -18.625  1.00  0.00           C
ATOM      0  H   PHE D  54      -7.406  16.523 -19.823  1.00  0.00           H   new
ATOM      0  HA  PHE D  54      -7.400  15.716 -17.400  1.00  0.00           H   new
ATOM      0  HB2 PHE D  54      -6.935  17.784 -16.695  1.00  0.00           H   new
ATOM      0  HB3 PHE D  54      -6.336  17.785 -18.135  1.00  0.00           H   new
ATOM      0  HD1 PHE D  54      -7.552  18.996 -19.942  1.00  0.00           H   new
ATOM      0  HD2 PHE D  54      -8.801  19.167 -16.162  1.00  0.00           H   new
ATOM      0  HE1 PHE D  54      -8.897  20.789 -20.465  1.00  0.00           H   new
ATOM      0  HE2 PHE D  54     -10.144  20.960 -16.679  1.00  0.00           H   new
ATOM      0  HZ  PHE D  54     -10.196  21.777 -18.837  1.00  0.00           H   new
ATOM    791  N   LEU D  55     -10.161  16.838 -18.556  1.00  0.00           N
ATOM    792  CA  LEU D  55     -11.570  17.032 -18.350  1.00  0.00           C
ATOM    793  C   LEU D  55     -12.219  15.734 -17.970  1.00  0.00           C
ATOM    794  O   LEU D  55     -13.023  15.698 -17.041  1.00  0.00           O
ATOM    795  CB  LEU D  55     -12.265  17.564 -19.619  1.00  0.00           C
ATOM    796  CG  LEU D  55     -13.725  18.028 -19.425  1.00  0.00           C
ATOM    797  CD1 LEU D  55     -14.711  16.860 -19.301  1.00  0.00           C
ATOM    798  CD2 LEU D  55     -13.837  19.017 -18.256  1.00  0.00           C
ATOM      0  H   LEU D  55      -9.913  16.944 -19.373  1.00  0.00           H   new
ATOM      0  HA  LEU D  55     -11.667  17.685 -17.639  1.00  0.00           H   new
ATOM      0  HB2 LEU D  55     -11.748  18.308 -19.966  1.00  0.00           H   new
ATOM      0  HB3 LEU D  55     -12.249  16.868 -20.295  1.00  0.00           H   new
ATOM      0  HG  LEU D  55     -13.984  18.499 -20.233  1.00  0.00           H   new
ATOM      0 HD11 LEU D  55     -15.609  17.206 -19.181  1.00  0.00           H   new
ATOM      0 HD12 LEU D  55     -14.677  16.321 -20.107  1.00  0.00           H   new
ATOM      0 HD13 LEU D  55     -14.471  16.313 -18.536  1.00  0.00           H   new
ATOM      0 HD21 LEU D  55     -14.761  19.294 -18.154  1.00  0.00           H   new
ATOM      0 HD22 LEU D  55     -13.536  18.589 -17.439  1.00  0.00           H   new
ATOM      0 HD23 LEU D  55     -13.285  19.794 -18.435  1.00  0.00           H   new
ATOM    810  N   ALA D  56     -11.912  14.644 -18.704  1.00  0.00           N
ATOM    811  CA  ALA D  56     -12.465  13.342 -18.445  1.00  0.00           C
ATOM    812  C   ALA D  56     -12.132  12.952 -17.042  1.00  0.00           C
ATOM    813  O   ALA D  56     -12.972  12.429 -16.311  1.00  0.00           O
ATOM    814  CB  ALA D  56     -11.898  12.256 -19.375  1.00  0.00           C
ATOM      0  H   ALA D  56     -11.368  14.663 -19.370  1.00  0.00           H   new
ATOM      0  HA  ALA D  56     -13.421  13.403 -18.596  1.00  0.00           H   new
ATOM      0  HB1 ALA D  56     -12.302  11.401 -19.159  1.00  0.00           H   new
ATOM      0  HB2 ALA D  56     -12.096  12.483 -20.297  1.00  0.00           H   new
ATOM      0  HB3 ALA D  56     -10.937  12.198 -19.257  1.00  0.00           H   new
ATOM    820  N   ALA D  57     -10.880  13.224 -16.636  1.00  0.00           N
ATOM    821  CA  ALA D  57     -10.335  12.842 -15.369  1.00  0.00           C
ATOM    822  C   ALA D  57     -11.214  13.408 -14.305  1.00  0.00           C
ATOM    823  O   ALA D  57     -11.396  12.809 -13.246  1.00  0.00           O
ATOM    824  CB  ALA D  57      -8.913  13.386 -15.146  1.00  0.00           C
ATOM      0  H   ALA D  57     -10.320  13.654 -17.127  1.00  0.00           H   new
ATOM      0  HA  ALA D  57     -10.290  11.873 -15.343  1.00  0.00           H   new
ATOM      0  HB1 ALA D  57      -8.590  13.101 -14.277  1.00  0.00           H   new
ATOM      0  HB2 ALA D  57      -8.324  13.046 -15.837  1.00  0.00           H   new
ATOM      0  HB3 ALA D  57      -8.928  14.355 -15.183  1.00  0.00           H   new
ATOM    830  N   LEU D  58     -11.766  14.603 -14.551  1.00  0.00           N
ATOM    831  CA  LEU D  58     -12.618  15.231 -13.588  1.00  0.00           C
ATOM    832  C   LEU D  58     -13.715  14.280 -13.191  1.00  0.00           C
ATOM    833  O   LEU D  58     -14.108  14.233 -12.026  1.00  0.00           O
ATOM    834  CB  LEU D  58     -13.215  16.522 -14.159  1.00  0.00           C
ATOM    835  CG  LEU D  58     -14.129  17.309 -13.211  1.00  0.00           C
ATOM    836  CD1 LEU D  58     -13.339  17.733 -11.980  1.00  0.00           C
ATOM    837  CD2 LEU D  58     -14.697  18.518 -13.940  1.00  0.00           C
ATOM      0  H   LEU D  58     -11.648  15.052 -15.275  1.00  0.00           H   new
ATOM      0  HA  LEU D  58     -12.094  15.460 -12.805  1.00  0.00           H   new
ATOM      0  HB2 LEU D  58     -12.487  17.101 -14.435  1.00  0.00           H   new
ATOM      0  HB3 LEU D  58     -13.719  16.300 -14.958  1.00  0.00           H   new
ATOM      0  HG  LEU D  58     -14.868  16.751 -12.923  1.00  0.00           H   new
ATOM      0 HD11 LEU D  58     -13.916  18.231 -11.380  1.00  0.00           H   new
ATOM      0 HD12 LEU D  58     -13.002  16.946 -11.524  1.00  0.00           H   new
ATOM      0 HD13 LEU D  58     -12.595  18.293 -12.250  1.00  0.00           H   new
ATOM      0 HD21 LEU D  58     -15.275  19.016 -13.341  1.00  0.00           H   new
ATOM      0 HD22 LEU D  58     -13.970  19.089 -14.236  1.00  0.00           H   new
ATOM      0 HD23 LEU D  58     -15.208  18.222 -14.709  1.00  0.00           H   new
ATOM    849  N   PHE D  59     -14.298  13.542 -14.152  1.00  0.00           N
ATOM    850  CA  PHE D  59     -15.387  12.645 -13.860  1.00  0.00           C
ATOM    851  C   PHE D  59     -14.898  11.301 -13.369  1.00  0.00           C
ATOM    852  O   PHE D  59     -15.484  10.678 -12.491  1.00  0.00           O
ATOM    853  CB  PHE D  59     -16.263  12.411 -15.100  1.00  0.00           C
ATOM    854  CG  PHE D  59     -16.916  13.718 -15.401  1.00  0.00           C
ATOM    855  CD1 PHE D  59     -16.294  14.630 -16.222  1.00  0.00           C
ATOM    856  CD2 PHE D  59     -18.147  14.034 -14.873  1.00  0.00           C
ATOM    857  CE1 PHE D  59     -16.879  15.841 -16.509  1.00  0.00           C
ATOM    858  CE2 PHE D  59     -18.738  15.244 -15.157  1.00  0.00           C
ATOM    859  CZ  PHE D  59     -18.106  16.150 -15.977  1.00  0.00           C
ATOM      0  H   PHE D  59     -14.063  13.559 -14.979  1.00  0.00           H   new
ATOM      0  HA  PHE D  59     -15.906  13.072 -13.161  1.00  0.00           H   new
ATOM      0  HB2 PHE D  59     -15.727  12.110 -15.851  1.00  0.00           H   new
ATOM      0  HB3 PHE D  59     -16.926  11.723 -14.931  1.00  0.00           H   new
ATOM      0  HD1 PHE D  59     -15.465  14.424 -16.589  1.00  0.00           H   new
ATOM      0  HD2 PHE D  59     -18.582  13.426 -14.321  1.00  0.00           H   new
ATOM      0  HE1 PHE D  59     -16.444  16.449 -17.062  1.00  0.00           H   new
ATOM      0  HE2 PHE D  59     -19.569  15.450 -14.793  1.00  0.00           H   new
ATOM      0  HZ  PHE D  59     -18.507  16.966 -16.170  1.00  0.00           H   new
ATOM    869  N   TYR D  60     -13.836  10.820 -14.033  1.00  0.00           N
ATOM    870  CA  TYR D  60     -13.077   9.600 -13.980  1.00  0.00           C
ATOM    871  C   TYR D  60     -11.908   9.483 -13.034  1.00  0.00           C
ATOM    872  O   TYR D  60     -11.157   8.535 -13.161  1.00  0.00           O
ATOM    873  CB  TYR D  60     -12.711   9.102 -15.379  1.00  0.00           C
ATOM    874  CG  TYR D  60     -14.074   8.835 -15.914  1.00  0.00           C
ATOM    875  CD1 TYR D  60     -14.830   7.812 -15.389  1.00  0.00           C
ATOM    876  CD2 TYR D  60     -14.602   9.607 -16.921  1.00  0.00           C
ATOM    877  CE1 TYR D  60     -16.095   7.559 -15.860  1.00  0.00           C
ATOM    878  CE2 TYR D  60     -15.869   9.357 -17.397  1.00  0.00           C
ATOM    879  CZ  TYR D  60     -16.617   8.332 -16.867  1.00  0.00           C
ATOM    880  OH  TYR D  60     -17.916   8.076 -17.353  1.00  0.00           O
ATOM      0  H   TYR D  60     -13.494  11.322 -14.642  1.00  0.00           H   new
ATOM      0  HA  TYR D  60     -13.719   9.012 -13.552  1.00  0.00           H   new
ATOM      0  HB2 TYR D  60     -12.232   9.767 -15.897  1.00  0.00           H   new
ATOM      0  HB3 TYR D  60     -12.157   8.306 -15.358  1.00  0.00           H   new
ATOM      0  HD1 TYR D  60     -14.480   7.286 -14.707  1.00  0.00           H   new
ATOM      0  HD2 TYR D  60     -14.101  10.302 -17.283  1.00  0.00           H   new
ATOM      0  HE1 TYR D  60     -16.597   6.865 -15.497  1.00  0.00           H   new
ATOM      0  HE2 TYR D  60     -16.220   9.883 -18.079  1.00  0.00           H   new
ATOM      0  HH  TYR D  60     -18.101   8.624 -17.962  1.00  0.00           H   new
ATOM    890  N   THR D  61     -11.663  10.440 -12.119  1.00  0.00           N
ATOM    891  CA  THR D  61     -10.470  10.557 -11.311  1.00  0.00           C
ATOM    892  C   THR D  61      -9.816   9.264 -10.869  1.00  0.00           C
ATOM    893  O   THR D  61      -8.587   9.206 -10.853  1.00  0.00           O
ATOM    894  CB  THR D  61     -10.782  11.394 -10.057  1.00  0.00           C
ATOM    895  OG1 THR D  61     -11.217  12.703 -10.448  1.00  0.00           O
ATOM    896  CG2 THR D  61      -9.547  11.516  -9.177  1.00  0.00           C
ATOM      0  H   THR D  61     -12.230  11.065 -11.956  1.00  0.00           H   new
ATOM      0  HA  THR D  61      -9.827  10.979 -11.902  1.00  0.00           H   new
ATOM      0  HB  THR D  61     -11.484  10.950  -9.555  1.00  0.00           H   new
ATOM      0  HG1 THR D  61     -11.206  12.764 -11.286  1.00  0.00           H   new
ATOM      0 HG21 THR D  61      -9.760  12.045  -8.392  1.00  0.00           H   new
ATOM      0 HG22 THR D  61      -9.257  10.632  -8.902  1.00  0.00           H   new
ATOM      0 HG23 THR D  61      -8.836  11.948  -9.675  1.00  0.00           H   new
ATOM    904  N   HIE D  62     -10.545   8.213 -10.458  1.00  0.00           N
ATOM    905  CA  HIE D  62      -9.889   7.021  -9.975  1.00  0.00           C
ATOM    906  C   HIE D  62      -9.165   6.318 -11.092  1.00  0.00           C
ATOM    907  O   HIE D  62      -8.215   5.574 -10.851  1.00  0.00           O
ATOM    908  CB  HIE D  62     -10.899   6.066  -9.331  1.00  0.00           C
ATOM    909  CG  HIE D  62     -11.450   6.561  -8.030  1.00  0.00           C
ATOM    910  ND1 HIE D  62     -12.555   5.996  -7.427  1.00  0.00           N
ATOM    911  CD2 HIE D  62     -11.051   7.566  -7.217  1.00  0.00           C
ATOM    912  CE1 HIE D  62     -12.810   6.634  -6.298  1.00  0.00           C
ATOM    913  NE2 HIE D  62     -11.912   7.590  -6.148  1.00  0.00           N
ATOM      0  H   HIE D  62     -11.404   8.183 -10.456  1.00  0.00           H   new
ATOM      0  HA  HIE D  62      -9.242   7.292  -9.304  1.00  0.00           H   new
ATOM      0  HB2 HIE D  62     -11.632   5.919  -9.949  1.00  0.00           H   new
ATOM      0  HB3 HIE D  62     -10.473   5.207  -9.187  1.00  0.00           H   new
ATOM      0  HD2 HIE D  62     -10.328   8.135  -7.356  1.00  0.00           H   new
ATOM      0  HE1 HIE D  62     -13.504   6.442  -5.709  1.00  0.00           H   new
ATOM      0  HE2 HIE D  62     -11.873   8.139  -5.487  1.00  0.00           H   new
ATOM    921  N   LYS D  63      -9.645   6.498 -12.332  1.00  0.00           N
ATOM    922  CA  LYS D  63      -9.173   5.925 -13.565  1.00  0.00           C
ATOM    923  C   LYS D  63      -7.828   6.446 -13.990  1.00  0.00           C
ATOM    924  O   LYS D  63      -7.252   5.911 -14.934  1.00  0.00           O
ATOM    925  CB  LYS D  63     -10.193   6.174 -14.677  1.00  0.00           C
ATOM    926  CG  LYS D  63     -11.562   5.556 -14.425  1.00  0.00           C
ATOM    927  CD  LYS D  63     -11.482   4.038 -14.370  1.00  0.00           C
ATOM    928  CE  LYS D  63     -12.861   3.416 -14.206  1.00  0.00           C
ATOM    929  NZ  LYS D  63     -12.796   1.931 -14.128  1.00  0.00           N
ATOM      0  H   LYS D  63     -10.321   7.012 -12.467  1.00  0.00           H   new
ATOM      0  HA  LYS D  63      -9.068   4.974 -13.405  1.00  0.00           H   new
ATOM      0  HB2 LYS D  63     -10.299   7.131 -14.795  1.00  0.00           H   new
ATOM      0  HB3 LYS D  63      -9.840   5.823 -15.509  1.00  0.00           H   new
ATOM      0  HG2 LYS D  63     -11.923   5.893 -13.590  1.00  0.00           H   new
ATOM      0  HG3 LYS D  63     -12.175   5.824 -15.128  1.00  0.00           H   new
ATOM      0  HD2 LYS D  63     -11.069   3.704 -15.182  1.00  0.00           H   new
ATOM      0  HD3 LYS D  63     -10.914   3.769 -13.631  1.00  0.00           H   new
ATOM      0  HE2 LYS D  63     -13.278   3.764 -13.402  1.00  0.00           H   new
ATOM      0  HE3 LYS D  63     -13.423   3.676 -14.953  1.00  0.00           H   new
ATOM      0  HZ1 LYS D  63     -13.618   1.602 -14.033  1.00  0.00           H   new
ATOM      0  HZ2 LYS D  63     -12.433   1.610 -14.875  1.00  0.00           H   new
ATOM      0  HZ3 LYS D  63     -12.298   1.692 -13.430  1.00  0.00           H   new
ATOM    943  N   PHE D  64      -7.323   7.527 -13.358  1.00  0.00           N
ATOM    944  CA  PHE D  64      -6.067   8.171 -13.666  1.00  0.00           C
ATOM    945  C   PHE D  64      -4.979   7.185 -13.988  1.00  0.00           C
ATOM    946  O   PHE D  64      -4.733   6.232 -13.251  1.00  0.00           O
ATOM    947  CB  PHE D  64      -5.604   9.060 -12.493  1.00  0.00           C
ATOM    948  CG  PHE D  64      -4.229   9.568 -12.750  1.00  0.00           C
ATOM    949  CD1 PHE D  64      -3.977  10.469 -13.757  1.00  0.00           C
ATOM    950  CD2 PHE D  64      -3.190   9.147 -11.951  1.00  0.00           C
ATOM    951  CE1 PHE D  64      -2.701  10.931 -13.971  1.00  0.00           C
ATOM    952  CE2 PHE D  64      -1.912   9.605 -12.161  1.00  0.00           C
ATOM    953  CZ  PHE D  64      -1.666  10.500 -13.175  1.00  0.00           C
ATOM      0  H   PHE D  64      -7.738   7.909 -12.709  1.00  0.00           H   new
ATOM      0  HA  PHE D  64      -6.227   8.715 -14.453  1.00  0.00           H   new
ATOM      0  HB2 PHE D  64      -6.216   9.804 -12.380  1.00  0.00           H   new
ATOM      0  HB3 PHE D  64      -5.620   8.552 -11.667  1.00  0.00           H   new
ATOM      0  HD1 PHE D  64      -4.674  10.767 -14.296  1.00  0.00           H   new
ATOM      0  HD2 PHE D  64      -3.355   8.546 -11.261  1.00  0.00           H   new
ATOM      0  HE1 PHE D  64      -2.537  11.537 -14.657  1.00  0.00           H   new
ATOM      0  HE2 PHE D  64      -1.216   9.311 -11.619  1.00  0.00           H   new
ATOM      0  HZ  PHE D  64      -0.803  10.813 -13.322  1.00  0.00           H   new
ATOM    963  N   ASN D  65      -4.311   7.412 -15.145  1.00  0.00           N
ATOM    964  CA  ASN D  65      -3.236   6.595 -15.641  1.00  0.00           C
ATOM    965  C   ASN D  65      -1.958   7.111 -15.045  1.00  0.00           C
ATOM    966  O   ASN D  65      -1.473   8.185 -15.395  1.00  0.00           O
ATOM    967  CB  ASN D  65      -3.113   6.676 -17.174  1.00  0.00           C
ATOM    968  CG  ASN D  65      -2.037   5.721 -17.658  1.00  0.00           C
ATOM    969  OD1 ASN D  65      -0.939   5.668 -17.107  1.00  0.00           O
ATOM    970  ND2 ASN D  65      -2.357   4.950 -18.731  1.00  0.00           N
ATOM      0  H   ASN D  65      -4.496   8.074 -15.662  1.00  0.00           H   new
ATOM      0  HA  ASN D  65      -3.412   5.672 -15.398  1.00  0.00           H   new
ATOM      0  HB2 ASN D  65      -3.962   6.454 -17.587  1.00  0.00           H   new
ATOM      0  HB3 ASN D  65      -2.896   7.583 -17.441  1.00  0.00           H   new
ATOM      0 HD21 ASN D  65      -1.781   4.397 -19.051  1.00  0.00           H   new
ATOM      0 HD22 ASN D  65      -3.136   5.015 -19.090  1.00  0.00           H   new
ATOM    977  N   ALA D  66      -1.414   6.323 -14.100  1.00  0.00           N
ATOM    978  CA  ALA D  66      -0.258   6.547 -13.273  1.00  0.00           C
ATOM    979  C   ALA D  66       1.059   6.344 -13.973  1.00  0.00           C
ATOM    980  O   ALA D  66       2.096   6.741 -13.449  1.00  0.00           O
ATOM    981  CB  ALA D  66      -0.249   5.649 -12.029  1.00  0.00           C
ATOM      0  H   ALA D  66      -1.770   5.560 -13.923  1.00  0.00           H   new
ATOM      0  HA  ALA D  66      -0.341   7.482 -13.029  1.00  0.00           H   new
ATOM      0  HB1 ALA D  66       0.545   5.833 -11.503  1.00  0.00           H   new
ATOM      0  HB2 ALA D  66      -1.039   5.827 -11.495  1.00  0.00           H   new
ATOM      0  HB3 ALA D  66      -0.247   4.718 -12.302  1.00  0.00           H   new
ATOM    987  N   SER D  67       1.071   5.705 -15.155  1.00  0.00           N
ATOM    988  CA  SER D  67       2.287   5.311 -15.825  1.00  0.00           C
ATOM    989  C   SER D  67       3.279   6.429 -16.008  1.00  0.00           C
ATOM    990  O   SER D  67       4.482   6.171 -15.995  1.00  0.00           O
ATOM    991  CB  SER D  67       1.946   4.724 -17.181  1.00  0.00           C
ATOM    992  OG  SER D  67       1.415   5.703 -18.032  1.00  0.00           O
ATOM      0  H   SER D  67       0.356   5.493 -15.583  1.00  0.00           H   new
ATOM      0  HA  SER D  67       2.713   4.656 -15.250  1.00  0.00           H   new
ATOM      0  HB2 SER D  67       2.742   4.340 -17.581  1.00  0.00           H   new
ATOM      0  HB3 SER D  67       1.307   4.003 -17.074  1.00  0.00           H   new
ATOM      0  HG  SER D  67       0.576   5.677 -18.000  1.00  0.00           H   new
ATOM    998  N   GLY D  68       2.824   7.678 -16.218  1.00  0.00           N
ATOM    999  CA  GLY D  68       3.672   8.816 -16.477  1.00  0.00           C
ATOM   1000  C   GLY D  68       4.334   9.349 -15.235  1.00  0.00           C
ATOM   1001  O   GLY D  68       5.355  10.031 -15.312  1.00  0.00           O
ATOM      0  H   GLY D  68       1.987   7.874 -16.210  1.00  0.00           H   new
ATOM      0  HA2 GLY D  68       4.354   8.565 -17.119  1.00  0.00           H   new
ATOM      0  HA3 GLY D  68       3.144   9.521 -16.884  1.00  0.00           H   new
ATOM   1005  N   CYS D  69       3.756   9.067 -14.055  1.00  0.00           N
ATOM   1006  CA  CYS D  69       4.179   9.642 -12.807  1.00  0.00           C
ATOM   1007  C   CYS D  69       5.613   9.369 -12.452  1.00  0.00           C
ATOM   1008  O   CYS D  69       6.286  10.295 -12.001  1.00  0.00           O
ATOM   1009  CB  CYS D  69       3.268   9.229 -11.640  1.00  0.00           C
ATOM   1010  SG  CYS D  69       1.630   9.993 -11.832  1.00  0.00           S
ATOM      0  H   CYS D  69       3.095   8.523 -13.976  1.00  0.00           H   new
ATOM      0  HA  CYS D  69       4.103  10.598 -12.950  1.00  0.00           H   new
ATOM      0  HB2 CYS D  69       3.182   8.263 -11.613  1.00  0.00           H   new
ATOM      0  HB3 CYS D  69       3.664   9.502 -10.798  1.00  0.00           H   new
ATOM   1015  N   PRO D  70       6.152   8.197 -12.596  1.00  0.00           N
ATOM   1016  CA  PRO D  70       7.517   8.022 -12.182  1.00  0.00           C
ATOM   1017  C   PRO D  70       8.444   8.991 -12.847  1.00  0.00           C
ATOM   1018  O   PRO D  70       9.467   9.329 -12.255  1.00  0.00           O
ATOM   1019  CB  PRO D  70       7.817   6.581 -12.609  1.00  0.00           C
ATOM   1020  CG  PRO D  70       6.492   5.901 -12.556  1.00  0.00           C
ATOM   1021  CD  PRO D  70       5.517   6.944 -13.035  1.00  0.00           C
ATOM      0  HA  PRO D  70       7.643   8.182 -11.234  1.00  0.00           H   new
ATOM      0  HB2 PRO D  70       8.197   6.547 -13.501  1.00  0.00           H   new
ATOM      0  HB3 PRO D  70       8.456   6.160 -12.012  1.00  0.00           H   new
ATOM      0  HG2 PRO D  70       6.475   5.114 -13.123  1.00  0.00           H   new
ATOM      0  HG3 PRO D  70       6.281   5.607 -11.656  1.00  0.00           H   new
ATOM      0  HD2 PRO D  70       5.401   6.915 -13.998  1.00  0.00           H   new
ATOM      0  HD3 PRO D  70       4.639   6.826 -12.640  1.00  0.00           H   new
ATOM   1029  N   GLU D  71       8.142   9.416 -14.089  1.00  0.00           N
ATOM   1030  CA  GLU D  71       8.999  10.348 -14.759  1.00  0.00           C
ATOM   1031  C   GLU D  71       8.901  11.685 -14.097  1.00  0.00           C
ATOM   1032  O   GLU D  71       9.913  12.282 -13.736  1.00  0.00           O
ATOM   1033  CB  GLU D  71       8.629  10.462 -16.239  1.00  0.00           C
ATOM   1034  CG  GLU D  71       9.517  11.405 -17.039  1.00  0.00           C
ATOM   1035  CD  GLU D  71       9.172  11.435 -18.502  1.00  0.00           C
ATOM   1036  OE1 GLU D  71       8.278  10.725 -18.896  1.00  0.00           O
ATOM   1037  OE2 GLU D  71       9.804  12.167 -19.226  1.00  0.00           O
ATOM      0  H   GLU D  71       7.451   9.168 -14.537  1.00  0.00           H   new
ATOM      0  HA  GLU D  71       9.913  10.027 -14.702  1.00  0.00           H   new
ATOM      0  HB2 GLU D  71       8.669   9.580 -16.640  1.00  0.00           H   new
ATOM      0  HB3 GLU D  71       7.710  10.764 -16.309  1.00  0.00           H   new
ATOM      0  HG2 GLU D  71       9.440  12.301 -16.675  1.00  0.00           H   new
ATOM      0  HG3 GLU D  71      10.443  11.135 -16.935  1.00  0.00           H   new
ATOM   1044  N   ARG D  72       7.659  12.176 -13.908  1.00  0.00           N
ATOM   1045  CA  ARG D  72       7.464  13.500 -13.391  1.00  0.00           C
ATOM   1046  C   ARG D  72       8.020  13.631 -12.011  1.00  0.00           C
ATOM   1047  O   ARG D  72       8.664  14.627 -11.690  1.00  0.00           O
ATOM   1048  CB  ARG D  72       5.985  13.856 -13.372  1.00  0.00           C
ATOM   1049  CG  ARG D  72       5.360  14.070 -14.741  1.00  0.00           C
ATOM   1050  CD  ARG D  72       3.906  14.356 -14.643  1.00  0.00           C
ATOM   1051  NE  ARG D  72       3.306  14.569 -15.951  1.00  0.00           N
ATOM   1052  CZ  ARG D  72       1.985  14.711 -16.172  1.00  0.00           C
ATOM   1053  NH1 ARG D  72       1.141  14.661 -15.165  1.00  0.00           N
ATOM   1054  NH2 ARG D  72       1.537  14.901 -17.401  1.00  0.00           N
ATOM      0  H   ARG D  72       6.935  11.745 -14.078  1.00  0.00           H   new
ATOM      0  HA  ARG D  72       7.936  14.112 -13.977  1.00  0.00           H   new
ATOM      0  HB2 ARG D  72       5.501  13.149 -12.917  1.00  0.00           H   new
ATOM      0  HB3 ARG D  72       5.867  14.663 -12.847  1.00  0.00           H   new
ATOM      0  HG2 ARG D  72       5.805  14.806 -15.189  1.00  0.00           H   new
ATOM      0  HG3 ARG D  72       5.499  13.280 -15.287  1.00  0.00           H   new
ATOM      0  HD2 ARG D  72       3.461  13.617 -14.200  1.00  0.00           H   new
ATOM      0  HD3 ARG D  72       3.768  15.142 -14.092  1.00  0.00           H   new
ATOM      0  HE  ARG D  72       3.832  14.607 -16.631  1.00  0.00           H   new
ATOM      0 HH11 ARG D  72       1.432  14.538 -14.365  1.00  0.00           H   new
ATOM      0 HH12 ARG D  72       0.297  14.752 -15.306  1.00  0.00           H   new
ATOM      0 HH21 ARG D  72       2.089  14.934 -18.060  1.00  0.00           H   new
ATOM      0 HH22 ARG D  72       0.693  14.992 -17.542  1.00  0.00           H   new
ATOM   1068  N   MET D  73       7.793  12.615 -11.166  1.00  0.00           N
ATOM   1069  CA  MET D  73       8.187  12.638  -9.787  1.00  0.00           C
ATOM   1070  C   MET D  73       9.675  12.709  -9.682  1.00  0.00           C
ATOM   1071  O   MET D  73      10.214  13.259  -8.724  1.00  0.00           O
ATOM   1072  CB  MET D  73       7.653  11.409  -9.054  1.00  0.00           C
ATOM   1073  CG  MET D  73       6.142  11.391  -8.871  1.00  0.00           C
ATOM   1074  SD  MET D  73       5.554   9.877  -8.087  1.00  0.00           S
ATOM   1075  CE  MET D  73       6.168  10.099  -6.420  1.00  0.00           C
ATOM      0  H   MET D  73       7.397  11.888 -11.400  1.00  0.00           H   new
ATOM      0  HA  MET D  73       7.808  13.426  -9.368  1.00  0.00           H   new
ATOM      0  HB2 MET D  73       7.918  10.614  -9.543  1.00  0.00           H   new
ATOM      0  HB3 MET D  73       8.074  11.358  -8.181  1.00  0.00           H   new
ATOM      0  HG2 MET D  73       5.876  12.153  -8.334  1.00  0.00           H   new
ATOM      0  HG3 MET D  73       5.714  11.490  -9.736  1.00  0.00           H   new
ATOM      0  HE1 MET D  73       5.915   9.336  -5.877  1.00  0.00           H   new
ATOM      0  HE2 MET D  73       7.135  10.176  -6.439  1.00  0.00           H   new
ATOM      0  HE3 MET D  73       5.787  10.906  -6.039  1.00  0.00           H   new
ATOM   1085  N   ALA D  74      10.381  12.133 -10.667  1.00  0.00           N
ATOM   1086  CA  ALA D  74      11.812  12.061 -10.655  1.00  0.00           C
ATOM   1087  C   ALA D  74      12.398  13.438 -10.651  1.00  0.00           C
ATOM   1088  O   ALA D  74      13.494  13.640 -10.132  1.00  0.00           O
ATOM   1089  CB  ALA D  74      12.379  11.327 -11.884  1.00  0.00           C
ATOM      0  H   ALA D  74      10.020  11.775 -11.360  1.00  0.00           H   new
ATOM      0  HA  ALA D  74      12.050  11.569  -9.854  1.00  0.00           H   new
ATOM      0  HB1 ALA D  74      13.347  11.305 -11.830  1.00  0.00           H   new
ATOM      0  HB2 ALA D  74      12.036  10.420 -11.906  1.00  0.00           H   new
ATOM      0  HB3 ALA D  74      12.112  11.793 -12.691  1.00  0.00           H   new
ATOM   1095  N   HIE D  75      11.695  14.421 -11.239  1.00  0.00           N
ATOM   1096  CA  HIE D  75      12.206  15.761 -11.322  1.00  0.00           C
ATOM   1097  C   HIE D  75      12.270  16.429  -9.980  1.00  0.00           C
ATOM   1098  O   HIE D  75      13.133  17.277  -9.761  1.00  0.00           O
ATOM   1099  CB  HIE D  75      11.345  16.603 -12.270  1.00  0.00           C
ATOM   1100  CG  HIE D  75      11.495  16.228 -13.711  1.00  0.00           C
ATOM   1101  ND1 HIE D  75      12.642  16.487 -14.432  1.00  0.00           N
ATOM   1102  CD2 HIE D  75      10.644  15.615 -14.567  1.00  0.00           C
ATOM   1103  CE1 HIE D  75      12.489  16.048 -15.669  1.00  0.00           C
ATOM   1104  NE2 HIE D  75      11.286  15.516 -15.776  1.00  0.00           N
ATOM      0  H   HIE D  75      10.918  14.313 -11.592  1.00  0.00           H   new
ATOM      0  HA  HIE D  75      13.110  15.697 -11.667  1.00  0.00           H   new
ATOM      0  HB2 HIE D  75      10.413  16.512 -12.015  1.00  0.00           H   new
ATOM      0  HB3 HIE D  75      11.578  17.538 -12.161  1.00  0.00           H   new
ATOM      0  HD2 HIE D  75       9.785  15.317 -14.372  1.00  0.00           H   new
ATOM      0  HE1 HIE D  75      13.121  16.104 -16.349  1.00  0.00           H   new
ATOM      0  HE2 HIE D  75      10.957  15.164 -16.489  1.00  0.00           H   new
ATOM   1112  N   CYS D  76      11.358  16.096  -9.048  1.00  0.00           N
ATOM   1113  CA  CYS D  76      11.404  16.742  -7.766  1.00  0.00           C
ATOM   1114  C   CYS D  76      12.603  16.234  -7.020  1.00  0.00           C
ATOM   1115  O   CYS D  76      12.994  15.076  -7.155  1.00  0.00           O
ATOM   1116  CB  CYS D  76      10.134  16.469  -6.960  1.00  0.00           C
ATOM   1117  SG  CYS D  76       8.609  16.977  -7.790  1.00  0.00           S
ATOM      0  H   CYS D  76      10.732  15.516  -9.150  1.00  0.00           H   new
ATOM      0  HA  CYS D  76      11.467  17.701  -7.897  1.00  0.00           H   new
ATOM      0  HB2 CYS D  76      10.084  15.520  -6.765  1.00  0.00           H   new
ATOM      0  HB3 CYS D  76      10.197  16.931  -6.109  1.00  0.00           H   new
ATOM   1122  N   ARG D  77      13.234  17.103  -6.205  1.00  0.00           N
ATOM   1123  CA  ARG D  77      14.373  16.681  -5.442  1.00  0.00           C
ATOM   1124  C   ARG D  77      13.946  16.658  -4.010  1.00  0.00           C
ATOM   1125  O   ARG D  77      13.129  17.468  -3.577  1.00  0.00           O
ATOM   1126  CB  ARG D  77      15.559  17.617  -5.627  1.00  0.00           C
ATOM   1127  CG  ARG D  77      16.152  17.627  -7.027  1.00  0.00           C
ATOM   1128  CD  ARG D  77      17.268  18.601  -7.143  1.00  0.00           C
ATOM   1129  NE  ARG D  77      17.838  18.615  -8.480  1.00  0.00           N
ATOM   1130  CZ  ARG D  77      18.850  17.825  -8.890  1.00  0.00           C
ATOM   1131  NH1 ARG D  77      19.390  16.964  -8.056  1.00  0.00           N
ATOM   1132  NH2 ARG D  77      19.298  17.914 -10.130  1.00  0.00           N
ATOM      0  H   ARG D  77      13.006  17.925  -6.095  1.00  0.00           H   new
ATOM      0  HA  ARG D  77      14.667  15.806  -5.740  1.00  0.00           H   new
ATOM      0  HB2 ARG D  77      15.282  18.519  -5.401  1.00  0.00           H   new
ATOM      0  HB3 ARG D  77      16.253  17.367  -4.997  1.00  0.00           H   new
ATOM      0  HG2 ARG D  77      16.473  16.739  -7.249  1.00  0.00           H   new
ATOM      0  HG3 ARG D  77      15.461  17.848  -7.670  1.00  0.00           H   new
ATOM      0  HD2 ARG D  77      16.947  19.489  -6.919  1.00  0.00           H   new
ATOM      0  HD3 ARG D  77      17.959  18.379  -6.499  1.00  0.00           H   new
ATOM      0  HE  ARG D  77      17.506  19.167  -9.050  1.00  0.00           H   new
ATOM      0 HH11 ARG D  77      19.097  16.905  -7.249  1.00  0.00           H   new
ATOM      0 HH12 ARG D  77      20.036  16.460  -8.317  1.00  0.00           H   new
ATOM      0 HH21 ARG D  77      18.944  18.476 -10.676  1.00  0.00           H   new
ATOM      0 HH22 ARG D  77      19.944  17.410 -10.391  1.00  0.00           H   new
ATOM   1146  N   PRO D  78      14.471  15.724  -3.269  1.00  0.00           N
ATOM   1147  CA  PRO D  78      14.144  15.553  -1.880  1.00  0.00           C
ATOM   1148  C   PRO D  78      14.846  16.614  -1.095  1.00  0.00           C
ATOM   1149  O   PRO D  78      15.847  17.147  -1.574  1.00  0.00           O
ATOM   1150  CB  PRO D  78      14.667  14.151  -1.551  1.00  0.00           C
ATOM   1151  CG  PRO D  78      15.823  13.966  -2.474  1.00  0.00           C
ATOM   1152  CD  PRO D  78      15.403  14.659  -3.743  1.00  0.00           C
ATOM      0  HA  PRO D  78      13.199  15.632  -1.674  1.00  0.00           H   new
ATOM      0  HB2 PRO D  78      14.940  14.083  -0.623  1.00  0.00           H   new
ATOM      0  HB3 PRO D  78      13.986  13.476  -1.696  1.00  0.00           H   new
ATOM      0  HG2 PRO D  78      16.633  14.356  -2.109  1.00  0.00           H   new
ATOM      0  HG3 PRO D  78      16.006  13.026  -2.628  1.00  0.00           H   new
ATOM      0  HD2 PRO D  78      16.164  15.034  -4.213  1.00  0.00           H   new
ATOM      0  HD3 PRO D  78      14.964  14.048  -4.355  1.00  0.00           H   new
ATOM   1160  N   ILE D  79      14.332  16.934   0.107  1.00  0.00           N
ATOM   1161  CA  ILE D  79      14.804  18.036   0.897  1.00  0.00           C
ATOM   1162  C   ILE D  79      16.236  17.825   1.280  1.00  0.00           C
ATOM   1163  O   ILE D  79      16.987  18.782   1.460  1.00  0.00           O
ATOM   1164  CB  ILE D  79      14.007  18.251   2.156  1.00  0.00           C
ATOM   1165  CG1 ILE D  79      14.383  19.602   2.794  1.00  0.00           C
ATOM   1166  CG2 ILE D  79      14.198  17.036   3.079  1.00  0.00           C
ATOM   1167  CD1 ILE D  79      13.444  20.040   3.919  1.00  0.00           C
ATOM      0  H   ILE D  79      13.689  16.497   0.474  1.00  0.00           H   new
ATOM      0  HA  ILE D  79      14.703  18.823   0.340  1.00  0.00           H   new
ATOM      0  HB  ILE D  79      13.057  18.310   1.968  1.00  0.00           H   new
ATOM      0 HG12 ILE D  79      15.286  19.544   3.143  1.00  0.00           H   new
ATOM      0 HG13 ILE D  79      14.388  20.285   2.105  1.00  0.00           H   new
ATOM      0 HG21 ILE D  79      13.688  17.165   3.894  1.00  0.00           H   new
ATOM      0 HG22 ILE D  79      13.889  16.235   2.628  1.00  0.00           H   new
ATOM      0 HG23 ILE D  79      15.138  16.941   3.298  1.00  0.00           H   new
ATOM      0 HD11 ILE D  79      13.739  20.894   4.273  1.00  0.00           H   new
ATOM      0 HD12 ILE D  79      12.542  20.128   3.572  1.00  0.00           H   new
ATOM      0 HD13 ILE D  79      13.455  19.376   4.626  1.00  0.00           H   new
ATOM   1179  N   ASP D  80      16.651  16.556   1.417  1.00  0.00           N
ATOM   1180  CA  ASP D  80      17.968  16.232   1.890  1.00  0.00           C
ATOM   1181  C   ASP D  80      18.978  16.602   0.848  1.00  0.00           C
ATOM   1182  O   ASP D  80      20.164  16.731   1.145  1.00  0.00           O
ATOM   1183  CB  ASP D  80      18.081  14.743   2.226  1.00  0.00           C
ATOM   1184  CG  ASP D  80      17.366  14.372   3.519  1.00  0.00           C
ATOM   1185  OD1 ASP D  80      17.125  15.249   4.314  1.00  0.00           O
ATOM   1186  OD2 ASP D  80      17.069  13.215   3.698  1.00  0.00           O
ATOM      0  H   ASP D  80      16.164  15.872   1.234  1.00  0.00           H   new
ATOM      0  HA  ASP D  80      18.138  16.736   2.701  1.00  0.00           H   new
ATOM      0  HB2 ASP D  80      17.711  14.222   1.496  1.00  0.00           H   new
ATOM      0  HB3 ASP D  80      19.018  14.503   2.299  1.00  0.00           H   new
ATOM   1191  N   GLU D  81      18.539  16.755  -0.411  1.00  0.00           N
ATOM   1192  CA  GLU D  81      19.416  17.153  -1.476  1.00  0.00           C
ATOM   1193  C   GLU D  81      19.793  18.602  -1.328  1.00  0.00           C
ATOM   1194  O   GLU D  81      20.869  19.012  -1.762  1.00  0.00           O
ATOM   1195  CB  GLU D  81      18.754  16.917  -2.835  1.00  0.00           C
ATOM   1196  CG  GLU D  81      19.645  17.224  -4.031  1.00  0.00           C
ATOM   1197  CD  GLU D  81      20.849  16.328  -4.108  1.00  0.00           C
ATOM   1198  OE1 GLU D  81      20.825  15.279  -3.509  1.00  0.00           O
ATOM   1199  OE2 GLU D  81      21.795  16.692  -4.766  1.00  0.00           O
ATOM      0  H   GLU D  81      17.724  16.627  -0.653  1.00  0.00           H   new
ATOM      0  HA  GLU D  81      20.221  16.613  -1.427  1.00  0.00           H   new
ATOM      0  HB2 GLU D  81      18.469  15.991  -2.887  1.00  0.00           H   new
ATOM      0  HB3 GLU D  81      17.955  17.464  -2.892  1.00  0.00           H   new
ATOM      0  HG2 GLU D  81      19.127  17.133  -4.846  1.00  0.00           H   new
ATOM      0  HG3 GLU D  81      19.937  18.148  -3.982  1.00  0.00           H   new
ATOM   1206  N   PHE D  82      18.912  19.415  -0.714  1.00  0.00           N
ATOM   1207  CA  PHE D  82      19.085  20.842  -0.638  1.00  0.00           C
ATOM   1208  C   PHE D  82      20.121  21.230   0.376  1.00  0.00           C
ATOM   1209  O   PHE D  82      20.386  20.513   1.340  1.00  0.00           O
ATOM   1210  CB  PHE D  82      17.776  21.578  -0.296  1.00  0.00           C
ATOM   1211  CG  PHE D  82      16.847  21.414  -1.457  1.00  0.00           C
ATOM   1212  CD1 PHE D  82      16.771  22.371  -2.444  1.00  0.00           C
ATOM   1213  CD2 PHE D  82      16.056  20.294  -1.566  1.00  0.00           C
ATOM   1214  CE1 PHE D  82      15.912  22.216  -3.508  1.00  0.00           C
ATOM   1215  CE2 PHE D  82      15.197  20.132  -2.630  1.00  0.00           C
ATOM   1216  CZ  PHE D  82      15.124  21.094  -3.607  1.00  0.00           C
ATOM      0  H   PHE D  82      18.196  19.132  -0.332  1.00  0.00           H   new
ATOM      0  HA  PHE D  82      19.378  21.109  -1.523  1.00  0.00           H   new
ATOM      0  HB2 PHE D  82      17.381  21.213   0.511  1.00  0.00           H   new
ATOM      0  HB3 PHE D  82      17.948  22.518  -0.127  1.00  0.00           H   new
ATOM      0  HD1 PHE D  82      17.306  23.130  -2.391  1.00  0.00           H   new
ATOM      0  HD2 PHE D  82      16.102  19.636  -0.911  1.00  0.00           H   new
ATOM      0  HE1 PHE D  82      15.864  22.874  -4.164  1.00  0.00           H   new
ATOM      0  HE2 PHE D  82      14.666  19.371  -2.687  1.00  0.00           H   new
ATOM      0  HZ  PHE D  82      14.547  20.988  -4.329  1.00  0.00           H   new
ATOM   1226  N   ALA D  83      20.763  22.397   0.146  1.00  0.00           N
ATOM   1227  CA  ALA D  83      21.807  22.897   0.995  1.00  0.00           C
ATOM   1228  C   ALA D  83      21.222  23.403   2.278  1.00  0.00           C
ATOM   1229  O   ALA D  83      20.089  23.880   2.326  1.00  0.00           O
ATOM   1230  CB  ALA D  83      22.608  24.047   0.363  1.00  0.00           C
ATOM      0  H   ALA D  83      20.585  22.909  -0.522  1.00  0.00           H   new
ATOM      0  HA  ALA D  83      22.410  22.152   1.143  1.00  0.00           H   new
ATOM      0  HB1 ALA D  83      23.295  24.341   0.981  1.00  0.00           H   new
ATOM      0  HB2 ALA D  83      23.022  23.740  -0.458  1.00  0.00           H   new
ATOM      0  HB3 ALA D  83      22.012  24.787   0.167  1.00  0.00           H   new
ATOM   1236  N   GLN D  84      22.017  23.312   3.364  1.00  0.00           N
ATOM   1237  CA  GLN D  84      21.602  23.755   4.665  1.00  0.00           C
ATOM   1238  C   GLN D  84      21.507  25.252   4.653  1.00  0.00           C
ATOM   1239  O   GLN D  84      22.311  25.928   4.014  1.00  0.00           O
ATOM   1240  CB  GLN D  84      22.595  23.353   5.768  1.00  0.00           C
ATOM   1241  CG  GLN D  84      22.101  23.651   7.182  1.00  0.00           C
ATOM   1242  CD  GLN D  84      20.995  22.652   7.500  1.00  0.00           C
ATOM   1243  OE1 GLN D  84      20.722  21.742   6.719  1.00  0.00           O
ATOM   1244  NE2 GLN D  84      20.342  22.823   8.682  1.00  0.00           N
ATOM      0  H   GLN D  84      22.813  22.986   3.343  1.00  0.00           H   new
ATOM      0  HA  GLN D  84      20.749  23.336   4.858  1.00  0.00           H   new
ATOM      0  HB2 GLN D  84      22.782  22.404   5.693  1.00  0.00           H   new
ATOM      0  HB3 GLN D  84      23.433  23.819   5.622  1.00  0.00           H   new
ATOM      0  HG2 GLN D  84      22.827  23.572   7.821  1.00  0.00           H   new
ATOM      0  HG3 GLN D  84      21.768  24.560   7.243  1.00  0.00           H   new
ATOM      0 HE21 GLN D  84      20.560  23.471   9.204  1.00  0.00           H   new
ATOM      0 HE22 GLN D  84      19.712  22.283   8.907  1.00  0.00           H   new
ATOM   1253  N   GLY D  85      20.486  25.808   5.343  1.00  0.00           N
ATOM   1254  CA  GLY D  85      20.314  27.234   5.398  1.00  0.00           C
ATOM   1255  C   GLY D  85      20.927  27.776   6.654  1.00  0.00           C
ATOM   1256  O   GLY D  85      21.413  27.033   7.504  1.00  0.00           O
ATOM      0  H   GLY D  85      19.895  25.359   5.778  1.00  0.00           H   new
ATOM      0  HA2 GLY D  85      20.726  27.647   4.623  1.00  0.00           H   new
ATOM      0  HA3 GLY D  85      19.370  27.455   5.368  1.00  0.00           H   new
ATOM   1260  N   TRP D  86      20.902  29.119   6.795  1.00  0.00           N
ATOM   1261  CA  TRP D  86      21.444  29.757   7.961  1.00  0.00           C
ATOM   1262  C   TRP D  86      21.033  31.198   7.941  1.00  0.00           C
ATOM   1263  O   TRP D  86      20.617  31.726   6.911  1.00  0.00           O
ATOM   1264  CB  TRP D  86      22.979  29.713   8.022  1.00  0.00           C
ATOM   1265  CG  TRP D  86      23.633  30.368   6.831  1.00  0.00           C
ATOM   1266  CD1 TRP D  86      23.796  31.696   6.561  1.00  0.00           C
ATOM   1267  CD2 TRP D  86      24.209  29.654   5.729  1.00  0.00           C
ATOM   1268  NE1 TRP D  86      24.426  31.853   5.351  1.00  0.00           N
ATOM   1269  CE2 TRP D  86      24.689  30.604   4.826  1.00  0.00           C
ATOM   1270  CE3 TRP D  86      24.326  28.315   5.482  1.00  0.00           C
ATOM   1271  CZ2 TRP D  86      25.294  30.229   3.662  1.00  0.00           C
ATOM   1272  CZ3 TRP D  86      24.942  27.940   4.309  1.00  0.00           C
ATOM   1273  CH2 TRP D  86      25.414  28.878   3.415  1.00  0.00           C
ATOM      0  H   TRP D  86      20.570  29.659   6.214  1.00  0.00           H   new
ATOM      0  HA  TRP D  86      21.103  29.278   8.732  1.00  0.00           H   new
ATOM      0  HB2 TRP D  86      23.279  30.154   8.833  1.00  0.00           H   new
ATOM      0  HB3 TRP D  86      23.270  28.789   8.077  1.00  0.00           H   new
ATOM      0  HD1 TRP D  86      23.521  32.391   7.114  1.00  0.00           H   new
ATOM      0  HE1 TRP D  86      24.624  32.604   4.982  1.00  0.00           H   new
ATOM      0  HE3 TRP D  86      24.003  27.682   6.082  1.00  0.00           H   new
ATOM      0  HZ2 TRP D  86      25.613  30.860   3.058  1.00  0.00           H   new
ATOM      0  HZ3 TRP D  86      25.042  27.036   4.116  1.00  0.00           H   new
ATOM      0  HH2 TRP D  86      25.822  28.593   2.629  1.00  0.00           H   new
ATOM   1284  N   GLY D  87      21.109  31.859   9.118  1.00  0.00           N
ATOM   1285  CA  GLY D  87      20.835  33.265   9.218  1.00  0.00           C
ATOM   1286  C   GLY D  87      19.362  33.483   9.357  1.00  0.00           C
ATOM   1287  O   GLY D  87      18.551  32.558   9.361  1.00  0.00           O
ATOM      0  H   GLY D  87      21.322  31.486   9.863  1.00  0.00           H   new
ATOM      0  HA2 GLY D  87      21.300  33.640   9.982  1.00  0.00           H   new
ATOM      0  HA3 GLY D  87      21.166  33.725   8.431  1.00  0.00           H   new
ATOM   1291  N   PRO D  88      19.047  34.744   9.493  1.00  0.00           N
ATOM   1292  CA  PRO D  88      17.679  35.179   9.618  1.00  0.00           C
ATOM   1293  C   PRO D  88      16.889  34.811   8.404  1.00  0.00           C
ATOM   1294  O   PRO D  88      17.473  34.710   7.326  1.00  0.00           O
ATOM   1295  CB  PRO D  88      17.808  36.699   9.767  1.00  0.00           C
ATOM   1296  CG  PRO D  88      19.193  36.900  10.280  1.00  0.00           C
ATOM   1297  CD  PRO D  88      20.006  35.838   9.590  1.00  0.00           C
ATOM      0  HA  PRO D  88      17.211  34.768  10.361  1.00  0.00           H   new
ATOM      0  HB2 PRO D  88      17.675  37.151   8.919  1.00  0.00           H   new
ATOM      0  HB3 PRO D  88      17.147  37.052  10.383  1.00  0.00           H   new
ATOM      0  HG2 PRO D  88      19.522  37.788  10.071  1.00  0.00           H   new
ATOM      0  HG3 PRO D  88      19.230  36.803  11.244  1.00  0.00           H   new
ATOM      0  HD2 PRO D  88      20.317  36.127   8.718  1.00  0.00           H   new
ATOM      0  HD3 PRO D  88      20.791  35.590  10.103  1.00  0.00           H   new
ATOM   1305  N   ILE D  89      15.559  34.631   8.558  1.00  0.00           N
ATOM   1306  CA  ILE D  89      14.703  34.303   7.452  1.00  0.00           C
ATOM   1307  C   ILE D  89      14.088  35.554   6.893  1.00  0.00           C
ATOM   1308  O   ILE D  89      13.719  36.469   7.627  1.00  0.00           O
ATOM   1309  CB  ILE D  89      13.595  33.321   7.876  1.00  0.00           C
ATOM   1310  CG1 ILE D  89      14.206  32.000   8.353  1.00  0.00           C
ATOM   1311  CG2 ILE D  89      12.630  33.080   6.726  1.00  0.00           C
ATOM   1312  CD1 ILE D  89      14.969  31.258   7.279  1.00  0.00           C
ATOM      0  H   ILE D  89      15.151  34.700   9.312  1.00  0.00           H   new
ATOM      0  HA  ILE D  89      15.243  33.874   6.770  1.00  0.00           H   new
ATOM      0  HB  ILE D  89      13.100  33.713   8.613  1.00  0.00           H   new
ATOM      0 HG12 ILE D  89      14.802  32.179   9.097  1.00  0.00           H   new
ATOM      0 HG13 ILE D  89      13.498  31.428   8.689  1.00  0.00           H   new
ATOM      0 HG21 ILE D  89      11.939  32.460   7.008  1.00  0.00           H   new
ATOM      0 HG22 ILE D  89      12.223  33.920   6.463  1.00  0.00           H   new
ATOM      0 HG23 ILE D  89      13.112  32.705   5.972  1.00  0.00           H   new
ATOM      0 HD11 ILE D  89      15.328  30.435   7.646  1.00  0.00           H   new
ATOM      0 HD12 ILE D  89      14.372  31.050   6.543  1.00  0.00           H   new
ATOM      0 HD13 ILE D  89      15.697  31.812   6.958  1.00  0.00           H   new
ATOM   1324  N   THR D  90      14.009  35.619   5.544  1.00  0.00           N
ATOM   1325  CA  THR D  90      13.350  36.679   4.827  1.00  0.00           C
ATOM   1326  C   THR D  90      12.311  36.047   3.940  1.00  0.00           C
ATOM   1327  O   THR D  90      12.150  34.828   3.941  1.00  0.00           O
ATOM   1328  CB  THR D  90      14.338  37.516   3.992  1.00  0.00           C
ATOM   1329  OG1 THR D  90      14.877  36.711   2.936  1.00  0.00           O
ATOM   1330  CG2 THR D  90      15.473  38.028   4.865  1.00  0.00           C
ATOM      0  H   THR D  90      14.353  35.022   5.029  1.00  0.00           H   new
ATOM      0  HA  THR D  90      12.942  37.291   5.459  1.00  0.00           H   new
ATOM      0  HB  THR D  90      13.863  38.274   3.618  1.00  0.00           H   new
ATOM      0  HG1 THR D  90      15.414  37.169   2.481  1.00  0.00           H   new
ATOM      0 HG21 THR D  90      16.085  38.552   4.325  1.00  0.00           H   new
ATOM      0 HG22 THR D  90      15.111  38.583   5.574  1.00  0.00           H   new
ATOM      0 HG23 THR D  90      15.947  37.276   5.253  1.00  0.00           H   new
ATOM   1338  N   TYR D  91      11.584  36.865   3.141  1.00  0.00           N
ATOM   1339  CA  TYR D  91      10.542  36.352   2.284  1.00  0.00           C
ATOM   1340  C   TYR D  91      10.964  36.498   0.848  1.00  0.00           C
ATOM   1341  O   TYR D  91      11.789  37.351   0.515  1.00  0.00           O
ATOM   1342  CB  TYR D  91       9.187  37.071   2.423  1.00  0.00           C
ATOM   1343  CG  TYR D  91       8.599  36.794   3.767  1.00  0.00           C
ATOM   1344  CD1 TYR D  91       7.997  35.581   4.024  1.00  0.00           C
ATOM   1345  CD2 TYR D  91       8.619  37.748   4.759  1.00  0.00           C
ATOM   1346  CE1 TYR D  91       7.437  35.315   5.251  1.00  0.00           C
ATOM   1347  CE2 TYR D  91       8.060  37.488   5.989  1.00  0.00           C
ATOM   1348  CZ  TYR D  91       7.470  36.271   6.238  1.00  0.00           C
ATOM   1349  OH  TYR D  91       6.897  36.008   7.501  1.00  0.00           O
ATOM      0  H   TYR D  91      11.695  37.717   3.096  1.00  0.00           H   new
ATOM      0  HA  TYR D  91      10.419  35.429   2.556  1.00  0.00           H   new
ATOM      0  HB2 TYR D  91       9.305  38.026   2.304  1.00  0.00           H   new
ATOM      0  HB3 TYR D  91       8.580  36.771   1.728  1.00  0.00           H   new
ATOM      0  HD1 TYR D  91       7.969  34.933   3.358  1.00  0.00           H   new
ATOM      0  HD2 TYR D  91       9.013  38.574   4.597  1.00  0.00           H   new
ATOM      0  HE1 TYR D  91       7.037  34.491   5.413  1.00  0.00           H   new
ATOM      0  HE2 TYR D  91       8.081  38.137   6.654  1.00  0.00           H   new
ATOM      0  HH  TYR D  91       6.993  36.679   7.998  1.00  0.00           H   new
ATOM   1359  N   ALA D  92      10.402  35.643  -0.043  1.00  0.00           N
ATOM   1360  CA  ALA D  92      10.754  35.668  -1.439  1.00  0.00           C
ATOM   1361  C   ALA D  92       9.947  36.664  -2.220  1.00  0.00           C
ATOM   1362  O   ALA D  92       8.721  36.584  -2.300  1.00  0.00           O
ATOM   1363  CB  ALA D  92      10.568  34.306  -2.134  1.00  0.00           C
ATOM      0  H   ALA D  92       9.816  35.049   0.165  1.00  0.00           H   new
ATOM      0  HA  ALA D  92      11.692  35.915  -1.437  1.00  0.00           H   new
ATOM      0  HB1 ALA D  92      10.819  34.382  -3.068  1.00  0.00           H   new
ATOM      0  HB2 ALA D  92      11.129  33.643  -1.702  1.00  0.00           H   new
ATOM      0  HB3 ALA D  92       9.639  34.034  -2.071  1.00  0.00           H   new
ATOM   1369  N   GLU D  93      10.653  37.686  -2.741  1.00  0.00           N
ATOM   1370  CA  GLU D  93      10.188  38.729  -3.616  1.00  0.00           C
ATOM   1371  C   GLU D  93      10.637  38.580  -5.054  1.00  0.00           C
ATOM   1372  O   GLU D  93      10.172  39.320  -5.921  1.00  0.00           O
ATOM   1373  CB  GLU D  93      10.598  40.123  -3.118  1.00  0.00           C
ATOM   1374  CG  GLU D  93      10.071  40.409  -1.710  1.00  0.00           C
ATOM   1375  CD  GLU D  93       8.550  40.341  -1.769  1.00  0.00           C
ATOM   1376  OE1 GLU D  93       7.994  40.488  -2.891  1.00  0.00           O
ATOM   1377  OE2 GLU D  93       7.920  40.137  -0.698  1.00  0.00           O
ATOM      0  H   GLU D  93      11.489  37.776  -2.563  1.00  0.00           H   new
ATOM      0  HA  GLU D  93       9.223  38.637  -3.597  1.00  0.00           H   new
ATOM      0  HB2 GLU D  93      11.565  40.195  -3.121  1.00  0.00           H   new
ATOM      0  HB3 GLU D  93      10.262  40.796  -3.731  1.00  0.00           H   new
ATOM      0  HG2 GLU D  93      10.417  39.760  -1.078  1.00  0.00           H   new
ATOM      0  HG3 GLU D  93      10.362  41.283  -1.408  1.00  0.00           H   new
ATOM   1384  N   GLY D  94      11.610  37.681  -5.329  1.00  0.00           N
ATOM   1385  CA  GLY D  94      12.243  37.529  -6.625  1.00  0.00           C
ATOM   1386  C   GLY D  94      11.352  37.106  -7.765  1.00  0.00           C
ATOM   1387  O   GLY D  94      11.423  37.696  -8.843  1.00  0.00           O
ATOM      0  H   GLY D  94      11.916  37.136  -4.738  1.00  0.00           H   new
ATOM      0  HA2 GLY D  94      12.657  38.374  -6.861  1.00  0.00           H   new
ATOM      0  HA3 GLY D  94      12.956  36.877  -6.540  1.00  0.00           H   new
ATOM   1391  N   HID D  95      10.493  36.088  -7.585  1.00  0.00           N
ATOM   1392  CA  HID D  95       9.659  35.604  -8.657  1.00  0.00           C
ATOM   1393  C   HID D  95      10.448  35.194  -9.861  1.00  0.00           C
ATOM   1394  O   HID D  95      10.219  35.684 -10.966  1.00  0.00           O
ATOM   1395  CB  HID D  95       8.531  36.563  -9.056  1.00  0.00           C
ATOM   1396  CG  HID D  95       7.571  36.717  -7.918  1.00  0.00           C
ATOM   1397  ND1 HID D  95       7.719  37.647  -6.914  1.00  0.00           N
ATOM   1398  CD2 HID D  95       6.453  36.007  -7.606  1.00  0.00           C
ATOM   1399  CE1 HID D  95       6.691  37.456  -6.051  1.00  0.00           C
ATOM   1400  NE2 HID D  95       5.895  36.471  -6.427  1.00  0.00           N
ATOM      0  H   HID D  95      10.390  35.673  -6.839  1.00  0.00           H   new
ATOM      0  HA  HID D  95       9.234  34.814  -8.288  1.00  0.00           H   new
ATOM      0  HB2 HID D  95       8.900  37.427  -9.298  1.00  0.00           H   new
ATOM      0  HB3 HID D  95       8.068  36.223  -9.837  1.00  0.00           H   new
ATOM      0  HD1 HID D  95       8.343  38.235  -6.847  1.00  0.00           H   new
ATOM      0  HD2 HID D  95       6.111  35.307  -8.114  1.00  0.00           H   new
ATOM      0  HE1 HID D  95       6.561  37.961  -5.281  1.00  0.00           H   new
ATOM   1408  N   GLY D  96      11.410  34.270  -9.662  1.00  0.00           N
ATOM   1409  CA  GLY D  96      12.212  33.772 -10.742  1.00  0.00           C
ATOM   1410  C   GLY D  96      11.411  32.789 -11.537  1.00  0.00           C
ATOM   1411  O   GLY D  96      10.328  32.366 -11.130  1.00  0.00           O
ATOM      0  H   GLY D  96      11.598  33.930  -8.895  1.00  0.00           H   new
ATOM      0  HA2 GLY D  96      12.501  34.504 -11.309  1.00  0.00           H   new
ATOM      0  HA3 GLY D  96      13.013  33.348 -10.396  1.00  0.00           H   new
ATOM   1415  N   SER D  97      11.946  32.398 -12.713  1.00  0.00           N
ATOM   1416  CA  SER D  97      11.260  31.448 -13.536  1.00  0.00           C
ATOM   1417  C   SER D  97      11.211  30.163 -12.780  1.00  0.00           C
ATOM   1418  O   SER D  97      12.224  29.490 -12.596  1.00  0.00           O
ATOM   1419  CB  SER D  97      11.962  31.262 -14.866  1.00  0.00           C
ATOM   1420  OG  SER D  97      11.332  30.273 -15.633  1.00  0.00           O
ATOM      0  H   SER D  97      12.695  32.680 -13.028  1.00  0.00           H   new
ATOM      0  HA  SER D  97      10.365  31.764 -13.737  1.00  0.00           H   new
ATOM      0  HB2 SER D  97      11.966  32.101 -15.354  1.00  0.00           H   new
ATOM      0  HB3 SER D  97      12.888  31.018 -14.715  1.00  0.00           H   new
ATOM      0  HG  SER D  97      11.735  30.187 -16.365  1.00  0.00           H   new
ATOM   1426  N   ASP D  98       9.997  29.780 -12.349  1.00  0.00           N
ATOM   1427  CA  ASP D  98       9.828  28.607 -11.550  1.00  0.00           C
ATOM   1428  C   ASP D  98       8.751  27.795 -12.196  1.00  0.00           C
ATOM   1429  O   ASP D  98       7.755  28.341 -12.667  1.00  0.00           O
ATOM   1430  CB  ASP D  98       9.364  28.949 -10.122  1.00  0.00           C
ATOM   1431  CG  ASP D  98       9.498  27.725  -9.230  1.00  0.00           C
ATOM   1432  OD1 ASP D  98       9.937  26.659  -9.735  1.00  0.00           O
ATOM   1433  OD2 ASP D  98       9.159  27.844  -8.022  1.00  0.00           O
ATOM      0  H   ASP D  98       9.268  30.203 -12.521  1.00  0.00           H   new
ATOM      0  HA  ASP D  98      10.675  28.138 -11.490  1.00  0.00           H   new
ATOM      0  HB2 ASP D  98       9.895  29.678  -9.766  1.00  0.00           H   new
ATOM      0  HB3 ASP D  98       8.442  29.250 -10.136  1.00  0.00           H   new
ATOM   1438  N   GLN D  99       8.933  26.464 -12.260  1.00  0.00           N
ATOM   1439  CA  GLN D  99       7.937  25.663 -12.906  1.00  0.00           C
ATOM   1440  C   GLN D  99       7.661  24.474 -12.038  1.00  0.00           C
ATOM   1441  O   GLN D  99       8.345  24.240 -11.043  1.00  0.00           O
ATOM   1442  CB  GLN D  99       8.388  25.152 -14.282  1.00  0.00           C
ATOM   1443  CG  GLN D  99       8.698  26.286 -15.266  1.00  0.00           C
ATOM   1444  CD  GLN D  99       9.174  25.671 -16.573  1.00  0.00           C
ATOM   1445  OE1 GLN D  99       8.464  24.878 -17.189  1.00  0.00           O
ATOM   1446  NE2 GLN D  99      10.404  26.045 -17.015  1.00  0.00           N
ATOM      0  H   GLN D  99       9.608  26.037 -11.942  1.00  0.00           H   new
ATOM      0  HA  GLN D  99       7.151  26.217 -13.037  1.00  0.00           H   new
ATOM      0  HB2 GLN D  99       9.177  24.599 -14.174  1.00  0.00           H   new
ATOM      0  HB3 GLN D  99       7.694  24.586 -14.655  1.00  0.00           H   new
ATOM      0  HG2 GLN D  99       7.908  26.828 -15.416  1.00  0.00           H   new
ATOM      0  HG3 GLN D  99       9.379  26.873 -14.901  1.00  0.00           H   new
ATOM      0 HE21 GLN D  99      10.874  26.602 -16.559  1.00  0.00           H   new
ATOM      0 HE22 GLN D  99      10.712  25.724 -17.751  1.00  0.00           H   new
ATOM   1455  N   ARG D 100       6.644  23.685 -12.442  1.00  0.00           N
ATOM   1456  CA  ARG D 100       6.309  22.394 -11.899  1.00  0.00           C
ATOM   1457  C   ARG D 100       5.775  22.444 -10.494  1.00  0.00           C
ATOM   1458  O   ARG D 100       6.427  22.020  -9.543  1.00  0.00           O
ATOM   1459  CB  ARG D 100       7.526  21.463 -11.946  1.00  0.00           C
ATOM   1460  CG  ARG D 100       8.192  21.551 -13.320  1.00  0.00           C
ATOM   1461  CD  ARG D 100       9.130  20.400 -13.659  1.00  0.00           C
ATOM   1462  NE  ARG D 100       8.327  19.416 -14.434  1.00  0.00           N
ATOM   1463  CZ  ARG D 100       8.934  18.630 -15.369  1.00  0.00           C
ATOM   1464  NH1 ARG D 100      10.258  18.801 -15.654  1.00  0.00           N
ATOM   1465  NH2 ARG D 100       8.220  17.665 -16.015  1.00  0.00           N
ATOM      0  H   ARG D 100       6.114  23.920 -13.077  1.00  0.00           H   new
ATOM      0  HA  ARG D 100       5.595  22.051 -12.459  1.00  0.00           H   new
ATOM      0  HB2 ARG D 100       8.159  21.709 -11.254  1.00  0.00           H   new
ATOM      0  HB3 ARG D 100       7.252  20.550 -11.768  1.00  0.00           H   new
ATOM      0  HG2 ARG D 100       7.499  21.595 -13.997  1.00  0.00           H   new
ATOM      0  HG3 ARG D 100       8.691  22.381 -13.370  1.00  0.00           H   new
ATOM      0  HD2 ARG D 100       9.887  20.713 -14.178  1.00  0.00           H   new
ATOM      0  HD3 ARG D 100       9.487  19.996 -12.852  1.00  0.00           H   new
ATOM      0  HE  ARG D 100       7.482  19.343 -14.293  1.00  0.00           H   new
ATOM      0 HH11 ARG D 100      10.712  19.406 -15.244  1.00  0.00           H   new
ATOM      0 HH12 ARG D 100      10.639  18.304 -16.244  1.00  0.00           H   new
ATOM      0 HH21 ARG D 100       7.387  17.552 -15.833  1.00  0.00           H   new
ATOM      0 HH22 ARG D 100       8.602  17.169 -16.605  1.00  0.00           H   new
ATOM   1479  N   PRO D 101       4.580  22.975 -10.359  1.00  0.00           N
ATOM   1480  CA  PRO D 101       3.953  23.124  -9.065  1.00  0.00           C
ATOM   1481  C   PRO D 101       3.772  21.820  -8.338  1.00  0.00           C
ATOM   1482  O   PRO D 101       3.571  21.845  -7.124  1.00  0.00           O
ATOM   1483  CB  PRO D 101       2.601  23.751  -9.421  1.00  0.00           C
ATOM   1484  CG  PRO D 101       2.858  24.473 -10.699  1.00  0.00           C
ATOM   1485  CD  PRO D 101       3.804  23.576 -11.453  1.00  0.00           C
ATOM      0  HA  PRO D 101       4.491  23.654  -8.456  1.00  0.00           H   new
ATOM      0  HB2 PRO D 101       1.914  23.075  -9.528  1.00  0.00           H   new
ATOM      0  HB3 PRO D 101       2.297  24.357  -8.727  1.00  0.00           H   new
ATOM      0  HG2 PRO D 101       2.037  24.617 -11.195  1.00  0.00           H   new
ATOM      0  HG3 PRO D 101       3.250  25.346 -10.539  1.00  0.00           H   new
ATOM      0  HD2 PRO D 101       3.334  22.908 -11.976  1.00  0.00           H   new
ATOM      0  HD3 PRO D 101       4.366  24.073 -12.068  1.00  0.00           H   new
ATOM   1493  N   TYR D 102       3.823  20.673  -9.038  1.00  0.00           N
ATOM   1494  CA  TYR D 102       3.581  19.403  -8.413  1.00  0.00           C
ATOM   1495  C   TYR D 102       4.657  19.113  -7.410  1.00  0.00           C
ATOM   1496  O   TYR D 102       4.468  18.281  -6.525  1.00  0.00           O
ATOM   1497  CB  TYR D 102       3.429  18.223  -9.402  1.00  0.00           C
ATOM   1498  CG  TYR D 102       4.663  18.003 -10.210  1.00  0.00           C
ATOM   1499  CD1 TYR D 102       5.668  17.189  -9.745  1.00  0.00           C
ATOM   1500  CD2 TYR D 102       4.804  18.596 -11.444  1.00  0.00           C
ATOM   1501  CE1 TYR D 102       6.801  16.979 -10.494  1.00  0.00           C
ATOM   1502  CE2 TYR D 102       5.935  18.389 -12.198  1.00  0.00           C
ATOM   1503  CZ  TYR D 102       6.936  17.578 -11.722  1.00  0.00           C
ATOM   1504  OH  TYR D 102       8.098  17.359 -12.487  1.00  0.00           O
ATOM      0  H   TYR D 102       3.998  20.629  -9.879  1.00  0.00           H   new
ATOM      0  HA  TYR D 102       2.721  19.481  -7.971  1.00  0.00           H   new
ATOM      0  HB2 TYR D 102       3.219  17.415  -8.909  1.00  0.00           H   new
ATOM      0  HB3 TYR D 102       2.682  18.395  -9.996  1.00  0.00           H   new
ATOM      0  HD1 TYR D 102       5.581  16.777  -8.916  1.00  0.00           H   new
ATOM      0  HD2 TYR D 102       4.127  19.143 -11.771  1.00  0.00           H   new
ATOM      0  HE1 TYR D 102       7.477  16.430 -10.168  1.00  0.00           H   new
ATOM      0  HE2 TYR D 102       6.022  18.797 -13.029  1.00  0.00           H   new
ATOM      0  HH  TYR D 102       8.304  16.545 -12.458  1.00  0.00           H   new
ATOM   1514  N   CYS D 103       5.843  19.734  -7.556  1.00  0.00           N
ATOM   1515  CA  CYS D 103       6.905  19.520  -6.607  1.00  0.00           C
ATOM   1516  C   CYS D 103       6.640  20.316  -5.358  1.00  0.00           C
ATOM   1517  O   CYS D 103       6.178  21.455  -5.405  1.00  0.00           O
ATOM   1518  CB  CYS D 103       8.256  19.925  -7.197  1.00  0.00           C
ATOM   1519  SG  CYS D 103       8.825  18.856  -8.541  1.00  0.00           S
ATOM      0  H   CYS D 103       6.034  20.274  -8.197  1.00  0.00           H   new
ATOM      0  HA  CYS D 103       6.935  18.575  -6.392  1.00  0.00           H   new
ATOM      0  HB2 CYS D 103       8.195  20.836  -7.525  1.00  0.00           H   new
ATOM      0  HB3 CYS D 103       8.921  19.922  -6.491  1.00  0.00           H   new
ATOM   1524  N   TRP D 104       6.935  19.703  -4.193  1.00  0.00           N
ATOM   1525  CA  TRP D 104       6.747  20.286  -2.890  1.00  0.00           C
ATOM   1526  C   TRP D 104       7.518  21.575  -2.774  1.00  0.00           C
ATOM   1527  O   TRP D 104       7.079  22.511  -2.106  1.00  0.00           O
ATOM   1528  CB  TRP D 104       7.193  19.314  -1.796  1.00  0.00           C
ATOM   1529  CG  TRP D 104       8.669  19.054  -1.793  1.00  0.00           C
ATOM   1530  CD1 TRP D 104       9.326  18.073  -2.474  1.00  0.00           C
ATOM   1531  CD2 TRP D 104       9.686  19.789  -1.069  1.00  0.00           C
ATOM   1532  NE1 TRP D 104      10.674  18.146  -2.226  1.00  0.00           N
ATOM   1533  CE2 TRP D 104      10.913  19.191  -1.369  1.00  0.00           C
ATOM   1534  CE3 TRP D 104       9.653  20.891  -0.205  1.00  0.00           C
ATOM   1535  CZ2 TRP D 104      12.105  19.654  -0.834  1.00  0.00           C
ATOM   1536  CZ3 TRP D 104      10.849  21.356   0.330  1.00  0.00           C
ATOM   1537  CH2 TRP D 104      12.043  20.753   0.022  1.00  0.00           C
ATOM      0  H   TRP D 104       7.261  18.908  -4.161  1.00  0.00           H   new
ATOM      0  HA  TRP D 104       5.802  20.473  -2.776  1.00  0.00           H   new
ATOM      0  HB2 TRP D 104       6.933  19.669  -0.932  1.00  0.00           H   new
ATOM      0  HB3 TRP D 104       6.724  18.473  -1.910  1.00  0.00           H   new
ATOM      0  HD1 TRP D 104       8.920  17.445  -3.027  1.00  0.00           H   new
ATOM      0  HE1 TRP D 104      11.272  17.622  -2.554  1.00  0.00           H   new
ATOM      0  HE3 TRP D 104       8.847  21.304   0.007  1.00  0.00           H   new
ATOM      0  HZ2 TRP D 104      12.916  19.247  -1.038  1.00  0.00           H   new
ATOM      0  HZ3 TRP D 104      10.840  22.087   0.905  1.00  0.00           H   new
ATOM      0  HH2 TRP D 104      12.829  21.085   0.393  1.00  0.00           H   new
ATOM   1548  N   HID D 105       8.692  21.646  -3.426  1.00  0.00           N
ATOM   1549  CA  HID D 105       9.630  22.735  -3.351  1.00  0.00           C
ATOM   1550  C   HID D 105       9.236  23.905  -4.211  1.00  0.00           C
ATOM   1551  O   HID D 105       9.928  24.920  -4.211  1.00  0.00           O
ATOM   1552  CB  HID D 105      11.080  22.337  -3.702  1.00  0.00           C
ATOM   1553  CG  HID D 105      11.281  21.815  -5.093  1.00  0.00           C
ATOM   1554  ND1 HID D 105      11.209  22.586  -6.233  1.00  0.00           N
ATOM   1555  CD2 HID D 105      11.581  20.557  -5.515  1.00  0.00           C
ATOM   1556  CE1 HID D 105      11.466  21.761  -7.279  1.00  0.00           C
ATOM   1557  NE2 HID D 105      11.699  20.520  -6.892  1.00  0.00           N
ATOM      0  H   HID D 105       8.960  21.017  -3.947  1.00  0.00           H   new
ATOM      0  HA  HID D 105       9.602  22.995  -2.417  1.00  0.00           H   new
ATOM      0  HB2 HID D 105      11.652  23.111  -3.577  1.00  0.00           H   new
ATOM      0  HB3 HID D 105      11.376  21.661  -3.073  1.00  0.00           H   new
ATOM      0  HD1 HID D 105      11.035  23.427  -6.274  1.00  0.00           H   new
ATOM      0  HD2 HID D 105      11.691  19.823  -4.955  1.00  0.00           H   new
ATOM      0  HE1 HID D 105      11.477  22.038  -8.167  1.00  0.00           H   new
ATOM   1565  N   TYR D 106       8.188  23.779  -5.041  1.00  0.00           N
ATOM   1566  CA  TYR D 106       7.761  24.872  -5.878  1.00  0.00           C
ATOM   1567  C   TYR D 106       7.478  26.098  -5.049  1.00  0.00           C
ATOM   1568  O   TYR D 106       6.793  26.029  -4.028  1.00  0.00           O
ATOM   1569  CB  TYR D 106       6.500  24.495  -6.692  1.00  0.00           C
ATOM   1570  CG  TYR D 106       5.981  25.646  -7.492  1.00  0.00           C
ATOM   1571  CD1 TYR D 106       4.951  26.423  -7.011  1.00  0.00           C
ATOM   1572  CD2 TYR D 106       6.508  25.940  -8.728  1.00  0.00           C
ATOM   1573  CE1 TYR D 106       4.459  27.478  -7.745  1.00  0.00           C
ATOM   1574  CE2 TYR D 106       6.021  26.993  -9.466  1.00  0.00           C
ATOM   1575  CZ  TYR D 106       4.999  27.766  -8.975  1.00  0.00           C
ATOM   1576  OH  TYR D 106       4.505  28.846  -9.736  1.00  0.00           O
ATOM      0  H   TYR D 106       7.721  23.062  -5.123  1.00  0.00           H   new
ATOM      0  HA  TYR D 106       8.483  25.064  -6.496  1.00  0.00           H   new
ATOM      0  HB2 TYR D 106       6.709  23.758  -7.287  1.00  0.00           H   new
ATOM      0  HB3 TYR D 106       5.808  24.184  -6.088  1.00  0.00           H   new
ATOM      0  HD1 TYR D 106       4.583  26.232  -6.179  1.00  0.00           H   new
ATOM      0  HD2 TYR D 106       7.201  25.421  -9.068  1.00  0.00           H   new
ATOM      0  HE1 TYR D 106       3.763  27.995  -7.409  1.00  0.00           H   new
ATOM      0  HE2 TYR D 106       6.385  27.182 -10.301  1.00  0.00           H   new
ATOM      0  HH  TYR D 106       4.931  28.898 -10.458  1.00  0.00           H   new
ATOM   1586  N   ALA D 107       8.010  27.269  -5.477  1.00  0.00           N
ATOM   1587  CA  ALA D 107       7.833  28.495  -4.739  1.00  0.00           C
ATOM   1588  C   ALA D 107       6.821  29.323  -5.472  1.00  0.00           C
ATOM   1589  O   ALA D 107       7.078  29.824  -6.570  1.00  0.00           O
ATOM   1590  CB  ALA D 107       9.113  29.340  -4.619  1.00  0.00           C
ATOM      0  H   ALA D 107       8.474  27.351  -6.196  1.00  0.00           H   new
ATOM      0  HA  ALA D 107       7.561  28.250  -3.841  1.00  0.00           H   new
ATOM      0  HB1 ALA D 107       8.923  30.146  -4.114  1.00  0.00           H   new
ATOM      0  HB2 ALA D 107       9.798  28.827  -4.163  1.00  0.00           H   new
ATOM      0  HB3 ALA D 107       9.426  29.581  -5.505  1.00  0.00           H   new
ATOM   1596  N   PRO D 108       5.652  29.445  -4.898  1.00  0.00           N
ATOM   1597  CA  PRO D 108       4.582  30.173  -5.539  1.00  0.00           C
ATOM   1598  C   PRO D 108       4.658  31.655  -5.337  1.00  0.00           C
ATOM   1599  O   PRO D 108       5.434  32.123  -4.507  1.00  0.00           O
ATOM   1600  CB  PRO D 108       3.335  29.589  -4.867  1.00  0.00           C
ATOM   1601  CG  PRO D 108       3.777  29.290  -3.475  1.00  0.00           C
ATOM   1602  CD  PRO D 108       5.195  28.808  -3.627  1.00  0.00           C
ATOM      0  HA  PRO D 108       4.603  30.074  -6.504  1.00  0.00           H   new
ATOM      0  HB2 PRO D 108       2.598  30.220  -4.877  1.00  0.00           H   new
ATOM      0  HB3 PRO D 108       3.029  28.789  -5.322  1.00  0.00           H   new
ATOM      0  HG2 PRO D 108       3.730  30.079  -2.912  1.00  0.00           H   new
ATOM      0  HG3 PRO D 108       3.216  28.614  -3.063  1.00  0.00           H   new
ATOM      0  HD2 PRO D 108       5.745  29.078  -2.875  1.00  0.00           H   new
ATOM      0  HD3 PRO D 108       5.239  27.840  -3.678  1.00  0.00           H   new
ATOM   1610  N   ARG D 109       3.847  32.401  -6.113  1.00  0.00           N
ATOM   1611  CA  ARG D 109       3.689  33.826  -6.008  1.00  0.00           C
ATOM   1612  C   ARG D 109       2.570  34.030  -5.031  1.00  0.00           C
ATOM   1613  O   ARG D 109       1.770  33.126  -4.801  1.00  0.00           O
ATOM   1614  CB  ARG D 109       3.145  34.435  -7.302  1.00  0.00           C
ATOM   1615  CG  ARG D 109       1.778  33.805  -7.569  1.00  0.00           C
ATOM   1616  CD  ARG D 109       0.991  34.306  -8.776  1.00  0.00           C
ATOM   1617  NE  ARG D 109      -0.216  33.432  -8.837  1.00  0.00           N
ATOM   1618  CZ  ARG D 109      -1.352  33.823  -9.487  1.00  0.00           C
ATOM   1619  NH1 ARG D 109      -1.417  35.044 -10.090  1.00  0.00           N
ATOM   1620  NH2 ARG D 109      -2.431  32.988  -9.524  1.00  0.00           N
ATOM      0  H   ARG D 109       3.363  32.057  -6.735  1.00  0.00           H   new
ATOM      0  HA  ARG D 109       4.545  34.220  -5.778  1.00  0.00           H   new
ATOM      0  HB2 ARG D 109       3.066  35.398  -7.219  1.00  0.00           H   new
ATOM      0  HB3 ARG D 109       3.750  34.263  -8.040  1.00  0.00           H   new
ATOM      0  HG2 ARG D 109       1.905  32.849  -7.671  1.00  0.00           H   new
ATOM      0  HG3 ARG D 109       1.230  33.936  -6.780  1.00  0.00           H   new
ATOM      0  HD2 ARG D 109       0.745  35.239  -8.673  1.00  0.00           H   new
ATOM      0  HD3 ARG D 109       1.515  34.239  -9.590  1.00  0.00           H   new
ATOM      0  HE  ARG D 109      -0.196  32.663  -8.453  1.00  0.00           H   new
ATOM      0 HH11 ARG D 109      -0.740  35.574 -10.063  1.00  0.00           H   new
ATOM      0 HH12 ARG D 109      -2.135  35.285 -10.498  1.00  0.00           H   new
ATOM      0 HH21 ARG D 109      -2.394  32.220  -9.139  1.00  0.00           H   new
ATOM      0 HH22 ARG D 109      -3.148  33.230  -9.932  1.00  0.00           H   new
ATOM   1634  N   GLN D 110       2.466  35.240  -4.447  1.00  0.00           N
ATOM   1635  CA  GLN D 110       1.421  35.509  -3.503  1.00  0.00           C
ATOM   1636  C   GLN D 110       0.117  35.491  -4.246  1.00  0.00           C
ATOM   1637  O   GLN D 110       0.034  35.889  -5.408  1.00  0.00           O
ATOM   1638  CB  GLN D 110       1.575  36.870  -2.798  1.00  0.00           C
ATOM   1639  CG  GLN D 110       0.546  37.107  -1.692  1.00  0.00           C
ATOM   1640  CD  GLN D 110       0.841  38.449  -1.037  1.00  0.00           C
ATOM   1641  OE1 GLN D 110       0.893  39.478  -1.707  1.00  0.00           O
ATOM   1642  NE2 GLN D 110       1.038  38.444   0.309  1.00  0.00           N
ATOM      0  H   GLN D 110       2.997  35.900  -4.597  1.00  0.00           H   new
ATOM      0  HA  GLN D 110       1.461  34.830  -2.812  1.00  0.00           H   new
ATOM      0  HB2 GLN D 110       2.466  36.930  -2.419  1.00  0.00           H   new
ATOM      0  HB3 GLN D 110       1.499  37.578  -3.457  1.00  0.00           H   new
ATOM      0  HG2 GLN D 110      -0.352  37.102  -2.060  1.00  0.00           H   new
ATOM      0  HG3 GLN D 110       0.587  36.395  -1.035  1.00  0.00           H   new
ATOM      0 HE21 GLN D 110       0.994  37.705   0.747  1.00  0.00           H   new
ATOM      0 HE22 GLN D 110       1.206  39.180   0.722  1.00  0.00           H   new
ATOM   1651  N   CYS D 111      -0.945  35.001  -3.578  1.00  0.00           N
ATOM   1652  CA  CYS D 111      -2.242  34.901  -4.184  1.00  0.00           C
ATOM   1653  C   CYS D 111      -2.814  36.267  -4.389  1.00  0.00           C
ATOM   1654  O   CYS D 111      -2.496  37.214  -3.673  1.00  0.00           O
ATOM   1655  CB  CYS D 111      -3.245  34.098  -3.341  1.00  0.00           C
ATOM   1656  SG  CYS D 111      -2.766  32.356  -3.143  1.00  0.00           S
ATOM      0  H   CYS D 111      -0.912  34.724  -2.765  1.00  0.00           H   new
ATOM      0  HA  CYS D 111      -2.109  34.436  -5.025  1.00  0.00           H   new
ATOM      0  HB2 CYS D 111      -3.326  34.508  -2.466  1.00  0.00           H   new
ATOM      0  HB3 CYS D 111      -4.120  34.143  -3.758  1.00  0.00           H   new
ATOM   1661  N   GLY D 112      -3.696  36.385  -5.403  1.00  0.00           N
ATOM   1662  CA  GLY D 112      -4.374  37.613  -5.704  1.00  0.00           C
ATOM   1663  C   GLY D 112      -5.750  37.236  -6.156  1.00  0.00           C
ATOM   1664  O   GLY D 112      -6.236  36.146  -5.856  1.00  0.00           O
ATOM      0  H   GLY D 112      -3.904  35.735  -5.927  1.00  0.00           H   new
ATOM      0  HA2 GLY D 112      -4.412  38.187  -4.923  1.00  0.00           H   new
ATOM      0  HA3 GLY D 112      -3.906  38.106  -6.396  1.00  0.00           H   new
ATOM   1668  N   THR D 113      -6.424  38.144  -6.886  1.00  0.00           N
ATOM   1669  CA  THR D 113      -7.734  37.833  -7.380  1.00  0.00           C
ATOM   1670  C   THR D 113      -7.562  37.322  -8.777  1.00  0.00           C
ATOM   1671  O   THR D 113      -6.783  37.868  -9.555  1.00  0.00           O
ATOM   1672  CB  THR D 113      -8.673  39.053  -7.359  1.00  0.00           C
ATOM   1673  OG1 THR D 113      -8.891  39.468  -6.004  1.00  0.00           O
ATOM   1674  CG2 THR D 113     -10.008  38.710  -8.001  1.00  0.00           C
ATOM      0  H   THR D 113      -6.130  38.925  -7.092  1.00  0.00           H   new
ATOM      0  HA  THR D 113      -8.150  37.169  -6.808  1.00  0.00           H   new
ATOM      0  HB  THR D 113      -8.258  39.772  -7.861  1.00  0.00           H   new
ATOM      0  HG1 THR D 113      -9.402  40.134  -5.994  1.00  0.00           H   new
ATOM      0 HG21 THR D 113     -10.587  39.488  -7.980  1.00  0.00           H   new
ATOM      0 HG22 THR D 113      -9.865  38.439  -8.921  1.00  0.00           H   new
ATOM      0 HG23 THR D 113     -10.425  37.984  -7.512  1.00  0.00           H   new
ATOM   1682  N   ILE D 114      -8.283  36.228  -9.117  1.00  0.00           N
ATOM   1683  CA  ILE D 114      -8.218  35.666 -10.436  1.00  0.00           C
ATOM   1684  C   ILE D 114      -9.608  35.630 -11.005  1.00  0.00           C
ATOM   1685  O   ILE D 114     -10.587  35.445 -10.285  1.00  0.00           O
ATOM   1686  CB  ILE D 114      -7.613  34.251 -10.422  1.00  0.00           C
ATOM   1687  CG1 ILE D 114      -8.504  33.296  -9.623  1.00  0.00           C
ATOM   1688  CG2 ILE D 114      -6.206  34.280  -9.844  1.00  0.00           C
ATOM   1689  CD1 ILE D 114      -8.067  31.851  -9.692  1.00  0.00           C
ATOM      0  H   ILE D 114      -8.810  35.813  -8.579  1.00  0.00           H   new
ATOM      0  HA  ILE D 114      -7.640  36.218 -10.986  1.00  0.00           H   new
ATOM      0  HB  ILE D 114      -7.562  33.929 -11.336  1.00  0.00           H   new
ATOM      0 HG12 ILE D 114      -8.515  33.578  -8.695  1.00  0.00           H   new
ATOM      0 HG13 ILE D 114      -9.414  33.366  -9.951  1.00  0.00           H   new
ATOM      0 HG21 ILE D 114      -5.838  33.382  -9.842  1.00  0.00           H   new
ATOM      0 HG22 ILE D 114      -5.645  34.857 -10.386  1.00  0.00           H   new
ATOM      0 HG23 ILE D 114      -6.236  34.619  -8.936  1.00  0.00           H   new
ATOM      0 HD11 ILE D 114      -8.672  31.304  -9.167  1.00  0.00           H   new
ATOM      0 HD12 ILE D 114      -8.081  31.552 -10.615  1.00  0.00           H   new
ATOM      0 HD13 ILE D 114      -7.167  31.768  -9.339  1.00  0.00           H   new
ATOM   1701  N   PRO D 115      -9.721  35.839 -12.292  1.00  0.00           N
ATOM   1702  CA  PRO D 115     -11.008  35.825 -12.941  1.00  0.00           C
ATOM   1703  C   PRO D 115     -11.521  34.429 -13.145  1.00  0.00           C
ATOM   1704  O   PRO D 115     -10.735  33.522 -13.408  1.00  0.00           O
ATOM   1705  CB  PRO D 115     -10.722  36.517 -14.277  1.00  0.00           C
ATOM   1706  CG  PRO D 115      -9.303  36.171 -14.573  1.00  0.00           C
ATOM   1707  CD  PRO D 115      -8.629  36.172 -13.226  1.00  0.00           C
ATOM      0  HA  PRO D 115     -11.698  36.263 -12.419  1.00  0.00           H   new
ATOM      0  HB2 PRO D 115     -11.317  36.200 -14.975  1.00  0.00           H   new
ATOM      0  HB3 PRO D 115     -10.847  37.477 -14.213  1.00  0.00           H   new
ATOM      0  HG2 PRO D 115      -9.233  35.304 -15.003  1.00  0.00           H   new
ATOM      0  HG3 PRO D 115      -8.898  36.818 -15.171  1.00  0.00           H   new
ATOM      0  HD2 PRO D 115      -7.913  35.519 -13.185  1.00  0.00           H   new
ATOM      0  HD3 PRO D 115      -8.237  37.036 -13.024  1.00  0.00           H   new
ATOM   1715  N   ALA D 116     -12.851  34.253 -13.062  1.00  0.00           N
ATOM   1716  CA  ALA D 116     -13.522  32.989 -13.153  1.00  0.00           C
ATOM   1717  C   ALA D 116     -13.358  32.400 -14.520  1.00  0.00           C
ATOM   1718  O   ALA D 116     -13.401  31.182 -14.680  1.00  0.00           O
ATOM   1719  CB  ALA D 116     -15.029  33.095 -12.864  1.00  0.00           C
ATOM      0  H   ALA D 116     -13.393  34.910 -12.946  1.00  0.00           H   new
ATOM      0  HA  ALA D 116     -13.113  32.422 -12.480  1.00  0.00           H   new
ATOM      0  HB1 ALA D 116     -15.435  32.217 -12.938  1.00  0.00           H   new
ATOM      0  HB2 ALA D 116     -15.163  33.439 -11.967  1.00  0.00           H   new
ATOM      0  HB3 ALA D 116     -15.440  33.696 -13.505  1.00  0.00           H   new
ATOM   1725  N   SER D 117     -13.199  33.243 -15.556  1.00  0.00           N
ATOM   1726  CA  SER D 117     -13.140  32.749 -16.905  1.00  0.00           C
ATOM   1727  C   SER D 117     -12.000  31.782 -17.090  1.00  0.00           C
ATOM   1728  O   SER D 117     -12.060  30.925 -17.967  1.00  0.00           O
ATOM   1729  CB  SER D 117     -12.983  33.865 -17.955  1.00  0.00           C
ATOM   1730  OG  SER D 117     -11.712  34.485 -17.838  1.00  0.00           O
ATOM      0  H   SER D 117     -13.125  34.097 -15.481  1.00  0.00           H   new
ATOM      0  HA  SER D 117     -13.991  32.305 -17.044  1.00  0.00           H   new
ATOM      0  HB2 SER D 117     -13.087  33.495 -18.846  1.00  0.00           H   new
ATOM      0  HB3 SER D 117     -13.683  34.526 -17.839  1.00  0.00           H   new
ATOM      0  HG  SER D 117     -11.640  35.089 -18.417  1.00  0.00           H   new
ATOM   1736  N   GLN D 118     -10.909  31.949 -16.321  1.00  0.00           N
ATOM   1737  CA  GLN D 118      -9.706  31.152 -16.330  1.00  0.00           C
ATOM   1738  C   GLN D 118      -9.812  29.856 -15.570  1.00  0.00           C
ATOM   1739  O   GLN D 118      -8.984  28.969 -15.765  1.00  0.00           O
ATOM   1740  CB  GLN D 118      -8.510  31.909 -15.734  1.00  0.00           C
ATOM   1741  CG  GLN D 118      -8.069  33.102 -16.580  1.00  0.00           C
ATOM   1742  CD  GLN D 118      -6.903  33.767 -15.864  1.00  0.00           C
ATOM   1743  OE1 GLN D 118      -6.380  33.244 -14.883  1.00  0.00           O
ATOM   1744  NE2 GLN D 118      -6.471  34.951 -16.375  1.00  0.00           N
ATOM      0  H   GLN D 118     -10.867  32.584 -15.742  1.00  0.00           H   new
ATOM      0  HA  GLN D 118      -9.575  30.959 -17.271  1.00  0.00           H   new
ATOM      0  HB2 GLN D 118      -8.742  32.219 -14.845  1.00  0.00           H   new
ATOM      0  HB3 GLN D 118      -7.764  31.297 -15.635  1.00  0.00           H   new
ATOM      0  HG2 GLN D 118      -7.804  32.812 -17.467  1.00  0.00           H   new
ATOM      0  HG3 GLN D 118      -8.801  33.728 -16.694  1.00  0.00           H   new
ATOM      0 HE21 GLN D 118      -6.860  35.290 -17.063  1.00  0.00           H   new
ATOM      0 HE22 GLN D 118      -5.809  35.361 -16.010  1.00  0.00           H   new
ATOM   1753  N   VAL D 119     -10.770  29.733 -14.628  1.00  0.00           N
ATOM   1754  CA  VAL D 119     -10.776  28.624 -13.707  1.00  0.00           C
ATOM   1755  C   VAL D 119     -11.761  27.557 -14.068  1.00  0.00           C
ATOM   1756  O   VAL D 119     -12.864  27.829 -14.540  1.00  0.00           O
ATOM   1757  CB  VAL D 119     -11.093  29.128 -12.286  1.00  0.00           C
ATOM   1758  CG1 VAL D 119     -11.153  27.963 -11.310  1.00  0.00           C
ATOM   1759  CG2 VAL D 119     -10.048  30.143 -11.851  1.00  0.00           C
ATOM      0  H   VAL D 119     -11.416  30.290 -14.521  1.00  0.00           H   new
ATOM      0  HA  VAL D 119      -9.891  28.229 -13.750  1.00  0.00           H   new
ATOM      0  HB  VAL D 119     -11.961  29.561 -12.292  1.00  0.00           H   new
ATOM      0 HG11 VAL D 119     -11.353  28.295 -10.421  1.00  0.00           H   new
ATOM      0 HG12 VAL D 119     -11.847  27.344 -11.587  1.00  0.00           H   new
ATOM      0 HG13 VAL D 119     -10.298  27.506 -11.299  1.00  0.00           H   new
ATOM      0 HG21 VAL D 119     -10.253  30.456 -10.956  1.00  0.00           H   new
ATOM      0 HG22 VAL D 119      -9.172  29.727 -11.854  1.00  0.00           H   new
ATOM      0 HG23 VAL D 119     -10.051  30.894 -12.465  1.00  0.00           H   new
ATOM   1769  N   CYS D 120     -11.362  26.281 -13.848  1.00  0.00           N
ATOM   1770  CA  CYS D 120     -12.274  25.200 -14.065  1.00  0.00           C
ATOM   1771  C   CYS D 120     -12.207  24.292 -12.874  1.00  0.00           C
ATOM   1772  O   CYS D 120     -11.176  23.677 -12.603  1.00  0.00           O
ATOM   1773  CB  CYS D 120     -12.010  24.361 -15.320  1.00  0.00           C
ATOM   1774  SG  CYS D 120     -13.365  23.181 -15.579  1.00  0.00           S
ATOM      0  H   CYS D 120     -10.578  26.051 -13.579  1.00  0.00           H   new
ATOM      0  HA  CYS D 120     -13.146  25.606 -14.195  1.00  0.00           H   new
ATOM      0  HB2 CYS D 120     -11.924  24.941 -16.093  1.00  0.00           H   new
ATOM      0  HB3 CYS D 120     -11.170  23.885 -15.228  1.00  0.00           H   new
ATOM   1779  N   GLY D 121     -13.337  24.166 -12.145  1.00  0.00           N
ATOM   1780  CA  GLY D 121     -13.389  23.347 -10.968  1.00  0.00           C
ATOM   1781  C   GLY D 121     -13.291  24.193  -9.735  1.00  0.00           C
ATOM   1782  O   GLY D 121     -13.032  25.395  -9.790  1.00  0.00           O
ATOM      0  H   GLY D 121     -14.077  24.559 -12.336  1.00  0.00           H   new
ATOM      0  HA2 GLY D 121     -14.217  22.842 -10.955  1.00  0.00           H   new
ATOM      0  HA3 GLY D 121     -12.664  22.703 -10.983  1.00  0.00           H   new
ATOM   1786  N   PRO D 122     -13.536  23.567  -8.608  1.00  0.00           N
ATOM   1787  CA  PRO D 122     -13.499  24.255  -7.345  1.00  0.00           C
ATOM   1788  C   PRO D 122     -12.110  24.604  -6.929  1.00  0.00           C
ATOM   1789  O   PRO D 122     -11.170  23.909  -7.311  1.00  0.00           O
ATOM   1790  CB  PRO D 122     -14.128  23.240  -6.386  1.00  0.00           C
ATOM   1791  CG  PRO D 122     -13.820  21.917  -7.000  1.00  0.00           C
ATOM   1792  CD  PRO D 122     -13.923  22.159  -8.483  1.00  0.00           C
ATOM      0  HA  PRO D 122     -13.964  25.106  -7.371  1.00  0.00           H   new
ATOM      0  HB2 PRO D 122     -13.751  23.314  -5.495  1.00  0.00           H   new
ATOM      0  HB3 PRO D 122     -15.084  23.378  -6.302  1.00  0.00           H   new
ATOM      0  HG2 PRO D 122     -12.934  21.610  -6.753  1.00  0.00           H   new
ATOM      0  HG3 PRO D 122     -14.447  21.237  -6.708  1.00  0.00           H   new
ATOM      0  HD2 PRO D 122     -13.331  21.577  -8.985  1.00  0.00           H   new
ATOM      0  HD3 PRO D 122     -14.822  22.002  -8.812  1.00  0.00           H   new
ATOM   1800  N   VAL D 123     -11.968  25.686  -6.139  1.00  0.00           N
ATOM   1801  CA  VAL D 123     -10.672  26.149  -5.747  1.00  0.00           C
ATOM   1802  C   VAL D 123     -10.570  25.920  -4.272  1.00  0.00           C
ATOM   1803  O   VAL D 123     -11.477  26.266  -3.514  1.00  0.00           O
ATOM   1804  CB  VAL D 123     -10.481  27.642  -6.077  1.00  0.00           C
ATOM   1805  CG1 VAL D 123      -9.122  28.124  -5.591  1.00  0.00           C
ATOM   1806  CG2 VAL D 123     -10.629  27.864  -7.574  1.00  0.00           C
ATOM      0  H   VAL D 123     -12.623  26.150  -5.831  1.00  0.00           H   new
ATOM      0  HA  VAL D 123      -9.980  25.671  -6.230  1.00  0.00           H   new
ATOM      0  HB  VAL D 123     -11.164  28.156  -5.619  1.00  0.00           H   new
ATOM      0 HG11 VAL D 123      -9.016  29.064  -5.805  1.00  0.00           H   new
ATOM      0 HG12 VAL D 123      -9.060  28.003  -4.631  1.00  0.00           H   new
ATOM      0 HG13 VAL D 123      -8.422  27.613  -6.027  1.00  0.00           H   new
ATOM      0 HG21 VAL D 123     -10.508  28.805  -7.775  1.00  0.00           H   new
ATOM      0 HG22 VAL D 123      -9.960  27.344  -8.046  1.00  0.00           H   new
ATOM      0 HG23 VAL D 123     -11.514  27.585  -7.857  1.00  0.00           H   new
ATOM   1816  N   TYR D 124      -9.455  25.306  -3.827  1.00  0.00           N
ATOM   1817  CA  TYR D 124      -9.280  25.007  -2.435  1.00  0.00           C
ATOM   1818  C   TYR D 124      -8.113  25.790  -1.927  1.00  0.00           C
ATOM   1819  O   TYR D 124      -7.060  25.852  -2.561  1.00  0.00           O
ATOM   1820  CB  TYR D 124      -8.947  23.532  -2.138  1.00  0.00           C
ATOM   1821  CG  TYR D 124     -10.164  22.686  -2.286  1.00  0.00           C
ATOM   1822  CD1 TYR D 124     -10.633  22.322  -3.526  1.00  0.00           C
ATOM   1823  CD2 TYR D 124     -10.846  22.264  -1.167  1.00  0.00           C
ATOM   1824  CE1 TYR D 124     -11.758  21.539  -3.643  1.00  0.00           C
ATOM   1825  CE2 TYR D 124     -11.969  21.481  -1.277  1.00  0.00           C
ATOM   1826  CZ  TYR D 124     -12.423  21.114  -2.518  1.00  0.00           C
ATOM   1827  OH  TYR D 124     -13.576  20.309  -2.634  1.00  0.00           O
ATOM      0  H   TYR D 124      -8.802  25.064  -4.331  1.00  0.00           H   new
ATOM      0  HA  TYR D 124     -10.125  25.224  -2.012  1.00  0.00           H   new
ATOM      0  HB2 TYR D 124      -8.255  23.222  -2.743  1.00  0.00           H   new
ATOM      0  HB3 TYR D 124      -8.595  23.448  -1.238  1.00  0.00           H   new
ATOM      0  HD1 TYR D 124     -10.187  22.607  -4.291  1.00  0.00           H   new
ATOM      0  HD2 TYR D 124     -10.542  22.513  -0.324  1.00  0.00           H   new
ATOM      0  HE1 TYR D 124     -12.069  21.297  -4.485  1.00  0.00           H   new
ATOM      0  HE2 TYR D 124     -12.420  21.201  -0.513  1.00  0.00           H   new
ATOM      0  HH  TYR D 124     -13.669  20.066  -3.433  1.00  0.00           H   new
ATOM   1837  N   CYS D 125      -8.303  26.438  -0.763  1.00  0.00           N
ATOM   1838  CA  CYS D 125      -7.254  27.165  -0.112  1.00  0.00           C
ATOM   1839  C   CYS D 125      -7.023  26.453   1.187  1.00  0.00           C
ATOM   1840  O   CYS D 125      -7.920  25.773   1.685  1.00  0.00           O
ATOM   1841  CB  CYS D 125      -7.614  28.630   0.160  1.00  0.00           C
ATOM   1842  SG  CYS D 125      -7.862  29.557  -1.387  1.00  0.00           S
ATOM      0  H   CYS D 125      -9.054  26.455  -0.345  1.00  0.00           H   new
ATOM      0  HA  CYS D 125      -6.469  27.191  -0.681  1.00  0.00           H   new
ATOM      0  HB2 CYS D 125      -8.421  28.671   0.696  1.00  0.00           H   new
ATOM      0  HB3 CYS D 125      -6.908  29.047   0.678  1.00  0.00           H   new
ATOM   1847  N   PHE D 126      -5.806  26.587   1.763  1.00  0.00           N
ATOM   1848  CA  PHE D 126      -5.445  25.782   2.898  1.00  0.00           C
ATOM   1849  C   PHE D 126      -5.057  26.656   4.063  1.00  0.00           C
ATOM   1850  O   PHE D 126      -4.142  27.474   3.981  1.00  0.00           O
ATOM   1851  CB  PHE D 126      -4.254  24.858   2.584  1.00  0.00           C
ATOM   1852  CG  PHE D 126      -4.623  24.062   1.373  1.00  0.00           C
ATOM   1853  CD1 PHE D 126      -5.248  22.841   1.479  1.00  0.00           C
ATOM   1854  CD2 PHE D 126      -4.347  24.555   0.118  1.00  0.00           C
ATOM   1855  CE1 PHE D 126      -5.583  22.122   0.354  1.00  0.00           C
ATOM   1856  CE2 PHE D 126      -4.679  23.843  -1.011  1.00  0.00           C
ATOM   1857  CZ  PHE D 126      -5.296  22.621  -0.894  1.00  0.00           C
ATOM      0  H   PHE D 126      -5.199  27.136   1.499  1.00  0.00           H   new
ATOM      0  HA  PHE D 126      -6.222  25.244   3.118  1.00  0.00           H   new
ATOM      0  HB2 PHE D 126      -3.451  25.377   2.421  1.00  0.00           H   new
ATOM      0  HB3 PHE D 126      -4.067  24.273   3.335  1.00  0.00           H   new
ATOM      0  HD1 PHE D 126      -5.446  22.498   2.320  1.00  0.00           H   new
ATOM      0  HD2 PHE D 126      -3.930  25.382   0.032  1.00  0.00           H   new
ATOM      0  HE1 PHE D 126      -6.004  21.297   0.439  1.00  0.00           H   new
ATOM      0  HE2 PHE D 126      -4.486  24.188  -1.853  1.00  0.00           H   new
ATOM      0  HZ  PHE D 126      -5.518  22.134  -1.655  1.00  0.00           H   new
ATOM   1867  N   THR D 127      -5.790  26.475   5.178  1.00  0.00           N
ATOM   1868  CA  THR D 127      -5.705  27.194   6.420  1.00  0.00           C
ATOM   1869  C   THR D 127      -4.799  26.607   7.466  1.00  0.00           C
ATOM   1870  O   THR D 127      -4.698  27.269   8.499  1.00  0.00           O
ATOM   1871  CB  THR D 127      -7.112  27.348   7.027  1.00  0.00           C
ATOM   1872  OG1 THR D 127      -7.603  26.063   7.432  1.00  0.00           O
ATOM   1873  CG2 THR D 127      -8.068  27.954   6.011  1.00  0.00           C
ATOM      0  H   THR D 127      -6.399  25.869   5.208  1.00  0.00           H   new
ATOM      0  HA  THR D 127      -5.307  28.045   6.177  1.00  0.00           H   new
ATOM      0  HB  THR D 127      -7.055  27.937   7.796  1.00  0.00           H   new
ATOM      0  HG1 THR D 127      -7.889  25.648   6.760  1.00  0.00           H   new
ATOM      0 HG21 THR D 127      -8.948  28.044   6.408  1.00  0.00           H   new
ATOM      0 HG22 THR D 127      -7.744  28.828   5.743  1.00  0.00           H   new
ATOM      0 HG23 THR D 127      -8.122  27.377   5.233  1.00  0.00           H   new
ATOM   1881  N   PRO D 128      -4.127  25.474   7.429  1.00  0.00           N
ATOM   1882  CA  PRO D 128      -4.017  24.490   6.374  1.00  0.00           C
ATOM   1883  C   PRO D 128      -5.205  23.634   6.052  1.00  0.00           C
ATOM   1884  O   PRO D 128      -5.080  22.805   5.153  1.00  0.00           O
ATOM   1885  CB  PRO D 128      -2.872  23.619   6.901  1.00  0.00           C
ATOM   1886  CG  PRO D 128      -2.959  23.758   8.383  1.00  0.00           C
ATOM   1887  CD  PRO D 128      -3.331  25.201   8.602  1.00  0.00           C
ATOM      0  HA  PRO D 128      -3.897  24.944   5.525  1.00  0.00           H   new
ATOM      0  HB2 PRO D 128      -2.974  22.695   6.625  1.00  0.00           H   new
ATOM      0  HB3 PRO D 128      -2.013  23.922   6.566  1.00  0.00           H   new
ATOM      0  HG2 PRO D 128      -3.626  23.160   8.756  1.00  0.00           H   new
ATOM      0  HG3 PRO D 128      -2.115  23.542   8.809  1.00  0.00           H   new
ATOM      0  HD2 PRO D 128      -3.834  25.328   9.422  1.00  0.00           H   new
ATOM      0  HD3 PRO D 128      -2.551  25.775   8.656  1.00  0.00           H   new
ATOM   1895  N   SER D 129      -6.336  23.748   6.768  1.00  0.00           N
ATOM   1896  CA  SER D 129      -7.464  22.923   6.419  1.00  0.00           C
ATOM   1897  C   SER D 129      -8.059  23.451   5.144  1.00  0.00           C
ATOM   1898  O   SER D 129      -8.117  24.660   4.915  1.00  0.00           O
ATOM   1899  CB  SER D 129      -8.498  22.921   7.528  1.00  0.00           C
ATOM   1900  OG  SER D 129      -7.982  22.342   8.695  1.00  0.00           O
ATOM      0  H   SER D 129      -6.454  24.281   7.433  1.00  0.00           H   new
ATOM      0  HA  SER D 129      -7.171  22.007   6.295  1.00  0.00           H   new
ATOM      0  HB2 SER D 129      -8.781  23.830   7.712  1.00  0.00           H   new
ATOM      0  HB3 SER D 129      -9.285  22.431   7.241  1.00  0.00           H   new
ATOM      0  HG  SER D 129      -8.569  22.352   9.296  1.00  0.00           H   new
ATOM   1906  N   PRO D 130      -8.473  22.550   4.287  1.00  0.00           N
ATOM   1907  CA  PRO D 130      -9.044  22.955   3.027  1.00  0.00           C
ATOM   1908  C   PRO D 130     -10.284  23.777   3.172  1.00  0.00           C
ATOM   1909  O   PRO D 130     -11.111  23.477   4.034  1.00  0.00           O
ATOM   1910  CB  PRO D 130      -9.348  21.614   2.352  1.00  0.00           C
ATOM   1911  CG  PRO D 130      -8.412  20.656   3.004  1.00  0.00           C
ATOM   1912  CD  PRO D 130      -8.351  21.110   4.439  1.00  0.00           C
ATOM      0  HA  PRO D 130      -8.445  23.530   2.524  1.00  0.00           H   new
ATOM      0  HB2 PRO D 130     -10.272  21.352   2.485  1.00  0.00           H   new
ATOM      0  HB3 PRO D 130      -9.200  21.658   1.394  1.00  0.00           H   new
ATOM      0  HG2 PRO D 130      -8.735  19.744   2.935  1.00  0.00           H   new
ATOM      0  HG3 PRO D 130      -7.536  20.679   2.588  1.00  0.00           H   new
ATOM      0  HD2 PRO D 130      -9.070  20.736   4.972  1.00  0.00           H   new
ATOM      0  HD3 PRO D 130      -7.519  20.857   4.868  1.00  0.00           H   new
ATOM   1920  N   VAL D 131     -10.422  24.808   2.317  1.00  0.00           N
ATOM   1921  CA  VAL D 131     -11.583  25.648   2.273  1.00  0.00           C
ATOM   1922  C   VAL D 131     -11.852  25.895   0.825  1.00  0.00           C
ATOM   1923  O   VAL D 131     -10.924  26.066   0.035  1.00  0.00           O
ATOM   1924  CB  VAL D 131     -11.356  26.978   3.017  1.00  0.00           C
ATOM   1925  CG1 VAL D 131     -12.572  27.881   2.877  1.00  0.00           C
ATOM   1926  CG2 VAL D 131     -11.051  26.707   4.482  1.00  0.00           C
ATOM      0  H   VAL D 131      -9.819  25.025   1.744  1.00  0.00           H   new
ATOM      0  HA  VAL D 131     -12.334  25.220   2.714  1.00  0.00           H   new
ATOM      0  HB  VAL D 131     -10.596  27.434   2.622  1.00  0.00           H   new
ATOM      0 HG11 VAL D 131     -12.414  28.713   3.350  1.00  0.00           H   new
ATOM      0 HG12 VAL D 131     -12.730  28.068   1.938  1.00  0.00           H   new
ATOM      0 HG13 VAL D 131     -13.349  27.438   3.253  1.00  0.00           H   new
ATOM      0 HG21 VAL D 131     -10.909  27.548   4.944  1.00  0.00           H   new
ATOM      0 HG22 VAL D 131     -11.797  26.238   4.887  1.00  0.00           H   new
ATOM      0 HG23 VAL D 131     -10.252  26.162   4.551  1.00  0.00           H   new
ATOM   1936  N   VAL D 132     -13.140  25.931   0.436  1.00  0.00           N
ATOM   1937  CA  VAL D 132     -13.459  26.187  -0.936  1.00  0.00           C
ATOM   1938  C   VAL D 132     -13.785  27.641  -1.052  1.00  0.00           C
ATOM   1939  O   VAL D 132     -14.481  28.198  -0.206  1.00  0.00           O
ATOM   1940  CB  VAL D 132     -14.664  25.429  -1.419  1.00  0.00           C
ATOM   1941  CG1 VAL D 132     -14.957  25.841  -2.871  1.00  0.00           C
ATOM   1942  CG2 VAL D 132     -14.414  23.922  -1.230  1.00  0.00           C
ATOM      0  H   VAL D 132     -13.815  25.810   0.955  1.00  0.00           H   new
ATOM      0  HA  VAL D 132     -12.698  25.910  -1.470  1.00  0.00           H   new
ATOM      0  HB  VAL D 132     -15.459  25.642  -0.905  1.00  0.00           H   new
ATOM      0 HG11 VAL D 132     -15.734  25.358  -3.194  1.00  0.00           H   new
ATOM      0 HG12 VAL D 132     -15.131  26.794  -2.908  1.00  0.00           H   new
ATOM      0 HG13 VAL D 132     -14.191  25.631  -3.428  1.00  0.00           H   new
ATOM      0 HG21 VAL D 132     -15.187  23.424  -1.539  1.00  0.00           H   new
ATOM      0 HG22 VAL D 132     -13.633  23.657  -1.741  1.00  0.00           H   new
ATOM      0 HG23 VAL D 132     -14.264  23.734  -0.290  1.00  0.00           H   new
ATOM   1952  N   VAL D 133     -13.252  28.300  -2.101  1.00  0.00           N
ATOM   1953  CA  VAL D 133     -13.554  29.683  -2.339  1.00  0.00           C
ATOM   1954  C   VAL D 133     -14.516  29.698  -3.479  1.00  0.00           C
ATOM   1955  O   VAL D 133     -14.200  29.259  -4.583  1.00  0.00           O
ATOM   1956  CB  VAL D 133     -12.291  30.495  -2.685  1.00  0.00           C
ATOM   1957  CG1 VAL D 133     -12.653  31.943  -2.979  1.00  0.00           C
ATOM   1958  CG2 VAL D 133     -11.292  30.410  -1.541  1.00  0.00           C
ATOM      0  H   VAL D 133     -12.717  27.946  -2.673  1.00  0.00           H   new
ATOM      0  HA  VAL D 133     -13.926  30.095  -1.544  1.00  0.00           H   new
ATOM      0  HB  VAL D 133     -11.883  30.120  -3.481  1.00  0.00           H   new
ATOM      0 HG11 VAL D 133     -11.849  32.440  -3.195  1.00  0.00           H   new
ATOM      0 HG12 VAL D 133     -13.265  31.977  -3.730  1.00  0.00           H   new
ATOM      0 HG13 VAL D 133     -13.076  32.336  -2.199  1.00  0.00           H   new
ATOM      0 HG21 VAL D 133     -10.499  30.923  -1.764  1.00  0.00           H   new
ATOM      0 HG22 VAL D 133     -11.692  30.770  -0.734  1.00  0.00           H   new
ATOM      0 HG23 VAL D 133     -11.046  29.483  -1.394  1.00  0.00           H   new
ATOM   1968  N   GLY D 134     -15.729  30.221  -3.234  1.00  0.00           N
ATOM   1969  CA  GLY D 134     -16.730  30.232  -4.258  1.00  0.00           C
ATOM   1970  C   GLY D 134     -16.544  31.473  -5.065  1.00  0.00           C
ATOM   1971  O   GLY D 134     -15.768  32.359  -4.711  1.00  0.00           O
ATOM      0  H   GLY D 134     -15.971  30.566  -2.484  1.00  0.00           H   new
ATOM      0  HA2 GLY D 134     -16.650  29.446  -4.820  1.00  0.00           H   new
ATOM      0  HA3 GLY D 134     -17.617  30.211  -3.866  1.00  0.00           H   new
ATOM   1975  N   THR D 135     -17.262  31.551  -6.197  1.00  0.00           N
ATOM   1976  CA  THR D 135     -17.142  32.675  -7.075  1.00  0.00           C
ATOM   1977  C   THR D 135     -17.893  33.827  -6.482  1.00  0.00           C
ATOM   1978  O   THR D 135     -18.940  33.646  -5.861  1.00  0.00           O
ATOM   1979  CB  THR D 135     -17.673  32.360  -8.485  1.00  0.00           C
ATOM   1980  OG1 THR D 135     -19.038  31.930  -8.400  1.00  0.00           O
ATOM   1981  CG2 THR D 135     -16.841  31.265  -9.136  1.00  0.00           C
ATOM      0  H   THR D 135     -17.820  30.951  -6.457  1.00  0.00           H   new
ATOM      0  HA  THR D 135     -16.203  32.898  -7.169  1.00  0.00           H   new
ATOM      0  HB  THR D 135     -17.614  33.164  -9.025  1.00  0.00           H   new
ATOM      0  HG1 THR D 135     -19.546  32.597  -8.448  1.00  0.00           H   new
ATOM      0 HG21 THR D 135     -17.188  31.078 -10.022  1.00  0.00           H   new
ATOM      0 HG22 THR D 135     -15.919  31.557  -9.205  1.00  0.00           H   new
ATOM      0 HG23 THR D 135     -16.885  30.460  -8.596  1.00  0.00           H   new
ATOM   1989  N   THR D 136     -17.346  35.052  -6.647  1.00  0.00           N
ATOM   1990  CA  THR D 136     -17.981  36.247  -6.165  1.00  0.00           C
ATOM   1991  C   THR D 136     -17.818  37.278  -7.236  1.00  0.00           C
ATOM   1992  O   THR D 136     -17.105  37.055  -8.213  1.00  0.00           O
ATOM   1993  CB  THR D 136     -17.343  36.828  -4.937  1.00  0.00           C
ATOM   1994  OG1 THR D 136     -16.013  37.234  -5.228  1.00  0.00           O
ATOM   1995  CG2 THR D 136     -17.341  35.771  -3.822  1.00  0.00           C
ATOM      0  H   THR D 136     -16.596  35.189  -7.045  1.00  0.00           H   new
ATOM      0  HA  THR D 136     -18.898  36.017  -5.946  1.00  0.00           H   new
ATOM      0  HB  THR D 136     -17.847  37.604  -4.645  1.00  0.00           H   new
ATOM      0  HG1 THR D 136     -16.016  38.028  -5.503  1.00  0.00           H   new
ATOM      0 HG21 THR D 136     -16.930  36.141  -3.025  1.00  0.00           H   new
ATOM      0 HG22 THR D 136     -18.253  35.509  -3.622  1.00  0.00           H   new
ATOM      0 HG23 THR D 136     -16.839  34.994  -4.113  1.00  0.00           H   new
ATOM   2003  N   ASP D 137     -18.516  38.426  -7.109  1.00  0.00           N
ATOM   2004  CA  ASP D 137     -18.282  39.469  -8.064  1.00  0.00           C
ATOM   2005  C   ASP D 137     -17.100  40.231  -7.559  1.00  0.00           C
ATOM   2006  O   ASP D 137     -16.499  39.843  -6.558  1.00  0.00           O
ATOM   2007  CB  ASP D 137     -19.486  40.397  -8.343  1.00  0.00           C
ATOM   2008  CG  ASP D 137     -19.912  41.147  -7.092  1.00  0.00           C
ATOM   2009  OD1 ASP D 137     -19.215  41.042  -6.049  1.00  0.00           O
ATOM   2010  OD2 ASP D 137     -20.963  41.839  -7.170  1.00  0.00           O
ATOM      0  H   ASP D 137     -19.098  38.595  -6.499  1.00  0.00           H   new
ATOM      0  HA  ASP D 137     -18.123  39.066  -8.932  1.00  0.00           H   new
ATOM      0  HB2 ASP D 137     -19.253  41.032  -9.038  1.00  0.00           H   new
ATOM      0  HB3 ASP D 137     -20.230  39.872  -8.676  1.00  0.00           H   new
ATOM   2015  N   ARG D 138     -16.713  41.330  -8.233  1.00  0.00           N
ATOM   2016  CA  ARG D 138     -15.512  42.018  -7.844  1.00  0.00           C
ATOM   2017  C   ARG D 138     -15.704  42.608  -6.481  1.00  0.00           C
ATOM   2018  O   ARG D 138     -14.736  42.859  -5.762  1.00  0.00           O
ATOM   2019  CB  ARG D 138     -15.063  43.120  -8.827  1.00  0.00           C
ATOM   2020  CG  ARG D 138     -15.985  44.335  -8.927  1.00  0.00           C
ATOM   2021  CD  ARG D 138     -15.591  45.295 -10.054  1.00  0.00           C
ATOM   2022  NE  ARG D 138     -14.264  45.887  -9.722  1.00  0.00           N
ATOM   2023  CZ  ARG D 138     -13.629  46.667 -10.643  1.00  0.00           C
ATOM   2024  NH1 ARG D 138     -14.224  46.926 -11.846  1.00  0.00           N
ATOM   2025  NH2 ARG D 138     -12.398  47.189 -10.368  1.00  0.00           N
ATOM      0  H   ARG D 138     -17.134  41.672  -8.901  1.00  0.00           H   new
ATOM      0  HA  ARG D 138     -14.804  41.355  -7.847  1.00  0.00           H   new
ATOM      0  HB2 ARG D 138     -14.181  43.425  -8.564  1.00  0.00           H   new
ATOM      0  HB3 ARG D 138     -14.976  42.727  -9.710  1.00  0.00           H   new
ATOM      0  HG2 ARG D 138     -16.896  44.033  -9.070  1.00  0.00           H   new
ATOM      0  HG3 ARG D 138     -15.974  44.813  -8.083  1.00  0.00           H   new
ATOM      0  HD2 ARG D 138     -15.548  44.823 -10.900  1.00  0.00           H   new
ATOM      0  HD3 ARG D 138     -16.257  45.993 -10.152  1.00  0.00           H   new
ATOM      0  HE  ARG D 138     -13.902  45.738  -8.956  1.00  0.00           H   new
ATOM      0 HH11 ARG D 138     -14.999  46.597 -12.022  1.00  0.00           H   new
ATOM      0 HH12 ARG D 138     -13.824  47.418 -12.427  1.00  0.00           H   new
ATOM      0 HH21 ARG D 138     -12.021  47.026  -9.612  1.00  0.00           H   new
ATOM      0 HH22 ARG D 138     -12.000  47.681 -10.950  1.00  0.00           H   new
ATOM   2039  N   PHE D 139     -16.968  42.868  -6.111  1.00  0.00           N
ATOM   2040  CA  PHE D 139     -17.337  43.454  -4.853  1.00  0.00           C
ATOM   2041  C   PHE D 139     -17.192  42.454  -3.744  1.00  0.00           C
ATOM   2042  O   PHE D 139     -17.054  42.834  -2.583  1.00  0.00           O
ATOM   2043  CB  PHE D 139     -18.785  43.974  -4.837  1.00  0.00           C
ATOM   2044  CG  PHE D 139     -18.864  45.111  -5.796  1.00  0.00           C
ATOM   2045  CD1 PHE D 139     -18.383  46.350  -5.444  1.00  0.00           C
ATOM   2046  CD2 PHE D 139     -19.427  44.946  -7.040  1.00  0.00           C
ATOM   2047  CE1 PHE D 139     -18.457  47.403  -6.322  1.00  0.00           C
ATOM   2048  CE2 PHE D 139     -19.501  45.998  -7.922  1.00  0.00           C
ATOM   2049  CZ  PHE D 139     -19.014  47.232  -7.566  1.00  0.00           C
ATOM      0  H   PHE D 139     -17.643  42.696  -6.615  1.00  0.00           H   new
ATOM      0  HA  PHE D 139     -16.738  44.206  -4.724  1.00  0.00           H   new
ATOM      0  HB2 PHE D 139     -19.403  43.270  -5.091  1.00  0.00           H   new
ATOM      0  HB3 PHE D 139     -19.034  44.262  -3.945  1.00  0.00           H   new
ATOM      0  HD1 PHE D 139     -18.004  46.476  -4.604  1.00  0.00           H   new
ATOM      0  HD2 PHE D 139     -19.761  44.114  -7.287  1.00  0.00           H   new
ATOM      0  HE1 PHE D 139     -18.128  48.237  -6.073  1.00  0.00           H   new
ATOM      0  HE2 PHE D 139     -19.882  45.874  -8.761  1.00  0.00           H   new
ATOM      0  HZ  PHE D 139     -19.061  47.945  -8.161  1.00  0.00           H   new
ATOM   2059  N   GLY D 140     -17.255  41.143  -4.045  1.00  0.00           N
ATOM   2060  CA  GLY D 140     -17.132  40.179  -2.985  1.00  0.00           C
ATOM   2061  C   GLY D 140     -18.476  39.576  -2.723  1.00  0.00           C
ATOM   2062  O   GLY D 140     -18.600  38.660  -1.909  1.00  0.00           O
ATOM      0  H   GLY D 140     -17.365  40.818  -4.834  1.00  0.00           H   new
ATOM      0  HA2 GLY D 140     -16.496  39.489  -3.231  1.00  0.00           H   new
ATOM      0  HA3 GLY D 140     -16.792  40.604  -2.182  1.00  0.00           H   new
ATOM   2066  N   ALA D 141     -19.528  40.072  -3.402  1.00  0.00           N
ATOM   2067  CA  ALA D 141     -20.832  39.503  -3.215  1.00  0.00           C
ATOM   2068  C   ALA D 141     -20.816  38.173  -3.907  1.00  0.00           C
ATOM   2069  O   ALA D 141     -20.182  38.013  -4.947  1.00  0.00           O
ATOM   2070  CB  ALA D 141     -21.965  40.346  -3.829  1.00  0.00           C
ATOM      0  H   ALA D 141     -19.489  40.725  -3.960  1.00  0.00           H   new
ATOM      0  HA  ALA D 141     -21.009  39.448  -2.263  1.00  0.00           H   new
ATOM      0  HB1 ALA D 141     -22.816  39.910  -3.669  1.00  0.00           H   new
ATOM      0  HB2 ALA D 141     -21.972  41.226  -3.421  1.00  0.00           H   new
ATOM      0  HB3 ALA D 141     -21.822  40.434  -4.784  1.00  0.00           H   new
ATOM   2076  N   PRO D 142     -21.473  37.197  -3.342  1.00  0.00           N
ATOM   2077  CA  PRO D 142     -21.457  35.871  -3.902  1.00  0.00           C
ATOM   2078  C   PRO D 142     -22.212  35.777  -5.193  1.00  0.00           C
ATOM   2079  O   PRO D 142     -23.233  36.451  -5.331  1.00  0.00           O
ATOM   2080  CB  PRO D 142     -22.126  35.036  -2.806  1.00  0.00           C
ATOM   2081  CG  PRO D 142     -22.983  36.011  -2.074  1.00  0.00           C
ATOM   2082  CD  PRO D 142     -22.185  37.288  -2.079  1.00  0.00           C
ATOM      0  HA  PRO D 142     -20.562  35.576  -4.131  1.00  0.00           H   new
ATOM      0  HB2 PRO D 142     -22.653  34.314  -3.183  1.00  0.00           H   new
ATOM      0  HB3 PRO D 142     -21.469  34.631  -2.218  1.00  0.00           H   new
ATOM      0  HG2 PRO D 142     -23.840  36.128  -2.513  1.00  0.00           H   new
ATOM      0  HG3 PRO D 142     -23.166  35.712  -1.170  1.00  0.00           H   new
ATOM      0  HD2 PRO D 142     -22.755  38.072  -2.040  1.00  0.00           H   new
ATOM      0  HD3 PRO D 142     -21.579  37.340  -1.324  1.00  0.00           H   new
ATOM   2090  N   THR D 143     -21.714  34.945  -6.139  1.00  0.00           N
ATOM   2091  CA  THR D 143     -22.338  34.729  -7.418  1.00  0.00           C
ATOM   2092  C   THR D 143     -22.614  33.253  -7.563  1.00  0.00           C
ATOM   2093  O   THR D 143     -21.927  32.406  -6.998  1.00  0.00           O
ATOM   2094  CB  THR D 143     -21.457  35.228  -8.578  1.00  0.00           C
ATOM   2095  OG1 THR D 143     -20.207  34.528  -8.568  1.00  0.00           O
ATOM   2096  CG2 THR D 143     -21.199  36.722  -8.447  1.00  0.00           C
ATOM      0  H   THR D 143     -20.990  34.493  -6.030  1.00  0.00           H   new
ATOM      0  HA  THR D 143     -23.164  35.235  -7.457  1.00  0.00           H   new
ATOM      0  HB  THR D 143     -21.921  35.061  -9.413  1.00  0.00           H   new
ATOM      0  HG1 THR D 143     -19.728  34.800  -9.202  1.00  0.00           H   new
ATOM      0 HG21 THR D 143     -20.643  37.020  -9.184  1.00  0.00           H   new
ATOM      0 HG22 THR D 143     -22.043  37.199  -8.465  1.00  0.00           H   new
ATOM      0 HG23 THR D 143     -20.745  36.900  -7.608  1.00  0.00           H   new
ATOM   2104  N   TYR D 144     -23.731  32.963  -8.248  1.00  0.00           N
ATOM   2105  CA  TYR D 144     -24.418  31.735  -8.561  1.00  0.00           C
ATOM   2106  C   TYR D 144     -24.297  31.111  -9.943  1.00  0.00           C
ATOM   2107  O   TYR D 144     -25.018  30.159 -10.222  1.00  0.00           O
ATOM   2108  CB  TYR D 144     -25.880  31.848  -8.107  1.00  0.00           C
ATOM   2109  CG  TYR D 144     -25.714  32.231  -6.669  1.00  0.00           C
ATOM   2110  CD1 TYR D 144     -25.481  31.273  -5.707  1.00  0.00           C
ATOM   2111  CD2 TYR D 144     -25.768  33.552  -6.282  1.00  0.00           C
ATOM   2112  CE1 TYR D 144     -25.313  31.621  -4.385  1.00  0.00           C
ATOM   2113  CE2 TYR D 144     -25.602  33.907  -4.962  1.00  0.00           C
ATOM   2114  CZ  TYR D 144     -25.376  32.942  -4.010  1.00  0.00           C
ATOM   2115  OH  TYR D 144     -25.205  33.309  -2.658  1.00  0.00           O
ATOM      0  H   TYR D 144     -24.168  33.618  -8.595  1.00  0.00           H   new
ATOM      0  HA  TYR D 144     -23.913  31.078  -8.057  1.00  0.00           H   new
ATOM      0  HB2 TYR D 144     -26.368  32.519  -8.610  1.00  0.00           H   new
ATOM      0  HB3 TYR D 144     -26.360  31.011  -8.209  1.00  0.00           H   new
ATOM      0  HD1 TYR D 144     -25.436  30.377  -5.954  1.00  0.00           H   new
ATOM      0  HD2 TYR D 144     -25.918  34.212  -6.920  1.00  0.00           H   new
ATOM      0  HE1 TYR D 144     -25.157  30.963  -3.747  1.00  0.00           H   new
ATOM      0  HE2 TYR D 144     -25.643  34.802  -4.714  1.00  0.00           H   new
ATOM      0  HH  TYR D 144     -25.268  34.143  -2.584  1.00  0.00           H   new
ATOM   2125  N   THR D 145     -23.566  31.733 -10.891  1.00  0.00           N
ATOM   2126  CA  THR D 145     -23.473  31.445 -12.311  1.00  0.00           C
ATOM   2127  C   THR D 145     -22.465  30.425 -12.796  1.00  0.00           C
ATOM   2128  O   THR D 145     -22.231  30.375 -14.002  1.00  0.00           O
ATOM   2129  CB  THR D 145     -23.273  32.685 -13.130  1.00  0.00           C
ATOM   2130  OG1 THR D 145     -22.053  33.316 -12.780  1.00  0.00           O
ATOM   2131  CG2 THR D 145     -24.452  33.634 -12.857  1.00  0.00           C
ATOM      0  H   THR D 145     -23.066  32.401 -10.681  1.00  0.00           H   new
ATOM      0  HA  THR D 145     -24.340  31.030 -12.442  1.00  0.00           H   new
ATOM      0  HB  THR D 145     -23.235  32.457 -14.072  1.00  0.00           H   new
ATOM      0  HG1 THR D 145     -21.951  34.008 -13.246  1.00  0.00           H   new
ATOM      0 HG21 THR D 145     -24.342  34.445 -13.378  1.00  0.00           H   new
ATOM      0 HG22 THR D 145     -25.282  33.199 -13.107  1.00  0.00           H   new
ATOM      0 HG23 THR D 145     -24.476  33.857 -11.913  1.00  0.00           H   new
ATOM   2139  N   TRP D 146     -21.749  29.678 -11.935  1.00  0.00           N
ATOM   2140  CA  TRP D 146     -20.824  28.682 -12.427  1.00  0.00           C
ATOM   2141  C   TRP D 146     -19.707  29.367 -13.161  1.00  0.00           C
ATOM   2142  O   TRP D 146     -19.014  28.756 -13.975  1.00  0.00           O
ATOM   2143  CB  TRP D 146     -21.448  27.639 -13.377  1.00  0.00           C
ATOM   2144  CG  TRP D 146     -22.393  26.668 -12.708  1.00  0.00           C
ATOM   2145  CD1 TRP D 146     -22.112  25.488 -12.083  1.00  0.00           C
ATOM   2146  CD2 TRP D 146     -23.818  26.836 -12.643  1.00  0.00           C
ATOM   2147  NE1 TRP D 146     -23.274  24.916 -11.619  1.00  0.00           N
ATOM   2148  CE2 TRP D 146     -24.332  25.733 -11.962  1.00  0.00           C
ATOM   2149  CE3 TRP D 146     -24.630  27.829 -13.112  1.00  0.00           C
ATOM   2150  CZ2 TRP D 146     -25.673  25.606 -11.736  1.00  0.00           C
ATOM   2151  CZ3 TRP D 146     -25.982  27.695 -12.889  1.00  0.00           C
ATOM   2152  CH2 TRP D 146     -26.493  26.604 -12.215  1.00  0.00           C
ATOM      0  H   TRP D 146     -21.793  29.742 -11.079  1.00  0.00           H   new
ATOM      0  HA  TRP D 146     -20.516  28.201 -11.643  1.00  0.00           H   new
ATOM      0  HB2 TRP D 146     -21.926  28.105 -14.081  1.00  0.00           H   new
ATOM      0  HB3 TRP D 146     -20.735  27.138 -13.802  1.00  0.00           H   new
ATOM      0  HD1 TRP D 146     -21.262  25.125 -11.985  1.00  0.00           H   new
ATOM      0  HE1 TRP D 146     -23.331  24.174 -11.188  1.00  0.00           H   new
ATOM      0  HE3 TRP D 146     -24.284  28.565 -13.563  1.00  0.00           H   new
ATOM      0  HZ2 TRP D 146     -26.019  24.875 -11.277  1.00  0.00           H   new
ATOM      0  HZ3 TRP D 146     -26.562  28.352 -13.199  1.00  0.00           H   new
ATOM      0  HH2 TRP D 146     -27.411  26.541 -12.081  1.00  0.00           H   new
ATOM   2163  N   GLY D 147     -19.501  30.669 -12.885  1.00  0.00           N
ATOM   2164  CA  GLY D 147     -18.369  31.377 -13.419  1.00  0.00           C
ATOM   2165  C   GLY D 147     -18.576  31.789 -14.847  1.00  0.00           C
ATOM   2166  O   GLY D 147     -17.605  32.043 -15.557  1.00  0.00           O
ATOM      0  H   GLY D 147     -20.017  31.144 -12.388  1.00  0.00           H   new
ATOM      0  HA2 GLY D 147     -18.199  32.165 -12.879  1.00  0.00           H   new
ATOM      0  HA3 GLY D 147     -17.581  30.815 -13.358  1.00  0.00           H   new
ATOM   2170  N   GLU D 148     -19.836  31.841 -15.316  1.00  0.00           N
ATOM   2171  CA  GLU D 148     -20.139  32.192 -16.679  1.00  0.00           C
ATOM   2172  C   GLU D 148     -19.887  33.652 -16.915  1.00  0.00           C
ATOM   2173  O   GLU D 148     -19.519  34.064 -18.014  1.00  0.00           O
ATOM   2174  CB  GLU D 148     -21.615  31.963 -17.048  1.00  0.00           C
ATOM   2175  CG  GLU D 148     -22.004  30.494 -17.194  1.00  0.00           C
ATOM   2176  CD  GLU D 148     -23.481  30.441 -17.561  1.00  0.00           C
ATOM   2177  OE1 GLU D 148     -24.316  30.930 -16.752  1.00  0.00           O
ATOM   2178  OE2 GLU D 148     -23.791  29.915 -18.662  1.00  0.00           O
ATOM      0  H   GLU D 148     -20.529  31.670 -14.836  1.00  0.00           H   new
ATOM      0  HA  GLU D 148     -19.569  31.622 -17.218  1.00  0.00           H   new
ATOM      0  HB2 GLU D 148     -22.175  32.369 -16.368  1.00  0.00           H   new
ATOM      0  HB3 GLU D 148     -21.804  32.421 -17.882  1.00  0.00           H   new
ATOM      0  HG2 GLU D 148     -21.467  30.066 -17.880  1.00  0.00           H   new
ATOM      0  HG3 GLU D 148     -21.841  30.015 -16.366  1.00  0.00           H   new
ATOM   2185  N   ASN D 149     -20.131  34.484 -15.887  1.00  0.00           N
ATOM   2186  CA  ASN D 149     -20.032  35.907 -16.031  1.00  0.00           C
ATOM   2187  C   ASN D 149     -18.597  36.276 -16.271  1.00  0.00           C
ATOM   2188  O   ASN D 149     -17.668  35.706 -15.707  1.00  0.00           O
ATOM   2189  CB  ASN D 149     -20.528  36.641 -14.771  1.00  0.00           C
ATOM   2190  CG  ASN D 149     -20.886  38.075 -15.126  1.00  0.00           C
ATOM   2191  OD1 ASN D 149     -20.191  38.737 -15.897  1.00  0.00           O
ATOM   2192  ND2 ASN D 149     -22.018  38.567 -14.555  1.00  0.00           N
ATOM      0  H   ASN D 149     -20.356  34.221 -15.100  1.00  0.00           H   new
ATOM      0  HA  ASN D 149     -20.589  36.173 -16.779  1.00  0.00           H   new
ATOM      0  HB2 ASN D 149     -21.302  36.186 -14.404  1.00  0.00           H   new
ATOM      0  HB3 ASN D 149     -19.841  36.629 -14.087  1.00  0.00           H   new
ATOM      0 HD21 ASN D 149     -22.273  39.370 -14.728  1.00  0.00           H   new
ATOM      0 HD22 ASN D 149     -22.479  38.075 -14.021  1.00  0.00           H   new
ATOM   2199  N   GLU D 150     -18.380  37.260 -17.155  1.00  0.00           N
ATOM   2200  CA  GLU D 150     -17.056  37.705 -17.481  1.00  0.00           C
ATOM   2201  C   GLU D 150     -16.470  38.367 -16.272  1.00  0.00           C
ATOM   2202  O   GLU D 150     -15.258  38.370 -16.076  1.00  0.00           O
ATOM   2203  CB  GLU D 150     -17.062  38.729 -18.625  1.00  0.00           C
ATOM   2204  CG  GLU D 150     -17.534  38.136 -19.956  1.00  0.00           C
ATOM   2205  CD  GLU D 150     -16.528  37.086 -20.412  1.00  0.00           C
ATOM   2206  OE1 GLU D 150     -15.318  37.424 -20.503  1.00  0.00           O
ATOM   2207  OE2 GLU D 150     -16.959  35.934 -20.680  1.00  0.00           O
ATOM      0  H   GLU D 150     -19.006  37.676 -17.572  1.00  0.00           H   new
ATOM      0  HA  GLU D 150     -16.539  36.934 -17.760  1.00  0.00           H   new
ATOM      0  HB2 GLU D 150     -17.638  39.471 -18.385  1.00  0.00           H   new
ATOM      0  HB3 GLU D 150     -16.168  39.088 -18.736  1.00  0.00           H   new
ATOM      0  HG2 GLU D 150     -18.412  37.737 -19.853  1.00  0.00           H   new
ATOM      0  HG3 GLU D 150     -17.616  38.834 -20.624  1.00  0.00           H   new
ATOM   2214  N   THR D 151     -17.339  39.030 -15.487  1.00  0.00           N
ATOM   2215  CA  THR D 151     -17.002  39.814 -14.331  1.00  0.00           C
ATOM   2216  C   THR D 151     -16.744  39.010 -13.083  1.00  0.00           C
ATOM   2217  O   THR D 151     -16.145  39.540 -12.148  1.00  0.00           O
ATOM   2218  CB  THR D 151     -18.051  40.832 -13.989  1.00  0.00           C
ATOM   2219  OG1 THR D 151     -19.268  40.194 -13.633  1.00  0.00           O
ATOM   2220  CG2 THR D 151     -18.265  41.747 -15.206  1.00  0.00           C
ATOM      0  H   THR D 151     -18.185  39.021 -15.641  1.00  0.00           H   new
ATOM      0  HA  THR D 151     -16.178  40.248 -14.603  1.00  0.00           H   new
ATOM      0  HB  THR D 151     -17.757  41.358 -13.229  1.00  0.00           H   new
ATOM      0  HG1 THR D 151     -19.844  40.775 -13.443  1.00  0.00           H   new
ATOM      0 HG21 THR D 151     -18.942  42.410 -14.998  1.00  0.00           H   new
ATOM      0 HG22 THR D 151     -17.432  42.193 -15.426  1.00  0.00           H   new
ATOM      0 HG23 THR D 151     -18.556  41.216 -15.963  1.00  0.00           H   new
ATOM   2228  N   ASP D 152     -17.223  37.751 -12.965  1.00  0.00           N
ATOM   2229  CA  ASP D 152     -16.988  37.156 -11.673  1.00  0.00           C
ATOM   2230  C   ASP D 152     -15.592  36.657 -11.489  1.00  0.00           C
ATOM   2231  O   ASP D 152     -14.917  36.236 -12.430  1.00  0.00           O
ATOM   2232  CB  ASP D 152     -18.050  36.170 -11.130  1.00  0.00           C
ATOM   2233  CG  ASP D 152     -18.143  34.902 -11.945  1.00  0.00           C
ATOM   2234  OD1 ASP D 152     -18.131  35.012 -13.194  1.00  0.00           O
ATOM   2235  OD2 ASP D 152     -18.253  33.807 -11.333  1.00  0.00           O
ATOM      0  H   ASP D 152     -17.638  37.285 -13.557  1.00  0.00           H   new
ATOM      0  HA  ASP D 152     -17.105  37.924 -11.092  1.00  0.00           H   new
ATOM      0  HB2 ASP D 152     -17.836  35.944 -10.211  1.00  0.00           H   new
ATOM      0  HB3 ASP D 152     -18.916  36.607 -11.120  1.00  0.00           H   new
ATOM   2240  N   VAL D 153     -15.125  36.725 -10.220  1.00  0.00           N
ATOM   2241  CA  VAL D 153     -13.762  36.442  -9.881  1.00  0.00           C
ATOM   2242  C   VAL D 153     -13.725  35.573  -8.658  1.00  0.00           C
ATOM   2243  O   VAL D 153     -14.758  35.145  -8.146  1.00  0.00           O
ATOM   2244  CB  VAL D 153     -12.991  37.679  -9.551  1.00  0.00           C
ATOM   2245  CG1 VAL D 153     -12.985  38.584 -10.793  1.00  0.00           C
ATOM   2246  CG2 VAL D 153     -13.631  38.327  -8.313  1.00  0.00           C
ATOM      0  H   VAL D 153     -15.614  36.940  -9.546  1.00  0.00           H   new
ATOM      0  HA  VAL D 153     -13.365  36.011 -10.654  1.00  0.00           H   new
ATOM      0  HB  VAL D 153     -12.065  37.497  -9.328  1.00  0.00           H   new
ATOM      0 HG11 VAL D 153     -12.489  39.395 -10.600  1.00  0.00           H   new
ATOM      0 HG12 VAL D 153     -12.566  38.117 -11.532  1.00  0.00           H   new
ATOM      0 HG13 VAL D 153     -13.897  38.813 -11.031  1.00  0.00           H   new
ATOM      0 HG21 VAL D 153     -13.144  39.133  -8.082  1.00  0.00           H   new
ATOM      0 HG22 VAL D 153     -14.555  38.551  -8.506  1.00  0.00           H   new
ATOM      0 HG23 VAL D 153     -13.598  37.706  -7.569  1.00  0.00           H   new
ATOM   2256  N   LEU D 154     -12.493  35.240  -8.210  1.00  0.00           N
ATOM   2257  CA  LEU D 154     -12.261  34.464  -7.025  1.00  0.00           C
ATOM   2258  C   LEU D 154     -11.294  35.266  -6.203  1.00  0.00           C
ATOM   2259  O   LEU D 154     -10.187  35.559  -6.652  1.00  0.00           O
ATOM   2260  CB  LEU D 154     -11.690  33.079  -7.354  1.00  0.00           C
ATOM   2261  CG  LEU D 154     -12.642  32.125  -8.088  1.00  0.00           C
ATOM   2262  CD1 LEU D 154     -11.856  30.936  -8.624  1.00  0.00           C
ATOM   2263  CD2 LEU D 154     -13.740  31.672  -7.138  1.00  0.00           C
ATOM      0  H   LEU D 154     -11.770  35.475  -8.612  1.00  0.00           H   new
ATOM      0  HA  LEU D 154     -13.089  34.298  -6.548  1.00  0.00           H   new
ATOM      0  HB2 LEU D 154     -10.894  33.196  -7.896  1.00  0.00           H   new
ATOM      0  HB3 LEU D 154     -11.410  32.657  -6.526  1.00  0.00           H   new
ATOM      0  HG  LEU D 154     -13.056  32.581  -8.837  1.00  0.00           H   new
ATOM      0 HD11 LEU D 154     -12.458  30.333  -9.088  1.00  0.00           H   new
ATOM      0 HD12 LEU D 154     -11.175  31.249  -9.239  1.00  0.00           H   new
ATOM      0 HD13 LEU D 154     -11.434  30.468  -7.887  1.00  0.00           H   new
ATOM      0 HD21 LEU D 154     -14.341  31.069  -7.602  1.00  0.00           H   new
ATOM      0 HD22 LEU D 154     -13.344  31.213  -6.381  1.00  0.00           H   new
ATOM      0 HD23 LEU D 154     -14.236  32.444  -6.824  1.00  0.00           H   new
ATOM   2275  N   ILE D 155     -11.671  35.596  -4.951  1.00  0.00           N
ATOM   2276  CA  ILE D 155     -10.866  36.456  -4.126  1.00  0.00           C
ATOM   2277  C   ILE D 155     -10.012  35.578  -3.258  1.00  0.00           C
ATOM   2278  O   ILE D 155     -10.397  35.214  -2.149  1.00  0.00           O
ATOM   2279  CB  ILE D 155     -11.727  37.394  -3.260  1.00  0.00           C
ATOM   2280  CG1 ILE D 155     -12.729  38.156  -4.131  1.00  0.00           C
ATOM   2281  CG2 ILE D 155     -10.845  38.361  -2.486  1.00  0.00           C
ATOM   2282  CD1 ILE D 155     -12.082  39.036  -5.176  1.00  0.00           C
ATOM      0  H   ILE D 155     -12.396  35.321  -4.578  1.00  0.00           H   new
ATOM      0  HA  ILE D 155     -10.320  37.026  -4.689  1.00  0.00           H   new
ATOM      0  HB  ILE D 155     -12.223  36.857  -2.623  1.00  0.00           H   new
ATOM      0 HG12 ILE D 155     -13.312  37.518  -4.573  1.00  0.00           H   new
ATOM      0 HG13 ILE D 155     -13.290  38.704  -3.560  1.00  0.00           H   new
ATOM      0 HG21 ILE D 155     -11.401  38.945  -1.946  1.00  0.00           H   new
ATOM      0 HG22 ILE D 155     -10.245  37.862  -1.910  1.00  0.00           H   new
ATOM      0 HG23 ILE D 155     -10.326  38.894  -3.108  1.00  0.00           H   new
ATOM      0 HD11 ILE D 155     -12.770  39.487  -5.690  1.00  0.00           H   new
ATOM      0 HD12 ILE D 155     -11.519  39.695  -4.741  1.00  0.00           H   new
ATOM      0 HD13 ILE D 155     -11.541  38.491  -5.769  1.00  0.00           H   new
ATOM   2294  N   LEU D 156      -8.845  35.190  -3.805  1.00  0.00           N
ATOM   2295  CA  LEU D 156      -7.836  34.329  -3.248  1.00  0.00           C
ATOM   2296  C   LEU D 156      -6.764  35.003  -2.439  1.00  0.00           C
ATOM   2297  O   LEU D 156      -6.029  34.293  -1.753  1.00  0.00           O
ATOM   2298  CB  LEU D 156      -7.168  33.549  -4.388  1.00  0.00           C
ATOM   2299  CG  LEU D 156      -8.105  32.685  -5.241  1.00  0.00           C
ATOM   2300  CD1 LEU D 156      -7.299  31.974  -6.320  1.00  0.00           C
ATOM   2301  CD2 LEU D 156      -8.826  31.684  -4.349  1.00  0.00           C
ATOM      0  H   LEU D 156      -8.621  35.462  -4.589  1.00  0.00           H   new
ATOM      0  HA  LEU D 156      -8.309  33.759  -2.622  1.00  0.00           H   new
ATOM      0  HB2 LEU D 156      -6.718  34.181  -4.970  1.00  0.00           H   new
ATOM      0  HB3 LEU D 156      -6.483  32.976  -4.008  1.00  0.00           H   new
ATOM      0  HG  LEU D 156      -8.769  33.244  -5.673  1.00  0.00           H   new
ATOM      0 HD11 LEU D 156      -7.892  31.427  -6.860  1.00  0.00           H   new
ATOM      0 HD12 LEU D 156      -6.863  32.631  -6.884  1.00  0.00           H   new
ATOM      0 HD13 LEU D 156      -6.629  31.410  -5.904  1.00  0.00           H   new
ATOM      0 HD21 LEU D 156      -9.419  31.138  -4.889  1.00  0.00           H   new
ATOM      0 HD22 LEU D 156      -8.175  31.116  -3.908  1.00  0.00           H   new
ATOM      0 HD23 LEU D 156      -9.344  32.160  -3.681  1.00  0.00           H   new
ATOM   2313  N   ASN D 157      -6.604  36.349  -2.540  1.00  0.00           N
ATOM   2314  CA  ASN D 157      -5.579  37.087  -1.829  1.00  0.00           C
ATOM   2315  C   ASN D 157      -5.461  36.652  -0.402  1.00  0.00           C
ATOM   2316  O   ASN D 157      -6.449  36.499   0.317  1.00  0.00           O
ATOM   2317  CB  ASN D 157      -5.720  38.621  -1.907  1.00  0.00           C
ATOM   2318  CG  ASN D 157      -7.006  39.050  -1.225  1.00  0.00           C
ATOM   2319  OD1 ASN D 157      -8.095  38.836  -1.752  1.00  0.00           O
ATOM   2320  ND2 ASN D 157      -6.886  39.681  -0.028  1.00  0.00           N
ATOM      0  H   ASN D 157      -7.104  36.845  -3.034  1.00  0.00           H   new
ATOM      0  HA  ASN D 157      -4.760  36.865  -2.299  1.00  0.00           H   new
ATOM      0  HB2 ASN D 157      -4.960  39.047  -1.481  1.00  0.00           H   new
ATOM      0  HB3 ASN D 157      -5.723  38.908  -2.834  1.00  0.00           H   new
ATOM      0 HD21 ASN D 157      -7.589  39.947   0.390  1.00  0.00           H   new
ATOM      0 HD22 ASN D 157      -6.107  39.814   0.312  1.00  0.00           H   new
ATOM   2327  N   ASN D 158      -4.203  36.405   0.029  1.00  0.00           N
ATOM   2328  CA  ASN D 158      -4.019  35.724   1.278  1.00  0.00           C
ATOM   2329  C   ASN D 158      -2.882  36.291   2.059  1.00  0.00           C
ATOM   2330  O   ASN D 158      -1.914  36.822   1.516  1.00  0.00           O
ATOM   2331  CB  ASN D 158      -3.678  34.238   1.109  1.00  0.00           C
ATOM   2332  CG  ASN D 158      -2.233  34.159   0.628  1.00  0.00           C
ATOM   2333  OD1 ASN D 158      -1.867  34.758  -0.382  1.00  0.00           O
ATOM   2334  ND2 ASN D 158      -1.383  33.410   1.380  1.00  0.00           N
ATOM      0  H   ASN D 158      -3.483  36.624  -0.387  1.00  0.00           H   new
ATOM      0  HA  ASN D 158      -4.869  35.837   1.732  1.00  0.00           H   new
ATOM      0  HB2 ASN D 158      -3.786  33.764   1.949  1.00  0.00           H   new
ATOM      0  HB3 ASN D 158      -4.275  33.820   0.469  1.00  0.00           H   new
ATOM      0 HD21 ASN D 158      -0.556  33.342   1.155  1.00  0.00           H   new
ATOM      0 HD22 ASN D 158      -1.673  33.004   2.081  1.00  0.00           H   new
ATOM   2341  N   THR D 159      -3.022  36.192   3.394  1.00  0.00           N
ATOM   2342  CA  THR D 159      -2.004  36.511   4.349  1.00  0.00           C
ATOM   2343  C   THR D 159      -2.001  35.346   5.296  1.00  0.00           C
ATOM   2344  O   THR D 159      -3.007  34.649   5.416  1.00  0.00           O
ATOM   2345  CB  THR D 159      -2.269  37.836   5.088  1.00  0.00           C
ATOM   2346  OG1 THR D 159      -3.550  37.781   5.729  1.00  0.00           O
ATOM   2347  CG2 THR D 159      -2.244  39.004   4.114  1.00  0.00           C
ATOM      0  H   THR D 159      -3.752  35.924   3.761  1.00  0.00           H   new
ATOM      0  HA  THR D 159      -1.146  36.646   3.917  1.00  0.00           H   new
ATOM      0  HB  THR D 159      -1.574  37.965   5.752  1.00  0.00           H   new
ATOM      0  HG1 THR D 159      -3.693  38.504   6.133  1.00  0.00           H   new
ATOM      0 HG21 THR D 159      -2.412  39.830   4.594  1.00  0.00           H   new
ATOM      0 HG22 THR D 159      -1.375  39.051   3.686  1.00  0.00           H   new
ATOM      0 HG23 THR D 159      -2.929  38.878   3.439  1.00  0.00           H   new
ATOM   2355  N   ARG D 160      -0.869  35.091   5.988  1.00  0.00           N
ATOM   2356  CA  ARG D 160      -0.745  33.889   6.779  1.00  0.00           C
ATOM   2357  C   ARG D 160      -1.487  34.038   8.076  1.00  0.00           C
ATOM   2358  O   ARG D 160      -1.328  35.018   8.800  1.00  0.00           O
ATOM   2359  CB  ARG D 160       0.706  33.524   7.156  1.00  0.00           C
ATOM   2360  CG  ARG D 160       1.560  32.973   6.013  1.00  0.00           C
ATOM   2361  CD  ARG D 160       2.897  32.407   6.501  1.00  0.00           C
ATOM   2362  NE  ARG D 160       3.479  31.597   5.397  1.00  0.00           N
ATOM   2363  CZ  ARG D 160       4.290  32.163   4.460  1.00  0.00           C
ATOM   2364  NH1 ARG D 160       4.634  33.482   4.544  1.00  0.00           N
ATOM   2365  NH2 ARG D 160       4.764  31.389   3.442  1.00  0.00           N
ATOM      0  H   ARG D 160      -0.180  35.606   6.001  1.00  0.00           H   new
ATOM      0  HA  ARG D 160      -1.108  33.189   6.214  1.00  0.00           H   new
ATOM      0  HB2 ARG D 160       1.140  34.315   7.512  1.00  0.00           H   new
ATOM      0  HB3 ARG D 160       0.684  32.867   7.869  1.00  0.00           H   new
ATOM      0  HG2 ARG D 160       1.067  32.277   5.551  1.00  0.00           H   new
ATOM      0  HG3 ARG D 160       1.727  33.678   5.368  1.00  0.00           H   new
ATOM      0  HD2 ARG D 160       3.500  33.125   6.750  1.00  0.00           H   new
ATOM      0  HD3 ARG D 160       2.766  31.860   7.291  1.00  0.00           H   new
ATOM      0  HE  ARG D 160       3.300  30.757   5.350  1.00  0.00           H   new
ATOM      0 HH11 ARG D 160       4.338  33.963   5.193  1.00  0.00           H   new
ATOM      0 HH12 ARG D 160       5.146  33.832   3.948  1.00  0.00           H   new
ATOM      0 HH21 ARG D 160       4.550  30.557   3.399  1.00  0.00           H   new
ATOM      0 HH22 ARG D 160       5.277  31.733   2.843  1.00  0.00           H   new
ATOM   2379  N   PRO D 161      -2.292  33.046   8.378  1.00  0.00           N
ATOM   2380  CA  PRO D 161      -2.995  32.975   9.639  1.00  0.00           C
ATOM   2381  C   PRO D 161      -2.011  32.923  10.766  1.00  0.00           C
ATOM   2382  O   PRO D 161      -0.843  32.650  10.480  1.00  0.00           O
ATOM   2383  CB  PRO D 161      -3.800  31.676   9.528  1.00  0.00           C
ATOM   2384  CG  PRO D 161      -3.911  31.439   8.060  1.00  0.00           C
ATOM   2385  CD  PRO D 161      -2.598  31.921   7.503  1.00  0.00           C
ATOM      0  HA  PRO D 161      -3.563  33.741   9.815  1.00  0.00           H   new
ATOM      0  HB2 PRO D 161      -3.350  30.941   9.973  1.00  0.00           H   new
ATOM      0  HB3 PRO D 161      -4.674  31.764   9.940  1.00  0.00           H   new
ATOM      0  HG2 PRO D 161      -4.055  30.500   7.863  1.00  0.00           H   new
ATOM      0  HG3 PRO D 161      -4.658  31.927   7.678  1.00  0.00           H   new
ATOM      0  HD2 PRO D 161      -1.914  31.235   7.541  1.00  0.00           H   new
ATOM      0  HD3 PRO D 161      -2.675  32.193   6.575  1.00  0.00           H   new
ATOM   2393  N   PRO D 162      -2.382  33.125  12.012  1.00  0.00           N
ATOM   2394  CA  PRO D 162      -3.742  33.411  12.411  1.00  0.00           C
ATOM   2395  C   PRO D 162      -4.303  34.733  11.994  1.00  0.00           C
ATOM   2396  O   PRO D 162      -5.526  34.867  11.976  1.00  0.00           O
ATOM   2397  CB  PRO D 162      -3.641  33.332  13.938  1.00  0.00           C
ATOM   2398  CG  PRO D 162      -2.414  32.522  14.182  1.00  0.00           C
ATOM   2399  CD  PRO D 162      -1.469  32.935  13.086  1.00  0.00           C
ATOM      0  HA  PRO D 162      -4.355  32.794  11.982  1.00  0.00           H   new
ATOM      0  HB2 PRO D 162      -3.568  34.214  14.334  1.00  0.00           H   new
ATOM      0  HB3 PRO D 162      -4.426  32.912  14.324  1.00  0.00           H   new
ATOM      0  HG2 PRO D 162      -2.040  32.703  15.058  1.00  0.00           H   new
ATOM      0  HG3 PRO D 162      -2.605  31.572  14.145  1.00  0.00           H   new
ATOM      0  HD2 PRO D 162      -0.983  33.746  13.304  1.00  0.00           H   new
ATOM      0  HD3 PRO D 162      -0.808  32.252  12.892  1.00  0.00           H   new
ATOM   2407  N   GLN D 163      -3.461  35.735  11.700  1.00  0.00           N
ATOM   2408  CA  GLN D 163      -4.012  37.020  11.381  1.00  0.00           C
ATOM   2409  C   GLN D 163      -4.684  36.948  10.046  1.00  0.00           C
ATOM   2410  O   GLN D 163      -5.732  37.562   9.843  1.00  0.00           O
ATOM   2411  CB  GLN D 163      -2.958  38.136  11.318  1.00  0.00           C
ATOM   2412  CG  GLN D 163      -2.307  38.424  12.673  1.00  0.00           C
ATOM   2413  CD  GLN D 163      -1.306  37.313  12.950  1.00  0.00           C
ATOM   2414  OE1 GLN D 163      -0.679  36.786  12.033  1.00  0.00           O
ATOM   2415  NE2 GLN D 163      -1.155  36.940  14.249  1.00  0.00           N
ATOM      0  H   GLN D 163      -2.603  35.679  11.684  1.00  0.00           H   new
ATOM      0  HA  GLN D 163      -4.634  37.238  12.093  1.00  0.00           H   new
ATOM      0  HB2 GLN D 163      -2.270  37.888  10.681  1.00  0.00           H   new
ATOM      0  HB3 GLN D 163      -3.373  38.947  10.986  1.00  0.00           H   new
ATOM      0  HG2 GLN D 163      -1.864  39.287  12.661  1.00  0.00           H   new
ATOM      0  HG3 GLN D 163      -2.978  38.460  13.372  1.00  0.00           H   new
ATOM      0 HE21 GLN D 163      -1.611  37.331  14.864  1.00  0.00           H   new
ATOM      0 HE22 GLN D 163      -0.604  36.313  14.455  1.00  0.00           H   new
ATOM   2424  N   GLY D 164      -4.094  36.192   9.101  1.00  0.00           N
ATOM   2425  CA  GLY D 164      -4.625  36.105   7.768  1.00  0.00           C
ATOM   2426  C   GLY D 164      -5.554  34.935   7.629  1.00  0.00           C
ATOM   2427  O   GLY D 164      -5.900  34.265   8.602  1.00  0.00           O
ATOM      0  H   GLY D 164      -3.383  35.727   9.232  1.00  0.00           H   new
ATOM      0  HA2 GLY D 164      -5.098  36.924   7.551  1.00  0.00           H   new
ATOM      0  HA3 GLY D 164      -3.897  36.021   7.132  1.00  0.00           H   new
ATOM   2431  N   ASN D 165      -6.074  34.757   6.394  1.00  0.00           N
ATOM   2432  CA  ASN D 165      -7.009  33.726   6.031  1.00  0.00           C
ATOM   2433  C   ASN D 165      -6.425  32.365   5.707  1.00  0.00           C
ATOM   2434  O   ASN D 165      -6.847  31.362   6.279  1.00  0.00           O
ATOM   2435  CB  ASN D 165      -7.929  34.186   4.882  1.00  0.00           C
ATOM   2436  CG  ASN D 165      -7.071  34.719   3.742  1.00  0.00           C
ATOM   2437  OD1 ASN D 165      -5.843  34.690   3.798  1.00  0.00           O
ATOM   2438  ND2 ASN D 165      -7.737  35.257   2.684  1.00  0.00           N
ATOM      0  H   ASN D 165      -5.868  35.267   5.733  1.00  0.00           H   new
ATOM      0  HA  ASN D 165      -7.516  33.590   6.847  1.00  0.00           H   new
ATOM      0  HB2 ASN D 165      -8.474  33.446   4.573  1.00  0.00           H   new
ATOM      0  HB3 ASN D 165      -8.536  34.875   5.194  1.00  0.00           H   new
ATOM      0 HD21 ASN D 165      -7.298  35.592   2.025  1.00  0.00           H   new
ATOM      0 HD22 ASN D 165      -8.597  35.262   2.675  1.00  0.00           H   new
ATOM   2445  N   TRP D 166      -5.438  32.279   4.782  1.00  0.00           N
ATOM   2446  CA  TRP D 166      -4.916  30.980   4.420  1.00  0.00           C
ATOM   2447  C   TRP D 166      -3.531  31.104   3.856  1.00  0.00           C
ATOM   2448  O   TRP D 166      -3.063  32.191   3.526  1.00  0.00           O
ATOM   2449  CB  TRP D 166      -5.804  30.240   3.402  1.00  0.00           C
ATOM   2450  CG  TRP D 166      -6.309  31.112   2.277  1.00  0.00           C
ATOM   2451  CD1 TRP D 166      -5.654  31.638   1.201  1.00  0.00           C
ATOM   2452  CD2 TRP D 166      -7.677  31.535   2.167  1.00  0.00           C
ATOM   2453  NE1 TRP D 166      -6.528  32.371   0.432  1.00  0.00           N
ATOM   2454  CE2 TRP D 166      -7.777  32.312   1.016  1.00  0.00           C
ATOM   2455  CE3 TRP D 166      -8.761  31.289   2.962  1.00  0.00           C
ATOM   2456  CZ2 TRP D 166      -8.969  32.861   0.638  1.00  0.00           C
ATOM   2457  CZ3 TRP D 166      -9.962  31.846   2.581  1.00  0.00           C
ATOM   2458  CH2 TRP D 166     -10.060  32.617   1.442  1.00  0.00           C
ATOM      0  H   TRP D 166      -5.081  32.948   4.376  1.00  0.00           H   new
ATOM      0  HA  TRP D 166      -4.901  30.459   5.238  1.00  0.00           H   new
ATOM      0  HB2 TRP D 166      -5.301  29.501   3.025  1.00  0.00           H   new
ATOM      0  HB3 TRP D 166      -6.564  29.857   3.868  1.00  0.00           H   new
ATOM      0  HD1 TRP D 166      -4.751  31.519   1.015  1.00  0.00           H   new
ATOM      0  HE1 TRP D 166      -6.330  32.794  -0.290  1.00  0.00           H   new
ATOM      0  HE3 TRP D 166      -8.691  30.767   3.729  1.00  0.00           H   new
ATOM      0  HZ2 TRP D 166      -9.041  33.379  -0.131  1.00  0.00           H   new
ATOM      0  HZ3 TRP D 166     -10.719  31.700   3.101  1.00  0.00           H   new
ATOM      0  HH2 TRP D 166     -10.884  32.981   1.211  1.00  0.00           H   new
ATOM   2469  N   PHE D 167      -2.822  29.956   3.787  1.00  0.00           N
ATOM   2470  CA  PHE D 167      -1.451  29.877   3.358  1.00  0.00           C
ATOM   2471  C   PHE D 167      -1.306  29.947   1.865  1.00  0.00           C
ATOM   2472  O   PHE D 167      -0.371  30.573   1.365  1.00  0.00           O
ATOM   2473  CB  PHE D 167      -0.757  28.596   3.850  1.00  0.00           C
ATOM   2474  CG  PHE D 167      -0.670  28.713   5.334  1.00  0.00           C
ATOM   2475  CD1 PHE D 167       0.368  29.388   5.936  1.00  0.00           C
ATOM   2476  CD2 PHE D 167      -1.642  28.149   6.128  1.00  0.00           C
ATOM   2477  CE1 PHE D 167       0.435  29.492   7.307  1.00  0.00           C
ATOM   2478  CE2 PHE D 167      -1.580  28.250   7.498  1.00  0.00           C
ATOM   2479  CZ  PHE D 167      -0.539  28.924   8.090  1.00  0.00           C
ATOM      0  H   PHE D 167      -3.155  29.192   3.999  1.00  0.00           H   new
ATOM      0  HA  PHE D 167      -1.022  30.651   3.756  1.00  0.00           H   new
ATOM      0  HB2 PHE D 167      -1.262  27.808   3.594  1.00  0.00           H   new
ATOM      0  HB3 PHE D 167       0.126  28.508   3.457  1.00  0.00           H   new
ATOM      0  HD1 PHE D 167       1.030  29.777   5.412  1.00  0.00           H   new
ATOM      0  HD2 PHE D 167      -2.350  27.694   5.733  1.00  0.00           H   new
ATOM      0  HE1 PHE D 167       1.142  29.948   7.704  1.00  0.00           H   new
ATOM      0  HE2 PHE D 167      -2.242  27.862   8.024  1.00  0.00           H   new
ATOM      0  HZ  PHE D 167      -0.495  28.995   9.016  1.00  0.00           H   new
ATOM   2489  N   GLY D 168      -2.211  29.287   1.106  1.00  0.00           N
ATOM   2490  CA  GLY D 168      -2.091  29.278  -0.327  1.00  0.00           C
ATOM   2491  C   GLY D 168      -3.268  28.550  -0.898  1.00  0.00           C
ATOM   2492  O   GLY D 168      -4.097  28.018  -0.162  1.00  0.00           O
ATOM      0  H   GLY D 168      -2.884  28.851   1.417  1.00  0.00           H   new
ATOM      0  HA2 GLY D 168      -2.058  30.185  -0.668  1.00  0.00           H   new
ATOM      0  HA3 GLY D 168      -1.265  28.845  -0.593  1.00  0.00           H   new
ATOM   2496  N   CYS D 169      -3.361  28.503  -2.248  1.00  0.00           N
ATOM   2497  CA  CYS D 169      -4.513  27.902  -2.857  1.00  0.00           C
ATOM   2498  C   CYS D 169      -4.086  27.138  -4.080  1.00  0.00           C
ATOM   2499  O   CYS D 169      -3.015  27.376  -4.636  1.00  0.00           O
ATOM   2500  CB  CYS D 169      -5.551  28.943  -3.302  1.00  0.00           C
ATOM   2501  SG  CYS D 169      -5.997  30.084  -1.954  1.00  0.00           S
ATOM      0  H   CYS D 169      -2.773  28.811  -2.795  1.00  0.00           H   new
ATOM      0  HA  CYS D 169      -4.917  27.324  -2.191  1.00  0.00           H   new
ATOM      0  HB2 CYS D 169      -5.199  29.450  -4.050  1.00  0.00           H   new
ATOM      0  HB3 CYS D 169      -6.348  28.489  -3.617  1.00  0.00           H   new
ATOM   2506  N   THR D 170      -4.914  26.153  -4.499  1.00  0.00           N
ATOM   2507  CA  THR D 170      -4.607  25.388  -5.677  1.00  0.00           C
ATOM   2508  C   THR D 170      -5.871  25.185  -6.459  1.00  0.00           C
ATOM   2509  O   THR D 170      -6.935  24.934  -5.896  1.00  0.00           O
ATOM   2510  CB  THR D 170      -3.973  24.029  -5.328  1.00  0.00           C
ATOM   2511  OG1 THR D 170      -2.751  24.240  -4.608  1.00  0.00           O
ATOM   2512  CG2 THR D 170      -3.682  23.236  -6.593  1.00  0.00           C
ATOM      0  H   THR D 170      -5.645  25.931  -4.104  1.00  0.00           H   new
ATOM      0  HA  THR D 170      -3.958  25.878  -6.206  1.00  0.00           H   new
ATOM      0  HB  THR D 170      -4.596  23.527  -4.779  1.00  0.00           H   new
ATOM      0  HG1 THR D 170      -2.285  23.542  -4.636  1.00  0.00           H   new
ATOM      0 HG21 THR D 170      -3.283  22.384  -6.356  1.00  0.00           H   new
ATOM      0 HG22 THR D 170      -4.509  23.083  -7.076  1.00  0.00           H   new
ATOM      0 HG23 THR D 170      -3.068  23.735  -7.154  1.00  0.00           H   new
ATOM   2520  N   TRP D 171      -5.775  25.288  -7.801  1.00  0.00           N
ATOM   2521  CA  TRP D 171      -6.925  25.133  -8.644  1.00  0.00           C
ATOM   2522  C   TRP D 171      -6.434  24.708  -9.994  1.00  0.00           C
ATOM   2523  O   TRP D 171      -5.232  24.567 -10.210  1.00  0.00           O
ATOM   2524  CB  TRP D 171      -7.736  26.428  -8.833  1.00  0.00           C
ATOM   2525  CG  TRP D 171      -6.983  27.540  -9.525  1.00  0.00           C
ATOM   2526  CD1 TRP D 171      -6.984  27.900 -10.842  1.00  0.00           C
ATOM   2527  CD2 TRP D 171      -6.081  28.436  -8.861  1.00  0.00           C
ATOM   2528  NE1 TRP D 171      -6.144  28.970 -11.036  1.00  0.00           N
ATOM   2529  CE2 TRP D 171      -5.577  29.308  -9.826  1.00  0.00           C
ATOM   2530  CE3 TRP D 171      -5.698  28.522  -7.554  1.00  0.00           C
ATOM   2531  CZ2 TRP D 171      -4.680  30.284  -9.499  1.00  0.00           C
ATOM   2532  CZ3 TRP D 171      -4.798  29.512  -7.229  1.00  0.00           C
ATOM   2533  CH2 TRP D 171      -4.296  30.378  -8.179  1.00  0.00           C
ATOM      0  H   TRP D 171      -5.042  25.448  -8.222  1.00  0.00           H   new
ATOM      0  HA  TRP D 171      -7.511  24.486  -8.220  1.00  0.00           H   new
ATOM      0  HB2 TRP D 171      -8.534  26.225  -9.345  1.00  0.00           H   new
ATOM      0  HB3 TRP D 171      -8.029  26.743  -7.964  1.00  0.00           H   new
ATOM      0  HD1 TRP D 171      -7.480  27.483 -11.509  1.00  0.00           H   new
ATOM      0  HE1 TRP D 171      -5.997  29.363 -11.787  1.00  0.00           H   new
ATOM      0  HE3 TRP D 171      -6.030  27.938  -6.911  1.00  0.00           H   new
ATOM      0  HZ2 TRP D 171      -4.341  30.863 -10.143  1.00  0.00           H   new
ATOM      0  HZ3 TRP D 171      -4.521  29.599  -6.346  1.00  0.00           H   new
ATOM      0  HH2 TRP D 171      -3.689  31.035  -7.924  1.00  0.00           H   new
ATOM   2544  N   MET D 172      -7.376  24.469 -10.931  1.00  0.00           N
ATOM   2545  CA  MET D 172      -7.041  24.052 -12.264  1.00  0.00           C
ATOM   2546  C   MET D 172      -7.590  25.076 -13.208  1.00  0.00           C
ATOM   2547  O   MET D 172      -8.706  25.561 -13.029  1.00  0.00           O
ATOM   2548  CB  MET D 172      -7.697  22.718 -12.652  1.00  0.00           C
ATOM   2549  CG  MET D 172      -7.178  22.120 -13.960  1.00  0.00           C
ATOM   2550  SD  MET D 172      -5.554  21.318 -13.815  1.00  0.00           S
ATOM   2551  CE  MET D 172      -6.180  19.889 -12.884  1.00  0.00           C
ATOM      0  H   MET D 172      -8.220  24.550 -10.790  1.00  0.00           H   new
ATOM      0  HA  MET D 172      -6.077  23.952 -12.306  1.00  0.00           H   new
ATOM      0  HB2 MET D 172      -7.554  22.079 -11.937  1.00  0.00           H   new
ATOM      0  HB3 MET D 172      -8.655  22.850 -12.726  1.00  0.00           H   new
ATOM      0  HG2 MET D 172      -7.821  21.471 -14.285  1.00  0.00           H   new
ATOM      0  HG3 MET D 172      -7.123  22.823 -14.626  1.00  0.00           H   new
ATOM      0  HE1 MET D 172      -5.446  19.287 -12.683  1.00  0.00           H   new
ATOM      0  HE2 MET D 172      -6.584  20.194 -12.057  1.00  0.00           H   new
ATOM      0  HE3 MET D 172      -6.844  19.422 -13.415  1.00  0.00           H   new
ATOM   2561  N   ASN D 173      -6.810  25.442 -14.246  1.00  0.00           N
ATOM   2562  CA  ASN D 173      -7.289  26.456 -15.143  1.00  0.00           C
ATOM   2563  C   ASN D 173      -8.012  25.804 -16.284  1.00  0.00           C
ATOM   2564  O   ASN D 173      -8.061  24.579 -16.395  1.00  0.00           O
ATOM   2565  CB  ASN D 173      -6.151  27.327 -15.643  1.00  0.00           C
ATOM   2566  CG  ASN D 173      -5.215  26.586 -16.557  1.00  0.00           C
ATOM   2567  OD1 ASN D 173      -5.442  25.415 -16.881  1.00  0.00           O
ATOM   2568  ND2 ASN D 173      -4.167  27.247 -16.979  1.00  0.00           N
ATOM      0  H   ASN D 173      -6.034  25.118 -14.426  1.00  0.00           H   new
ATOM      0  HA  ASN D 173      -7.904  27.036 -14.667  1.00  0.00           H   new
ATOM      0  HB2 ASN D 173      -6.517  28.093 -16.112  1.00  0.00           H   new
ATOM      0  HB3 ASN D 173      -5.653  27.670 -14.884  1.00  0.00           H   new
ATOM      0 HD21 ASN D 173      -3.602  26.867 -17.504  1.00  0.00           H   new
ATOM      0 HD22 ASN D 173      -4.044  28.061 -16.731  1.00  0.00           H   new
ATOM   2575  N   SER D 174      -8.584  26.633 -17.177  1.00  0.00           N
ATOM   2576  CA  SER D 174      -9.411  26.175 -18.258  1.00  0.00           C
ATOM   2577  C   SER D 174      -8.700  25.127 -19.066  1.00  0.00           C
ATOM   2578  O   SER D 174      -9.306  24.126 -19.438  1.00  0.00           O
ATOM   2579  CB  SER D 174      -9.788  27.305 -19.226  1.00  0.00           C
ATOM   2580  OG  SER D 174     -10.558  28.286 -18.547  1.00  0.00           O
ATOM      0  H   SER D 174      -8.488  27.487 -17.154  1.00  0.00           H   new
ATOM      0  HA  SER D 174     -10.212  25.819 -17.843  1.00  0.00           H   new
ATOM      0  HB2 SER D 174      -8.986  27.709 -19.593  1.00  0.00           H   new
ATOM      0  HB3 SER D 174     -10.292  26.947 -19.973  1.00  0.00           H   new
ATOM      0  HG  SER D 174     -11.262  27.935 -18.251  1.00  0.00           H   new
ATOM   2586  N   THR D 175      -7.397  25.323 -19.336  1.00  0.00           N
ATOM   2587  CA  THR D 175      -6.617  24.505 -20.226  1.00  0.00           C
ATOM   2588  C   THR D 175      -6.213  23.222 -19.557  1.00  0.00           C
ATOM   2589  O   THR D 175      -5.837  22.271 -20.241  1.00  0.00           O
ATOM   2590  CB  THR D 175      -5.363  25.253 -20.714  1.00  0.00           C
ATOM   2591  OG1 THR D 175      -4.565  25.639 -19.588  1.00  0.00           O
ATOM   2592  CG2 THR D 175      -5.754  26.493 -21.503  1.00  0.00           C
ATOM      0  H   THR D 175      -6.944  25.964 -18.984  1.00  0.00           H   new
ATOM      0  HA  THR D 175      -7.173  24.299 -20.994  1.00  0.00           H   new
ATOM      0  HB  THR D 175      -4.855  24.662 -21.291  1.00  0.00           H   new
ATOM      0  HG1 THR D 175      -4.953  25.412 -18.878  1.00  0.00           H   new
ATOM      0 HG21 THR D 175      -4.954  26.952 -21.803  1.00  0.00           H   new
ATOM      0 HG22 THR D 175      -6.284  26.233 -22.272  1.00  0.00           H   new
ATOM      0 HG23 THR D 175      -6.274  27.086 -20.938  1.00  0.00           H   new
ATOM   2600  N   GLY D 176      -6.255  23.150 -18.208  1.00  0.00           N
ATOM   2601  CA  GLY D 176      -5.954  21.899 -17.564  1.00  0.00           C
ATOM   2602  C   GLY D 176      -4.589  21.879 -16.931  1.00  0.00           C
ATOM   2603  O   GLY D 176      -3.962  20.825 -16.842  1.00  0.00           O
ATOM      0  H   GLY D 176      -6.451  23.802 -17.682  1.00  0.00           H   new
ATOM      0  HA2 GLY D 176      -6.623  21.721 -16.885  1.00  0.00           H   new
ATOM      0  HA3 GLY D 176      -6.014  21.183 -18.215  1.00  0.00           H   new
ATOM   2607  N   PHE D 177      -4.078  23.043 -16.488  1.00  0.00           N
ATOM   2608  CA  PHE D 177      -2.834  23.070 -15.763  1.00  0.00           C
ATOM   2609  C   PHE D 177      -3.128  23.336 -14.320  1.00  0.00           C
ATOM   2610  O   PHE D 177      -4.028  24.104 -13.983  1.00  0.00           O
ATOM   2611  CB  PHE D 177      -1.875  24.205 -16.170  1.00  0.00           C
ATOM   2612  CG  PHE D 177      -1.302  23.948 -17.518  1.00  0.00           C
ATOM   2613  CD1 PHE D 177      -0.201  23.137 -17.663  1.00  0.00           C
ATOM   2614  CD2 PHE D 177      -1.854  24.531 -18.633  1.00  0.00           C
ATOM   2615  CE1 PHE D 177       0.337  22.901 -18.904  1.00  0.00           C
ATOM   2616  CE2 PHE D 177      -1.319  24.299 -19.877  1.00  0.00           C
ATOM   2617  CZ  PHE D 177      -0.221  23.484 -20.015  1.00  0.00           C
ATOM      0  H   PHE D 177      -4.446  23.812 -16.605  1.00  0.00           H   new
ATOM      0  HA  PHE D 177      -2.416  22.215 -15.951  1.00  0.00           H   new
ATOM      0  HB2 PHE D 177      -2.349  25.051 -16.171  1.00  0.00           H   new
ATOM      0  HB3 PHE D 177      -1.160  24.281 -15.518  1.00  0.00           H   new
ATOM      0  HD1 PHE D 177       0.183  22.744 -16.913  1.00  0.00           H   new
ATOM      0  HD2 PHE D 177      -2.595  25.086 -18.545  1.00  0.00           H   new
ATOM      0  HE1 PHE D 177       1.079  22.347 -18.992  1.00  0.00           H   new
ATOM      0  HE2 PHE D 177      -1.701  24.694 -20.627  1.00  0.00           H   new
ATOM      0  HZ  PHE D 177       0.142  23.328 -20.857  1.00  0.00           H   new
ATOM   2627  N   THR D 178      -2.363  22.691 -13.415  1.00  0.00           N
ATOM   2628  CA  THR D 178      -2.565  22.931 -12.019  1.00  0.00           C
ATOM   2629  C   THR D 178      -1.866  24.213 -11.705  1.00  0.00           C
ATOM   2630  O   THR D 178      -0.679  24.378 -11.980  1.00  0.00           O
ATOM   2631  CB  THR D 178      -2.027  21.786 -11.141  1.00  0.00           C
ATOM   2632  OG1 THR D 178      -2.685  20.562 -11.493  1.00  0.00           O
ATOM   2633  CG2 THR D 178      -2.269  22.083  -9.670  1.00  0.00           C
ATOM      0  H   THR D 178      -1.742  22.128 -13.606  1.00  0.00           H   new
ATOM      0  HA  THR D 178      -3.514  22.983 -11.826  1.00  0.00           H   new
ATOM      0  HB  THR D 178      -1.072  21.702 -11.291  1.00  0.00           H   new
ATOM      0  HG1 THR D 178      -2.613  20.013 -10.861  1.00  0.00           H   new
ATOM      0 HG21 THR D 178      -1.925  21.353  -9.131  1.00  0.00           H   new
ATOM      0 HG22 THR D 178      -1.816  22.905  -9.427  1.00  0.00           H   new
ATOM      0 HG23 THR D 178      -3.221  22.180  -9.512  1.00  0.00           H   new
ATOM   2641  N   LYS D 179      -2.611  25.169 -11.124  1.00  0.00           N
ATOM   2642  CA  LYS D 179      -2.032  26.433 -10.787  1.00  0.00           C
ATOM   2643  C   LYS D 179      -2.092  26.546  -9.296  1.00  0.00           C
ATOM   2644  O   LYS D 179      -2.982  25.984  -8.663  1.00  0.00           O
ATOM   2645  CB  LYS D 179      -2.767  27.593 -11.461  1.00  0.00           C
ATOM   2646  CG  LYS D 179      -2.578  27.664 -12.971  1.00  0.00           C
ATOM   2647  CD  LYS D 179      -3.634  28.546 -13.619  1.00  0.00           C
ATOM   2648  CE  LYS D 179      -3.412  30.014 -13.284  1.00  0.00           C
ATOM   2649  NZ  LYS D 179      -4.406  30.895 -13.955  1.00  0.00           N
ATOM      0  H   LYS D 179      -3.444  25.087 -10.927  1.00  0.00           H   new
ATOM      0  HA  LYS D 179      -1.117  26.482 -11.104  1.00  0.00           H   new
ATOM      0  HB2 LYS D 179      -3.715  27.517 -11.268  1.00  0.00           H   new
ATOM      0  HB3 LYS D 179      -2.463  28.426 -11.068  1.00  0.00           H   new
ATOM      0  HG2 LYS D 179      -1.695  28.012 -13.173  1.00  0.00           H   new
ATOM      0  HG3 LYS D 179      -2.624  26.771 -13.347  1.00  0.00           H   new
ATOM      0  HD2 LYS D 179      -3.613  28.425 -14.581  1.00  0.00           H   new
ATOM      0  HD3 LYS D 179      -4.515  28.273 -13.318  1.00  0.00           H   new
ATOM      0  HE2 LYS D 179      -3.468  30.138 -12.324  1.00  0.00           H   new
ATOM      0  HE3 LYS D 179      -2.517  30.274 -13.552  1.00  0.00           H   new
ATOM      0  HZ1 LYS D 179      -4.246  31.743 -13.737  1.00  0.00           H   new
ATOM      0  HZ2 LYS D 179      -4.341  30.798 -14.837  1.00  0.00           H   new
ATOM      0  HZ3 LYS D 179      -5.226  30.671 -13.692  1.00  0.00           H   new
ATOM   2663  N   THR D 180      -1.103  27.230  -8.689  1.00  0.00           N
ATOM   2664  CA  THR D 180      -1.106  27.370  -7.259  1.00  0.00           C
ATOM   2665  C   THR D 180      -0.472  28.680  -6.897  1.00  0.00           C
ATOM   2666  O   THR D 180       0.353  29.211  -7.639  1.00  0.00           O
ATOM   2667  CB  THR D 180      -0.361  26.211  -6.570  1.00  0.00           C
ATOM   2668  OG1 THR D 180      -0.593  26.263  -5.157  1.00  0.00           O
ATOM   2669  CG2 THR D 180       1.133  26.304  -6.838  1.00  0.00           C
ATOM      0  H   THR D 180      -0.444  27.606  -9.094  1.00  0.00           H   new
ATOM      0  HA  THR D 180      -2.025  27.346  -6.949  1.00  0.00           H   new
ATOM      0  HB  THR D 180      -0.693  25.373  -6.928  1.00  0.00           H   new
ATOM      0  HG1 THR D 180      -1.343  26.610  -5.009  1.00  0.00           H   new
ATOM      0 HG21 THR D 180       1.587  25.568  -6.398  1.00  0.00           H   new
ATOM      0 HG22 THR D 180       1.294  26.258  -7.793  1.00  0.00           H   new
ATOM      0 HG23 THR D 180       1.472  27.145  -6.494  1.00  0.00           H   new
ATOM   2677  N   CYS D 181      -0.859  29.233  -5.726  1.00  0.00           N
ATOM   2678  CA  CYS D 181      -0.335  30.486  -5.249  1.00  0.00           C
ATOM   2679  C   CYS D 181      -0.317  30.440  -3.748  1.00  0.00           C
ATOM   2680  O   CYS D 181      -0.837  29.501  -3.143  1.00  0.00           O
ATOM   2681  CB  CYS D 181      -1.193  31.692  -5.675  1.00  0.00           C
ATOM   2682  SG  CYS D 181      -2.880  31.594  -5.011  1.00  0.00           S
ATOM      0  H   CYS D 181      -1.436  28.873  -5.200  1.00  0.00           H   new
ATOM      0  HA  CYS D 181       0.550  30.601  -5.630  1.00  0.00           H   new
ATOM      0  HB2 CYS D 181      -0.773  32.511  -5.369  1.00  0.00           H   new
ATOM      0  HB3 CYS D 181      -1.229  31.736  -6.643  1.00  0.00           H   new
ATOM   2687  N   GLY D 182       0.329  31.441  -3.105  1.00  0.00           N
ATOM   2688  CA  GLY D 182       0.381  31.468  -1.667  1.00  0.00           C
ATOM   2689  C   GLY D 182       1.694  32.017  -1.197  1.00  0.00           C
ATOM   2690  O   GLY D 182       2.573  32.358  -1.987  1.00  0.00           O
ATOM      0  H   GLY D 182       0.730  32.094  -3.496  1.00  0.00           H   new
ATOM      0  HA2 GLY D 182      -0.345  32.012  -1.322  1.00  0.00           H   new
ATOM      0  HA3 GLY D 182       0.255  30.572  -1.317  1.00  0.00           H   new
ATOM   2694  N   GLY D 183       1.864  32.078   0.143  1.00  0.00           N
ATOM   2695  CA  GLY D 183       3.103  32.530   0.716  1.00  0.00           C
ATOM   2696  C   GLY D 183       3.064  33.993   1.011  1.00  0.00           C
ATOM   2697  O   GLY D 183       2.073  34.500   1.533  1.00  0.00           O
ATOM      0  H   GLY D 183       1.263  31.858   0.717  1.00  0.00           H   new
ATOM      0  HA2 GLY D 183       3.282  32.038   1.533  1.00  0.00           H   new
ATOM      0  HA3 GLY D 183       3.832  32.341   0.105  1.00  0.00           H   new
ATOM   2701  N   PRO D 184       4.122  34.710   0.707  1.00  0.00           N
ATOM   2702  CA  PRO D 184       5.316  34.243   0.034  1.00  0.00           C
ATOM   2703  C   PRO D 184       6.167  33.290   0.824  1.00  0.00           C
ATOM   2704  O   PRO D 184       6.142  33.313   2.052  1.00  0.00           O
ATOM   2705  CB  PRO D 184       6.095  35.510  -0.326  1.00  0.00           C
ATOM   2706  CG  PRO D 184       5.614  36.548   0.703  1.00  0.00           C
ATOM   2707  CD  PRO D 184       4.139  36.176   0.932  1.00  0.00           C
ATOM      0  HA  PRO D 184       5.059  33.715  -0.738  1.00  0.00           H   new
ATOM      0  HB2 PRO D 184       7.053  35.367  -0.266  1.00  0.00           H   new
ATOM      0  HB3 PRO D 184       5.908  35.796  -1.234  1.00  0.00           H   new
ATOM      0  HG2 PRO D 184       6.126  36.499   1.525  1.00  0.00           H   new
ATOM      0  HG3 PRO D 184       5.705  37.453   0.366  1.00  0.00           H   new
ATOM      0  HD2 PRO D 184       3.846  36.405   1.828  1.00  0.00           H   new
ATOM      0  HD3 PRO D 184       3.552  36.640   0.315  1.00  0.00           H   new
ATOM   2715  N   PRO D 185       6.919  32.475   0.125  1.00  0.00           N
ATOM   2716  CA  PRO D 185       7.774  31.466   0.701  1.00  0.00           C
ATOM   2717  C   PRO D 185       8.997  32.102   1.297  1.00  0.00           C
ATOM   2718  O   PRO D 185       9.155  33.315   1.173  1.00  0.00           O
ATOM   2719  CB  PRO D 185       8.123  30.574  -0.494  1.00  0.00           C
ATOM   2720  CG  PRO D 185       8.039  31.487  -1.669  1.00  0.00           C
ATOM   2721  CD  PRO D 185       6.886  32.401  -1.351  1.00  0.00           C
ATOM      0  HA  PRO D 185       7.360  30.968   1.423  1.00  0.00           H   new
ATOM      0  HB2 PRO D 185       9.010  30.193  -0.404  1.00  0.00           H   new
ATOM      0  HB3 PRO D 185       7.503  29.833  -0.576  1.00  0.00           H   new
ATOM      0  HG2 PRO D 185       8.863  31.985  -1.789  1.00  0.00           H   new
ATOM      0  HG3 PRO D 185       7.883  30.994  -2.490  1.00  0.00           H   new
ATOM      0  HD2 PRO D 185       6.998  33.275  -1.757  1.00  0.00           H   new
ATOM      0  HD3 PRO D 185       6.044  32.043  -1.674  1.00  0.00           H   new
ATOM   2729  N   CYS D 186       9.861  31.306   1.967  1.00  0.00           N
ATOM   2730  CA  CYS D 186      10.911  31.856   2.786  1.00  0.00           C
ATOM   2731  C   CYS D 186      12.260  31.702   2.135  1.00  0.00           C
ATOM   2732  O   CYS D 186      12.498  30.776   1.358  1.00  0.00           O
ATOM   2733  CB  CYS D 186      11.056  31.135   4.134  1.00  0.00           C
ATOM   2734  SG  CYS D 186       9.585  31.257   5.188  1.00  0.00           S
ATOM      0  H   CYS D 186       9.838  30.447   1.947  1.00  0.00           H   new
ATOM      0  HA  CYS D 186      10.656  32.784   2.906  1.00  0.00           H   new
ATOM      0  HB2 CYS D 186      11.251  30.199   3.972  1.00  0.00           H   new
ATOM      0  HB3 CYS D 186      11.816  31.505   4.609  1.00  0.00           H   new
ATOM   2739  N   ASN D 187      13.181  32.647   2.449  1.00  0.00           N
ATOM   2740  CA  ASN D 187      14.572  32.523   2.093  1.00  0.00           C
ATOM   2741  C   ASN D 187      15.289  32.060   3.335  1.00  0.00           C
ATOM   2742  O   ASN D 187      15.307  32.750   4.352  1.00  0.00           O
ATOM   2743  CB  ASN D 187      15.142  33.827   1.566  1.00  0.00           C
ATOM   2744  CG  ASN D 187      14.477  34.275   0.294  1.00  0.00           C
ATOM   2745  OD1 ASN D 187      14.116  33.453  -0.556  1.00  0.00           O
ATOM   2746  ND2 ASN D 187      14.308  35.565   0.147  1.00  0.00           N
ATOM      0  H   ASN D 187      12.993  33.370   2.875  1.00  0.00           H   new
ATOM      0  HA  ASN D 187      14.686  31.886   1.370  1.00  0.00           H   new
ATOM      0  HB2 ASN D 187      15.041  34.517   2.241  1.00  0.00           H   new
ATOM      0  HB3 ASN D 187      16.093  33.721   1.410  1.00  0.00           H   new
ATOM      0 HD21 ASN D 187      13.932  35.871  -0.563  1.00  0.00           H   new
ATOM      0 HD22 ASN D 187      14.573  36.106   0.761  1.00  0.00           H   new
ATOM   2753  N   ILE D 188      15.861  30.841   3.266  1.00  0.00           N
ATOM   2754  CA  ILE D 188      16.591  30.120   4.278  1.00  0.00           C
ATOM   2755  C   ILE D 188      18.037  30.500   4.381  1.00  0.00           C
ATOM   2756  O   ILE D 188      18.729  30.040   5.286  1.00  0.00           O
ATOM   2757  CB  ILE D 188      16.411  28.625   4.209  1.00  0.00           C
ATOM   2758  CG1 ILE D 188      17.052  28.004   2.960  1.00  0.00           C
ATOM   2759  CG2 ILE D 188      14.898  28.359   4.320  1.00  0.00           C
ATOM   2760  CD1 ILE D 188      17.044  26.473   2.986  1.00  0.00           C
ATOM      0  H   ILE D 188      15.815  30.384   2.539  1.00  0.00           H   new
ATOM      0  HA  ILE D 188      16.178  30.410   5.106  1.00  0.00           H   new
ATOM      0  HB  ILE D 188      16.878  28.190   4.939  1.00  0.00           H   new
ATOM      0 HG12 ILE D 188      16.578  28.312   2.172  1.00  0.00           H   new
ATOM      0 HG13 ILE D 188      17.967  28.317   2.882  1.00  0.00           H   new
ATOM      0 HG21 ILE D 188      14.733  27.404   4.280  1.00  0.00           H   new
ATOM      0 HG22 ILE D 188      14.569  28.708   5.163  1.00  0.00           H   new
ATOM      0 HG23 ILE D 188      14.438  28.797   3.587  1.00  0.00           H   new
ATOM      0 HD11 ILE D 188      17.459  26.133   2.178  1.00  0.00           H   new
ATOM      0 HD12 ILE D 188      17.539  26.160   3.759  1.00  0.00           H   new
ATOM      0 HD13 ILE D 188      16.129  26.155   3.038  1.00  0.00           H   new
ATOM   2772  N   GLY D 189      18.574  31.228   3.387  1.00  0.00           N
ATOM   2773  CA  GLY D 189      19.957  31.617   3.431  1.00  0.00           C
ATOM   2774  C   GLY D 189      20.652  30.947   2.293  1.00  0.00           C
ATOM   2775  O   GLY D 189      20.448  29.765   2.019  1.00  0.00           O
ATOM      0  H   GLY D 189      18.144  31.496   2.692  1.00  0.00           H   new
ATOM      0  HA2 GLY D 189      20.042  32.581   3.362  1.00  0.00           H   new
ATOM      0  HA3 GLY D 189      20.357  31.357   4.275  1.00  0.00           H   new
ATOM   2779  N   GLY D 190      21.488  31.723   1.581  1.00  0.00           N
ATOM   2780  CA  GLY D 190      22.226  31.210   0.468  1.00  0.00           C
ATOM   2781  C   GLY D 190      21.415  31.463  -0.759  1.00  0.00           C
ATOM   2782  O   GLY D 190      20.185  31.465  -0.718  1.00  0.00           O
ATOM      0  H   GLY D 190      21.628  32.555   1.746  1.00  0.00           H   new
ATOM      0  HA2 GLY D 190      23.091  31.645   0.402  1.00  0.00           H   new
ATOM      0  HA3 GLY D 190      22.393  30.261   0.577  1.00  0.00           H   new
ATOM   2786  N   VAL D 191      22.101  31.707  -1.891  1.00  0.00           N
ATOM   2787  CA  VAL D 191      21.426  31.895  -3.139  1.00  0.00           C
ATOM   2788  C   VAL D 191      22.269  31.229  -4.174  1.00  0.00           C
ATOM   2789  O   VAL D 191      23.489  31.388  -4.184  1.00  0.00           O
ATOM   2790  CB  VAL D 191      21.299  33.333  -3.549  1.00  0.00           C
ATOM   2791  CG1 VAL D 191      20.599  33.390  -4.916  1.00  0.00           C
ATOM   2792  CG2 VAL D 191      20.551  34.103  -2.451  1.00  0.00           C
ATOM      0  H   VAL D 191      22.958  31.763  -1.935  1.00  0.00           H   new
ATOM      0  HA  VAL D 191      20.529  31.537  -3.049  1.00  0.00           H   new
ATOM      0  HB  VAL D 191      22.166  33.757  -3.649  1.00  0.00           H   new
ATOM      0 HG11 VAL D 191      20.509  34.315  -5.195  1.00  0.00           H   new
ATOM      0 HG12 VAL D 191      21.126  32.905  -5.570  1.00  0.00           H   new
ATOM      0 HG13 VAL D 191      19.720  32.987  -4.846  1.00  0.00           H   new
ATOM      0 HG21 VAL D 191      20.465  35.034  -2.709  1.00  0.00           H   new
ATOM      0 HG22 VAL D 191      19.669  33.719  -2.330  1.00  0.00           H   new
ATOM      0 HG23 VAL D 191      21.046  34.043  -1.619  1.00  0.00           H   new
ATOM   2802  N   GLY D 192      21.644  30.455  -5.081  1.00  0.00           N
ATOM   2803  CA  GLY D 192      22.465  29.898  -6.111  1.00  0.00           C
ATOM   2804  C   GLY D 192      21.865  28.635  -6.630  1.00  0.00           C
ATOM   2805  O   GLY D 192      20.656  28.414  -6.561  1.00  0.00           O
ATOM      0  H   GLY D 192      20.806  30.263  -5.103  1.00  0.00           H   new
ATOM      0  HA2 GLY D 192      22.564  30.537  -6.834  1.00  0.00           H   new
ATOM      0  HA3 GLY D 192      23.354  29.722  -5.764  1.00  0.00           H   new
ATOM   2809  N   ASN D 193      22.739  27.767  -7.177  1.00  0.00           N
ATOM   2810  CA  ASN D 193      22.337  26.522  -7.753  1.00  0.00           C
ATOM   2811  C   ASN D 193      21.513  25.711  -6.807  1.00  0.00           C
ATOM   2812  O   ASN D 193      20.470  25.189  -7.204  1.00  0.00           O
ATOM   2813  CB  ASN D 193      23.533  25.677  -8.246  1.00  0.00           C
ATOM   2814  CG  ASN D 193      24.498  25.396  -7.096  1.00  0.00           C
ATOM   2815  OD1 ASN D 193      25.064  26.313  -6.504  1.00  0.00           O
ATOM   2816  ND2 ASN D 193      24.669  24.091  -6.753  1.00  0.00           N
ATOM      0  H   ASN D 193      23.586  27.909  -7.212  1.00  0.00           H   new
ATOM      0  HA  ASN D 193      21.796  26.757  -8.523  1.00  0.00           H   new
ATOM      0  HB2 ASN D 193      23.213  24.841  -8.619  1.00  0.00           H   new
ATOM      0  HB3 ASN D 193      23.996  26.146  -8.957  1.00  0.00           H   new
ATOM      0 HD21 ASN D 193      25.189  23.882  -6.100  1.00  0.00           H   new
ATOM      0 HD22 ASN D 193      24.257  23.474  -7.189  1.00  0.00           H   new
ATOM   2823  N   ASN D 194      21.917  25.581  -5.527  1.00  0.00           N
ATOM   2824  CA  ASN D 194      21.106  24.737  -4.696  1.00  0.00           C
ATOM   2825  C   ASN D 194      20.634  25.509  -3.507  1.00  0.00           C
ATOM   2826  O   ASN D 194      21.126  25.310  -2.396  1.00  0.00           O
ATOM   2827  CB  ASN D 194      21.866  23.494  -4.271  1.00  0.00           C
ATOM   2828  CG  ASN D 194      21.012  22.533  -3.492  1.00  0.00           C
ATOM   2829  OD1 ASN D 194      20.086  22.940  -2.781  1.00  0.00           O
ATOM   2830  ND2 ASN D 194      21.305  21.263  -3.612  1.00  0.00           N
ATOM      0  H   ASN D 194      22.604  25.948  -5.162  1.00  0.00           H   new
ATOM      0  HA  ASN D 194      20.335  24.443  -5.207  1.00  0.00           H   new
ATOM      0  HB2 ASN D 194      22.214  23.047  -5.058  1.00  0.00           H   new
ATOM      0  HB3 ASN D 194      22.629  23.754  -3.731  1.00  0.00           H   new
ATOM      0 HD21 ASN D 194      20.846  20.674  -3.186  1.00  0.00           H   new
ATOM      0 HD22 ASN D 194      21.957  21.018  -4.116  1.00  0.00           H   new
ATOM   2837  N   THR D 195      19.625  26.380  -3.696  1.00  0.00           N
ATOM   2838  CA  THR D 195      19.089  27.095  -2.577  1.00  0.00           C
ATOM   2839  C   THR D 195      17.650  26.713  -2.478  1.00  0.00           C
ATOM   2840  O   THR D 195      16.987  26.501  -3.495  1.00  0.00           O
ATOM   2841  CB  THR D 195      19.168  28.588  -2.719  1.00  0.00           C
ATOM   2842  OG1 THR D 195      18.654  29.223  -1.555  1.00  0.00           O
ATOM   2843  CG2 THR D 195      18.371  29.015  -3.963  1.00  0.00           C
ATOM      0  H   THR D 195      19.259  26.554  -4.454  1.00  0.00           H   new
ATOM      0  HA  THR D 195      19.610  26.864  -1.792  1.00  0.00           H   new
ATOM      0  HB  THR D 195      20.094  28.856  -2.823  1.00  0.00           H   new
ATOM      0  HG1 THR D 195      19.143  29.875  -1.352  1.00  0.00           H   new
ATOM      0 HG21 THR D 195      18.417  29.979  -4.062  1.00  0.00           H   new
ATOM      0 HG22 THR D 195      18.748  28.591  -4.750  1.00  0.00           H   new
ATOM      0 HG23 THR D 195      17.445  28.745  -3.863  1.00  0.00           H   new
ATOM   2851  N   LEU D 196      17.133  26.589  -1.241  1.00  0.00           N
ATOM   2852  CA  LEU D 196      15.777  26.152  -1.102  1.00  0.00           C
ATOM   2853  C   LEU D 196      14.942  27.298  -0.636  1.00  0.00           C
ATOM   2854  O   LEU D 196      15.054  27.752   0.502  1.00  0.00           O
ATOM   2855  CB  LEU D 196      15.593  24.994  -0.106  1.00  0.00           C
ATOM   2856  CG  LEU D 196      14.120  24.588   0.118  1.00  0.00           C
ATOM   2857  CD1 LEU D 196      13.465  24.072  -1.172  1.00  0.00           C
ATOM   2858  CD2 LEU D 196      14.002  23.584   1.277  1.00  0.00           C
ATOM      0  H   LEU D 196      17.551  26.752  -0.507  1.00  0.00           H   new
ATOM      0  HA  LEU D 196      15.506  25.828  -1.975  1.00  0.00           H   new
ATOM      0  HB2 LEU D 196      16.087  24.223  -0.426  1.00  0.00           H   new
ATOM      0  HB3 LEU D 196      15.983  25.247   0.746  1.00  0.00           H   new
ATOM      0  HG  LEU D 196      13.626  25.383   0.371  1.00  0.00           H   new
ATOM      0 HD11 LEU D 196      12.544  23.828  -0.992  1.00  0.00           H   new
ATOM      0 HD12 LEU D 196      13.489  24.768  -1.848  1.00  0.00           H   new
ATOM      0 HD13 LEU D 196      13.949  23.294  -1.492  1.00  0.00           H   new
ATOM      0 HD21 LEU D 196      13.071  23.342   1.402  1.00  0.00           H   new
ATOM      0 HD22 LEU D 196      14.518  22.789   1.070  1.00  0.00           H   new
ATOM      0 HD23 LEU D 196      14.343  23.987   2.091  1.00  0.00           H   new
ATOM   2870  N   THR D 197      14.080  27.804  -1.537  1.00  0.00           N
ATOM   2871  CA  THR D 197      13.100  28.781  -1.164  1.00  0.00           C
ATOM   2872  C   THR D 197      11.993  27.948  -0.615  1.00  0.00           C
ATOM   2873  O   THR D 197      11.327  27.248  -1.373  1.00  0.00           O
ATOM   2874  CB  THR D 197      12.625  29.654  -2.340  1.00  0.00           C
ATOM   2875  OG1 THR D 197      13.746  30.341  -2.912  1.00  0.00           O
ATOM   2876  CG2 THR D 197      11.598  30.672  -1.868  1.00  0.00           C
ATOM      0  H   THR D 197      14.063  27.580  -2.367  1.00  0.00           H   new
ATOM      0  HA  THR D 197      13.453  29.428  -0.534  1.00  0.00           H   new
ATOM      0  HB  THR D 197      12.215  29.080  -3.006  1.00  0.00           H   new
ATOM      0  HG1 THR D 197      13.486  30.816  -3.554  1.00  0.00           H   new
ATOM      0 HG21 THR D 197      11.309  31.213  -2.620  1.00  0.00           H   new
ATOM      0 HG22 THR D 197      10.833  30.210  -1.491  1.00  0.00           H   new
ATOM      0 HG23 THR D 197      11.995  31.243  -1.192  1.00  0.00           H   new
ATOM   2884  N   CYS D 198      11.759  28.032   0.714  1.00  0.00           N
ATOM   2885  CA  CYS D 198      10.949  27.073   1.419  1.00  0.00           C
ATOM   2886  C   CYS D 198       9.498  27.467   1.542  1.00  0.00           C
ATOM   2887  O   CYS D 198       9.163  28.453   2.193  1.00  0.00           O
ATOM   2888  CB  CYS D 198      11.436  26.833   2.848  1.00  0.00           C
ATOM   2889  SG  CYS D 198      10.394  25.590   3.637  1.00  0.00           S
ATOM      0  H   CYS D 198      12.076  28.656   1.213  1.00  0.00           H   new
ATOM      0  HA  CYS D 198      11.033  26.275   0.874  1.00  0.00           H   new
ATOM      0  HB2 CYS D 198      12.360  26.537   2.840  1.00  0.00           H   new
ATOM      0  HB3 CYS D 198      11.408  27.661   3.353  1.00  0.00           H   new
ATOM   2894  N   PRO D 199       8.641  26.743   0.848  1.00  0.00           N
ATOM   2895  CA  PRO D 199       7.209  26.942   0.860  1.00  0.00           C
ATOM   2896  C   PRO D 199       6.502  26.092   1.880  1.00  0.00           C
ATOM   2897  O   PRO D 199       5.279  26.000   1.801  1.00  0.00           O
ATOM   2898  CB  PRO D 199       6.805  26.548  -0.564  1.00  0.00           C
ATOM   2899  CG  PRO D 199       7.635  25.345  -0.860  1.00  0.00           C
ATOM   2900  CD  PRO D 199       8.917  25.581  -0.107  1.00  0.00           C
ATOM      0  HA  PRO D 199       6.967  27.849   1.105  1.00  0.00           H   new
ATOM      0  HB2 PRO D 199       5.858  26.348  -0.621  1.00  0.00           H   new
ATOM      0  HB3 PRO D 199       6.982  27.264  -1.194  1.00  0.00           H   new
ATOM      0  HG2 PRO D 199       7.196  24.531  -0.565  1.00  0.00           H   new
ATOM      0  HG3 PRO D 199       7.796  25.252  -1.812  1.00  0.00           H   new
ATOM      0  HD2 PRO D 199       9.183  24.786   0.382  1.00  0.00           H   new
ATOM      0  HD3 PRO D 199       9.642  25.796  -0.715  1.00  0.00           H   new
ATOM   2908  N   THR D 200       7.223  25.398   2.780  1.00  0.00           N
ATOM   2909  CA  THR D 200       6.582  24.454   3.659  1.00  0.00           C
ATOM   2910  C   THR D 200       7.367  24.419   4.942  1.00  0.00           C
ATOM   2911  O   THR D 200       8.081  25.364   5.266  1.00  0.00           O
ATOM   2912  CB  THR D 200       6.562  23.074   3.044  1.00  0.00           C
ATOM   2913  OG1 THR D 200       5.808  22.157   3.823  1.00  0.00           O
ATOM   2914  CG2 THR D 200       8.007  22.581   2.885  1.00  0.00           C
ATOM      0  H   THR D 200       8.074  25.470   2.883  1.00  0.00           H   new
ATOM      0  HA  THR D 200       5.664  24.725   3.817  1.00  0.00           H   new
ATOM      0  HB  THR D 200       6.131  23.129   2.177  1.00  0.00           H   new
ATOM      0  HG1 THR D 200       4.999  22.201   3.603  1.00  0.00           H   new
ATOM      0 HG21 THR D 200       8.005  21.695   2.491  1.00  0.00           H   new
ATOM      0 HG22 THR D 200       8.495  23.190   2.309  1.00  0.00           H   new
ATOM      0 HG23 THR D 200       8.435  22.546   3.755  1.00  0.00           H   new
ATOM   2922  N   ASP D 201       7.210  23.337   5.735  1.00  0.00           N
ATOM   2923  CA  ASP D 201       7.952  23.144   6.948  1.00  0.00           C
ATOM   2924  C   ASP D 201       9.244  22.465   6.588  1.00  0.00           C
ATOM   2925  O   ASP D 201       9.284  21.263   6.328  1.00  0.00           O
ATOM   2926  CB  ASP D 201       7.215  22.237   7.939  1.00  0.00           C
ATOM   2927  CG  ASP D 201       8.008  22.216   9.229  1.00  0.00           C
ATOM   2928  OD1 ASP D 201       9.079  22.876   9.273  1.00  0.00           O
ATOM   2929  OD2 ASP D 201       7.558  21.532  10.185  1.00  0.00           O
ATOM      0  H   ASP D 201       6.658  22.701   5.561  1.00  0.00           H   new
ATOM      0  HA  ASP D 201       8.084  24.010   7.365  1.00  0.00           H   new
ATOM      0  HB2 ASP D 201       6.317  22.567   8.098  1.00  0.00           H   new
ATOM      0  HB3 ASP D 201       7.128  21.340   7.579  1.00  0.00           H   new
ATOM   2934  N   CYS D 202      10.304  23.286   6.465  1.00  0.00           N
ATOM   2935  CA  CYS D 202      11.688  22.993   6.198  1.00  0.00           C
ATOM   2936  C   CYS D 202      12.574  22.886   7.404  1.00  0.00           C
ATOM   2937  O   CYS D 202      13.754  23.199   7.287  1.00  0.00           O
ATOM   2938  CB  CYS D 202      12.343  23.935   5.186  1.00  0.00           C
ATOM   2939  SG  CYS D 202      11.414  23.842   3.638  1.00  0.00           S
ATOM      0  H   CYS D 202      10.192  24.134   6.551  1.00  0.00           H   new
ATOM      0  HA  CYS D 202      11.620  22.107   5.810  1.00  0.00           H   new
ATOM      0  HB2 CYS D 202      12.346  24.844   5.524  1.00  0.00           H   new
ATOM      0  HB3 CYS D 202      13.268  23.683   5.040  1.00  0.00           H   new
ATOM   2944  N   PHE D 203      12.058  22.554   8.598  1.00  0.00           N
ATOM   2945  CA  PHE D 203      12.857  22.587   9.801  1.00  0.00           C
ATOM   2946  C   PHE D 203      14.118  21.784   9.644  1.00  0.00           C
ATOM   2947  O   PHE D 203      15.099  22.046  10.339  1.00  0.00           O
ATOM   2948  CB  PHE D 203      12.108  22.092  11.062  1.00  0.00           C
ATOM   2949  CG  PHE D 203      11.843  20.621  11.006  1.00  0.00           C
ATOM   2950  CD1 PHE D 203      10.767  20.117  10.313  1.00  0.00           C
ATOM   2951  CD2 PHE D 203      12.659  19.739  11.677  1.00  0.00           C
ATOM   2952  CE1 PHE D 203      10.521  18.763  10.270  1.00  0.00           C
ATOM   2953  CE2 PHE D 203      12.420  18.385  11.640  1.00  0.00           C
ATOM   2954  CZ  PHE D 203      11.350  17.891  10.934  1.00  0.00           C
ATOM      0  H   PHE D 203      11.243  22.308   8.718  1.00  0.00           H   new
ATOM      0  HA  PHE D 203      13.069  23.524   9.932  1.00  0.00           H   new
ATOM      0  HB2 PHE D 203      12.633  22.297  11.852  1.00  0.00           H   new
ATOM      0  HB3 PHE D 203      11.268  22.569  11.148  1.00  0.00           H   new
ATOM      0  HD1 PHE D 203      10.197  20.700   9.866  1.00  0.00           H   new
ATOM      0  HD2 PHE D 203      13.383  20.063  12.163  1.00  0.00           H   new
ATOM      0  HE1 PHE D 203       9.793  18.438   9.791  1.00  0.00           H   new
ATOM      0  HE2 PHE D 203      12.985  17.802  12.094  1.00  0.00           H   new
ATOM      0  HZ  PHE D 203      11.188  16.976  10.906  1.00  0.00           H   new
ATOM   2964  N   ARG D 204      14.144  20.764   8.769  1.00  0.00           N
ATOM   2965  CA  ARG D 204      15.367  20.021   8.628  1.00  0.00           C
ATOM   2966  C   ARG D 204      16.461  20.932   8.129  1.00  0.00           C
ATOM   2967  O   ARG D 204      17.617  20.790   8.529  1.00  0.00           O
ATOM   2968  CB  ARG D 204      15.187  18.856   7.666  1.00  0.00           C
ATOM   2969  CG  ARG D 204      14.271  17.750   8.165  1.00  0.00           C
ATOM   2970  CD  ARG D 204      14.011  16.735   7.112  1.00  0.00           C
ATOM   2971  NE  ARG D 204      15.217  16.007   6.751  1.00  0.00           N
ATOM   2972  CZ  ARG D 204      15.703  14.948   7.427  1.00  0.00           C
ATOM   2973  NH1 ARG D 204      15.076  14.506   8.495  1.00  0.00           N
ATOM   2974  NH2 ARG D 204      16.809  14.353   7.016  1.00  0.00           N
ATOM      0  H   ARG D 204      13.487  20.508   8.276  1.00  0.00           H   new
ATOM      0  HA  ARG D 204      15.612  19.665   9.496  1.00  0.00           H   new
ATOM      0  HB2 ARG D 204      14.835  19.196   6.829  1.00  0.00           H   new
ATOM      0  HB3 ARG D 204      16.058  18.475   7.474  1.00  0.00           H   new
ATOM      0  HG2 ARG D 204      14.672  17.321   8.937  1.00  0.00           H   new
ATOM      0  HG3 ARG D 204      13.430  18.134   8.459  1.00  0.00           H   new
ATOM      0  HD2 ARG D 204      13.338  16.110   7.425  1.00  0.00           H   new
ATOM      0  HD3 ARG D 204      13.649  17.171   6.325  1.00  0.00           H   new
ATOM      0  HE  ARG D 204      15.651  16.271   6.057  1.00  0.00           H   new
ATOM      0 HH11 ARG D 204      14.356  14.893   8.762  1.00  0.00           H   new
ATOM      0 HH12 ARG D 204      15.386  13.830   8.927  1.00  0.00           H   new
ATOM      0 HH21 ARG D 204      17.218  14.642   6.317  1.00  0.00           H   new
ATOM      0 HH22 ARG D 204      17.119  13.677   7.447  1.00  0.00           H   new
ATOM   2988  N   LYS D 205      16.139  21.854   7.199  1.00  0.00           N
ATOM   2989  CA  LYS D 205      17.093  22.744   6.583  1.00  0.00           C
ATOM   2990  C   LYS D 205      17.308  24.006   7.372  1.00  0.00           C
ATOM   2991  O   LYS D 205      18.360  24.638   7.260  1.00  0.00           O
ATOM   2992  CB  LYS D 205      16.663  23.160   5.169  1.00  0.00           C
ATOM   2993  CG  LYS D 205      16.823  22.043   4.139  1.00  0.00           C
ATOM   2994  CD  LYS D 205      18.285  21.783   3.776  1.00  0.00           C
ATOM   2995  CE  LYS D 205      18.892  20.556   4.453  1.00  0.00           C
ATOM   2996  NZ  LYS D 205      18.810  19.389   3.548  1.00  0.00           N
ATOM      0  H   LYS D 205      15.335  21.967   6.915  1.00  0.00           H   new
ATOM      0  HA  LYS D 205      17.918  22.234   6.551  1.00  0.00           H   new
ATOM      0  HB2 LYS D 205      15.735  23.443   5.189  1.00  0.00           H   new
ATOM      0  HB3 LYS D 205      17.187  23.927   4.890  1.00  0.00           H   new
ATOM      0  HG2 LYS D 205      16.430  21.228   4.488  1.00  0.00           H   new
ATOM      0  HG3 LYS D 205      16.330  22.275   3.336  1.00  0.00           H   new
ATOM      0  HD2 LYS D 205      18.354  21.676   2.814  1.00  0.00           H   new
ATOM      0  HD3 LYS D 205      18.810  22.563   4.014  1.00  0.00           H   new
ATOM      0  HE2 LYS D 205      19.817  20.730   4.686  1.00  0.00           H   new
ATOM      0  HE3 LYS D 205      18.422  20.367   5.280  1.00  0.00           H   new
ATOM      0  HZ1 LYS D 205      18.944  18.642   4.013  1.00  0.00           H   new
ATOM      0  HZ2 LYS D 205      18.005  19.362   3.170  1.00  0.00           H   new
ATOM      0  HZ3 LYS D 205      19.432  19.459   2.916  1.00  0.00           H   new
ATOM   3010  N   HIE D 206      16.294  24.451   8.145  1.00  0.00           N
ATOM   3011  CA  HIE D 206      16.455  25.650   8.923  1.00  0.00           C
ATOM   3012  C   HIE D 206      15.485  25.565  10.074  1.00  0.00           C
ATOM   3013  O   HIE D 206      14.284  25.444   9.868  1.00  0.00           O
ATOM   3014  CB  HIE D 206      16.199  26.909   8.087  1.00  0.00           C
ATOM   3015  CG  HIE D 206      16.668  28.171   8.741  1.00  0.00           C
ATOM   3016  ND1 HIE D 206      15.995  28.758   9.793  1.00  0.00           N
ATOM   3017  CD2 HIE D 206      17.740  28.958   8.493  1.00  0.00           C
ATOM   3018  CE1 HIE D 206      16.636  29.853  10.164  1.00  0.00           C
ATOM   3019  NE2 HIE D 206      17.697  29.997   9.391  1.00  0.00           N
ATOM      0  H   HIE D 206      15.528  24.067   8.218  1.00  0.00           H   new
ATOM      0  HA  HIE D 206      17.368  25.718   9.243  1.00  0.00           H   new
ATOM      0  HB2 HIE D 206      16.643  26.814   7.230  1.00  0.00           H   new
ATOM      0  HB3 HIE D 206      15.248  26.981   7.908  1.00  0.00           H   new
ATOM      0  HD2 HIE D 206      18.385  28.821   7.837  1.00  0.00           H   new
ATOM      0  HE1 HIE D 206      16.383  30.425  10.852  1.00  0.00           H   new
ATOM      0  HE2 HIE D 206      18.269  30.638   9.442  1.00  0.00           H   new
ATOM   3027  N   PRO D 207      15.963  25.650  11.290  1.00  0.00           N
ATOM   3028  CA  PRO D 207      15.099  25.431  12.427  1.00  0.00           C
ATOM   3029  C   PRO D 207      13.892  26.320  12.535  1.00  0.00           C
ATOM   3030  O   PRO D 207      12.957  25.936  13.236  1.00  0.00           O
ATOM   3031  CB  PRO D 207      16.057  25.683  13.596  1.00  0.00           C
ATOM   3032  CG  PRO D 207      17.389  25.264  13.075  1.00  0.00           C
ATOM   3033  CD  PRO D 207      17.386  25.712  11.637  1.00  0.00           C
ATOM      0  HA  PRO D 207      14.692  24.552  12.381  1.00  0.00           H   new
ATOM      0  HB2 PRO D 207      16.057  26.617  13.859  1.00  0.00           H   new
ATOM      0  HB3 PRO D 207      15.805  25.168  14.378  1.00  0.00           H   new
ATOM      0  HG2 PRO D 207      18.110  25.679  13.573  1.00  0.00           H   new
ATOM      0  HG3 PRO D 207      17.511  24.304  13.146  1.00  0.00           H   new
ATOM      0  HD2 PRO D 207      17.744  26.608  11.537  1.00  0.00           H   new
ATOM      0  HD3 PRO D 207      17.921  25.129  11.076  1.00  0.00           H   new
ATOM   3041  N   GLU D 208      13.935  27.532  11.944  1.00  0.00           N
ATOM   3042  CA  GLU D 208      12.954  28.593  11.995  1.00  0.00           C
ATOM   3043  C   GLU D 208      11.982  28.533  10.838  1.00  0.00           C
ATOM   3044  O   GLU D 208      11.080  29.360  10.733  1.00  0.00           O
ATOM   3045  CB  GLU D 208      13.586  29.997  12.022  1.00  0.00           C
ATOM   3046  CG  GLU D 208      14.009  30.443  13.426  1.00  0.00           C
ATOM   3047  CD  GLU D 208      15.231  29.642  13.853  1.00  0.00           C
ATOM   3048  OE1 GLU D 208      16.305  29.794  13.212  1.00  0.00           O
ATOM   3049  OE2 GLU D 208      15.101  28.863  14.835  1.00  0.00           O
ATOM      0  H   GLU D 208      14.610  27.757  11.462  1.00  0.00           H   new
ATOM      0  HA  GLU D 208      12.479  28.446  12.828  1.00  0.00           H   new
ATOM      0  HB2 GLU D 208      14.361  30.008  11.439  1.00  0.00           H   new
ATOM      0  HB3 GLU D 208      12.952  30.637  11.663  1.00  0.00           H   new
ATOM      0  HG2 GLU D 208      14.212  31.391  13.429  1.00  0.00           H   new
ATOM      0  HG3 GLU D 208      13.283  30.306  14.054  1.00  0.00           H   new
ATOM   3056  N   ALA D 209      12.172  27.544   9.951  1.00  0.00           N
ATOM   3057  CA  ALA D 209      11.503  27.185   8.723  1.00  0.00           C
ATOM   3058  C   ALA D 209      10.176  26.511   8.921  1.00  0.00           C
ATOM   3059  O   ALA D 209       9.765  25.744   8.058  1.00  0.00           O
ATOM   3060  CB  ALA D 209      12.344  26.271   7.816  1.00  0.00           C
ATOM      0  H   ALA D 209      12.808  26.984  10.098  1.00  0.00           H   new
ATOM      0  HA  ALA D 209      11.366  28.046   8.298  1.00  0.00           H   new
ATOM      0  HB1 ALA D 209      11.844  26.065   7.011  1.00  0.00           H   new
ATOM      0  HB2 ALA D 209      13.169  26.722   7.578  1.00  0.00           H   new
ATOM      0  HB3 ALA D 209      12.550  25.448   8.287  1.00  0.00           H   new
ATOM   3066  N   THR D 210       9.600  26.588  10.128  1.00  0.00           N
ATOM   3067  CA  THR D 210       8.288  26.105  10.477  1.00  0.00           C
ATOM   3068  C   THR D 210       7.241  26.450   9.449  1.00  0.00           C
ATOM   3069  O   THR D 210       7.287  27.479   8.777  1.00  0.00           O
ATOM   3070  CB  THR D 210       7.854  26.660  11.846  1.00  0.00           C
ATOM   3071  OG1 THR D 210       8.906  26.462  12.800  1.00  0.00           O
ATOM   3072  CG2 THR D 210       6.595  25.959  12.332  1.00  0.00           C
ATOM      0  H   THR D 210      10.002  26.949  10.797  1.00  0.00           H   new
ATOM      0  HA  THR D 210       8.357  25.138  10.514  1.00  0.00           H   new
ATOM      0  HB  THR D 210       7.669  27.607  11.751  1.00  0.00           H   new
ATOM      0  HG1 THR D 210       8.669  26.766  13.546  1.00  0.00           H   new
ATOM      0 HG21 THR D 210       6.336  26.320  13.194  1.00  0.00           H   new
ATOM      0 HG22 THR D 210       5.878  26.101  11.694  1.00  0.00           H   new
ATOM      0 HG23 THR D 210       6.767  25.008  12.418  1.00  0.00           H   new
ATOM   3080  N   TYR D 211       6.256  25.534   9.306  1.00  0.00           N
ATOM   3081  CA  TYR D 211       5.147  25.642   8.403  1.00  0.00           C
ATOM   3082  C   TYR D 211       4.458  26.947   8.652  1.00  0.00           C
ATOM   3083  O   TYR D 211       4.047  27.621   7.718  1.00  0.00           O
ATOM   3084  CB  TYR D 211       4.110  24.521   8.617  1.00  0.00           C
ATOM   3085  CG  TYR D 211       2.985  24.701   7.652  1.00  0.00           C
ATOM   3086  CD1 TYR D 211       3.094  24.274   6.348  1.00  0.00           C
ATOM   3087  CD2 TYR D 211       1.811  25.289   8.061  1.00  0.00           C
ATOM   3088  CE1 TYR D 211       2.053  24.440   5.465  1.00  0.00           C
ATOM   3089  CE2 TYR D 211       0.766  25.457   7.184  1.00  0.00           C
ATOM   3090  CZ  TYR D 211       0.886  25.032   5.883  1.00  0.00           C
ATOM   3091  OH  TYR D 211      -0.185  25.203   4.983  1.00  0.00           O
ATOM      0  H   TYR D 211       6.239  24.808   9.766  1.00  0.00           H   new
ATOM      0  HA  TYR D 211       5.494  25.575   7.500  1.00  0.00           H   new
ATOM      0  HB2 TYR D 211       4.525  23.653   8.489  1.00  0.00           H   new
ATOM      0  HB3 TYR D 211       3.776  24.544   9.527  1.00  0.00           H   new
ATOM      0  HD1 TYR D 211       3.880  23.869   6.061  1.00  0.00           H   new
ATOM      0  HD2 TYR D 211       1.723  25.576   8.941  1.00  0.00           H   new
ATOM      0  HE1 TYR D 211       2.139  24.152   4.585  1.00  0.00           H   new
ATOM      0  HE2 TYR D 211      -0.022  25.858   7.471  1.00  0.00           H   new
ATOM      0  HH  TYR D 211       0.044  24.935   4.221  1.00  0.00           H   new
ATOM   3101  N   THR D 212       4.292  27.375   9.911  1.00  0.00           N
ATOM   3102  CA  THR D 212       3.533  28.577  10.108  1.00  0.00           C
ATOM   3103  C   THR D 212       4.311  29.734   9.559  1.00  0.00           C
ATOM   3104  O   THR D 212       3.728  30.714   9.102  1.00  0.00           O
ATOM   3105  CB  THR D 212       3.246  28.859  11.555  1.00  0.00           C
ATOM   3106  OG1 THR D 212       4.452  29.095  12.266  1.00  0.00           O
ATOM   3107  CG2 THR D 212       2.512  27.642  12.145  1.00  0.00           C
ATOM      0  H   THR D 212       4.599  26.996  10.620  1.00  0.00           H   new
ATOM      0  HA  THR D 212       2.685  28.456   9.653  1.00  0.00           H   new
ATOM      0  HB  THR D 212       2.695  29.653  11.632  1.00  0.00           H   new
ATOM      0  HG1 THR D 212       4.276  29.252  13.072  1.00  0.00           H   new
ATOM      0 HG21 THR D 212       2.317  27.804  13.081  1.00  0.00           H   new
ATOM      0 HG22 THR D 212       1.683  27.499  11.662  1.00  0.00           H   new
ATOM      0 HG23 THR D 212       3.073  26.855  12.064  1.00  0.00           H   new
ATOM   3115  N   LYS D 213       5.652  29.684   9.622  1.00  0.00           N
ATOM   3116  CA  LYS D 213       6.433  30.768   9.089  1.00  0.00           C
ATOM   3117  C   LYS D 213       6.513  30.733   7.580  1.00  0.00           C
ATOM   3118  O   LYS D 213       6.548  31.773   6.928  1.00  0.00           O
ATOM   3119  CB  LYS D 213       7.887  30.771   9.602  1.00  0.00           C
ATOM   3120  CG  LYS D 213       8.758  31.856   8.958  1.00  0.00           C
ATOM   3121  CD  LYS D 213       8.325  33.290   9.277  1.00  0.00           C
ATOM   3122  CE  LYS D 213       9.243  34.355   8.671  1.00  0.00           C
ATOM   3123  NZ  LYS D 213      10.579  34.296   9.302  1.00  0.00           N
ATOM      0  H   LYS D 213       6.105  29.038   9.965  1.00  0.00           H   new
ATOM      0  HA  LYS D 213       5.968  31.563   9.392  1.00  0.00           H   new
ATOM      0  HB2 LYS D 213       7.883  30.897  10.564  1.00  0.00           H   new
ATOM      0  HB3 LYS D 213       8.285  29.903   9.431  1.00  0.00           H   new
ATOM      0  HG2 LYS D 213       9.675  31.734   9.250  1.00  0.00           H   new
ATOM      0  HG3 LYS D 213       8.748  31.734   7.996  1.00  0.00           H   new
ATOM      0  HD2 LYS D 213       7.422  33.428   8.950  1.00  0.00           H   new
ATOM      0  HD3 LYS D 213       8.299  33.406  10.240  1.00  0.00           H   new
ATOM      0  HE2 LYS D 213       9.323  34.216   7.714  1.00  0.00           H   new
ATOM      0  HE3 LYS D 213       8.856  35.235   8.798  1.00  0.00           H   new
ATOM      0  HZ1 LYS D 213      11.062  34.996   9.041  1.00  0.00           H   new
ATOM      0  HZ2 LYS D 213      10.490  34.311  10.187  1.00  0.00           H   new
ATOM      0  HZ3 LYS D 213      10.990  33.545   9.058  1.00  0.00           H   new
ATOM   3137  N   CYS D 214       6.699  29.526   7.011  1.00  0.00           N
ATOM   3138  CA  CYS D 214       6.942  29.273   5.609  1.00  0.00           C
ATOM   3139  C   CYS D 214       5.894  28.630   4.738  1.00  0.00           C
ATOM   3140  O   CYS D 214       6.002  28.685   3.518  1.00  0.00           O
ATOM   3141  CB  CYS D 214       8.269  28.538   5.398  1.00  0.00           C
ATOM   3142  SG  CYS D 214       9.604  29.493   6.170  1.00  0.00           S
ATOM      0  H   CYS D 214       6.683  28.802   7.475  1.00  0.00           H   new
ATOM      0  HA  CYS D 214       6.939  30.189   5.291  1.00  0.00           H   new
ATOM      0  HB2 CYS D 214       8.225  27.650   5.786  1.00  0.00           H   new
ATOM      0  HB3 CYS D 214       8.443  28.426   4.450  1.00  0.00           H   new
ATOM   3147  N   GLY D 215       4.909  27.931   5.310  1.00  0.00           N
ATOM   3148  CA  GLY D 215       3.891  27.254   4.551  1.00  0.00           C
ATOM   3149  C   GLY D 215       3.264  28.195   3.579  1.00  0.00           C
ATOM   3150  O   GLY D 215       2.920  29.326   3.924  1.00  0.00           O
ATOM      0  H   GLY D 215       4.824  27.844   6.161  1.00  0.00           H   new
ATOM      0  HA2 GLY D 215       4.278  26.500   4.079  1.00  0.00           H   new
ATOM      0  HA3 GLY D 215       3.215  26.898   5.149  1.00  0.00           H   new
ATOM   3154  N   SER D 216       3.096  27.728   2.320  1.00  0.00           N
ATOM   3155  CA  SER D 216       2.532  28.568   1.309  1.00  0.00           C
ATOM   3156  C   SER D 216       1.520  27.786   0.524  1.00  0.00           C
ATOM   3157  O   SER D 216       1.265  28.102  -0.638  1.00  0.00           O
ATOM   3158  CB  SER D 216       3.616  29.100   0.391  1.00  0.00           C
ATOM   3159  OG  SER D 216       4.561  29.845   1.110  1.00  0.00           O
ATOM      0  H   SER D 216       3.307  26.936   2.060  1.00  0.00           H   new
ATOM      0  HA  SER D 216       2.097  29.326   1.731  1.00  0.00           H   new
ATOM      0  HB2 SER D 216       4.055  28.361  -0.058  1.00  0.00           H   new
ATOM      0  HB3 SER D 216       3.218  29.655  -0.298  1.00  0.00           H   new
ATOM      0  HG  SER D 216       4.950  29.346   1.662  1.00  0.00           H   new
ATOM   3165  N   GLY D 217       0.871  26.779   1.143  1.00  0.00           N
ATOM   3166  CA  GLY D 217      -0.061  25.995   0.384  1.00  0.00           C
ATOM   3167  C   GLY D 217      -0.354  24.721   1.118  1.00  0.00           C
ATOM   3168  O   GLY D 217      -0.268  24.626   2.340  1.00  0.00           O
ATOM      0  H   GLY D 217       0.964  26.556   1.968  1.00  0.00           H   new
ATOM      0  HA2 GLY D 217      -0.880  26.495   0.244  1.00  0.00           H   new
ATOM      0  HA3 GLY D 217       0.305  25.798  -0.492  1.00  0.00           H   new
ATOM   3172  N   PRO D 218      -0.744  23.746   0.342  1.00  0.00           N
ATOM   3173  CA  PRO D 218      -1.098  22.423   0.792  1.00  0.00           C
ATOM   3174  C   PRO D 218       0.058  21.564   1.219  1.00  0.00           C
ATOM   3175  O   PRO D 218      -0.179  20.584   1.925  1.00  0.00           O
ATOM   3176  CB  PRO D 218      -1.783  21.838  -0.448  1.00  0.00           C
ATOM   3177  CG  PRO D 218      -1.114  22.521  -1.592  1.00  0.00           C
ATOM   3178  CD  PRO D 218      -0.892  23.929  -1.109  1.00  0.00           C
ATOM      0  HA  PRO D 218      -1.642  22.457   1.594  1.00  0.00           H   new
ATOM      0  HB2 PRO D 218      -1.670  20.876  -0.495  1.00  0.00           H   new
ATOM      0  HB3 PRO D 218      -2.737  22.011  -0.441  1.00  0.00           H   new
ATOM      0  HG2 PRO D 218      -0.276  22.089  -1.821  1.00  0.00           H   new
ATOM      0  HG3 PRO D 218      -1.668  22.503  -2.388  1.00  0.00           H   new
ATOM      0  HD2 PRO D 218      -0.101  24.327  -1.506  1.00  0.00           H   new
ATOM      0  HD3 PRO D 218      -1.640  24.508  -1.326  1.00  0.00           H   new
ATOM   3186  N   TRP D 219       1.306  21.875   0.819  1.00  0.00           N
ATOM   3187  CA  TRP D 219       2.378  21.003   1.230  1.00  0.00           C
ATOM   3188  C   TRP D 219       2.776  21.314   2.636  1.00  0.00           C
ATOM   3189  O   TRP D 219       3.248  22.405   2.942  1.00  0.00           O
ATOM   3190  CB  TRP D 219       3.588  21.151   0.306  1.00  0.00           C
ATOM   3191  CG  TRP D 219       3.354  20.620  -1.076  1.00  0.00           C
ATOM   3192  CD1 TRP D 219       3.107  21.351  -2.199  1.00  0.00           C
ATOM   3193  CD2 TRP D 219       3.344  19.232  -1.490  1.00  0.00           C
ATOM   3194  NE1 TRP D 219       2.943  20.519  -3.279  1.00  0.00           N
ATOM   3195  CE2 TRP D 219       3.086  19.219  -2.864  1.00  0.00           C
ATOM   3196  CE3 TRP D 219       3.531  18.019  -0.816  1.00  0.00           C
ATOM   3197  CZ2 TRP D 219       3.008  18.037  -3.584  1.00  0.00           C
ATOM   3198  CZ3 TRP D 219       3.453  16.834  -1.538  1.00  0.00           C
ATOM   3199  CH2 TRP D 219       3.199  16.844  -2.887  1.00  0.00           C
ATOM      0  H   TRP D 219       1.528  22.551   0.336  1.00  0.00           H   new
ATOM      0  HA  TRP D 219       2.062  20.087   1.178  1.00  0.00           H   new
ATOM      0  HB2 TRP D 219       3.829  22.089   0.248  1.00  0.00           H   new
ATOM      0  HB3 TRP D 219       4.344  20.688   0.699  1.00  0.00           H   new
ATOM      0  HD1 TRP D 219       3.057  22.279  -2.230  1.00  0.00           H   new
ATOM      0  HE1 TRP D 219       2.778  20.772  -4.084  1.00  0.00           H   new
ATOM      0  HE3 TRP D 219       3.704  18.007   0.098  1.00  0.00           H   new
ATOM      0  HZ2 TRP D 219       2.835  18.039  -4.498  1.00  0.00           H   new
ATOM      0  HZ3 TRP D 219       3.575  16.022  -1.101  1.00  0.00           H   new
ATOM      0  HH2 TRP D 219       3.153  16.037  -3.347  1.00  0.00           H   new
ATOM   3210  N   LEU D 220       2.536  20.335   3.533  1.00  0.00           N
ATOM   3211  CA  LEU D 220       2.799  20.400   4.943  1.00  0.00           C
ATOM   3212  C   LEU D 220       4.233  20.094   5.263  1.00  0.00           C
ATOM   3213  O   LEU D 220       4.795  20.663   6.199  1.00  0.00           O
ATOM   3214  CB  LEU D 220       1.888  19.420   5.692  1.00  0.00           C
ATOM   3215  CG  LEU D 220       0.381  19.650   5.521  1.00  0.00           C
ATOM   3216  CD1 LEU D 220      -0.386  18.674   6.403  1.00  0.00           C
ATOM   3217  CD2 LEU D 220       0.043  21.090   5.878  1.00  0.00           C
ATOM      0  H   LEU D 220       2.196  19.581   3.299  1.00  0.00           H   new
ATOM      0  HA  LEU D 220       2.617  21.309   5.230  1.00  0.00           H   new
ATOM      0  HB2 LEU D 220       2.097  18.520   5.397  1.00  0.00           H   new
ATOM      0  HB3 LEU D 220       2.100  19.465   6.637  1.00  0.00           H   new
ATOM      0  HG  LEU D 220       0.125  19.495   4.598  1.00  0.00           H   new
ATOM      0 HD11 LEU D 220      -1.339  18.820   6.295  1.00  0.00           H   new
ATOM      0 HD12 LEU D 220      -0.167  17.765   6.146  1.00  0.00           H   new
ATOM      0 HD13 LEU D 220      -0.141  18.815   7.331  1.00  0.00           H   new
ATOM      0 HD21 LEU D 220      -0.910  21.235   5.770  1.00  0.00           H   new
ATOM      0 HD22 LEU D 220       0.293  21.263   6.799  1.00  0.00           H   new
ATOM      0 HD23 LEU D 220       0.530  21.691   5.293  1.00  0.00           H   new
ATOM   3229  N   THR D 221       4.842  19.137   4.532  1.00  0.00           N
ATOM   3230  CA  THR D 221       6.235  18.811   4.671  1.00  0.00           C
ATOM   3231  C   THR D 221       6.710  18.501   3.290  1.00  0.00           C
ATOM   3232  O   THR D 221       5.904  18.412   2.364  1.00  0.00           O
ATOM   3233  CB  THR D 221       6.479  17.621   5.618  1.00  0.00           C
ATOM   3234  OG1 THR D 221       6.130  16.400   4.954  1.00  0.00           O
ATOM   3235  CG2 THR D 221       5.643  17.764   6.880  1.00  0.00           C
ATOM      0  H   THR D 221       4.434  18.665   3.940  1.00  0.00           H   new
ATOM      0  HA  THR D 221       6.719  19.551   5.071  1.00  0.00           H   new
ATOM      0  HB  THR D 221       7.418  17.607   5.863  1.00  0.00           H   new
ATOM      0  HG1 THR D 221       6.265  15.751   5.471  1.00  0.00           H   new
ATOM      0 HG21 THR D 221       5.808  17.008   7.465  1.00  0.00           H   new
ATOM      0 HG22 THR D 221       5.885  18.585   7.337  1.00  0.00           H   new
ATOM      0 HG23 THR D 221       4.703  17.791   6.644  1.00  0.00           H   new
ATOM   3243  N   PRO D 222       7.988  18.348   3.091  1.00  0.00           N
ATOM   3244  CA  PRO D 222       8.452  18.038   1.770  1.00  0.00           C
ATOM   3245  C   PRO D 222       7.762  16.809   1.242  1.00  0.00           C
ATOM   3246  O   PRO D 222       7.716  16.629   0.025  1.00  0.00           O
ATOM   3247  CB  PRO D 222       9.952  17.804   1.975  1.00  0.00           C
ATOM   3248  CG  PRO D 222      10.290  18.629   3.170  1.00  0.00           C
ATOM   3249  CD  PRO D 222       9.085  18.505   4.064  1.00  0.00           C
ATOM      0  HA  PRO D 222       8.270  18.734   1.119  1.00  0.00           H   new
ATOM      0  HB2 PRO D 222      10.147  16.866   2.125  1.00  0.00           H   new
ATOM      0  HB3 PRO D 222      10.463  18.079   1.198  1.00  0.00           H   new
ATOM      0  HG2 PRO D 222      11.091  18.303   3.609  1.00  0.00           H   new
ATOM      0  HG3 PRO D 222      10.456  19.553   2.926  1.00  0.00           H   new
ATOM      0  HD2 PRO D 222       9.153  17.742   4.659  1.00  0.00           H   new
ATOM      0  HD3 PRO D 222       8.965  19.290   4.621  1.00  0.00           H   new
ATOM   3257  N   ARG D 223       7.366  15.886   2.137  1.00  0.00           N
ATOM   3258  CA  ARG D 223       6.783  14.614   1.793  1.00  0.00           C
ATOM   3259  C   ARG D 223       5.280  14.565   1.810  1.00  0.00           C
ATOM   3260  O   ARG D 223       4.702  13.511   1.539  1.00  0.00           O
ATOM   3261  CB  ARG D 223       7.305  13.545   2.742  1.00  0.00           C
ATOM   3262  CG  ARG D 223       8.768  13.179   2.549  1.00  0.00           C
ATOM   3263  CD  ARG D 223       9.192  12.101   3.480  1.00  0.00           C
ATOM   3264  NE  ARG D 223      10.595  11.760   3.312  1.00  0.00           N
ATOM   3265  CZ  ARG D 223      11.063  10.865   2.420  1.00  0.00           C
ATOM   3266  NH1 ARG D 223      10.230  10.231   1.625  1.00  0.00           N
ATOM   3267  NH2 ARG D 223      12.360  10.624   2.345  1.00  0.00           N
ATOM      0  H   ARG D 223       7.440  16.004   2.986  1.00  0.00           H   new
ATOM      0  HA  ARG D 223       7.048  14.458   0.873  1.00  0.00           H   new
ATOM      0  HB2 ARG D 223       7.179  13.851   3.654  1.00  0.00           H   new
ATOM      0  HB3 ARG D 223       6.768  12.745   2.634  1.00  0.00           H   new
ATOM      0  HG2 ARG D 223       8.912  12.892   1.634  1.00  0.00           H   new
ATOM      0  HG3 ARG D 223       9.320  13.964   2.690  1.00  0.00           H   new
ATOM      0  HD2 ARG D 223       9.036  12.384   4.395  1.00  0.00           H   new
ATOM      0  HD3 ARG D 223       8.648  11.312   3.330  1.00  0.00           H   new
ATOM      0  HE  ARG D 223      11.166  12.157   3.817  1.00  0.00           H   new
ATOM      0 HH11 ARG D 223       9.386  10.387   1.674  1.00  0.00           H   new
ATOM      0 HH12 ARG D 223      10.529   9.660   1.056  1.00  0.00           H   new
ATOM      0 HH21 ARG D 223      12.905  11.038   2.865  1.00  0.00           H   new
ATOM      0 HH22 ARG D 223      12.659  10.053   1.776  1.00  0.00           H   new
ATOM   3281  N   CYS D 224       4.596  15.657   2.217  1.00  0.00           N
ATOM   3282  CA  CYS D 224       3.206  15.450   2.511  1.00  0.00           C
ATOM   3283  C   CYS D 224       2.379  16.679   2.247  1.00  0.00           C
ATOM   3284  O   CYS D 224       2.824  17.804   2.468  1.00  0.00           O
ATOM   3285  CB  CYS D 224       3.030  15.033   3.971  1.00  0.00           C
ATOM   3286  SG  CYS D 224       1.456  14.214   4.321  1.00  0.00           S
ATOM      0  H   CYS D 224       4.905  16.453   2.317  1.00  0.00           H   new
ATOM      0  HA  CYS D 224       2.895  14.745   1.922  1.00  0.00           H   new
ATOM      0  HB2 CYS D 224       3.755  14.437   4.217  1.00  0.00           H   new
ATOM      0  HB3 CYS D 224       3.106  15.820   4.533  1.00  0.00           H   new
ATOM   3291  N   LEU D 225       1.140  16.477   1.736  1.00  0.00           N
ATOM   3292  CA  LEU D 225       0.280  17.567   1.348  1.00  0.00           C
ATOM   3293  C   LEU D 225      -1.082  17.288   1.911  1.00  0.00           C
ATOM   3294  O   LEU D 225      -1.448  16.133   2.133  1.00  0.00           O
ATOM   3295  CB  LEU D 225       0.106  17.743  -0.173  1.00  0.00           C
ATOM   3296  CG  LEU D 225      -0.709  16.629  -0.859  1.00  0.00           C
ATOM   3297  CD1 LEU D 225      -0.970  16.972  -2.335  1.00  0.00           C
ATOM   3298  CD2 LEU D 225      -0.066  15.247  -0.667  1.00  0.00           C
ATOM      0  H   LEU D 225       0.797  15.698   1.614  1.00  0.00           H   new
ATOM      0  HA  LEU D 225       0.695  18.377   1.683  1.00  0.00           H   new
ATOM      0  HB2 LEU D 225      -0.327  18.594  -0.341  1.00  0.00           H   new
ATOM      0  HB3 LEU D 225       0.983  17.785  -0.584  1.00  0.00           H   new
ATOM      0  HG  LEU D 225      -1.575  16.578  -0.425  1.00  0.00           H   new
ATOM      0 HD11 LEU D 225      -1.483  16.259  -2.747  1.00  0.00           H   new
ATOM      0 HD12 LEU D 225      -1.468  17.803  -2.391  1.00  0.00           H   new
ATOM      0 HD13 LEU D 225      -0.124  17.071  -2.799  1.00  0.00           H   new
ATOM      0 HD21 LEU D 225      -0.606  14.574  -1.111  1.00  0.00           H   new
ATOM      0 HD22 LEU D 225       0.826  15.249  -1.048  1.00  0.00           H   new
ATOM      0 HD23 LEU D 225      -0.012  15.044   0.280  1.00  0.00           H   new
ATOM   3310  N   VAL D 226      -1.886  18.348   2.156  1.00  0.00           N
ATOM   3311  CA  VAL D 226      -3.179  18.162   2.755  1.00  0.00           C
ATOM   3312  C   VAL D 226      -4.052  17.385   1.827  1.00  0.00           C
ATOM   3313  O   VAL D 226      -4.067  17.608   0.616  1.00  0.00           O
ATOM   3314  CB  VAL D 226      -3.837  19.518   3.071  1.00  0.00           C
ATOM   3315  CG1 VAL D 226      -5.249  19.314   3.600  1.00  0.00           C
ATOM   3316  CG2 VAL D 226      -2.990  20.283   4.076  1.00  0.00           C
ATOM      0  H   VAL D 226      -1.684  19.164   1.977  1.00  0.00           H   new
ATOM      0  HA  VAL D 226      -3.067  17.674   3.586  1.00  0.00           H   new
ATOM      0  HB  VAL D 226      -3.894  20.038   2.254  1.00  0.00           H   new
ATOM      0 HG11 VAL D 226      -5.650  20.176   3.794  1.00  0.00           H   new
ATOM      0 HG12 VAL D 226      -5.781  18.853   2.933  1.00  0.00           H   new
ATOM      0 HG13 VAL D 226      -5.217  18.783   4.411  1.00  0.00           H   new
ATOM      0 HG21 VAL D 226      -3.410  21.136   4.271  1.00  0.00           H   new
ATOM      0 HG22 VAL D 226      -2.913  19.767   4.894  1.00  0.00           H   new
ATOM      0 HG23 VAL D 226      -2.107  20.435   3.706  1.00  0.00           H   new
ATOM   3326  N   ASP D 227      -4.812  16.428   2.394  1.00  0.00           N
ATOM   3327  CA  ASP D 227      -5.716  15.651   1.600  1.00  0.00           C
ATOM   3328  C   ASP D 227      -7.019  16.387   1.559  1.00  0.00           C
ATOM   3329  O   ASP D 227      -7.542  16.810   2.589  1.00  0.00           O
ATOM   3330  CB  ASP D 227      -5.986  14.249   2.181  1.00  0.00           C
ATOM   3331  CG  ASP D 227      -6.783  13.423   1.175  1.00  0.00           C
ATOM   3332  OD1 ASP D 227      -6.955  13.894   0.020  1.00  0.00           O
ATOM   3333  OD2 ASP D 227      -7.230  12.306   1.551  1.00  0.00           O
ATOM      0  H   ASP D 227      -4.804  16.231   3.231  1.00  0.00           H   new
ATOM      0  HA  ASP D 227      -5.315  15.530   0.725  1.00  0.00           H   new
ATOM      0  HB2 ASP D 227      -5.147  13.806   2.385  1.00  0.00           H   new
ATOM      0  HB3 ASP D 227      -6.477  14.323   3.014  1.00  0.00           H   new
ATOM   3338  N   TYR D 228      -7.543  16.603   0.335  1.00  0.00           N
ATOM   3339  CA  TYR D 228      -8.798  17.268   0.133  1.00  0.00           C
ATOM   3340  C   TYR D 228      -9.463  16.583  -1.030  1.00  0.00           C
ATOM   3341  O   TYR D 228      -8.816  15.832  -1.757  1.00  0.00           O
ATOM   3342  CB  TYR D 228      -8.693  18.795  -0.089  1.00  0.00           C
ATOM   3343  CG  TYR D 228      -7.860  19.125  -1.280  1.00  0.00           C
ATOM   3344  CD1 TYR D 228      -6.490  19.010  -1.232  1.00  0.00           C
ATOM   3345  CD2 TYR D 228      -8.447  19.592  -2.433  1.00  0.00           C
ATOM   3346  CE1 TYR D 228      -5.724  19.330  -2.328  1.00  0.00           C
ATOM   3347  CE2 TYR D 228      -7.686  19.914  -3.534  1.00  0.00           C
ATOM   3348  CZ  TYR D 228      -6.321  19.778  -3.482  1.00  0.00           C
ATOM   3349  OH  TYR D 228      -5.528  20.105  -4.604  1.00  0.00           O
ATOM      0  H   TYR D 228      -7.159  16.357  -0.394  1.00  0.00           H   new
ATOM      0  HA  TYR D 228      -9.323  17.196   0.946  1.00  0.00           H   new
ATOM      0  HB2 TYR D 228      -9.582  19.167  -0.203  1.00  0.00           H   new
ATOM      0  HB3 TYR D 228      -8.310  19.211   0.699  1.00  0.00           H   new
ATOM      0  HD1 TYR D 228      -6.079  18.714  -0.452  1.00  0.00           H   new
ATOM      0  HD2 TYR D 228      -9.371  19.692  -2.469  1.00  0.00           H   new
ATOM      0  HE1 TYR D 228      -4.799  19.243  -2.288  1.00  0.00           H   new
ATOM      0  HE2 TYR D 228      -8.095  20.223  -4.310  1.00  0.00           H   new
ATOM      0  HH  TYR D 228      -6.022  20.374  -5.228  1.00  0.00           H   new
ATOM   3359  N   PRO D 229     -10.734  16.797  -1.241  1.00  0.00           N
ATOM   3360  CA  PRO D 229     -11.470  16.007  -2.195  1.00  0.00           C
ATOM   3361  C   PRO D 229     -10.906  15.996  -3.587  1.00  0.00           C
ATOM   3362  O   PRO D 229     -10.991  14.972  -4.261  1.00  0.00           O
ATOM   3363  CB  PRO D 229     -12.846  16.680  -2.170  1.00  0.00           C
ATOM   3364  CG  PRO D 229     -12.994  17.156  -0.765  1.00  0.00           C
ATOM   3365  CD  PRO D 229     -11.619  17.635  -0.384  1.00  0.00           C
ATOM      0  HA  PRO D 229     -11.459  15.067  -1.957  1.00  0.00           H   new
ATOM      0  HB2 PRO D 229     -12.892  17.416  -2.800  1.00  0.00           H   new
ATOM      0  HB3 PRO D 229     -13.550  16.057  -2.409  1.00  0.00           H   new
ATOM      0  HG2 PRO D 229     -13.647  17.870  -0.701  1.00  0.00           H   new
ATOM      0  HG3 PRO D 229     -13.295  16.443  -0.180  1.00  0.00           H   new
ATOM      0  HD2 PRO D 229     -11.504  18.581  -0.563  1.00  0.00           H   new
ATOM      0  HD3 PRO D 229     -11.439  17.501   0.560  1.00  0.00           H   new
ATOM   3373  N   TYR D 230     -10.415  17.154  -4.043  1.00  0.00           N
ATOM   3374  CA  TYR D 230      -9.781  17.444  -5.300  1.00  0.00           C
ATOM   3375  C   TYR D 230      -8.329  17.091  -5.423  1.00  0.00           C
ATOM   3376  O   TYR D 230      -7.758  17.290  -6.494  1.00  0.00           O
ATOM   3377  CB  TYR D 230     -10.096  18.857  -5.813  1.00  0.00           C
ATOM   3378  CG  TYR D 230     -11.488  18.699  -6.331  1.00  0.00           C
ATOM   3379  CD1 TYR D 230     -12.578  18.743  -5.489  1.00  0.00           C
ATOM   3380  CD2 TYR D 230     -11.693  18.445  -7.666  1.00  0.00           C
ATOM   3381  CE1 TYR D 230     -13.850  18.568  -5.985  1.00  0.00           C
ATOM   3382  CE2 TYR D 230     -12.960  18.272  -8.167  1.00  0.00           C
ATOM   3383  CZ  TYR D 230     -14.042  18.336  -7.325  1.00  0.00           C
ATOM   3384  OH  TYR D 230     -15.344  18.156  -7.840  1.00  0.00           O
ATOM      0  H   TYR D 230     -10.458  17.860  -3.554  1.00  0.00           H   new
ATOM      0  HA  TYR D 230     -10.204  16.811  -5.901  1.00  0.00           H   new
ATOM      0  HB2 TYR D 230     -10.045  19.519  -5.106  1.00  0.00           H   new
ATOM      0  HB3 TYR D 230      -9.480  19.136  -6.508  1.00  0.00           H   new
ATOM      0  HD1 TYR D 230     -12.453  18.892  -4.580  1.00  0.00           H   new
ATOM      0  HD2 TYR D 230     -10.963  18.389  -8.239  1.00  0.00           H   new
ATOM      0  HE1 TYR D 230     -14.581  18.607  -5.411  1.00  0.00           H   new
ATOM      0  HE2 TYR D 230     -13.085  18.112  -9.075  1.00  0.00           H   new
ATOM      0  HH  TYR D 230     -15.302  18.025  -8.669  1.00  0.00           H   new
ATOM   3394  N   ARG D 231      -7.665  16.658  -4.333  1.00  0.00           N
ATOM   3395  CA  ARG D 231      -6.246  16.415  -4.352  1.00  0.00           C
ATOM   3396  C   ARG D 231      -5.876  15.463  -5.458  1.00  0.00           C
ATOM   3397  O   ARG D 231      -4.854  15.655  -6.110  1.00  0.00           O
ATOM   3398  CB  ARG D 231      -5.746  15.762  -3.055  1.00  0.00           C
ATOM   3399  CG  ARG D 231      -4.247  15.458  -3.082  1.00  0.00           C
ATOM   3400  CD  ARG D 231      -3.760  14.638  -1.887  1.00  0.00           C
ATOM   3401  NE  ARG D 231      -4.699  13.498  -1.711  1.00  0.00           N
ATOM   3402  CZ  ARG D 231      -4.216  12.222  -1.682  1.00  0.00           C
ATOM   3403  NH1 ARG D 231      -2.888  11.994  -1.897  1.00  0.00           N
ATOM   3404  NH2 ARG D 231      -5.055  11.175  -1.438  1.00  0.00           N
ATOM      0  H   ARG D 231      -8.040  16.503  -3.575  1.00  0.00           H   new
ATOM      0  HA  ARG D 231      -5.839  17.287  -4.473  1.00  0.00           H   new
ATOM      0  HB2 ARG D 231      -5.939  16.349  -2.307  1.00  0.00           H   new
ATOM      0  HB3 ARG D 231      -6.236  14.939  -2.903  1.00  0.00           H   new
ATOM      0  HG2 ARG D 231      -4.038  14.979  -3.899  1.00  0.00           H   new
ATOM      0  HG3 ARG D 231      -3.757  16.294  -3.111  1.00  0.00           H   new
ATOM      0  HD2 ARG D 231      -2.858  14.316  -2.040  1.00  0.00           H   new
ATOM      0  HD3 ARG D 231      -3.734  15.185  -1.086  1.00  0.00           H   new
ATOM      0  HE  ARG D 231      -5.543  13.642  -1.628  1.00  0.00           H   new
ATOM      0 HH11 ARG D 231      -2.358  12.654  -2.050  1.00  0.00           H   new
ATOM      0 HH12 ARG D 231      -2.581  11.191  -1.879  1.00  0.00           H   new
ATOM      0 HH21 ARG D 231      -5.892  11.318  -1.302  1.00  0.00           H   new
ATOM      0 HH22 ARG D 231      -4.747  10.372  -1.421  1.00  0.00           H   new
ATOM   3418  N   LEU D 232      -6.694  14.437  -5.733  1.00  0.00           N
ATOM   3419  CA  LEU D 232      -6.335  13.477  -6.742  1.00  0.00           C
ATOM   3420  C   LEU D 232      -6.378  14.113  -8.105  1.00  0.00           C
ATOM   3421  O   LEU D 232      -5.780  13.602  -9.052  1.00  0.00           O
ATOM   3422  CB  LEU D 232      -7.282  12.272  -6.696  1.00  0.00           C
ATOM   3423  CG  LEU D 232      -7.173  11.387  -5.447  1.00  0.00           C
ATOM   3424  CD1 LEU D 232      -8.253  10.315  -5.488  1.00  0.00           C
ATOM   3425  CD2 LEU D 232      -5.786  10.764  -5.386  1.00  0.00           C
ATOM      0  H   LEU D 232      -7.448  14.294  -5.344  1.00  0.00           H   new
ATOM      0  HA  LEU D 232      -5.432  13.170  -6.566  1.00  0.00           H   new
ATOM      0  HB2 LEU D 232      -8.194  12.595  -6.764  1.00  0.00           H   new
ATOM      0  HB3 LEU D 232      -7.117  11.722  -7.478  1.00  0.00           H   new
ATOM      0  HG  LEU D 232      -7.304  11.922  -4.649  1.00  0.00           H   new
ATOM      0 HD11 LEU D 232      -8.184   9.756  -4.699  1.00  0.00           H   new
ATOM      0 HD12 LEU D 232      -9.127  10.736  -5.510  1.00  0.00           H   new
ATOM      0 HD13 LEU D 232      -8.138   9.769  -6.282  1.00  0.00           H   new
ATOM      0 HD21 LEU D 232      -5.717  10.205  -4.597  1.00  0.00           H   new
ATOM      0 HD22 LEU D 232      -5.638  10.224  -6.178  1.00  0.00           H   new
ATOM      0 HD23 LEU D 232      -5.117  11.466  -5.344  1.00  0.00           H   new
ATOM   3437  N   TRP D 233      -7.185  15.174  -8.280  1.00  0.00           N
ATOM   3438  CA  TRP D 233      -7.284  15.818  -9.563  1.00  0.00           C
ATOM   3439  C   TRP D 233      -6.179  16.825  -9.774  1.00  0.00           C
ATOM   3440  O   TRP D 233      -5.563  16.876 -10.838  1.00  0.00           O
ATOM   3441  CB  TRP D 233      -8.655  16.497  -9.747  1.00  0.00           C
ATOM   3442  CG  TRP D 233      -8.971  16.998 -11.138  1.00  0.00           C
ATOM   3443  CD1 TRP D 233      -8.979  16.314 -12.319  1.00  0.00           C
ATOM   3444  CD2 TRP D 233      -9.455  18.320 -11.434  1.00  0.00           C
ATOM   3445  NE1 TRP D 233      -9.430  17.127 -13.332  1.00  0.00           N
ATOM   3446  CE2 TRP D 233      -9.732  18.362 -12.801  1.00  0.00           C
ATOM   3447  CE3 TRP D 233      -9.670  19.403 -10.631  1.00  0.00           C
ATOM   3448  CZ2 TRP D 233     -10.233  19.491 -13.387  1.00  0.00           C
ATOM   3449  CZ3 TRP D 233     -10.156  20.545 -11.230  1.00  0.00           C
ATOM   3450  CH2 TRP D 233     -10.432  20.589 -12.581  1.00  0.00           C
ATOM      0  H   TRP D 233      -7.673  15.521  -7.663  1.00  0.00           H   new
ATOM      0  HA  TRP D 233      -7.190  15.121 -10.231  1.00  0.00           H   new
ATOM      0  HB2 TRP D 233      -9.345  15.867  -9.486  1.00  0.00           H   new
ATOM      0  HB3 TRP D 233      -8.709  17.246  -9.134  1.00  0.00           H   new
ATOM      0  HD1 TRP D 233      -8.718  15.428 -12.423  1.00  0.00           H   new
ATOM      0  HE1 TRP D 233      -9.510  16.902 -14.158  1.00  0.00           H   new
ATOM      0  HE3 TRP D 233      -9.496  19.371  -9.718  1.00  0.00           H   new
ATOM      0  HZ2 TRP D 233     -10.432  19.516 -14.295  1.00  0.00           H   new
ATOM      0  HZ3 TRP D 233     -10.301  21.303 -10.712  1.00  0.00           H   new
ATOM      0  HH2 TRP D 233     -10.759  21.376 -12.954  1.00  0.00           H   new
ATOM   3461  N   HIE D 234      -5.914  17.683  -8.767  1.00  0.00           N
ATOM   3462  CA  HIE D 234      -4.883  18.683  -8.879  1.00  0.00           C
ATOM   3463  C   HIE D 234      -3.521  18.060  -8.846  1.00  0.00           C
ATOM   3464  O   HIE D 234      -2.610  18.514  -9.540  1.00  0.00           O
ATOM   3465  CB  HIE D 234      -4.965  19.732  -7.763  1.00  0.00           C
ATOM   3466  CG  HIE D 234      -6.210  20.554  -7.887  1.00  0.00           C
ATOM   3467  ND1 HIE D 234      -6.856  21.156  -6.832  1.00  0.00           N
ATOM   3468  CD2 HIE D 234      -6.923  20.884  -8.998  1.00  0.00           C
ATOM   3469  CE1 HIE D 234      -7.923  21.814  -7.352  1.00  0.00           C
ATOM   3470  NE2 HIE D 234      -8.005  21.678  -8.664  1.00  0.00           N
ATOM      0  H   HIE D 234      -6.333  17.686  -8.016  1.00  0.00           H   new
ATOM      0  HA  HIE D 234      -5.027  19.122  -9.732  1.00  0.00           H   new
ATOM      0  HB2 HIE D 234      -4.949  19.291  -6.899  1.00  0.00           H   new
ATOM      0  HB3 HIE D 234      -4.187  20.310  -7.801  1.00  0.00           H   new
ATOM      0  HD2 HIE D 234      -6.712  20.613  -9.862  1.00  0.00           H   new
ATOM      0  HE1 HIE D 234      -8.527  22.305  -6.843  1.00  0.00           H   new
ATOM      0  HE2 HIE D 234      -8.598  22.009  -9.192  1.00  0.00           H   new
ATOM   3478  N   TYR D 235      -3.334  17.028  -7.998  1.00  0.00           N
ATOM   3479  CA  TYR D 235      -2.068  16.352  -7.932  1.00  0.00           C
ATOM   3480  C   TYR D 235      -2.339  14.899  -8.187  1.00  0.00           C
ATOM   3481  O   TYR D 235      -2.440  14.130  -7.236  1.00  0.00           O
ATOM   3482  CB  TYR D 235      -1.463  16.379  -6.521  1.00  0.00           C
ATOM   3483  CG  TYR D 235      -1.387  17.797  -6.085  1.00  0.00           C
ATOM   3484  CD1 TYR D 235      -2.427  18.346  -5.372  1.00  0.00           C
ATOM   3485  CD2 TYR D 235      -0.302  18.579  -6.399  1.00  0.00           C
ATOM   3486  CE1 TYR D 235      -2.380  19.654  -4.958  1.00  0.00           C
ATOM   3487  CE2 TYR D 235      -0.250  19.889  -5.985  1.00  0.00           C
ATOM   3488  CZ  TYR D 235      -1.288  20.427  -5.265  1.00  0.00           C
ATOM   3489  OH  TYR D 235      -1.236  21.770  -4.839  1.00  0.00           O
ATOM      0  H   TYR D 235      -3.935  16.722  -7.465  1.00  0.00           H   new
ATOM      0  HA  TYR D 235      -1.469  16.783  -8.562  1.00  0.00           H   new
ATOM      0  HB2 TYR D 235      -2.009  15.864  -5.907  1.00  0.00           H   new
ATOM      0  HB3 TYR D 235      -0.581  15.976  -6.522  1.00  0.00           H   new
ATOM      0  HD1 TYR D 235      -3.170  17.825  -5.168  1.00  0.00           H   new
ATOM      0  HD2 TYR D 235       0.400  18.221  -6.893  1.00  0.00           H   new
ATOM      0  HE1 TYR D 235      -3.085  20.015  -4.471  1.00  0.00           H   new
ATOM      0  HE2 TYR D 235       0.490  20.412  -6.193  1.00  0.00           H   new
ATOM      0  HH  TYR D 235      -0.516  22.118  -5.095  1.00  0.00           H   new
ATOM   3499  N   PRO D 236      -2.433  14.467  -9.409  1.00  0.00           N
ATOM   3500  CA  PRO D 236      -2.815  13.114  -9.729  1.00  0.00           C
ATOM   3501  C   PRO D 236      -1.768  12.078  -9.431  1.00  0.00           C
ATOM   3502  O   PRO D 236      -2.117  10.914  -9.248  1.00  0.00           O
ATOM   3503  CB  PRO D 236      -3.084  13.203 -11.234  1.00  0.00           C
ATOM   3504  CG  PRO D 236      -2.265  14.364 -11.684  1.00  0.00           C
ATOM   3505  CD  PRO D 236      -2.357  15.349 -10.549  1.00  0.00           C
ATOM      0  HA  PRO D 236      -3.567  12.820  -9.191  1.00  0.00           H   new
ATOM      0  HB2 PRO D 236      -2.823  12.387 -11.689  1.00  0.00           H   new
ATOM      0  HB3 PRO D 236      -4.026  13.341 -11.418  1.00  0.00           H   new
ATOM      0  HG2 PRO D 236      -1.346  14.104 -11.853  1.00  0.00           H   new
ATOM      0  HG3 PRO D 236      -2.609  14.741 -12.509  1.00  0.00           H   new
ATOM      0  HD2 PRO D 236      -1.583  15.933 -10.508  1.00  0.00           H   new
ATOM      0  HD3 PRO D 236      -3.138  15.919 -10.623  1.00  0.00           H   new
ATOM   3513  N   CYS D 237      -0.482  12.464  -9.406  1.00  0.00           N
ATOM   3514  CA  CYS D 237       0.604  11.565  -9.135  1.00  0.00           C
ATOM   3515  C   CYS D 237       0.691  11.247  -7.677  1.00  0.00           C
ATOM   3516  O   CYS D 237       1.595  10.533  -7.246  1.00  0.00           O
ATOM   3517  CB  CYS D 237       1.960  12.043  -9.675  1.00  0.00           C
ATOM   3518  SG  CYS D 237       1.955  11.975 -11.491  1.00  0.00           S
ATOM      0  H   CYS D 237      -0.231  13.274  -9.551  1.00  0.00           H   new
ATOM      0  HA  CYS D 237       0.397  10.752  -9.623  1.00  0.00           H   new
ATOM      0  HB2 CYS D 237       2.135  12.949  -9.377  1.00  0.00           H   new
ATOM      0  HB3 CYS D 237       2.672  11.486  -9.324  1.00  0.00           H   new
ATOM   3523  N   THR D 238      -0.132  11.938  -6.874  1.00  0.00           N
ATOM   3524  CA  THR D 238      -0.281  11.765  -5.457  1.00  0.00           C
ATOM   3525  C   THR D 238      -1.026  10.517  -5.068  1.00  0.00           C
ATOM   3526  O   THR D 238      -1.068  10.197  -3.882  1.00  0.00           O
ATOM   3527  CB  THR D 238      -0.970  12.903  -4.777  1.00  0.00           C
ATOM   3528  OG1 THR D 238      -0.553  12.957  -3.426  1.00  0.00           O
ATOM   3529  CG2 THR D 238      -2.478  12.645  -4.799  1.00  0.00           C
ATOM      0  H   THR D 238      -0.644  12.557  -7.181  1.00  0.00           H   new
ATOM      0  HA  THR D 238       0.641  11.708  -5.161  1.00  0.00           H   new
ATOM      0  HB  THR D 238      -0.756  13.734  -5.229  1.00  0.00           H   new
ATOM      0  HG1 THR D 238      -0.148  12.248  -3.229  1.00  0.00           H   new
ATOM      0 HG21 THR D 238      -2.938  13.377  -4.360  1.00  0.00           H   new
ATOM      0 HG22 THR D 238      -2.782  12.577  -5.718  1.00  0.00           H   new
ATOM      0 HG23 THR D 238      -2.672  11.817  -4.333  1.00  0.00           H   new
ATOM   3537  N   VAL D 239      -1.693   9.825  -6.014  1.00  0.00           N
ATOM   3538  CA  VAL D 239      -2.585   8.735  -5.692  1.00  0.00           C
ATOM   3539  C   VAL D 239      -1.810   7.719  -4.908  1.00  0.00           C
ATOM   3540  O   VAL D 239      -2.370   6.982  -4.096  1.00  0.00           O
ATOM   3541  CB  VAL D 239      -3.163   8.089  -6.965  1.00  0.00           C
ATOM   3542  CG1 VAL D 239      -2.079   7.333  -7.718  1.00  0.00           C
ATOM   3543  CG2 VAL D 239      -4.312   7.163  -6.600  1.00  0.00           C
ATOM      0  H   VAL D 239      -1.629   9.988  -6.856  1.00  0.00           H   new
ATOM      0  HA  VAL D 239      -3.332   9.072  -5.174  1.00  0.00           H   new
ATOM      0  HB  VAL D 239      -3.501   8.788  -7.547  1.00  0.00           H   new
ATOM      0 HG11 VAL D 239      -2.458   6.933  -8.516  1.00  0.00           H   new
ATOM      0 HG12 VAL D 239      -1.371   7.947  -7.970  1.00  0.00           H   new
ATOM      0 HG13 VAL D 239      -1.715   6.637  -7.149  1.00  0.00           H   new
ATOM      0 HG21 VAL D 239      -4.671   6.760  -7.406  1.00  0.00           H   new
ATOM      0 HG22 VAL D 239      -3.991   6.467  -6.006  1.00  0.00           H   new
ATOM      0 HG23 VAL D 239      -5.008   7.671  -6.155  1.00  0.00           H   new
ATOM   3553  N   ASN D 240      -0.486   7.678  -5.129  1.00  0.00           N
ATOM   3554  CA  ASN D 240       0.425   6.763  -4.501  1.00  0.00           C
ATOM   3555  C   ASN D 240       0.466   6.943  -3.000  1.00  0.00           C
ATOM   3556  O   ASN D 240       0.613   5.971  -2.259  1.00  0.00           O
ATOM   3557  CB  ASN D 240       1.813   6.917  -5.095  1.00  0.00           C
ATOM   3558  CG  ASN D 240       1.911   6.358  -6.487  1.00  0.00           C
ATOM   3559  OD1 ASN D 240       1.077   5.546  -6.904  1.00  0.00           O
ATOM   3560  ND2 ASN D 240       2.915   6.777  -7.215  1.00  0.00           N
ATOM      0  H   ASN D 240      -0.096   8.214  -5.676  1.00  0.00           H   new
ATOM      0  HA  ASN D 240       0.103   5.864  -4.673  1.00  0.00           H   new
ATOM      0  HB2 ASN D 240       2.052   7.857  -5.110  1.00  0.00           H   new
ATOM      0  HB3 ASN D 240       2.457   6.469  -4.524  1.00  0.00           H   new
ATOM      0 HD21 ASN D 240       3.014   6.486  -8.018  1.00  0.00           H   new
ATOM      0 HD22 ASN D 240       3.475   7.343  -6.890  1.00  0.00           H   new
ATOM   3567  N   PHE D 241       0.325   8.188  -2.516  1.00  0.00           N
ATOM   3568  CA  PHE D 241       0.490   8.594  -1.139  1.00  0.00           C
ATOM   3569  C   PHE D 241      -0.475   7.944  -0.193  1.00  0.00           C
ATOM   3570  O   PHE D 241      -1.587   7.564  -0.556  1.00  0.00           O
ATOM   3571  CB  PHE D 241       0.346  10.113  -1.025  1.00  0.00           C
ATOM   3572  CG  PHE D 241       1.408  10.879  -1.760  1.00  0.00           C
ATOM   3573  CD1 PHE D 241       2.012  10.347  -2.889  1.00  0.00           C
ATOM   3574  CD2 PHE D 241       1.807  12.133  -1.323  1.00  0.00           C
ATOM   3575  CE1 PHE D 241       2.990  11.051  -3.566  1.00  0.00           C
ATOM   3576  CE2 PHE D 241       2.783  12.840  -1.998  1.00  0.00           C
ATOM   3577  CZ  PHE D 241       3.375  12.298  -3.121  1.00  0.00           C
ATOM      0  H   PHE D 241       0.117   8.848  -3.027  1.00  0.00           H   new
ATOM      0  HA  PHE D 241       1.379   8.304  -0.881  1.00  0.00           H   new
ATOM      0  HB2 PHE D 241      -0.524  10.374  -1.366  1.00  0.00           H   new
ATOM      0  HB3 PHE D 241       0.369  10.362  -0.088  1.00  0.00           H   new
ATOM      0  HD1 PHE D 241       1.756   9.507  -3.194  1.00  0.00           H   new
ATOM      0  HD2 PHE D 241       1.413  12.503  -0.566  1.00  0.00           H   new
ATOM      0  HE1 PHE D 241       3.388  10.684  -4.322  1.00  0.00           H   new
ATOM      0  HE2 PHE D 241       3.041  13.681  -1.696  1.00  0.00           H   new
ATOM      0  HZ  PHE D 241       4.032  12.773  -3.577  1.00  0.00           H   new
ATOM   3587  N   THR D 242      -0.046   7.805   1.083  1.00  0.00           N
ATOM   3588  CA  THR D 242      -0.882   7.208   2.083  1.00  0.00           C
ATOM   3589  C   THR D 242      -1.300   8.288   3.038  1.00  0.00           C
ATOM   3590  O   THR D 242      -0.547   9.220   3.320  1.00  0.00           O
ATOM   3591  CB  THR D 242      -0.162   6.072   2.834  1.00  0.00           C
ATOM   3592  OG1 THR D 242       1.001   6.592   3.490  1.00  0.00           O
ATOM   3593  CG2 THR D 242       0.254   4.974   1.867  1.00  0.00           C
ATOM      0  H   THR D 242       0.727   8.057   1.364  1.00  0.00           H   new
ATOM      0  HA  THR D 242      -1.656   6.809   1.656  1.00  0.00           H   new
ATOM      0  HB  THR D 242      -0.771   5.699   3.490  1.00  0.00           H   new
ATOM      0  HG1 THR D 242       0.803   6.817   4.275  1.00  0.00           H   new
ATOM      0 HG21 THR D 242       0.705   4.267   2.354  1.00  0.00           H   new
ATOM      0 HG22 THR D 242      -0.533   4.613   1.429  1.00  0.00           H   new
ATOM      0 HG23 THR D 242       0.855   5.341   1.200  1.00  0.00           H   new
ATOM   3601  N   ILE D 243      -2.533   8.177   3.573  1.00  0.00           N
ATOM   3602  CA  ILE D 243      -3.106   9.251   4.336  1.00  0.00           C
ATOM   3603  C   ILE D 243      -2.877   9.044   5.802  1.00  0.00           C
ATOM   3604  O   ILE D 243      -3.232   8.008   6.362  1.00  0.00           O
ATOM   3605  CB  ILE D 243      -4.616   9.379   4.063  1.00  0.00           C
ATOM   3606  CG1 ILE D 243      -4.870   9.640   2.576  1.00  0.00           C
ATOM   3607  CG2 ILE D 243      -5.218  10.488   4.912  1.00  0.00           C
ATOM   3608  CD1 ILE D 243      -6.308   9.439   2.158  1.00  0.00           C
ATOM      0  H   ILE D 243      -3.035   7.483   3.494  1.00  0.00           H   new
ATOM      0  HA  ILE D 243      -2.668  10.071   4.060  1.00  0.00           H   new
ATOM      0  HB  ILE D 243      -5.045   8.543   4.304  1.00  0.00           H   new
ATOM      0 HG12 ILE D 243      -4.605  10.549   2.366  1.00  0.00           H   new
ATOM      0 HG13 ILE D 243      -4.304   9.052   2.052  1.00  0.00           H   new
ATOM      0 HG21 ILE D 243      -6.168  10.556   4.729  1.00  0.00           H   new
ATOM      0 HG22 ILE D 243      -5.084  10.286   5.851  1.00  0.00           H   new
ATOM      0 HG23 ILE D 243      -4.787  11.330   4.698  1.00  0.00           H   new
ATOM      0 HD11 ILE D 243      -6.398   9.620   1.209  1.00  0.00           H   new
ATOM      0 HD12 ILE D 243      -6.573   8.523   2.338  1.00  0.00           H   new
ATOM      0 HD13 ILE D 243      -6.878  10.044   2.658  1.00  0.00           H   new
ATOM   3620  N   PHE D 244      -2.269  10.058   6.456  1.00  0.00           N
ATOM   3621  CA  PHE D 244      -2.085  10.033   7.883  1.00  0.00           C
ATOM   3622  C   PHE D 244      -2.785  11.190   8.523  1.00  0.00           C
ATOM   3623  O   PHE D 244      -2.916  12.270   7.944  1.00  0.00           O
ATOM   3624  CB  PHE D 244      -0.623  10.177   8.343  1.00  0.00           C
ATOM   3625  CG  PHE D 244       0.158   8.971   7.956  1.00  0.00           C
ATOM   3626  CD1 PHE D 244       0.045   7.813   8.691  1.00  0.00           C
ATOM   3627  CD2 PHE D 244       1.017   8.999   6.881  1.00  0.00           C
ATOM   3628  CE1 PHE D 244       0.768   6.694   8.356  1.00  0.00           C
ATOM   3629  CE2 PHE D 244       1.741   7.883   6.541  1.00  0.00           C
ATOM   3630  CZ  PHE D 244       1.616   6.727   7.275  1.00  0.00           C
ATOM      0  H   PHE D 244      -1.962  10.763   6.070  1.00  0.00           H   new
ATOM      0  HA  PHE D 244      -2.432   9.165   8.143  1.00  0.00           H   new
ATOM      0  HB2 PHE D 244      -0.228  10.968   7.944  1.00  0.00           H   new
ATOM      0  HB3 PHE D 244      -0.590  10.297   9.305  1.00  0.00           H   new
ATOM      0  HD1 PHE D 244      -0.528   7.788   9.423  1.00  0.00           H   new
ATOM      0  HD2 PHE D 244       1.108   9.778   6.382  1.00  0.00           H   new
ATOM      0  HE1 PHE D 244       0.684   5.916   8.859  1.00  0.00           H   new
ATOM      0  HE2 PHE D 244       2.318   7.909   5.812  1.00  0.00           H   new
ATOM      0  HZ  PHE D 244       2.103   5.970   7.041  1.00  0.00           H   new
ATOM   3640  N   LYS D 245      -3.260  10.966   9.765  1.00  0.00           N
ATOM   3641  CA  LYS D 245      -3.769  12.018  10.594  1.00  0.00           C
ATOM   3642  C   LYS D 245      -2.577  12.815  10.997  1.00  0.00           C
ATOM   3643  O   LYS D 245      -1.542  12.263  11.373  1.00  0.00           O
ATOM   3644  CB  LYS D 245      -4.381  11.508  11.911  1.00  0.00           C
ATOM   3645  CG  LYS D 245      -5.764  10.870  11.800  1.00  0.00           C
ATOM   3646  CD  LYS D 245      -6.879  11.888  11.568  1.00  0.00           C
ATOM   3647  CE  LYS D 245      -8.281  11.281  11.661  1.00  0.00           C
ATOM   3648  NZ  LYS D 245      -9.299  12.347  11.532  1.00  0.00           N
ATOM      0  H   LYS D 245      -3.286  10.188  10.131  1.00  0.00           H   new
ATOM      0  HA  LYS D 245      -4.453  12.497  10.100  1.00  0.00           H   new
ATOM      0  HB2 LYS D 245      -3.774  10.858  12.299  1.00  0.00           H   new
ATOM      0  HB3 LYS D 245      -4.436  12.252  12.532  1.00  0.00           H   new
ATOM      0  HG2 LYS D 245      -5.761  10.230  11.071  1.00  0.00           H   new
ATOM      0  HG3 LYS D 245      -5.951  10.374  12.612  1.00  0.00           H   new
ATOM      0  HD2 LYS D 245      -6.798  12.601  12.220  1.00  0.00           H   new
ATOM      0  HD3 LYS D 245      -6.765  12.290  10.693  1.00  0.00           H   new
ATOM      0  HE2 LYS D 245      -8.403  10.620  10.962  1.00  0.00           H   new
ATOM      0  HE3 LYS D 245      -8.388  10.821  12.508  1.00  0.00           H   new
ATOM      0  HZ1 LYS D 245     -10.112  11.989  11.587  1.00  0.00           H   new
ATOM      0  HZ2 LYS D 245      -9.192  12.941  12.186  1.00  0.00           H   new
ATOM      0  HZ3 LYS D 245      -9.206  12.753  10.745  1.00  0.00           H   new
ATOM   3662  N   VAL D 246      -2.690  14.148  10.955  1.00  0.00           N
ATOM   3663  CA  VAL D 246      -1.553  14.939  11.298  1.00  0.00           C
ATOM   3664  C   VAL D 246      -2.042  16.126  12.061  1.00  0.00           C
ATOM   3665  O   VAL D 246      -3.194  16.532  11.920  1.00  0.00           O
ATOM   3666  CB  VAL D 246      -0.788  15.392  10.040  1.00  0.00           C
ATOM   3667  CG1 VAL D 246      -1.662  16.294   9.181  1.00  0.00           C
ATOM   3668  CG2 VAL D 246       0.493  16.107  10.442  1.00  0.00           C
ATOM      0  H   VAL D 246      -3.399  14.583  10.736  1.00  0.00           H   new
ATOM      0  HA  VAL D 246      -0.937  14.415  11.834  1.00  0.00           H   new
ATOM      0  HB  VAL D 246      -0.555  14.610   9.515  1.00  0.00           H   new
ATOM      0 HG11 VAL D 246      -1.167  16.570   8.394  1.00  0.00           H   new
ATOM      0 HG12 VAL D 246      -2.457  15.810   8.909  1.00  0.00           H   new
ATOM      0 HG13 VAL D 246      -1.920  17.077   9.692  1.00  0.00           H   new
ATOM      0 HG21 VAL D 246       0.970  16.389   9.646  1.00  0.00           H   new
ATOM      0 HG22 VAL D 246       0.275  16.884  10.980  1.00  0.00           H   new
ATOM      0 HG23 VAL D 246       1.052  15.504  10.956  1.00  0.00           H   new
ATOM   3678  N   ARG D 247      -1.190  16.691  12.940  1.00  0.00           N
ATOM   3679  CA  ARG D 247      -1.686  17.776  13.742  1.00  0.00           C
ATOM   3680  C   ARG D 247      -0.795  18.958  13.518  1.00  0.00           C
ATOM   3681  O   ARG D 247       0.428  18.848  13.565  1.00  0.00           O
ATOM   3682  CB  ARG D 247      -1.706  17.500  15.257  1.00  0.00           C
ATOM   3683  CG  ARG D 247      -2.531  18.529  16.039  1.00  0.00           C
ATOM   3684  CD  ARG D 247      -2.412  18.414  17.559  1.00  0.00           C
ATOM   3685  NE  ARG D 247      -2.550  16.977  17.917  1.00  0.00           N
ATOM   3686  CZ  ARG D 247      -1.436  16.264  18.253  1.00  0.00           C
ATOM   3687  NH1 ARG D 247      -0.216  16.874  18.277  1.00  0.00           N
ATOM   3688  NH2 ARG D 247      -1.538  14.937  18.555  1.00  0.00           N
ATOM      0  H   ARG D 247      -0.371  16.464  13.069  1.00  0.00           H   new
ATOM      0  HA  ARG D 247      -2.605  17.919  13.468  1.00  0.00           H   new
ATOM      0  HB2 ARG D 247      -2.068  16.614  15.415  1.00  0.00           H   new
ATOM      0  HB3 ARG D 247      -0.796  17.499  15.593  1.00  0.00           H   new
ATOM      0  HG2 ARG D 247      -2.255  19.419  15.771  1.00  0.00           H   new
ATOM      0  HG3 ARG D 247      -3.464  18.435  15.791  1.00  0.00           H   new
ATOM      0  HD2 ARG D 247      -1.557  18.759  17.860  1.00  0.00           H   new
ATOM      0  HD3 ARG D 247      -3.100  18.941  17.995  1.00  0.00           H   new
ATOM      0  HE  ARG D 247      -3.323  16.600  17.912  1.00  0.00           H   new
ATOM      0 HH11 ARG D 247      -0.149  17.708  18.080  1.00  0.00           H   new
ATOM      0 HH12 ARG D 247       0.486  16.424  18.489  1.00  0.00           H   new
ATOM      0 HH21 ARG D 247      -2.305  14.549  18.534  1.00  0.00           H   new
ATOM      0 HH22 ARG D 247      -0.835  14.489  18.767  1.00  0.00           H   new
ATOM   3702  N   MET D 248      -1.396  20.134  13.261  1.00  0.00           N
ATOM   3703  CA  MET D 248      -0.647  21.341  13.053  1.00  0.00           C
ATOM   3704  C   MET D 248      -1.019  22.334  14.107  1.00  0.00           C
ATOM   3705  O   MET D 248      -2.165  22.373  14.550  1.00  0.00           O
ATOM   3706  CB  MET D 248      -0.902  21.908  11.657  1.00  0.00           C
ATOM   3707  CG  MET D 248      -0.169  21.180  10.539  1.00  0.00           C
ATOM   3708  SD  MET D 248       1.609  21.483  10.561  1.00  0.00           S
ATOM   3709  CE  MET D 248       2.120  20.608   9.084  1.00  0.00           C
ATOM      0  H   MET D 248      -2.248  20.233  13.207  1.00  0.00           H   new
ATOM      0  HA  MET D 248       0.301  21.144  13.117  1.00  0.00           H   new
ATOM      0  HB2 MET D 248      -1.855  21.879  11.477  1.00  0.00           H   new
ATOM      0  HB3 MET D 248      -0.640  22.842  11.646  1.00  0.00           H   new
ATOM      0  HG2 MET D 248      -0.332  20.227  10.617  1.00  0.00           H   new
ATOM      0  HG3 MET D 248      -0.531  21.460   9.684  1.00  0.00           H   new
ATOM      0  HE1 MET D 248       3.080  20.692   8.974  1.00  0.00           H   new
ATOM      0  HE2 MET D 248       1.885  19.670   9.166  1.00  0.00           H   new
ATOM      0  HE3 MET D 248       1.672  20.987   8.312  1.00  0.00           H   new
ATOM   3719  N   TYR D 249      -0.055  23.170  14.551  1.00  0.00           N
ATOM   3720  CA  TYR D 249      -0.451  24.276  15.376  1.00  0.00           C
ATOM   3721  C   TYR D 249      -0.095  25.543  14.670  1.00  0.00           C
ATOM   3722  O   TYR D 249       1.022  25.704  14.179  1.00  0.00           O
ATOM   3723  CB  TYR D 249       0.168  24.327  16.789  1.00  0.00           C
ATOM   3724  CG  TYR D 249      -0.570  23.381  17.680  1.00  0.00           C
ATOM   3725  CD1 TYR D 249      -1.678  23.829  18.367  1.00  0.00           C
ATOM   3726  CD2 TYR D 249      -0.186  22.068  17.831  1.00  0.00           C
ATOM   3727  CE1 TYR D 249      -2.385  22.995  19.200  1.00  0.00           C
ATOM   3728  CE2 TYR D 249      -0.891  21.228  18.664  1.00  0.00           C
ATOM   3729  CZ  TYR D 249      -1.991  21.688  19.349  1.00  0.00           C
ATOM   3730  OH  TYR D 249      -2.710  20.824  20.202  1.00  0.00           O
ATOM      0  H   TYR D 249       0.786  23.103  14.385  1.00  0.00           H   new
ATOM      0  HA  TYR D 249      -1.404  24.160  15.513  1.00  0.00           H   new
ATOM      0  HB2 TYR D 249       1.107  24.088  16.752  1.00  0.00           H   new
ATOM      0  HB3 TYR D 249       0.119  25.228  17.144  1.00  0.00           H   new
ATOM      0  HD1 TYR D 249      -1.952  24.712  18.265  1.00  0.00           H   new
ATOM      0  HD2 TYR D 249       0.554  21.746  17.368  1.00  0.00           H   new
ATOM      0  HE1 TYR D 249      -3.127  23.315  19.661  1.00  0.00           H   new
ATOM      0  HE2 TYR D 249      -0.621  20.344  18.764  1.00  0.00           H   new
ATOM      0  HH  TYR D 249      -2.356  20.062  20.192  1.00  0.00           H   new
ATOM   3740  N   VAL D 250      -1.076  26.467  14.559  1.00  0.00           N
ATOM   3741  CA  VAL D 250      -0.800  27.718  13.925  1.00  0.00           C
ATOM   3742  C   VAL D 250      -1.143  28.809  14.891  1.00  0.00           C
ATOM   3743  O   VAL D 250      -2.271  29.299  14.933  1.00  0.00           O
ATOM   3744  CB  VAL D 250      -1.618  27.877  12.630  1.00  0.00           C
ATOM   3745  CG1 VAL D 250      -1.311  29.211  11.966  1.00  0.00           C
ATOM   3746  CG2 VAL D 250      -1.321  26.723  11.685  1.00  0.00           C
ATOM      0  H   VAL D 250      -1.881  26.368  14.845  1.00  0.00           H   new
ATOM      0  HA  VAL D 250       0.138  27.760  13.681  1.00  0.00           H   new
ATOM      0  HB  VAL D 250      -2.562  27.862  12.851  1.00  0.00           H   new
ATOM      0 HG11 VAL D 250      -1.833  29.296  11.153  1.00  0.00           H   new
ATOM      0 HG12 VAL D 250      -1.537  29.934  12.572  1.00  0.00           H   new
ATOM      0 HG13 VAL D 250      -0.367  29.255  11.749  1.00  0.00           H   new
ATOM      0 HG21 VAL D 250      -1.839  26.829  10.872  1.00  0.00           H   new
ATOM      0 HG22 VAL D 250      -0.376  26.718  11.467  1.00  0.00           H   new
ATOM      0 HG23 VAL D 250      -1.559  25.885  12.112  1.00  0.00           H   new
ATOM   3756  N   GLY D 251      -0.165  29.215  15.714  1.00  0.00           N
ATOM   3757  CA  GLY D 251      -0.392  30.312  16.605  1.00  0.00           C
ATOM   3758  C   GLY D 251      -1.378  29.947  17.675  1.00  0.00           C
ATOM   3759  O   GLY D 251      -2.042  30.828  18.217  1.00  0.00           O
ATOM      0  H   GLY D 251       0.618  28.863  15.758  1.00  0.00           H   new
ATOM      0  HA2 GLY D 251       0.447  30.580  17.012  1.00  0.00           H   new
ATOM      0  HA3 GLY D 251      -0.721  31.075  16.105  1.00  0.00           H   new
ATOM   3763  N   GLY D 252      -1.512  28.649  18.008  1.00  0.00           N
ATOM   3764  CA  GLY D 252      -2.355  28.266  19.112  1.00  0.00           C
ATOM   3765  C   GLY D 252      -3.493  27.405  18.647  1.00  0.00           C
ATOM   3766  O   GLY D 252      -3.863  26.448  19.325  1.00  0.00           O
ATOM      0  H   GLY D 252      -1.123  27.997  17.604  1.00  0.00           H   new
ATOM      0  HA2 GLY D 252      -1.831  27.786  19.772  1.00  0.00           H   new
ATOM      0  HA3 GLY D 252      -2.703  29.060  19.548  1.00  0.00           H   new
ATOM   3770  N   VAL D 253      -4.074  27.691  17.467  1.00  0.00           N
ATOM   3771  CA  VAL D 253      -5.193  26.896  17.039  1.00  0.00           C
ATOM   3772  C   VAL D 253      -4.654  25.540  16.684  1.00  0.00           C
ATOM   3773  O   VAL D 253      -3.543  25.414  16.170  1.00  0.00           O
ATOM   3774  CB  VAL D 253      -5.902  27.527  15.826  1.00  0.00           C
ATOM   3775  CG1 VAL D 253      -6.467  28.892  16.190  1.00  0.00           C
ATOM   3776  CG2 VAL D 253      -4.932  27.638  14.659  1.00  0.00           C
ATOM      0  H   VAL D 253      -3.834  28.319  16.931  1.00  0.00           H   new
ATOM      0  HA  VAL D 253      -5.853  26.838  17.747  1.00  0.00           H   new
ATOM      0  HB  VAL D 253      -6.641  26.957  15.562  1.00  0.00           H   new
ATOM      0 HG11 VAL D 253      -6.910  29.276  15.417  1.00  0.00           H   new
ATOM      0 HG12 VAL D 253      -7.106  28.795  16.913  1.00  0.00           H   new
ATOM      0 HG13 VAL D 253      -5.746  29.476  16.472  1.00  0.00           H   new
ATOM      0 HG21 VAL D 253      -5.384  28.036  13.899  1.00  0.00           H   new
ATOM      0 HG22 VAL D 253      -4.180  28.195  14.915  1.00  0.00           H   new
ATOM      0 HG23 VAL D 253      -4.612  26.754  14.418  1.00  0.00           H   new
ATOM   3786  N   GLU D 254      -5.475  24.501  16.941  1.00  0.00           N
ATOM   3787  CA  GLU D 254      -5.095  23.111  17.022  1.00  0.00           C
ATOM   3788  C   GLU D 254      -4.955  22.289  15.768  1.00  0.00           C
ATOM   3789  O   GLU D 254      -4.186  21.343  15.798  1.00  0.00           O
ATOM   3790  CB  GLU D 254      -5.979  22.297  17.976  1.00  0.00           C
ATOM   3791  CG  GLU D 254      -5.416  20.895  18.188  1.00  0.00           C
ATOM   3792  CD  GLU D 254      -6.024  20.337  19.458  1.00  0.00           C
ATOM   3793  OE1 GLU D 254      -7.140  20.786  19.830  1.00  0.00           O
ATOM   3794  OE2 GLU D 254      -5.372  19.454  20.077  1.00  0.00           O
ATOM      0  H   GLU D 254      -6.316  24.616  17.078  1.00  0.00           H   new
ATOM      0  HA  GLU D 254      -4.191  23.248  17.345  1.00  0.00           H   new
ATOM      0  HB2 GLU D 254      -6.045  22.754  18.829  1.00  0.00           H   new
ATOM      0  HB3 GLU D 254      -6.878  22.236  17.616  1.00  0.00           H   new
ATOM      0  HG2 GLU D 254      -5.628  20.326  17.432  1.00  0.00           H   new
ATOM      0  HG3 GLU D 254      -4.449  20.924  18.259  1.00  0.00           H   new
ATOM   3801  N   HIE D 255      -5.704  22.530  14.680  1.00  0.00           N
ATOM   3802  CA  HIE D 255      -5.633  21.814  13.418  1.00  0.00           C
ATOM   3803  C   HIE D 255      -5.328  20.335  13.476  1.00  0.00           C
ATOM   3804  O   HIE D 255      -4.176  19.909  13.569  1.00  0.00           O
ATOM   3805  CB  HIE D 255      -4.582  22.479  12.523  1.00  0.00           C
ATOM   3806  CG  HIE D 255      -4.927  23.883  12.132  1.00  0.00           C
ATOM   3807  ND1 HIE D 255      -5.963  24.181  11.272  1.00  0.00           N
ATOM   3808  CD2 HIE D 255      -4.374  25.068  12.481  1.00  0.00           C
ATOM   3809  CE1 HIE D 255      -6.032  25.491  11.110  1.00  0.00           C
ATOM   3810  NE2 HIE D 255      -5.079  26.051  11.832  1.00  0.00           N
ATOM      0  H   HIE D 255      -6.297  23.153  14.669  1.00  0.00           H   new
ATOM      0  HA  HIE D 255      -6.537  21.870  13.070  1.00  0.00           H   new
ATOM      0  HB2 HIE D 255      -3.729  22.481  12.985  1.00  0.00           H   new
ATOM      0  HB3 HIE D 255      -4.469  21.947  11.720  1.00  0.00           H   new
ATOM      0  HD2 HIE D 255      -3.652  25.193  13.053  1.00  0.00           H   new
ATOM      0  HE1 HIE D 255      -6.647  25.942  10.578  1.00  0.00           H   new
ATOM      0  HE2 HIE D 255      -4.925  26.895  11.887  1.00  0.00           H   new
ATOM   3818  N   ARG D 256      -6.390  19.505  13.367  1.00  0.00           N
ATOM   3819  CA  ARG D 256      -6.239  18.097  13.106  1.00  0.00           C
ATOM   3820  C   ARG D 256      -6.803  17.884  11.735  1.00  0.00           C
ATOM   3821  O   ARG D 256      -7.991  18.112  11.501  1.00  0.00           O
ATOM   3822  CB  ARG D 256      -6.979  17.166  14.082  1.00  0.00           C
ATOM   3823  CG  ARG D 256      -6.282  17.057  15.439  1.00  0.00           C
ATOM   3824  CD  ARG D 256      -6.830  15.947  16.338  1.00  0.00           C
ATOM   3825  NE  ARG D 256      -5.889  15.804  17.483  1.00  0.00           N
ATOM   3826  CZ  ARG D 256      -6.054  16.573  18.596  1.00  0.00           C
ATOM   3827  NH1 ARG D 256      -7.080  17.471  18.646  1.00  0.00           N
ATOM   3828  NH2 ARG D 256      -5.199  16.448  19.652  1.00  0.00           N
ATOM      0  H   ARG D 256      -7.207  19.763  13.446  1.00  0.00           H   new
ATOM      0  HA  ARG D 256      -5.300  17.872  13.203  1.00  0.00           H   new
ATOM      0  HB2 ARG D 256      -7.883  17.493  14.212  1.00  0.00           H   new
ATOM      0  HB3 ARG D 256      -7.051  16.283  13.688  1.00  0.00           H   new
ATOM      0  HG2 ARG D 256      -5.335  16.904  15.294  1.00  0.00           H   new
ATOM      0  HG3 ARG D 256      -6.364  17.905  15.903  1.00  0.00           H   new
ATOM      0  HD2 ARG D 256      -7.720  16.169  16.652  1.00  0.00           H   new
ATOM      0  HD3 ARG D 256      -6.902  15.113  15.848  1.00  0.00           H   new
ATOM      0  HE  ARG D 256      -5.243  15.238  17.442  1.00  0.00           H   new
ATOM      0 HH11 ARG D 256      -7.617  17.548  17.978  1.00  0.00           H   new
ATOM      0 HH12 ARG D 256      -7.190  17.960  19.345  1.00  0.00           H   new
ATOM      0 HH21 ARG D 256      -4.552  15.882  19.617  1.00  0.00           H   new
ATOM      0 HH22 ARG D 256      -5.307  16.935  20.352  1.00  0.00           H   new
ATOM   3842  N   LEU D 257      -5.950  17.438  10.788  1.00  0.00           N
ATOM   3843  CA  LEU D 257      -6.375  17.279   9.427  1.00  0.00           C
ATOM   3844  C   LEU D 257      -5.686  16.095   8.822  1.00  0.00           C
ATOM   3845  O   LEU D 257      -4.724  15.566   9.379  1.00  0.00           O
ATOM   3846  CB  LEU D 257      -6.069  18.541   8.612  1.00  0.00           C
ATOM   3847  CG  LEU D 257      -4.582  18.847   8.392  1.00  0.00           C
ATOM   3848  CD1 LEU D 257      -4.441  20.018   7.429  1.00  0.00           C
ATOM   3849  CD2 LEU D 257      -3.923  19.155   9.728  1.00  0.00           C
ATOM      0  H   LEU D 257      -5.129  17.229  10.935  1.00  0.00           H   new
ATOM      0  HA  LEU D 257      -7.334  17.135   9.414  1.00  0.00           H   new
ATOM      0  HB2 LEU D 257      -6.497  18.458   7.745  1.00  0.00           H   new
ATOM      0  HB3 LEU D 257      -6.476  19.300   9.058  1.00  0.00           H   new
ATOM      0  HG  LEU D 257      -4.139  18.076   8.003  1.00  0.00           H   new
ATOM      0 HD11 LEU D 257      -3.501  20.211   7.290  1.00  0.00           H   new
ATOM      0 HD12 LEU D 257      -4.853  19.791   6.581  1.00  0.00           H   new
ATOM      0 HD13 LEU D 257      -4.879  20.799   7.802  1.00  0.00           H   new
ATOM      0 HD21 LEU D 257      -2.983  19.348   9.588  1.00  0.00           H   new
ATOM      0 HD22 LEU D 257      -4.354  19.924  10.132  1.00  0.00           H   new
ATOM      0 HD23 LEU D 257      -4.011  18.389  10.317  1.00  0.00           H   new
ATOM   3861  N   ASN D 258      -6.184  15.650   7.648  1.00  0.00           N
ATOM   3862  CA  ASN D 258      -5.664  14.497   6.968  1.00  0.00           C
ATOM   3863  C   ASN D 258      -4.652  14.953   5.966  1.00  0.00           C
ATOM   3864  O   ASN D 258      -4.885  15.892   5.209  1.00  0.00           O
ATOM   3865  CB  ASN D 258      -6.727  13.742   6.152  1.00  0.00           C
ATOM   3866  CG  ASN D 258      -7.777  13.176   7.095  1.00  0.00           C
ATOM   3867  OD1 ASN D 258      -7.524  12.970   8.281  1.00  0.00           O
ATOM   3868  ND2 ASN D 258      -8.995  12.910   6.551  1.00  0.00           N
ATOM      0  H   ASN D 258      -6.839  16.028   7.239  1.00  0.00           H   new
ATOM      0  HA  ASN D 258      -5.308  13.913   7.656  1.00  0.00           H   new
ATOM      0  HB2 ASN D 258      -7.142  14.340   5.511  1.00  0.00           H   new
ATOM      0  HB3 ASN D 258      -6.313  13.026   5.646  1.00  0.00           H   new
ATOM      0 HD21 ASN D 258      -9.623  12.585   7.041  1.00  0.00           H   new
ATOM      0 HD22 ASN D 258      -9.137  13.067   5.717  1.00  0.00           H   new
ATOM   3875  N   ALA D 259      -3.488  14.273   5.938  1.00  0.00           N
ATOM   3876  CA  ALA D 259      -2.442  14.636   5.029  1.00  0.00           C
ATOM   3877  C   ALA D 259      -1.990  13.385   4.327  1.00  0.00           C
ATOM   3878  O   ALA D 259      -1.966  12.308   4.922  1.00  0.00           O
ATOM   3879  CB  ALA D 259      -1.247  15.277   5.757  1.00  0.00           C
ATOM      0  H   ALA D 259      -3.306  13.603   6.445  1.00  0.00           H   new
ATOM      0  HA  ALA D 259      -2.782  15.292   4.400  1.00  0.00           H   new
ATOM      0  HB1 ALA D 259      -0.561  15.509   5.112  1.00  0.00           H   new
ATOM      0  HB2 ALA D 259      -1.541  16.078   6.218  1.00  0.00           H   new
ATOM      0  HB3 ALA D 259      -0.885  14.648   6.401  1.00  0.00           H   new
ATOM   3885  N   ALA D 260      -1.663  13.490   3.019  1.00  0.00           N
ATOM   3886  CA  ALA D 260      -1.245  12.333   2.269  1.00  0.00           C
ATOM   3887  C   ALA D 260       0.245  12.415   2.183  1.00  0.00           C
ATOM   3888  O   ALA D 260       0.791  13.387   1.663  1.00  0.00           O
ATOM   3889  CB  ALA D 260      -1.797  12.298   0.833  1.00  0.00           C
ATOM      0  H   ALA D 260      -1.683  14.223   2.570  1.00  0.00           H   new
ATOM      0  HA  ALA D 260      -1.576  11.538   2.716  1.00  0.00           H   new
ATOM      0  HB1 ALA D 260      -1.481  11.499   0.384  1.00  0.00           H   new
ATOM      0  HB2 ALA D 260      -2.767  12.291   0.859  1.00  0.00           H   new
ATOM      0  HB3 ALA D 260      -1.492  13.082   0.350  1.00  0.00           H   new
ATOM   3895  N   CYS D 261       0.953  11.371   2.663  1.00  0.00           N
ATOM   3896  CA  CYS D 261       2.381  11.481   2.712  1.00  0.00           C
ATOM   3897  C   CYS D 261       2.997  10.388   1.882  1.00  0.00           C
ATOM   3898  O   CYS D 261       2.400   9.330   1.692  1.00  0.00           O
ATOM   3899  CB  CYS D 261       2.889  11.387   4.151  1.00  0.00           C
ATOM   3900  SG  CYS D 261       2.078  12.528   5.296  1.00  0.00           S
ATOM      0  H   CYS D 261       0.622  10.630   2.948  1.00  0.00           H   new
ATOM      0  HA  CYS D 261       2.636  12.347   2.356  1.00  0.00           H   new
ATOM      0  HB2 CYS D 261       2.763  10.480   4.470  1.00  0.00           H   new
ATOM      0  HB3 CYS D 261       3.843  11.560   4.159  1.00  0.00           H   new
ATOM   3905  N   ASN D 262       4.216  10.633   1.346  1.00  0.00           N
ATOM   3906  CA  ASN D 262       4.883   9.605   0.593  1.00  0.00           C
ATOM   3907  C   ASN D 262       6.102   9.166   1.353  1.00  0.00           C
ATOM   3908  O   ASN D 262       7.183   9.733   1.188  1.00  0.00           O
ATOM   3909  CB  ASN D 262       5.247  10.088  -0.799  1.00  0.00           C
ATOM   3910  CG  ASN D 262       5.849   9.003  -1.648  1.00  0.00           C
ATOM   3911  OD1 ASN D 262       5.920   7.840  -1.233  1.00  0.00           O
ATOM   3912  ND2 ASN D 262       6.284   9.360  -2.830  1.00  0.00           N
ATOM      0  H   ASN D 262       4.645  11.375   1.417  1.00  0.00           H   new
ATOM      0  HA  ASN D 262       4.284   8.850   0.479  1.00  0.00           H   new
ATOM      0  HB2 ASN D 262       4.453  10.433  -1.236  1.00  0.00           H   new
ATOM      0  HB3 ASN D 262       5.874  10.824  -0.728  1.00  0.00           H   new
ATOM      0 HD21 ASN D 262       6.637   8.775  -3.353  1.00  0.00           H   new
ATOM      0 HD22 ASN D 262       6.217  10.179  -3.083  1.00  0.00           H   new
ATOM   3919  N   ILE D 263       5.929   8.179   2.257  1.00  0.00           N
ATOM   3920  CA  ILE D 263       7.005   7.609   3.027  1.00  0.00           C
ATOM   3921  C   ILE D 263       7.793   6.635   2.209  1.00  0.00           C
ATOM   3922  O   ILE D 263       9.022   6.625   2.245  1.00  0.00           O
ATOM   3923  CB  ILE D 263       6.471   6.905   4.288  1.00  0.00           C
ATOM   3924  CG1 ILE D 263       5.871   7.926   5.257  1.00  0.00           C
ATOM   3925  CG2 ILE D 263       7.579   6.112   4.964  1.00  0.00           C
ATOM   3926  CD1 ILE D 263       5.136   7.305   6.422  1.00  0.00           C
ATOM      0  H   ILE D 263       5.162   7.830   2.428  1.00  0.00           H   new
ATOM      0  HA  ILE D 263       7.585   8.338   3.295  1.00  0.00           H   new
ATOM      0  HB  ILE D 263       5.771   6.287   4.023  1.00  0.00           H   new
ATOM      0 HG12 ILE D 263       6.582   8.491   5.598  1.00  0.00           H   new
ATOM      0 HG13 ILE D 263       5.260   8.501   4.770  1.00  0.00           H   new
ATOM      0 HG21 ILE D 263       7.228   5.675   5.756  1.00  0.00           H   new
ATOM      0 HG22 ILE D 263       7.919   5.443   4.350  1.00  0.00           H   new
ATOM      0 HG23 ILE D 263       8.298   6.712   5.218  1.00  0.00           H   new
ATOM      0 HD11 ILE D 263       4.783   8.005   6.993  1.00  0.00           H   new
ATOM      0 HD12 ILE D 263       4.405   6.760   6.090  1.00  0.00           H   new
ATOM      0 HD13 ILE D 263       5.747   6.750   6.932  1.00  0.00           H   new
ATOM   3938  N   GLY D 264       7.088   5.778   1.446  1.00  0.00           N
ATOM   3939  CA  GLY D 264       7.752   4.790   0.647  1.00  0.00           C
ATOM   3940  C   GLY D 264       6.751   3.660   0.455  1.00  0.00           C
ATOM   3941  O   GLY D 264       7.138   2.480   0.666  1.00  0.00           O
ATOM   3942  OXT GLY D 264       5.628   3.905   0.112  1.00  0.00           O
ATOM      0  H   GLY D 264       6.230   5.769   1.392  1.00  0.00           H   new
ATOM      0  HA2 GLY D 264       8.025   5.161  -0.207  1.00  0.00           H   new
ATOM      0  HA3 GLY D 264       8.555   4.471   1.087  1.00  0.00           H   new
CONECT  672 1774
CONECT 1774  672
CONECT 1010 3518
CONECT 3518 1010
CONECT 1117 1519
CONECT 1519 1117
CONECT 1656 2682
CONECT 2682 1656
CONECT 1842 2501
CONECT 2501 1842
CONECT 2734 3142
CONECT 3142 2734
CONECT 2889 2939
CONECT 2939 2889
CONECT 3286 3900
CONECT 3900 3286
END
