# Supplementary material for: Flexibility and intrinsic disorder are conserved features of hepatitis C virus E2 glycoprotein
Source: PLoS Comput Biol. 2020 Feb 28;16(2):e1007710. doi: 10.1371/journal.pcbi.1007710 (PMC7065822; doi:10.1371/journal.pcbi.1007710)
Supplement: S3 File — Final model of J6 E2 ectodomain used in this study. (PDB) [file pcbi.1007710.s012.pdb]

SSBOND *** CYS D   46    CYS D  122                          1555   1555  2.02
SSBOND *** CYS D   69    CYS D  241                          1555   1555  2.04
SSBOND *** CYS D  113    CYS D  183                          1555   1555  2.03
SSBOND *** CYS D  127    CYS D  171                          1555   1555  2.03
SSBOND *** CYS D  188    CYS D  202                          1555   1555  2.04
SSBOND *** CYS D  206    CYS D  218                          1555   1555  2.03
SSBOND *** CYS D  228    CYS D  265                          1555   1555  2.05
SSBOND *** CYS D   76    CYS D  105                          1555   1555
ATOM      1  N   ARG D   1     129.520   2.259  25.387  1.00  0.00           N
ATOM      2  CA  ARG D   1     128.685   2.411  24.172  1.00  0.00           C
ATOM      3  C   ARG D   1     128.811   1.185  23.331  1.00  0.00           C
ATOM      4  O   ARG D   1     129.637   1.125  22.423  1.00  0.00           O
ATOM      5  CB  ARG D   1     129.096   3.623  23.349  1.00  0.00           C
ATOM      6  CG  ARG D   1     128.885   4.963  24.035  1.00  0.00           C
ATOM      7  CD  ARG D   1     129.306   6.095  23.170  1.00  0.00           C
ATOM      8  NE  ARG D   1     129.118   7.379  23.826  1.00  0.00           N
ATOM      9  CZ  ARG D   1     129.398   8.572  23.267  1.00  0.00           C
ATOM     10  NH1 ARG D   1     129.878   8.629  22.045  1.00  0.00           N
ATOM     11  NH2 ARG D   1     129.191   9.686  23.949  1.00  0.00           N
ATOM     12 1H   ARG D   1     129.437   3.079  25.953  1.00  0.00           H
ATOM     13 2H   ARG D   1     129.211   1.463  25.907  1.00  0.00           H
ATOM     14 3H   ARG D   1     130.475   2.133  25.121  1.00  0.00           H
ATOM     15  HA  ARG D   1     127.648   2.549  24.480  1.00  0.00           H
ATOM     16 1HB  ARG D   1     130.151   3.546  23.091  1.00  0.00           H
ATOM     17 2HB  ARG D   1     128.531   3.637  22.416  1.00  0.00           H
ATOM     18 1HG  ARG D   1     127.829   5.088  24.273  1.00  0.00           H
ATOM     19 2HG  ARG D   1     129.471   4.998  24.954  1.00  0.00           H
ATOM     20 1HD  ARG D   1     130.362   5.990  22.923  1.00  0.00           H
ATOM     21 2HD  ARG D   1     128.717   6.091  22.254  1.00  0.00           H
ATOM     22  HE  ARG D   1     128.751   7.375  24.769  1.00  0.00           H
ATOM     23 1HH1 ARG D   1     130.036   7.778  21.524  1.00  0.00           H
ATOM     24 2HH1 ARG D   1     130.088   9.523  21.626  1.00  0.00           H
ATOM     25 1HH2 ARG D   1     128.823   9.642  24.889  1.00  0.00           H
ATOM     26 2HH2 ARG D   1     129.401  10.579  23.530  1.00  0.00           H
ATOM     27  N   THR D   2     127.984   0.163  23.620  1.00  0.00           N
ATOM     28  CA  THR D   2     128.047  -1.044  22.856  1.00  0.00           C
ATOM     29  C   THR D   2     127.036  -0.925  21.769  1.00  0.00           C
ATOM     30  O   THR D   2     126.824  -1.859  20.996  1.00  0.00           O
ATOM     31  CB  THR D   2     127.778  -2.294  23.713  1.00  0.00           C
ATOM     32  OG1 THR D   2     126.465  -2.213  24.283  1.00  0.00           O
ATOM     33  CG2 THR D   2     128.805  -2.406  24.830  1.00  0.00           C
ATOM     34  H   THR D   2     127.316   0.235  24.373  1.00  0.00           H
ATOM     35  HA  THR D   2     129.050  -1.136  22.437  1.00  0.00           H
ATOM     36  HB  THR D   2     127.833  -3.184  23.086  1.00  0.00           H
ATOM     37  HG1 THR D   2     126.176  -3.090  24.544  1.00  0.00           H
ATOM     38 1HG2 THR D   2     128.599  -3.296  25.425  1.00  0.00           H
ATOM     39 2HG2 THR D   2     129.804  -2.480  24.400  1.00  0.00           H
ATOM     40 3HG2 THR D   2     128.748  -1.524  25.466  1.00  0.00           H
ATOM     41  N   HIS D   3     126.359   0.235  21.700  1.00  0.00           N
ATOM     42  CA  HIS D   3     125.396   0.437  20.665  1.00  0.00           C
ATOM     43  C   HIS D   3     126.149   0.529  19.383  1.00  0.00           C
ATOM     44  O   HIS D   3     127.171   1.208  19.299  1.00  0.00           O
ATOM     45  CB  HIS D   3     124.564   1.703  20.897  1.00  0.00           C
ATOM     46  CG  HIS D   3     123.427   1.861  19.935  1.00  0.00           C
ATOM     47  ND1 HIS D   3     123.603   2.313  18.644  1.00  0.00           N
ATOM     48  CD2 HIS D   3     122.101   1.627  20.075  1.00  0.00           C
ATOM     49  CE1 HIS D   3     122.432   2.350  18.031  1.00  0.00           C
ATOM     50  NE2 HIS D   3     121.506   1.939  18.878  1.00  0.00           N
ATOM     51  H   HIS D   3     126.522   0.971  22.372  1.00  0.00           H
ATOM     52  HA  HIS D   3     124.706  -0.406  20.639  1.00  0.00           H
ATOM     53 1HB  HIS D   3     124.156   1.690  21.908  1.00  0.00           H
ATOM     54 2HB  HIS D   3     125.205   2.580  20.813  1.00  0.00           H
ATOM     55  HD1 HIS D   3     124.478   2.505  18.198  1.00  0.00           H
ATOM     56  HD2 HIS D   3     121.497   1.267  20.908  1.00  0.00           H
ATOM     57  HE1 HIS D   3     122.358   2.682  16.996  1.00  0.00           H
ATOM     58  N   THR D   4     125.666  -0.181  18.349  1.00  0.00           N
ATOM     59  CA  THR D   4     126.339  -0.147  17.088  1.00  0.00           C
ATOM     60  C   THR D   4     125.384   0.421  16.097  1.00  0.00           C
ATOM     61  O   THR D   4     124.178   0.471  16.335  1.00  0.00           O
ATOM     62  CB  THR D   4     126.816  -1.542  16.642  1.00  0.00           C
ATOM     63  OG1 THR D   4     125.683  -2.399  16.449  1.00  0.00           O
ATOM     64  CG2 THR D   4     127.736  -2.151  17.689  1.00  0.00           C
ATOM     65  H   THR D   4     124.831  -0.742  18.447  1.00  0.00           H
ATOM     66  HA  THR D   4     127.218   0.491  17.182  1.00  0.00           H
ATOM     67  HB  THR D   4     127.355  -1.457  15.698  1.00  0.00           H
ATOM     68  HG1 THR D   4     125.663  -2.703  15.539  1.00  0.00           H
ATOM     69 1HG2 THR D   4     128.063  -3.136  17.357  1.00  0.00           H
ATOM     70 2HG2 THR D   4     128.604  -1.507  17.829  1.00  0.00           H
ATOM     71 3HG2 THR D   4     127.199  -2.247  18.632  1.00  0.00           H
ATOM     72  N   VAL D   5     125.915   0.895  14.955  1.00  0.00           N
ATOM     73  CA  VAL D   5     125.070   1.476  13.959  1.00  0.00           C
ATOM     74  C   VAL D   5     125.481   0.890  12.651  1.00  0.00           C
ATOM     75  O   VAL D   5     126.669   0.756  12.364  1.00  0.00           O
ATOM     76  CB  VAL D   5     125.204   3.010  13.927  1.00  0.00           C
ATOM     77  CG1 VAL D   5     124.326   3.599  12.833  1.00  0.00           C
ATOM     78  CG2 VAL D   5     124.837   3.591  15.284  1.00  0.00           C
ATOM     79  H   VAL D   5     126.911   0.847  14.791  1.00  0.00           H
ATOM     80  HA  VAL D   5     124.034   1.232  14.199  1.00  0.00           H
ATOM     81  HB  VAL D   5     126.235   3.270  13.686  1.00  0.00           H
ATOM     82 1HG1 VAL D   5     124.433   4.684  12.824  1.00  0.00           H
ATOM     83 2HG1 VAL D   5     124.630   3.197  11.867  1.00  0.00           H
ATOM     84 3HG1 VAL D   5     123.284   3.340  13.024  1.00  0.00           H
ATOM     85 1HG2 VAL D   5     124.935   4.675  15.254  1.00  0.00           H
ATOM     86 2HG2 VAL D   5     123.808   3.325  15.527  1.00  0.00           H
ATOM     87 3HG2 VAL D   5     125.505   3.187  16.045  1.00  0.00           H
ATOM     88  N   GLY D   6     124.491   0.503  11.827  1.00  0.00           N
ATOM     89  CA  GLY D   6     124.810  -0.007  10.530  1.00  0.00           C
ATOM     90  C   GLY D   6     124.820  -1.494  10.632  1.00  0.00           C
ATOM     91  O   GLY D   6     125.331  -2.185   9.752  1.00  0.00           O
ATOM     92  H   GLY D   6     123.524   0.564  12.109  1.00  0.00           H
ATOM     93 1HA  GLY D   6     124.070   0.344   9.810  1.00  0.00           H
ATOM     94 2HA  GLY D   6     125.776   0.383  10.213  1.00  0.00           H
ATOM     95  N   GLY D   7     124.245  -2.022  11.726  1.00  0.00           N
ATOM     96  CA  GLY D   7     124.231  -3.439  11.925  1.00  0.00           C
ATOM     97  C   GLY D   7     125.156  -3.720  13.059  1.00  0.00           C
ATOM     98  O   GLY D   7     125.433  -2.847  13.880  1.00  0.00           O
ATOM     99  H   GLY D   7     123.816  -1.424  12.418  1.00  0.00           H
ATOM    100 1HA  GLY D   7     123.213  -3.767  12.137  1.00  0.00           H
ATOM    101 2HA  GLY D   7     124.545  -3.938  11.009  1.00  0.00           H
ATOM    102  N   SER D   8     125.663  -4.964  13.132  1.00  0.00           N
ATOM    103  CA  SER D   8     126.564  -5.295  14.190  1.00  0.00           C
ATOM    104  C   SER D   8     127.936  -4.967  13.713  1.00  0.00           C
ATOM    105  O   SER D   8     128.207  -4.965  12.513  1.00  0.00           O
ATOM    106  CB  SER D   8     126.460  -6.760  14.566  1.00  0.00           C
ATOM    107  OG  SER D   8     127.421  -7.101  15.527  1.00  0.00           O
ATOM    108  H   SER D   8     125.419  -5.672  12.453  1.00  0.00           H
ATOM    109  HA  SER D   8     126.304  -4.699  15.066  1.00  0.00           H
ATOM    110 1HB  SER D   8     125.463  -6.966  14.955  1.00  0.00           H
ATOM    111 2HB  SER D   8     126.598  -7.374  13.677  1.00  0.00           H
ATOM    112  HG  SER D   8     126.981  -7.694  16.142  1.00  0.00           H
ATOM    113  N   ALA D   9     128.841  -4.652  14.656  1.00  0.00           N
ATOM    114  CA  ALA D   9     130.170  -4.279  14.283  1.00  0.00           C
ATOM    115  C   ALA D   9     130.839  -5.510  13.778  1.00  0.00           C
ATOM    116  O   ALA D   9     131.816  -5.438  13.034  1.00  0.00           O
ATOM    117  CB  ALA D   9     131.015  -3.751  15.454  1.00  0.00           C
ATOM    118  H   ALA D   9     128.594  -4.678  15.636  1.00  0.00           H
ATOM    119  HA  ALA D   9     130.102  -3.479  13.546  1.00  0.00           H
ATOM    120 1HB  ALA D   9     132.010  -3.487  15.095  1.00  0.00           H
ATOM    121 2HB  ALA D   9     130.537  -2.868  15.880  1.00  0.00           H
ATOM    122 3HB  ALA D   9     131.098  -4.522  16.218  1.00  0.00           H
ATOM    123  N   ALA D  10     130.337  -6.686  14.197  1.00  0.00           N
ATOM    124  CA  ALA D  10     130.971  -7.905  13.801  1.00  0.00           C
ATOM    125  C   ALA D  10     130.747  -8.042  12.332  1.00  0.00           C
ATOM    126  O   ALA D  10     131.467  -8.768  11.648  1.00  0.00           O
ATOM    127  CB  ALA D  10     130.381  -9.157  14.470  1.00  0.00           C
ATOM    128  H   ALA D  10     129.519  -6.726  14.788  1.00  0.00           H
ATOM    129  HA  ALA D  10     132.021  -7.849  14.087  1.00  0.00           H
ATOM    130 1HB  ALA D  10     130.912 -10.041  14.120  1.00  0.00           H
ATOM    131 2HB  ALA D  10     130.488  -9.073  15.553  1.00  0.00           H
ATOM    132 3HB  ALA D  10     129.326  -9.242  14.216  1.00  0.00           H
ATOM    133  N   GLN D  11     129.713  -7.354  11.814  1.00  0.00           N
ATOM    134  CA  GLN D  11     129.322  -7.589  10.457  1.00  0.00           C
ATOM    135  C   GLN D  11     130.015  -6.568   9.620  1.00  0.00           C
ATOM    136  O   GLN D  11     129.861  -6.538   8.400  1.00  0.00           O
ATOM    137  CB  GLN D  11     127.804  -7.501  10.282  1.00  0.00           C
ATOM    138  CG  GLN D  11     127.028  -8.566  11.038  1.00  0.00           C
ATOM    139  CD  GLN D  11     125.528  -8.356  10.956  1.00  0.00           C
ATOM    140  OE1 GLN D  11     125.017  -7.283  11.289  1.00  0.00           O
ATOM    141  NE2 GLN D  11     124.812  -9.383  10.511  1.00  0.00           N
ATOM    142  H   GLN D  11     129.205  -6.675  12.362  1.00  0.00           H
ATOM    143  HA  GLN D  11     129.638  -8.593  10.175  1.00  0.00           H
ATOM    144 1HB  GLN D  11     127.454  -6.526  10.620  1.00  0.00           H
ATOM    145 2HB  GLN D  11     127.554  -7.590   9.225  1.00  0.00           H
ATOM    146 1HG  GLN D  11     127.261  -9.542  10.613  1.00  0.00           H
ATOM    147 2HG  GLN D  11     127.320  -8.536  12.088  1.00  0.00           H
ATOM    148 1HE2 GLN D  11     123.817  -9.304  10.434  1.00  0.00           H
ATOM    149 2HE2 GLN D  11     125.266 -10.235  10.251  1.00  0.00           H
ATOM    150  N   THR D  12     130.785  -5.680  10.274  1.00  0.00           N
ATOM    151  CA  THR D  12     131.460  -4.646   9.552  1.00  0.00           C
ATOM    152  C   THR D  12     132.895  -5.037   9.489  1.00  0.00           C
ATOM    153  O   THR D  12     133.325  -5.969  10.165  1.00  0.00           O
ATOM    154  CB  THR D  12     131.300  -3.265  10.215  1.00  0.00           C
ATOM    155  OG1 THR D  12     131.925  -3.276  11.505  1.00  0.00           O
ATOM    156  CG2 THR D  12     129.827  -2.917  10.373  1.00  0.00           C
ATOM    157  H   THR D  12     130.897  -5.733  11.275  1.00  0.00           H
ATOM    158  HA  THR D  12     131.029  -4.585   8.552  1.00  0.00           H
ATOM    159  HB  THR D  12     131.783  -2.507   9.598  1.00  0.00           H
ATOM    160  HG1 THR D  12     132.024  -4.183  11.804  1.00  0.00           H
ATOM    161 1HG2 THR D  12     129.734  -1.938  10.842  1.00  0.00           H
ATOM    162 2HG2 THR D  12     129.351  -2.896   9.392  1.00  0.00           H
ATOM    163 3HG2 THR D  12     129.341  -3.666  10.996  1.00  0.00           H
ATOM    164  N   THR D  13     133.678  -4.342   8.644  1.00  0.00           N
ATOM    165  CA  THR D  13     135.070  -4.657   8.565  1.00  0.00           C
ATOM    166  C   THR D  13     135.767  -3.452   8.036  1.00  0.00           C
ATOM    167  O   THR D  13     135.150  -2.577   7.431  1.00  0.00           O
ATOM    168  CB  THR D  13     135.342  -5.878   7.666  1.00  0.00           C
ATOM    169  OG1 THR D  13     136.725  -6.244   7.759  1.00  0.00           O
ATOM    170  CG2 THR D  13     135.003  -5.559   6.218  1.00  0.00           C
ATOM    171  H   THR D  13     133.308  -3.603   8.063  1.00  0.00           H
ATOM    172  HA  THR D  13     135.428  -4.895   9.567  1.00  0.00           H
ATOM    173  HB  THR D  13     134.734  -6.718   8.000  1.00  0.00           H
ATOM    174  HG1 THR D  13     136.801  -7.201   7.778  1.00  0.00           H
ATOM    175 1HG2 THR D  13     135.201  -6.433   5.597  1.00  0.00           H
ATOM    176 2HG2 THR D  13     133.949  -5.291   6.142  1.00  0.00           H
ATOM    177 3HG2 THR D  13     135.614  -4.726   5.876  1.00  0.00           H
ATOM    178  N   GLY D  14     137.087  -3.368   8.281  1.00  0.00           N
ATOM    179  CA  GLY D  14     137.820  -2.203   7.892  1.00  0.00           C
ATOM    180  C   GLY D  14     137.997  -1.362   9.110  1.00  0.00           C
ATOM    181  O   GLY D  14     138.197  -1.869  10.211  1.00  0.00           O
ATOM    182  H   GLY D  14     137.574  -4.124   8.740  1.00  0.00           H
ATOM    183 1HA  GLY D  14     138.779  -2.502   7.467  1.00  0.00           H
ATOM    184 2HA  GLY D  14     137.275  -1.673   7.113  1.00  0.00           H
ATOM    185  N   ARG D  15     137.920  -0.032   8.926  1.00  0.00           N
ATOM    186  CA  ARG D  15     138.034   0.874  10.027  1.00  0.00           C
ATOM    187  C   ARG D  15     136.713   0.870  10.715  1.00  0.00           C
ATOM    188  O   ARG D  15     135.667   0.886  10.070  1.00  0.00           O
ATOM    189  CB  ARG D  15     138.393   2.281   9.573  1.00  0.00           C
ATOM    190  CG  ARG D  15     138.594   3.285  10.698  1.00  0.00           C
ATOM    191  CD  ARG D  15     139.031   4.607  10.182  1.00  0.00           C
ATOM    192  NE  ARG D  15     139.207   5.576  11.253  1.00  0.00           N
ATOM    193  CZ  ARG D  15     139.565   6.862  11.070  1.00  0.00           C
ATOM    194  NH1 ARG D  15     139.782   7.317   9.856  1.00  0.00           N
ATOM    195  NH2 ARG D  15     139.699   7.665  12.111  1.00  0.00           N
ATOM    196  H   ARG D  15     137.781   0.338   7.997  1.00  0.00           H
ATOM    197  HA  ARG D  15     138.830   0.521  10.685  1.00  0.00           H
ATOM    198 1HB  ARG D  15     139.312   2.252   8.990  1.00  0.00           H
ATOM    199 2HB  ARG D  15     137.606   2.666   8.925  1.00  0.00           H
ATOM    200 1HG  ARG D  15     137.656   3.420  11.237  1.00  0.00           H
ATOM    201 2HG  ARG D  15     139.357   2.915  11.384  1.00  0.00           H
ATOM    202 1HD  ARG D  15     139.982   4.499   9.661  1.00  0.00           H
ATOM    203 2HD  ARG D  15     138.282   4.994   9.492  1.00  0.00           H
ATOM    204  HE  ARG D  15     139.049   5.262  12.201  1.00  0.00           H
ATOM    205 1HH1 ARG D  15     139.680   6.704   9.060  1.00  0.00           H
ATOM    206 2HH1 ARG D  15     140.051   8.281   9.719  1.00  0.00           H
ATOM    207 1HH2 ARG D  15     139.532   7.314  13.044  1.00  0.00           H
ATOM    208 2HH2 ARG D  15     139.968   8.628  11.974  1.00  0.00           H
ATOM    209  N   LEU D  16     136.728   0.825  12.060  1.00  0.00           N
ATOM    210  CA  LEU D  16     135.484   0.803  12.764  1.00  0.00           C
ATOM    211  C   LEU D  16     135.311   2.169  13.332  1.00  0.00           C
ATOM    212  O   LEU D  16     136.150   2.648  14.095  1.00  0.00           O
ATOM    213  CB  LEU D  16     135.479  -0.257  13.873  1.00  0.00           C
ATOM    214  CG  LEU D  16     134.205  -0.321  14.726  1.00  0.00           C
ATOM    215  CD1 LEU D  16     133.026  -0.720  13.850  1.00  0.00           C
ATOM    216  CD2 LEU D  16     134.404  -1.314  15.861  1.00  0.00           C
ATOM    217  H   LEU D  16     137.591   0.807  12.584  1.00  0.00           H
ATOM    218  HA  LEU D  16     134.692   0.557  12.058  1.00  0.00           H
ATOM    219 1HB  LEU D  16     135.622  -1.236  13.418  1.00  0.00           H
ATOM    220 2HB  LEU D  16     136.317  -0.064  14.542  1.00  0.00           H
ATOM    221  HG  LEU D  16     133.995   0.666  15.140  1.00  0.00           H
ATOM    222 1HD1 LEU D  16     132.121  -0.764  14.456  1.00  0.00           H
ATOM    223 2HD1 LEU D  16     132.895   0.018  13.058  1.00  0.00           H
ATOM    224 3HD1 LEU D  16     133.215  -1.697  13.408  1.00  0.00           H
ATOM    225 1HD2 LEU D  16     133.499  -1.359  16.468  1.00  0.00           H
ATOM    226 2HD2 LEU D  16     134.613  -2.301  15.448  1.00  0.00           H
ATOM    227 3HD2 LEU D  16     135.241  -0.995  16.482  1.00  0.00           H
ATOM    228  N   THR D  17     134.214   2.847  12.950  1.00  0.00           N
ATOM    229  CA  THR D  17     133.973   4.156  13.473  1.00  0.00           C
ATOM    230  C   THR D  17     132.499   4.295  13.653  1.00  0.00           C
ATOM    231  O   THR D  17     131.713   3.675  12.942  1.00  0.00           O
ATOM    232  CB  THR D  17     134.512   5.263  12.548  1.00  0.00           C
ATOM    233  OG1 THR D  17     134.353   6.539  13.182  1.00  0.00           O
ATOM    234  CG2 THR D  17     133.765   5.262  11.223  1.00  0.00           C
ATOM    235  H   THR D  17     133.553   2.448  12.299  1.00  0.00           H
ATOM    236  HA  THR D  17     134.484   4.245  14.432  1.00  0.00           H
ATOM    237  HB  THR D  17     135.573   5.095  12.361  1.00  0.00           H
ATOM    238  HG1 THR D  17     133.446   6.836  13.077  1.00  0.00           H
ATOM    239 1HG2 THR D  17     134.160   6.050  10.582  1.00  0.00           H
ATOM    240 2HG2 THR D  17     133.894   4.297  10.734  1.00  0.00           H
ATOM    241 3HG2 THR D  17     132.706   5.438  11.404  1.00  0.00           H
ATOM    242  N   SER D  18     132.092   5.110  14.642  1.00  0.00           N
ATOM    243  CA  SER D  18     130.697   5.319  14.874  1.00  0.00           C
ATOM    244  C   SER D  18     130.223   6.220  13.785  1.00  0.00           C
ATOM    245  O   SER D  18     130.866   7.218  13.470  1.00  0.00           O
ATOM    246  CB  SER D  18     130.444   5.933  16.237  1.00  0.00           C
ATOM    247  OG  SER D  18     129.085   6.222  16.413  1.00  0.00           O
ATOM    248  H   SER D  18     132.764   5.584  15.228  1.00  0.00           H
ATOM    249  HA  SER D  18     130.192   4.352  14.839  1.00  0.00           H
ATOM    250 1HB  SER D  18     130.776   5.244  17.013  1.00  0.00           H
ATOM    251 2HB  SER D  18     131.029   6.846  16.338  1.00  0.00           H
ATOM    252  HG  SER D  18     128.776   6.567  15.572  1.00  0.00           H
ATOM    253  N   LEU D  19     129.084   5.869  13.163  1.00  0.00           N
ATOM    254  CA  LEU D  19     128.547   6.732  12.156  1.00  0.00           C
ATOM    255  C   LEU D  19     127.979   7.917  12.861  1.00  0.00           C
ATOM    256  O   LEU D  19     127.372   7.789  13.924  1.00  0.00           O
ATOM    257  CB  LEU D  19     127.467   6.025  11.327  1.00  0.00           C
ATOM    258  CG  LEU D  19     127.945   4.831  10.492  1.00  0.00           C
ATOM    259  CD1 LEU D  19     126.750   4.167   9.822  1.00  0.00           C
ATOM    260  CD2 LEU D  19     128.956   5.306   9.459  1.00  0.00           C
ATOM    261  H   LEU D  19     128.598   5.013  13.386  1.00  0.00           H
ATOM    262  HA  LEU D  19     129.353   7.025  11.485  1.00  0.00           H
ATOM    263 1HB  LEU D  19     126.690   5.668  12.001  1.00  0.00           H
ATOM    264 2HB  LEU D  19     127.022   6.750  10.645  1.00  0.00           H
ATOM    265  HG  LEU D  19     128.413   4.094  11.145  1.00  0.00           H
ATOM    266 1HD1 LEU D  19     127.090   3.319   9.228  1.00  0.00           H
ATOM    267 2HD1 LEU D  19     126.052   3.820  10.584  1.00  0.00           H
ATOM    268 3HD1 LEU D  19     126.251   4.886   9.174  1.00  0.00           H
ATOM    269 1HD2 LEU D  19     129.297   4.457   8.865  1.00  0.00           H
ATOM    270 2HD2 LEU D  19     128.489   6.042   8.804  1.00  0.00           H
ATOM    271 3HD2 LEU D  19     129.808   5.760   9.965  1.00  0.00           H
ATOM    272  N   PHE D  20     128.186   9.116  12.287  1.00  0.00           N
ATOM    273  CA  PHE D  20     127.661  10.296  12.899  1.00  0.00           C
ATOM    274  C   PHE D  20     127.399  11.265  11.795  1.00  0.00           C
ATOM    275  O   PHE D  20     127.957  11.141  10.706  1.00  0.00           O
ATOM    276  CB  PHE D  20     128.635  10.886  13.921  1.00  0.00           C
ATOM    277  CG  PHE D  20     129.917  11.385  13.318  1.00  0.00           C
ATOM    278  CD1 PHE D  20     130.055  12.714  12.946  1.00  0.00           C
ATOM    279  CD2 PHE D  20     130.988  10.527  13.120  1.00  0.00           C
ATOM    280  CE1 PHE D  20     131.234  13.174  12.391  1.00  0.00           C
ATOM    281  CE2 PHE D  20     132.168  10.984  12.567  1.00  0.00           C
ATOM    282  CZ  PHE D  20     132.291  12.309  12.202  1.00  0.00           C
ATOM    283  H   PHE D  20     128.707   9.199  11.426  1.00  0.00           H
ATOM    284  HA  PHE D  20     126.740  10.035  13.422  1.00  0.00           H
ATOM    285 1HB  PHE D  20     128.158  11.716  14.440  1.00  0.00           H
ATOM    286 2HB  PHE D  20     128.881  10.132  14.667  1.00  0.00           H
ATOM    287  HD1 PHE D  20     129.219  13.398  13.097  1.00  0.00           H
ATOM    288  HD2 PHE D  20     130.891   9.479  13.408  1.00  0.00           H
ATOM    289  HE1 PHE D  20     131.328  14.221  12.103  1.00  0.00           H
ATOM    290  HE2 PHE D  20     133.003  10.299  12.418  1.00  0.00           H
ATOM    291  HZ  PHE D  20     133.220  12.671  11.763  1.00  0.00           H
ATOM    292  N   ASP D  21     126.516  12.249  12.041  1.00  0.00           N
ATOM    293  CA  ASP D  21     126.223  13.203  11.015  1.00  0.00           C
ATOM    294  C   ASP D  21     127.353  14.174  11.011  1.00  0.00           C
ATOM    295  O   ASP D  21     127.679  14.766  12.039  1.00  0.00           O
ATOM    296  CB  ASP D  21     124.892  13.918  11.260  1.00  0.00           C
ATOM    297  CG  ASP D  21     124.474  14.806  10.096  1.00  0.00           C
ATOM    298  OD1 ASP D  21     125.267  14.998   9.206  1.00  0.00           O
ATOM    299  OD2 ASP D  21     123.365  15.284  10.110  1.00  0.00           O
ATOM    300  H   ASP D  21     126.054  12.331  12.935  1.00  0.00           H
ATOM    301  HA  ASP D  21     126.151  12.676  10.063  1.00  0.00           H
ATOM    302 1HB  ASP D  21     124.109  13.179  11.435  1.00  0.00           H
ATOM    303 2HB  ASP D  21     124.969  14.532  12.158  1.00  0.00           H
ATOM    304  N   MET D  22     127.993  14.353   9.843  1.00  0.00           N
ATOM    305  CA  MET D  22     129.149  15.194   9.792  1.00  0.00           C
ATOM    306  C   MET D  22     128.684  16.608   9.710  1.00  0.00           C
ATOM    307  O   MET D  22     129.478  17.545   9.791  1.00  0.00           O
ATOM    308  CB  MET D  22     130.040  14.835   8.604  1.00  0.00           C
ATOM    309  CG  MET D  22     130.686  13.460   8.694  1.00  0.00           C
ATOM    310  SD  MET D  22     131.670  13.058   7.237  1.00  0.00           S
ATOM    311  CE  MET D  22     133.056  14.171   7.447  1.00  0.00           C
ATOM    312  H   MET D  22     127.674  13.905   8.995  1.00  0.00           H
ATOM    313  HA  MET D  22     129.723  15.049  10.707  1.00  0.00           H
ATOM    314 1HB  MET D  22     129.454  14.870   7.687  1.00  0.00           H
ATOM    315 2HB  MET D  22     130.837  15.574   8.512  1.00  0.00           H
ATOM    316 1HG  MET D  22     131.333  13.419   9.570  1.00  0.00           H
ATOM    317 2HG  MET D  22     129.912  12.701   8.807  1.00  0.00           H
ATOM    318 1HE  MET D  22     133.756  14.041   6.621  1.00  0.00           H
ATOM    319 2HE  MET D  22     132.697  15.201   7.461  1.00  0.00           H
ATOM    320 3HE  MET D  22     133.561  13.951   8.388  1.00  0.00           H
ATOM    321  N   GLY D  23     127.363  16.791   9.521  1.00  0.00           N
ATOM    322  CA  GLY D  23     126.803  18.104   9.427  1.00  0.00           C
ATOM    323  C   GLY D  23     126.641  18.648  10.806  1.00  0.00           C
ATOM    324  O   GLY D  23     126.942  18.001  11.808  1.00  0.00           O
ATOM    325  H   GLY D  23     126.755  15.988   9.444  1.00  0.00           H
ATOM    326 1HA  GLY D  23     127.458  18.737   8.829  1.00  0.00           H
ATOM    327 2HA  GLY D  23     125.845  18.054   8.910  1.00  0.00           H
ATOM    328  N   PRO D  24     126.140  19.849  10.842  1.00  0.00           N
ATOM    329  CA  PRO D  24     125.979  20.583  12.063  1.00  0.00           C
ATOM    330  C   PRO D  24     124.803  20.022  12.790  1.00  0.00           C
ATOM    331  O   PRO D  24     124.711  20.211  14.004  1.00  0.00           O
ATOM    332  CB  PRO D  24     125.739  22.022  11.598  1.00  0.00           C
ATOM    333  CG  PRO D  24     125.152  21.873  10.235  1.00  0.00           C
ATOM    334  CD  PRO D  24     125.842  20.664   9.661  1.00  0.00           C
ATOM    335  HA  PRO D  24     126.907  20.515  12.650  1.00  0.00           H
ATOM    336 1HB  PRO D  24     125.065  22.537  12.298  1.00  0.00           H
ATOM    337 2HB  PRO D  24     126.687  22.580  11.595  1.00  0.00           H
ATOM    338 1HG  PRO D  24     124.062  21.746  10.303  1.00  0.00           H
ATOM    339 2HG  PRO D  24     125.330  22.783   9.644  1.00  0.00           H
ATOM    340 1HD  PRO D  24     125.158  20.141   8.978  1.00  0.00           H
ATOM    341 2HD  PRO D  24     126.754  20.979   9.131  1.00  0.00           H
ATOM    342  N   ARG D  25     123.884  19.349  12.075  1.00  0.00           N
ATOM    343  CA  ARG D  25     122.740  18.801  12.737  1.00  0.00           C
ATOM    344  C   ARG D  25     123.141  17.454  13.229  1.00  0.00           C
ATOM    345  O   ARG D  25     123.944  16.770  12.596  1.00  0.00           O
ATOM    346  CB  ARG D  25     121.542  18.693  11.806  1.00  0.00           C
ATOM    347  CG  ARG D  25     121.000  20.022  11.303  1.00  0.00           C
ATOM    348  CD  ARG D  25     119.847  19.833  10.386  1.00  0.00           C
ATOM    349  NE  ARG D  25     120.238  19.171   9.152  1.00  0.00           N
ATOM    350  CZ  ARG D  25     119.378  18.752   8.203  1.00  0.00           C
ATOM    351  NH1 ARG D  25     118.086  18.933   8.361  1.00  0.00           N
ATOM    352  NH2 ARG D  25     119.834  18.160   7.113  1.00  0.00           N
ATOM    353  H   ARG D  25     123.984  19.221  11.078  1.00  0.00           H
ATOM    354  HA  ARG D  25     122.467  19.462  13.560  1.00  0.00           H
ATOM    355 1HB  ARG D  25     121.811  18.096  10.935  1.00  0.00           H
ATOM    356 2HB  ARG D  25     120.729  18.178  12.318  1.00  0.00           H
ATOM    357 1HG  ARG D  25     120.670  20.624  12.150  1.00  0.00           H
ATOM    358 2HG  ARG D  25     121.784  20.554  10.763  1.00  0.00           H
ATOM    359 1HD  ARG D  25     119.089  19.222  10.876  1.00  0.00           H
ATOM    360 2HD  ARG D  25     119.421  20.803  10.133  1.00  0.00           H
ATOM    361  HE  ARG D  25     121.225  19.015   8.995  1.00  0.00           H
ATOM    362 1HH1 ARG D  25     117.737  19.386   9.194  1.00  0.00           H
ATOM    363 2HH1 ARG D  25     117.441  18.618   7.650  1.00  0.00           H
ATOM    364 1HH2 ARG D  25     120.828  18.021   6.992  1.00  0.00           H
ATOM    365 2HH2 ARG D  25     119.190  17.846   6.403  1.00  0.00           H
ATOM    366  N   GLN D  26     122.605  17.036  14.393  1.00  0.00           N
ATOM    367  CA  GLN D  26     122.950  15.720  14.824  1.00  0.00           C
ATOM    368  C   GLN D  26     121.769  14.804  14.693  1.00  0.00           C
ATOM    369  O   GLN D  26     120.620  15.243  14.721  1.00  0.00           O
ATOM    370  CB  GLN D  26     123.450  15.740  16.271  1.00  0.00           C
ATOM    371  CG  GLN D  26     124.690  16.591  16.489  1.00  0.00           C
ATOM    372  CD  GLN D  26     125.898  16.057  15.744  1.00  0.00           C
ATOM    373  OE1 GLN D  26     126.254  14.882  15.872  1.00  0.00           O
ATOM    374  NE2 GLN D  26     126.536  16.917  14.959  1.00  0.00           N
ATOM    375  H   GLN D  26     121.986  17.595  14.963  1.00  0.00           H
ATOM    376  HA  GLN D  26     123.750  15.346  14.185  1.00  0.00           H
ATOM    377 1HB  GLN D  26     122.663  16.118  16.923  1.00  0.00           H
ATOM    378 2HB  GLN D  26     123.680  14.723  16.590  1.00  0.00           H
ATOM    379 1HG  GLN D  26     124.490  17.602  16.136  1.00  0.00           H
ATOM    380 2HG  GLN D  26     124.924  16.606  17.554  1.00  0.00           H
ATOM    381 1HE2 GLN D  26     127.340  16.622  14.441  1.00  0.00           H
ATOM    382 2HE2 GLN D  26     126.213  17.861  14.884  1.00  0.00           H
ATOM    383  N   LYS D  27     122.043  13.493  14.517  1.00  0.00           N
ATOM    384  CA  LYS D  27     121.014  12.496  14.431  1.00  0.00           C
ATOM    385  C   LYS D  27     120.496  12.470  15.862  1.00  0.00           C
ATOM    386  O   LYS D  27     121.251  12.211  16.791  1.00  0.00           O
ATOM    387  CB  LYS D  27     121.539  11.137  13.967  1.00  0.00           C
ATOM    388  CG  LYS D  27     122.165  11.145  12.578  1.00  0.00           C
ATOM    389  CD  LYS D  27     121.123  11.419  11.504  1.00  0.00           C
ATOM    390  CE  LYS D  27     121.729  11.340  10.111  1.00  0.00           C
ATOM    391  NZ  LYS D  27     120.730  11.644   9.051  1.00  0.00           N
ATOM    392  H   LYS D  27     123.010  13.210  14.446  1.00  0.00           H
ATOM    393  HA  LYS D  27     120.272  12.826  13.704  1.00  0.00           H
ATOM    394 1HB  LYS D  27     122.290  10.777  14.670  1.00  0.00           H
ATOM    395 2HB  LYS D  27     120.723  10.414  13.961  1.00  0.00           H
ATOM    396 1HG  LYS D  27     122.935  11.917  12.531  1.00  0.00           H
ATOM    397 2HG  LYS D  27     122.631  10.180  12.383  1.00  0.00           H
ATOM    398 1HD  LYS D  27     120.318  10.687  11.583  1.00  0.00           H
ATOM    399 2HD  LYS D  27     120.702  12.413  11.650  1.00  0.00           H
ATOM    400 1HE  LYS D  27     122.552  12.048  10.032  1.00  0.00           H
ATOM    401 2HE  LYS D  27     122.124  10.338   9.942  1.00  0.00           H
ATOM    402 1HZ  LYS D  27     121.171  11.581   8.144  1.00  0.00           H
ATOM    403 2HZ  LYS D  27     119.970  10.981   9.103  1.00  0.00           H
ATOM    404 3HZ  LYS D  27     120.371  12.579   9.185  1.00  0.00           H
ATOM    405  N   ILE D  28     119.220  12.781  16.172  1.00  0.00           N
ATOM    406  CA  ILE D  28     118.989  12.694  17.596  1.00  0.00           C
ATOM    407  C   ILE D  28     118.164  11.508  17.995  1.00  0.00           C
ATOM    408  O   ILE D  28     116.983  11.418  17.663  1.00  0.00           O
ATOM    409  CB  ILE D  28     118.300  13.972  18.108  1.00  0.00           C
ATOM    410  CG1 ILE D  28     119.173  15.198  17.828  1.00  0.00           C
ATOM    411  CG2 ILE D  28     118.002  13.856  19.595  1.00  0.00           C
ATOM    412  CD1 ILE D  28     118.484  16.514  18.107  1.00  0.00           C
ATOM    413  H   ILE D  28     118.456  13.051  15.566  1.00  0.00           H
ATOM    414  HA  ILE D  28     119.951  12.591  18.096  1.00  0.00           H
ATOM    415  HB  ILE D  28     117.364  14.121  17.570  1.00  0.00           H
ATOM    416 1HG1 ILE D  28     120.075  15.149  18.436  1.00  0.00           H
ATOM    417 2HG1 ILE D  28     119.484  15.192  16.783  1.00  0.00           H
ATOM    418 1HG2 ILE D  28     117.515  14.767  19.941  1.00  0.00           H
ATOM    419 2HG2 ILE D  28     117.343  13.005  19.768  1.00  0.00           H
ATOM    420 3HG2 ILE D  28     118.933  13.711  20.143  1.00  0.00           H
ATOM    421 1HD1 ILE D  28     119.165  17.336  17.884  1.00  0.00           H
ATOM    422 2HD1 ILE D  28     117.595  16.600  17.481  1.00  0.00           H
ATOM    423 3HD1 ILE D  28     118.195  16.558  19.156  1.00  0.00           H
ATOM    424  N   GLN D  29     118.790  10.556  18.733  1.00  0.00           N
ATOM    425  CA  GLN D  29     118.093   9.403  19.239  1.00  0.00           C
ATOM    426  C   GLN D  29     118.021   9.524  20.737  1.00  0.00           C
ATOM    427  O   GLN D  29     117.845   8.530  21.441  1.00  0.00           O
ATOM    428  CB  GLN D  29     118.793   8.103  18.832  1.00  0.00           C
ATOM    429  CG  GLN D  29     118.825   7.856  17.333  1.00  0.00           C
ATOM    430  CD  GLN D  29     119.549   6.573  16.973  1.00  0.00           C
ATOM    431  OE1 GLN D  29     119.494   5.585  17.710  1.00  0.00           O
ATOM    432  NE2 GLN D  29     120.235   6.580  15.836  1.00  0.00           N
ATOM    433  H   GLN D  29     119.776  10.660  18.930  1.00  0.00           H
ATOM    434  HA  GLN D  29     117.088   9.394  18.817  1.00  0.00           H
ATOM    435 1HB  GLN D  29     119.822   8.116  19.192  1.00  0.00           H
ATOM    436 2HB  GLN D  29     118.292   7.257  19.302  1.00  0.00           H
ATOM    437 1HG  GLN D  29     117.801   7.786  16.965  1.00  0.00           H
ATOM    438 2HG  GLN D  29     119.340   8.687  16.849  1.00  0.00           H
ATOM    439 1HE2 GLN D  29     120.733   5.762  15.546  1.00  0.00           H
ATOM    440 2HE2 GLN D  29     120.253   7.404  15.268  1.00  0.00           H
ATOM    441  N   LEU D  30     118.193  10.749  21.275  1.00  0.00           N
ATOM    442  CA  LEU D  30     118.229  10.960  22.697  1.00  0.00           C
ATOM    443  C   LEU D  30     116.820  10.892  23.202  1.00  0.00           C
ATOM    444  O   LEU D  30     115.895  11.336  22.526  1.00  0.00           O
ATOM    445  CB  LEU D  30     118.859  12.315  23.043  1.00  0.00           C
ATOM    446  CG  LEU D  30     120.353  12.455  22.725  1.00  0.00           C
ATOM    447  CD1 LEU D  30     120.783  13.901  22.928  1.00  0.00           C
ATOM    448  CD2 LEU D  30     121.152  11.517  23.617  1.00  0.00           C
ATOM    449  H   LEU D  30     118.299  11.540  20.655  1.00  0.00           H
ATOM    450  HA  LEU D  30     118.837  10.176  23.148  1.00  0.00           H
ATOM    451 1HB  LEU D  30     118.330  13.094  22.496  1.00  0.00           H
ATOM    452 2HB  LEU D  30     118.728  12.497  24.110  1.00  0.00           H
ATOM    453  HG  LEU D  30     120.528  12.199  21.680  1.00  0.00           H
ATOM    454 1HD1 LEU D  30     121.845  14.001  22.702  1.00  0.00           H
ATOM    455 2HD1 LEU D  30     120.209  14.548  22.264  1.00  0.00           H
ATOM    456 3HD1 LEU D  30     120.604  14.192  23.963  1.00  0.00           H
ATOM    457 1HD2 LEU D  30     122.214  11.615  23.391  1.00  0.00           H
ATOM    458 2HD2 LEU D  30     120.978  11.773  24.663  1.00  0.00           H
ATOM    459 3HD2 LEU D  30     120.837  10.488  23.439  1.00  0.00           H
ATOM    460  N   VAL D  31     116.611  10.308  24.399  1.00  0.00           N
ATOM    461  CA  VAL D  31     115.269  10.246  24.909  1.00  0.00           C
ATOM    462  C   VAL D  31     115.123  11.392  25.854  1.00  0.00           C
ATOM    463  O   VAL D  31     115.930  11.560  26.768  1.00  0.00           O
ATOM    464  CB  VAL D  31     114.996   8.915  25.632  1.00  0.00           C
ATOM    465  CG1 VAL D  31     113.553   8.856  26.113  1.00  0.00           C
ATOM    466  CG2 VAL D  31     115.303   7.749  24.705  1.00  0.00           C
ATOM    467  H   VAL D  31     117.364   9.917  24.947  1.00  0.00           H
ATOM    468  HA  VAL D  31     114.576  10.324  24.070  1.00  0.00           H
ATOM    469  HB  VAL D  31     115.631   8.854  26.516  1.00  0.00           H
ATOM    470 1HG1 VAL D  31     113.377   7.908  26.622  1.00  0.00           H
ATOM    471 2HG1 VAL D  31     113.366   9.678  26.803  1.00  0.00           H
ATOM    472 3HG1 VAL D  31     112.882   8.938  25.258  1.00  0.00           H
ATOM    473 1HG2 VAL D  31     115.108   6.810  25.223  1.00  0.00           H
ATOM    474 2HG2 VAL D  31     114.672   7.813  23.819  1.00  0.00           H
ATOM    475 3HG2 VAL D  31     116.351   7.788  24.407  1.00  0.00           H
ATOM    476  N   ASN D  32     114.093  12.235  25.649  1.00  0.00           N
ATOM    477  CA  ASN D  32     113.929  13.344  26.541  1.00  0.00           C
ATOM    478  C   ASN D  32     112.998  12.929  27.633  1.00  0.00           C
ATOM    479  O   ASN D  32     111.780  12.937  27.459  1.00  0.00           O
ATOM    480  CB  ASN D  32     113.413  14.572  25.813  1.00  0.00           C
ATOM    481  CG  ASN D  32     113.270  15.763  26.719  1.00  0.00           C
ATOM    482  OD1 ASN D  32     112.989  15.619  27.915  1.00  0.00           O
ATOM    483  ND2 ASN D  32     113.458  16.937  26.174  1.00  0.00           N
ATOM    484  H   ASN D  32     113.437  12.111  24.892  1.00  0.00           H
ATOM    485  HA  ASN D  32     114.900  13.588  26.973  1.00  0.00           H
ATOM    486 1HB  ASN D  32     114.095  14.827  25.001  1.00  0.00           H
ATOM    487 2HB  ASN D  32     112.443  14.350  25.368  1.00  0.00           H
ATOM    488 1HD2 ASN D  32     113.376  17.766  26.729  1.00  0.00           H
ATOM    489 2HD2 ASN D  32     113.684  17.007  25.203  1.00  0.00           H
ATOM    490  N   THR D  33     113.561  12.523  28.790  1.00  0.00           N
ATOM    491  CA  THR D  33     112.737  12.186  29.911  1.00  0.00           C
ATOM    492  C   THR D  33     112.892  13.273  30.926  1.00  0.00           C
ATOM    493  O   THR D  33     113.951  13.443  31.528  1.00  0.00           O
ATOM    494  CB  THR D  33     113.114  10.821  30.518  1.00  0.00           C
ATOM    495  OG1 THR D  33     112.947   9.794  29.533  1.00  0.00           O
ATOM    496  CG2 THR D  33     112.236  10.512  31.721  1.00  0.00           C
ATOM    497  H   THR D  33     114.565  12.454  28.877  1.00  0.00           H
ATOM    498  HA  THR D  33     111.702  12.126  29.575  1.00  0.00           H
ATOM    499  HB  THR D  33     114.158  10.839  30.832  1.00  0.00           H
ATOM    500  HG1 THR D  33     112.150   9.965  29.025  1.00  0.00           H
ATOM    501 1HG2 THR D  33     112.517   9.545  32.138  1.00  0.00           H
ATOM    502 2HG2 THR D  33     112.370  11.286  32.478  1.00  0.00           H
ATOM    503 3HG2 THR D  33     111.192  10.484  31.412  1.00  0.00           H
ATOM    504  N   ASN D  34     111.810  14.043  31.133  1.00  0.00           N
ATOM    505  CA  ASN D  34     111.773  15.077  32.125  1.00  0.00           C
ATOM    506  C   ASN D  34     112.878  16.063  31.910  1.00  0.00           C
ATOM    507  O   ASN D  34     113.421  16.606  32.871  1.00  0.00           O
ATOM    508  CB  ASN D  34     111.849  14.484  33.520  1.00  0.00           C
ATOM    509  CG  ASN D  34     110.665  13.615  33.843  1.00  0.00           C
ATOM    510  OD1 ASN D  34     109.553  13.853  33.358  1.00  0.00           O
ATOM    511  ND2 ASN D  34     110.882  12.611  34.655  1.00  0.00           N
ATOM    512  H   ASN D  34     110.994  13.880  30.561  1.00  0.00           H
ATOM    513  HA  ASN D  34     110.830  15.616  32.028  1.00  0.00           H
ATOM    514 1HB  ASN D  34     112.758  13.889  33.615  1.00  0.00           H
ATOM    515 2HB  ASN D  34     111.905  15.288  34.254  1.00  0.00           H
ATOM    516 1HD2 ASN D  34     110.131  11.999  34.905  1.00  0.00           H
ATOM    517 2HD2 ASN D  34     111.797  12.456  35.024  1.00  0.00           H
ATOM    518  N   GLY D  35     113.234  16.338  30.641  1.00  0.00           N
ATOM    519  CA  GLY D  35     114.227  17.341  30.378  1.00  0.00           C
ATOM    520  C   GLY D  35     115.611  16.776  30.460  1.00  0.00           C
ATOM    521  O   GLY D  35     116.582  17.532  30.441  1.00  0.00           O
ATOM    522  H   GLY D  35     112.813  15.848  29.865  1.00  0.00           H
ATOM    523 1HA  GLY D  35     114.064  17.764  29.387  1.00  0.00           H
ATOM    524 2HA  GLY D  35     114.122  18.154  31.096  1.00  0.00           H
ATOM    525  N   SER D  36     115.763  15.442  30.551  1.00  0.00           N
ATOM    526  CA  SER D  36     117.096  14.909  30.609  1.00  0.00           C
ATOM    527  C   SER D  36     117.272  14.031  29.420  1.00  0.00           C
ATOM    528  O   SER D  36     116.339  13.348  29.002  1.00  0.00           O
ATOM    529  CB  SER D  36     117.324  14.128  31.889  1.00  0.00           C
ATOM    530  OG  SER D  36     118.601  13.552  31.905  1.00  0.00           O
ATOM    531  H   SER D  36     114.978  14.807  30.578  1.00  0.00           H
ATOM    532  HA  SER D  36     117.802  15.740  30.586  1.00  0.00           H
ATOM    533 1HB  SER D  36     117.211  14.792  32.745  1.00  0.00           H
ATOM    534 2HB  SER D  36     116.569  13.348  31.978  1.00  0.00           H
ATOM    535  HG  SER D  36     118.463  12.605  31.974  1.00  0.00           H
ATOM    536  N   TRP D  37     118.482  14.033  28.827  1.00  0.00           N
ATOM    537  CA  TRP D  37     118.641  13.263  27.631  1.00  0.00           C
ATOM    538  C   TRP D  37     119.551  12.116  27.897  1.00  0.00           C
ATOM    539  O   TRP D  37     120.646  12.273  28.437  1.00  0.00           O
ATOM    540  CB  TRP D  37     119.202  14.122  26.496  1.00  0.00           C
ATOM    541  CG  TRP D  37     118.263  15.197  26.040  1.00  0.00           C
ATOM    542  CD1 TRP D  37     117.436  15.152  24.958  1.00  0.00           C
ATOM    543  CD2 TRP D  37     118.048  16.491  26.654  1.00  0.00           C
ATOM    544  NE1 TRP D  37     116.725  16.322  24.856  1.00  0.00           N
ATOM    545  CE2 TRP D  37     117.087  17.153  25.886  1.00  0.00           C
ATOM    546  CE3 TRP D  37     118.587  17.130  27.778  1.00  0.00           C
ATOM    547  CZ2 TRP D  37     116.648  18.429  26.201  1.00  0.00           C
ATOM    548  CZ3 TRP D  37     118.146  18.410  28.094  1.00  0.00           C
ATOM    549  CH2 TRP D  37     117.200  19.041  27.326  1.00  0.00           C
ATOM    550  H   TRP D  37     119.271  14.551  29.187  1.00  0.00           H
ATOM    551  HA  TRP D  37     117.663  12.889  27.329  1.00  0.00           H
ATOM    552 1HB  TRP D  37     120.130  14.593  26.821  1.00  0.00           H
ATOM    553 2HB  TRP D  37     119.437  13.488  25.642  1.00  0.00           H
ATOM    554  HD1 TRP D  37     117.351  14.309  24.274  1.00  0.00           H
ATOM    555  HE1 TRP D  37     116.048  16.539  24.139  1.00  0.00           H
ATOM    556  HE3 TRP D  37     119.336  16.632  28.393  1.00  0.00           H
ATOM    557  HZ2 TRP D  37     115.898  18.948  25.603  1.00  0.00           H
ATOM    558  HZ3 TRP D  37     118.571  18.900  28.970  1.00  0.00           H
ATOM    559  HH2 TRP D  37     116.876  20.045  27.603  1.00  0.00           H
ATOM    560  N   HIS D  38     119.075  10.912  27.534  1.00  0.00           N
ATOM    561  CA  HIS D  38     119.760   9.699  27.801  1.00  0.00           C
ATOM    562  C   HIS D  38     119.767   9.016  26.473  1.00  0.00           C
ATOM    563  O   HIS D  38     118.890   9.247  25.642  1.00  0.00           O
ATOM    564  CB  HIS D  38     119.071   8.852  28.875  1.00  0.00           C
ATOM    565  CG  HIS D  38     118.946   9.543  30.198  1.00  0.00           C
ATOM    566  ND1 HIS D  38     119.902   9.436  31.186  1.00  0.00           N
ATOM    567  CD2 HIS D  38     117.978  10.348  30.695  1.00  0.00           C
ATOM    568  CE1 HIS D  38     119.527  10.148  32.235  1.00  0.00           C
ATOM    569  NE2 HIS D  38     118.364  10.710  31.962  1.00  0.00           N
ATOM    570  H   HIS D  38     118.189  10.879  27.048  1.00  0.00           H
ATOM    571  HA  HIS D  38     120.763   9.921  28.165  1.00  0.00           H
ATOM    572 1HB  HIS D  38     118.071   8.578  28.537  1.00  0.00           H
ATOM    573 2HB  HIS D  38     119.631   7.929  29.025  1.00  0.00           H
ATOM    574  HD1 HIS D  38     120.784   8.970  31.108  1.00  0.00           H
ATOM    575  HD2 HIS D  38     117.037  10.715  30.285  1.00  0.00           H
ATOM    576  HE1 HIS D  38     120.152  10.194  33.126  1.00  0.00           H
ATOM    577  N   ILE D  39     120.808   8.217  26.200  1.00  0.00           N
ATOM    578  CA  ILE D  39     120.876   7.535  24.942  1.00  0.00           C
ATOM    579  C   ILE D  39     120.751   6.080  25.230  1.00  0.00           C
ATOM    580  O   ILE D  39     120.239   5.305  24.425  1.00  0.00           O
ATOM    581  CB  ILE D  39     122.190   7.826  24.194  1.00  0.00           C
ATOM    582  CG1 ILE D  39     122.088   7.365  22.738  1.00  0.00           C
ATOM    583  CG2 ILE D  39     123.359   7.147  24.890  1.00  0.00           C
ATOM    584  CD1 ILE D  39     121.060   8.122  21.928  1.00  0.00           C
ATOM    585  H   ILE D  39     121.551   8.088  26.871  1.00  0.00           H
ATOM    586  HA  ILE D  39     120.053   7.880  24.317  1.00  0.00           H
ATOM    587  HB  ILE D  39     122.366   8.901  24.173  1.00  0.00           H
ATOM    588 1HG1 ILE D  39     123.056   7.479  22.252  1.00  0.00           H
ATOM    589 2HG1 ILE D  39     121.831   6.306  22.708  1.00  0.00           H
ATOM    590 1HG2 ILE D  39     124.280   7.362  24.348  1.00  0.00           H
ATOM    591 2HG2 ILE D  39     123.443   7.522  25.909  1.00  0.00           H
ATOM    592 3HG2 ILE D  39     123.194   6.070  24.912  1.00  0.00           H
ATOM    593 1HD1 ILE D  39     121.046   7.738  20.908  1.00  0.00           H
ATOM    594 2HD1 ILE D  39     120.075   7.992  22.378  1.00  0.00           H
ATOM    595 3HD1 ILE D  39     121.315   9.180  21.914  1.00  0.00           H
ATOM    596  N   ASN D  40     121.202   5.693  26.434  1.00  0.00           N
ATOM    597  CA  ASN D  40     121.383   4.321  26.808  1.00  0.00           C
ATOM    598  C   ASN D  40     120.059   3.642  27.028  1.00  0.00           C
ATOM    599  O   ASN D  40     119.984   2.416  26.993  1.00  0.00           O
ATOM    600  CB  ASN D  40     122.252   4.218  28.048  1.00  0.00           C
ATOM    601  CG  ASN D  40     123.653   4.711  27.814  1.00  0.00           C
ATOM    602  OD1 ASN D  40     124.108   4.805  26.668  1.00  0.00           O
ATOM    603  ND2 ASN D  40     124.346   5.027  28.878  1.00  0.00           N
ATOM    604  H   ASN D  40     121.420   6.419  27.101  1.00  0.00           H
ATOM    605  HA  ASN D  40     121.881   3.801  25.989  1.00  0.00           H
ATOM    606 1HB  ASN D  40     121.805   4.800  28.856  1.00  0.00           H
ATOM    607 2HB  ASN D  40     122.295   3.180  28.377  1.00  0.00           H
ATOM    608 1HD2 ASN D  40     125.285   5.360  28.783  1.00  0.00           H
ATOM    609 2HD2 ASN D  40     123.938   4.935  29.786  1.00  0.00           H
ATOM    610  N   ARG D  41     118.988   4.420  27.271  1.00  0.00           N
ATOM    611  CA  ARG D  41     117.663   3.937  27.572  1.00  0.00           C
ATOM    612  C   ARG D  41     116.927   3.401  26.367  1.00  0.00           C
ATOM    613  O   ARG D  41     115.822   2.887  26.524  1.00  0.00           O
ATOM    614  CB  ARG D  41     116.836   5.051  28.197  1.00  0.00           C
ATOM    615  CG  ARG D  41     117.264   5.457  29.598  1.00  0.00           C
ATOM    616  CD  ARG D  41     116.383   6.514  30.157  1.00  0.00           C
ATOM    617  NE  ARG D  41     116.777   6.892  31.505  1.00  0.00           N
ATOM    618  CZ  ARG D  41     116.186   7.860  32.232  1.00  0.00           C
ATOM    619  NH1 ARG D  41     115.178   8.538  31.728  1.00  0.00           N
ATOM    620  NH2 ARG D  41     116.619   8.128  33.451  1.00  0.00           N
ATOM    621  H   ARG D  41     119.152   5.415  27.233  1.00  0.00           H
ATOM    622  HA  ARG D  41     117.748   3.117  28.286  1.00  0.00           H
ATOM    623 1HB  ARG D  41     116.887   5.938  27.567  1.00  0.00           H
ATOM    624 2HB  ARG D  41     115.791   4.744  28.247  1.00  0.00           H
ATOM    625 1HG  ARG D  41     117.219   4.590  30.257  1.00  0.00           H
ATOM    626 2HG  ARG D  41     118.285   5.840  29.570  1.00  0.00           H
ATOM    627 1HD  ARG D  41     116.435   7.401  29.526  1.00  0.00           H
ATOM    628 2HD  ARG D  41     115.357   6.152  30.190  1.00  0.00           H
ATOM    629  HE  ARG D  41     117.549   6.392  31.926  1.00  0.00           H
ATOM    630 1HH1 ARG D  41     114.847   8.332  30.796  1.00  0.00           H
ATOM    631 2HH1 ARG D  41     114.735   9.263  32.273  1.00  0.00           H
ATOM    632 1HH2 ARG D  41     117.393   7.607  33.839  1.00  0.00           H
ATOM    633 2HH2 ARG D  41     116.176   8.853  33.996  1.00  0.00           H
ATOM    634  N   THR D  42     117.410   3.606  25.125  1.00  0.00           N
ATOM    635  CA  THR D  42     116.803   2.880  24.037  1.00  0.00           C
ATOM    636  C   THR D  42     117.370   1.504  23.941  1.00  0.00           C
ATOM    637  O   THR D  42     118.547   1.283  24.221  1.00  0.00           O
ATOM    638  CB  THR D  42     116.995   3.611  22.695  1.00  0.00           C
ATOM    639  OG1 THR D  42     118.395   3.742  22.416  1.00  0.00           O
ATOM    640  CG2 THR D  42     116.359   4.992  22.744  1.00  0.00           C
ATOM    641  H   THR D  42     118.171   4.240  24.928  1.00  0.00           H
ATOM    642  HA  THR D  42     115.733   2.799  24.230  1.00  0.00           H
ATOM    643  HB  THR D  42     116.532   3.032  21.896  1.00  0.00           H
ATOM    644  HG1 THR D  42     118.814   4.247  23.117  1.00  0.00           H
ATOM    645 1HG2 THR D  42     116.505   5.493  21.787  1.00  0.00           H
ATOM    646 2HG2 THR D  42     115.293   4.894  22.945  1.00  0.00           H
ATOM    647 3HG2 THR D  42     116.825   5.578  23.535  1.00  0.00           H
ATOM    648  N   ALA D  43     116.546   0.508  23.545  1.00  0.00           N
ATOM    649  CA  ALA D  43     117.233  -0.740  23.496  1.00  0.00           C
ATOM    650  C   ALA D  43     118.107  -0.699  22.300  1.00  0.00           C
ATOM    651  O   ALA D  43     118.213   0.361  21.689  1.00  0.00           O
ATOM    652  CB  ALA D  43     116.448  -2.035  23.836  1.00  0.00           C
ATOM    653  H   ALA D  43     115.568   0.541  23.296  1.00  0.00           H
ATOM    654  HA  ALA D  43     118.046  -0.708  24.222  1.00  0.00           H
ATOM    655 1HB  ALA D  43     117.113  -2.895  23.752  1.00  0.00           H
ATOM    656 2HB  ALA D  43     116.064  -1.971  24.853  1.00  0.00           H
ATOM    657 3HB  ALA D  43     115.619  -2.150  23.140  1.00  0.00           H
ATOM    658  N   LEU D  44     118.925  -1.756  22.120  1.00  0.00           N
ATOM    659  CA  LEU D  44     119.846  -2.134  21.079  1.00  0.00           C
ATOM    660  C   LEU D  44     119.617  -3.332  20.223  1.00  0.00           C
ATOM    661  O   LEU D  44     120.371  -3.483  19.271  1.00  0.00           O
ATOM    662  CB  LEU D  44     121.224  -2.311  21.729  1.00  0.00           C
ATOM    663  CG  LEU D  44     122.327  -2.854  20.811  1.00  0.00           C
ATOM    664  CD1 LEU D  44     122.528  -1.903  19.639  1.00  0.00           C
ATOM    665  CD2 LEU D  44     123.613  -3.020  21.607  1.00  0.00           C
ATOM    666  H   LEU D  44     118.811  -2.361  22.920  1.00  0.00           H
ATOM    667  HA  LEU D  44     119.881  -1.334  20.341  1.00  0.00           H
ATOM    668 1HB  LEU D  44     121.555  -1.346  22.109  1.00  0.00           H
ATOM    669 2HB  LEU D  44     121.126  -2.996  22.570  1.00  0.00           H
ATOM    670  HG  LEU D  44     122.022  -3.820  20.408  1.00  0.00           H
ATOM    671 1HD1 LEU D  44     123.311  -2.289  18.987  1.00  0.00           H
ATOM    672 2HD1 LEU D  44     121.598  -1.818  19.076  1.00  0.00           H
ATOM    673 3HD1 LEU D  44     122.818  -0.921  20.013  1.00  0.00           H
ATOM    674 1HD2 LEU D  44     124.397  -3.407  20.955  1.00  0.00           H
ATOM    675 2HD2 LEU D  44     123.920  -2.054  22.009  1.00  0.00           H
ATOM    676 3HD2 LEU D  44     123.446  -3.719  22.427  1.00  0.00           H
ATOM    677  N   ASN D  45     118.718  -4.277  20.515  1.00  0.00           N
ATOM    678  CA  ASN D  45     118.828  -5.419  19.654  1.00  0.00           C
ATOM    679  C   ASN D  45     118.024  -5.414  18.391  1.00  0.00           C
ATOM    680  O   ASN D  45     116.796  -5.384  18.386  1.00  0.00           O
ATOM    681  CB  ASN D  45     118.486  -6.665  20.451  1.00  0.00           C
ATOM    682  CG  ASN D  45     119.482  -6.944  21.542  1.00  0.00           C
ATOM    683  OD1 ASN D  45     120.670  -6.625  21.412  1.00  0.00           O
ATOM    684  ND2 ASN D  45     119.022  -7.534  22.616  1.00  0.00           N
ATOM    685  H   ASN D  45     118.010  -4.271  21.235  1.00  0.00           H
ATOM    686  HA  ASN D  45     119.857  -5.485  19.297  1.00  0.00           H
ATOM    687 1HB  ASN D  45     117.498  -6.551  20.897  1.00  0.00           H
ATOM    688 2HB  ASN D  45     118.447  -7.525  19.782  1.00  0.00           H
ATOM    689 1HD2 ASN D  45     119.639  -7.744  23.374  1.00  0.00           H
ATOM    690 2HD2 ASN D  45     118.054  -7.774  22.678  1.00  0.00           H
ATOM    691  N   CYS D  46     118.760  -5.500  17.258  1.00  0.00           N
ATOM    692  CA  CYS D  46     118.200  -5.781  15.966  1.00  0.00           C
ATOM    693  C   CYS D  46     119.061  -6.797  15.284  1.00  0.00           C
ATOM    694  O   CYS D  46     120.233  -6.953  15.620  1.00  0.00           O
ATOM    695  CB  CYS D  46     118.111  -4.517  15.110  1.00  0.00           C
ATOM    696  SG  CYS D  46     117.344  -3.110  15.949  1.00  0.00           S
ATOM    697  H   CYS D  46     119.757  -5.356  17.341  1.00  0.00           H
ATOM    698  HA  CYS D  46     117.192  -6.171  16.104  1.00  0.00           H
ATOM    699 1HB  CYS D  46     119.111  -4.219  14.796  1.00  0.00           H
ATOM    700 2HB  CYS D  46     117.534  -4.728  14.210  1.00  0.00           H
ATOM    701  N   ASN D  47     118.494  -7.521  14.292  1.00  0.00           N
ATOM    702  CA  ASN D  47     119.243  -8.581  13.677  1.00  0.00           C
ATOM    703  C   ASN D  47     118.635  -8.894  12.336  1.00  0.00           C
ATOM    704  O   ASN D  47     117.421  -8.807  12.158  1.00  0.00           O
ATOM    705  CB  ASN D  47     119.282  -9.812  14.564  1.00  0.00           C
ATOM    706  CG  ASN D  47     117.921 -10.415  14.775  1.00  0.00           C
ATOM    707  OD1 ASN D  47     117.312 -10.946  13.840  1.00  0.00           O
ATOM    708  ND2 ASN D  47     117.432 -10.344  15.987  1.00  0.00           N
ATOM    709  H   ASN D  47     117.554  -7.335  13.973  1.00  0.00           H
ATOM    710  HA  ASN D  47     120.267  -8.237  13.522  1.00  0.00           H
ATOM    711 1HB  ASN D  47     119.934 -10.563  14.117  1.00  0.00           H
ATOM    712 2HB  ASN D  47     119.704  -9.548  15.534  1.00  0.00           H
ATOM    713 1HD2 ASN D  47     116.530 -10.728  16.186  1.00  0.00           H
ATOM    714 2HD2 ASN D  47     117.960  -9.905  16.714  1.00  0.00           H
ATOM    715  N   ASP D  48     119.499  -9.314  11.382  1.00  0.00           N
ATOM    716  CA  ASP D  48     119.223  -9.815  10.054  1.00  0.00           C
ATOM    717  C   ASP D  48     118.733  -8.789   9.074  1.00  0.00           C
ATOM    718  O   ASP D  48     117.530  -8.651   8.853  1.00  0.00           O
ATOM    719  CB  ASP D  48     118.191 -10.942  10.136  1.00  0.00           C
ATOM    720  CG  ASP D  48     118.116 -11.771   8.861  1.00  0.00           C
ATOM    721  OD1 ASP D  48     119.041 -11.719   8.086  1.00  0.00           O
ATOM    722  OD2 ASP D  48     117.134 -12.450   8.676  1.00  0.00           O
ATOM    723  H   ASP D  48     120.458  -9.246  11.693  1.00  0.00           H
ATOM    724  HA  ASP D  48     120.149 -10.209   9.634  1.00  0.00           H
ATOM    725 1HB  ASP D  48     118.438 -11.602  10.968  1.00  0.00           H
ATOM    726 2HB  ASP D  48     117.205 -10.519  10.336  1.00  0.00           H
ATOM    727  N   SER D  49     119.670  -8.002   8.508  1.00  0.00           N
ATOM    728  CA  SER D  49     119.422  -7.070   7.440  1.00  0.00           C
ATOM    729  C   SER D  49     119.918  -7.607   6.127  1.00  0.00           C
ATOM    730  O   SER D  49     119.877  -6.904   5.117  1.00  0.00           O
ATOM    731  CB  SER D  49     120.091  -5.742   7.739  1.00  0.00           C
ATOM    732  OG  SER D  49     121.483  -5.885   7.805  1.00  0.00           O
ATOM    733  H   SER D  49     120.606  -8.090   8.877  1.00  0.00           H
ATOM    734  HA  SER D  49     118.345  -6.912   7.362  1.00  0.00           H
ATOM    735 1HB  SER D  49     119.832  -5.022   6.963  1.00  0.00           H
ATOM    736 2HB  SER D  49     119.717  -5.352   8.685  1.00  0.00           H
ATOM    737  HG  SER D  49     121.804  -5.124   8.294  1.00  0.00           H
ATOM    738  N   LEU D  50     120.388  -8.867   6.086  1.00  0.00           N
ATOM    739  CA  LEU D  50     120.993  -9.371   4.886  1.00  0.00           C
ATOM    740  C   LEU D  50     120.008  -9.359   3.760  1.00  0.00           C
ATOM    741  O   LEU D  50     120.400  -9.402   2.595  1.00  0.00           O
ATOM    742  CB  LEU D  50     121.516 -10.796   5.106  1.00  0.00           C
ATOM    743  CG  LEU D  50     122.698 -10.929   6.074  1.00  0.00           C
ATOM    744  CD1 LEU D  50     123.004 -12.403   6.303  1.00  0.00           C
ATOM    745  CD2 LEU D  50     123.907 -10.202   5.502  1.00  0.00           C
ATOM    746  H   LEU D  50     120.323  -9.470   6.894  1.00  0.00           H
ATOM    747  HA  LEU D  50     121.833  -8.728   4.626  1.00  0.00           H
ATOM    748 1HB  LEU D  50     120.702 -11.409   5.491  1.00  0.00           H
ATOM    749 2HB  LEU D  50     121.826 -11.205   4.145  1.00  0.00           H
ATOM    750  HG  LEU D  50     122.433 -10.490   7.036  1.00  0.00           H
ATOM    751 1HD1 LEU D  50     123.845 -12.497   6.991  1.00  0.00           H
ATOM    752 2HD1 LEU D  50     122.130 -12.894   6.731  1.00  0.00           H
ATOM    753 3HD1 LEU D  50     123.258 -12.874   5.354  1.00  0.00           H
ATOM    754 1HD2 LEU D  50     124.747 -10.296   6.190  1.00  0.00           H
ATOM    755 2HD2 LEU D  50     124.174 -10.642   4.541  1.00  0.00           H
ATOM    756 3HD2 LEU D  50     123.666  -9.148   5.365  1.00  0.00           H
ATOM    757  N   HIS D  51     118.700  -9.309   4.060  1.00  0.00           N
ATOM    758  CA  HIS D  51     117.777  -9.379   2.968  1.00  0.00           C
ATOM    759  C   HIS D  51     117.481  -8.033   2.355  1.00  0.00           C
ATOM    760  O   HIS D  51     117.545  -7.879   1.134  1.00  0.00           O
ATOM    761  CB  HIS D  51     116.468 -10.026   3.431  1.00  0.00           C
ATOM    762  CG  HIS D  51     115.495 -10.278   2.321  1.00  0.00           C
ATOM    763  ND1 HIS D  51     115.727 -11.203   1.325  1.00  0.00           N
ATOM    764  CD2 HIS D  51     114.290  -9.725   2.049  1.00  0.00           C
ATOM    765  CE1 HIS D  51     114.704 -11.209   0.488  1.00  0.00           C
ATOM    766  NE2 HIS D  51     113.820 -10.321   0.905  1.00  0.00           N
ATOM    767  H   HIS D  51     118.343  -9.225   5.001  1.00  0.00           H
ATOM    768  HA  HIS D  51     118.201  -9.991   2.172  1.00  0.00           H
ATOM    769 1HB  HIS D  51     116.685 -10.978   3.917  1.00  0.00           H
ATOM    770 2HB  HIS D  51     115.986  -9.385   4.168  1.00  0.00           H
ATOM    771  HD1 HIS D  51     116.499 -11.837   1.275  1.00  0.00           H
ATOM    772  HD2 HIS D  51     113.697  -8.958   2.548  1.00  0.00           H
ATOM    773  HE1 HIS D  51     114.695 -11.877  -0.373  1.00  0.00           H
ATOM    774  N   THR D  52     117.135  -7.032   3.196  1.00  0.00           N
ATOM    775  CA  THR D  52     116.747  -5.711   2.759  1.00  0.00           C
ATOM    776  C   THR D  52     117.776  -4.619   2.933  1.00  0.00           C
ATOM    777  O   THR D  52     117.835  -3.693   2.126  1.00  0.00           O
ATOM    778  CB  THR D  52     115.459  -5.284   3.487  1.00  0.00           C
ATOM    779  OG1 THR D  52     115.635  -5.434   4.902  1.00  0.00           O
ATOM    780  CG2 THR D  52     114.282  -6.134   3.033  1.00  0.00           C
ATOM    781  H   THR D  52     117.155  -7.238   4.184  1.00  0.00           H
ATOM    782  HA  THR D  52     116.556  -5.744   1.686  1.00  0.00           H
ATOM    783  HB  THR D  52     115.249  -4.237   3.271  1.00  0.00           H
ATOM    784  HG1 THR D  52     114.991  -6.062   5.239  1.00  0.00           H
ATOM    785 1HG2 THR D  52     113.381  -5.817   3.558  1.00  0.00           H
ATOM    786 2HG2 THR D  52     114.139  -6.012   1.959  1.00  0.00           H
ATOM    787 3HG2 THR D  52     114.483  -7.181   3.256  1.00  0.00           H
ATOM    788  N   GLY D  53     118.607  -4.673   3.996  1.00  0.00           N
ATOM    789  CA  GLY D  53     119.508  -3.577   4.254  1.00  0.00           C
ATOM    790  C   GLY D  53     118.734  -2.506   4.985  1.00  0.00           C
ATOM    791  O   GLY D  53     119.121  -1.338   5.012  1.00  0.00           O
ATOM    792  H   GLY D  53     118.612  -5.470   4.618  1.00  0.00           H
ATOM    793 1HA  GLY D  53     120.353  -3.932   4.845  1.00  0.00           H
ATOM    794 2HA  GLY D  53     119.909  -3.206   3.311  1.00  0.00           H
ATOM    795  N   PHE D  54     117.612  -2.914   5.607  1.00  0.00           N
ATOM    796  CA  PHE D  54     116.626  -2.113   6.285  1.00  0.00           C
ATOM    797  C   PHE D  54     117.241  -1.371   7.445  1.00  0.00           C
ATOM    798  O   PHE D  54     116.776  -0.295   7.816  1.00  0.00           O
ATOM    799  CB  PHE D  54     115.475  -2.989   6.782  1.00  0.00           C
ATOM    800  CG  PHE D  54     115.745  -3.653   8.102  1.00  0.00           C
ATOM    801  CD1 PHE D  54     115.401  -3.029   9.292  1.00  0.00           C
ATOM    802  CD2 PHE D  54     116.343  -4.903   8.157  1.00  0.00           C
ATOM    803  CE1 PHE D  54     115.649  -3.639  10.507  1.00  0.00           C
ATOM    804  CE2 PHE D  54     116.591  -5.516   9.370  1.00  0.00           C
ATOM    805  CZ  PHE D  54     116.244  -4.882  10.546  1.00  0.00           C
ATOM    806  H   PHE D  54     117.489  -3.916   5.567  1.00  0.00           H
ATOM    807  HA  PHE D  54     116.229  -1.382   5.579  1.00  0.00           H
ATOM    808 1HB  PHE D  54     114.575  -2.384   6.884  1.00  0.00           H
ATOM    809 2HB  PHE D  54     115.265  -3.765   6.047  1.00  0.00           H
ATOM    810  HD1 PHE D  54     114.929  -2.047   9.261  1.00  0.00           H
ATOM    811  HD2 PHE D  54     116.618  -5.403   7.227  1.00  0.00           H
ATOM    812  HE1 PHE D  54     115.374  -3.138  11.434  1.00  0.00           H
ATOM    813  HE2 PHE D  54     117.062  -6.498   9.399  1.00  0.00           H
ATOM    814  HZ  PHE D  54     116.441  -5.364  11.503  1.00  0.00           H
ATOM    815  N   ILE D  55     118.299  -1.945   8.045  1.00  0.00           N
ATOM    816  CA  ILE D  55     119.043  -1.446   9.174  1.00  0.00           C
ATOM    817  C   ILE D  55     119.476  -0.026   8.945  1.00  0.00           C
ATOM    818  O   ILE D  55     119.545   0.763   9.885  1.00  0.00           O
ATOM    819  CB  ILE D  55     120.278  -2.322   9.453  1.00  0.00           C
ATOM    820  CG1 ILE D  55     120.901  -1.952  10.801  1.00  0.00           C
ATOM    821  CG2 ILE D  55     121.297  -2.176   8.334  1.00  0.00           C
ATOM    822  CD1 ILE D  55     120.004  -2.229  11.986  1.00  0.00           C
ATOM    823  H   ILE D  55     118.570  -2.822   7.625  1.00  0.00           H
ATOM    824  HA  ILE D  55     118.398  -1.472  10.052  1.00  0.00           H
ATOM    825  HB  ILE D  55     119.975  -3.366   9.522  1.00  0.00           H
ATOM    826 1HG1 ILE D  55     121.828  -2.508  10.938  1.00  0.00           H
ATOM    827 2HG1 ILE D  55     121.154  -0.892  10.807  1.00  0.00           H
ATOM    828 1HG2 ILE D  55     122.164  -2.801   8.547  1.00  0.00           H
ATOM    829 2HG2 ILE D  55     120.849  -2.487   7.391  1.00  0.00           H
ATOM    830 3HG2 ILE D  55     121.611  -1.134   8.261  1.00  0.00           H
ATOM    831 1HD1 ILE D  55     120.514  -1.941  12.905  1.00  0.00           H
ATOM    832 2HD1 ILE D  55     119.082  -1.654  11.886  1.00  0.00           H
ATOM    833 3HD1 ILE D  55     119.766  -3.291  12.021  1.00  0.00           H
ATOM    834  N   ALA D  56     119.761   0.351   7.687  1.00  0.00           N
ATOM    835  CA  ALA D  56     120.374   1.613   7.378  1.00  0.00           C
ATOM    836  C   ALA D  56     119.483   2.723   7.845  1.00  0.00           C
ATOM    837  O   ALA D  56     119.955   3.827   8.118  1.00  0.00           O
ATOM    838  CB  ALA D  56     120.599   1.810   5.868  1.00  0.00           C
ATOM    839  H   ALA D  56     119.533  -0.283   6.935  1.00  0.00           H
ATOM    840  HA  ALA D  56     121.348   1.645   7.867  1.00  0.00           H
ATOM    841 1HB  ALA D  56     121.065   2.781   5.694  1.00  0.00           H
ATOM    842 2HB  ALA D  56     121.251   1.022   5.491  1.00  0.00           H
ATOM    843 3HB  ALA D  56     119.643   1.770   5.350  1.00  0.00           H
ATOM    844  N   SER D  57     118.168   2.463   7.955  1.00  0.00           N
ATOM    845  CA  SER D  57     117.220   3.486   8.295  1.00  0.00           C
ATOM    846  C   SER D  57     117.510   4.058   9.655  1.00  0.00           C
ATOM    847  O   SER D  57     117.129   5.199   9.922  1.00  0.00           O
ATOM    848  CB  SER D  57     115.812   2.926   8.259  1.00  0.00           C
ATOM    849  OG  SER D  57     115.458   2.539   6.960  1.00  0.00           O
ATOM    850  H   SER D  57     117.840   1.521   7.795  1.00  0.00           H
ATOM    851  HA  SER D  57     117.298   4.288   7.560  1.00  0.00           H
ATOM    852 1HB  SER D  57     115.744   2.068   8.928  1.00  0.00           H
ATOM    853 2HB  SER D  57     115.112   3.678   8.620  1.00  0.00           H
ATOM    854  HG  SER D  57     115.853   1.674   6.825  1.00  0.00           H
ATOM    855  N   LEU D  58     118.165   3.299  10.562  1.00  0.00           N
ATOM    856  CA  LEU D  58     118.462   3.845  11.866  1.00  0.00           C
ATOM    857  C   LEU D  58     119.261   5.105  11.687  1.00  0.00           C
ATOM    858  O   LEU D  58     119.155   6.033  12.488  1.00  0.00           O
ATOM    859  CB  LEU D  58     119.242   2.838  12.720  1.00  0.00           C
ATOM    860  CG  LEU D  58     119.569   3.289  14.149  1.00  0.00           C
ATOM    861  CD1 LEU D  58     118.274   3.553  14.907  1.00  0.00           C
ATOM    862  CD2 LEU D  58     120.399   2.220  14.843  1.00  0.00           C
ATOM    863  H   LEU D  58     118.452   2.355  10.347  1.00  0.00           H
ATOM    864  HA  LEU D  58     117.522   4.067  12.370  1.00  0.00           H
ATOM    865 1HB  LEU D  58     118.664   1.918  12.787  1.00  0.00           H
ATOM    866 2HB  LEU D  58     120.184   2.614  12.220  1.00  0.00           H
ATOM    867  HG  LEU D  58     120.132   4.222  14.117  1.00  0.00           H
ATOM    868 1HD1 LEU D  58     118.506   3.874  15.922  1.00  0.00           H
ATOM    869 2HD1 LEU D  58     117.709   4.336  14.400  1.00  0.00           H
ATOM    870 3HD1 LEU D  58     117.681   2.641  14.942  1.00  0.00           H
ATOM    871 1HD2 LEU D  58     120.632   2.541  15.858  1.00  0.00           H
ATOM    872 2HD2 LEU D  58     119.836   1.287  14.877  1.00  0.00           H
ATOM    873 3HD2 LEU D  58     121.326   2.064  14.290  1.00  0.00           H
ATOM    874  N   PHE D  59     120.187   5.119  10.710  1.00  0.00           N
ATOM    875  CA  PHE D  59     121.066   6.246  10.535  1.00  0.00           C
ATOM    876  C   PHE D  59     120.642   7.242   9.483  1.00  0.00           C
ATOM    877  O   PHE D  59     120.872   8.442   9.637  1.00  0.00           O
ATOM    878  CB  PHE D  59     122.469   5.740  10.194  1.00  0.00           C
ATOM    879  CG  PHE D  59     123.490   6.833  10.055  1.00  0.00           C
ATOM    880  CD1 PHE D  59     123.681   7.757  11.071  1.00  0.00           C
ATOM    881  CD2 PHE D  59     124.261   6.940   8.907  1.00  0.00           C
ATOM    882  CE1 PHE D  59     124.621   8.763  10.944  1.00  0.00           C
ATOM    883  CE2 PHE D  59     125.201   7.943   8.778  1.00  0.00           C
ATOM    884  CZ  PHE D  59     125.381   8.856   9.798  1.00  0.00           C
ATOM    885  H   PHE D  59     120.271   4.329  10.087  1.00  0.00           H
ATOM    886  HA  PHE D  59     121.073   6.826  11.459  1.00  0.00           H
ATOM    887 1HB  PHE D  59     122.807   5.055  10.970  1.00  0.00           H
ATOM    888 2HB  PHE D  59     122.437   5.183   9.258  1.00  0.00           H
ATOM    889  HD1 PHE D  59     123.081   7.682  11.978  1.00  0.00           H
ATOM    890  HD2 PHE D  59     124.119   6.219   8.101  1.00  0.00           H
ATOM    891  HE1 PHE D  59     124.760   9.482  11.751  1.00  0.00           H
ATOM    892  HE2 PHE D  59     125.801   8.016   7.871  1.00  0.00           H
ATOM    893  HZ  PHE D  59     126.120   9.649   9.696  1.00  0.00           H
ATOM    894  N   TYR D  60     120.033   6.766   8.372  1.00  0.00           N
ATOM    895  CA  TYR D  60     119.694   7.618   7.257  1.00  0.00           C
ATOM    896  C   TYR D  60     118.820   6.882   6.280  1.00  0.00           C
ATOM    897  O   TYR D  60     118.490   5.717   6.491  1.00  0.00           O
ATOM    898  CB  TYR D  60     120.958   8.130   6.562  1.00  0.00           C
ATOM    899  CG  TYR D  60     121.651   7.089   5.712  1.00  0.00           C
ATOM    900  CD1 TYR D  60     121.759   7.272   4.341  1.00  0.00           C
ATOM    901  CD2 TYR D  60     122.179   5.950   6.303  1.00  0.00           C
ATOM    902  CE1 TYR D  60     122.393   6.321   3.565  1.00  0.00           C
ATOM    903  CE2 TYR D  60     122.812   4.999   5.526  1.00  0.00           C
ATOM    904  CZ  TYR D  60     122.920   5.182   4.163  1.00  0.00           C
ATOM    905  OH  TYR D  60     123.551   4.235   3.389  1.00  0.00           O
ATOM    906  H   TYR D  60     119.810   5.782   8.324  1.00  0.00           H
ATOM    907  HA  TYR D  60     119.134   8.475   7.634  1.00  0.00           H
ATOM    908 1HB  TYR D  60     120.704   8.977   5.923  1.00  0.00           H
ATOM    909 2HB  TYR D  60     121.666   8.485   7.310  1.00  0.00           H
ATOM    910  HD1 TYR D  60     121.345   8.167   3.876  1.00  0.00           H
ATOM    911  HD2 TYR D  60     122.093   5.806   7.380  1.00  0.00           H
ATOM    912  HE1 TYR D  60     122.478   6.465   2.488  1.00  0.00           H
ATOM    913  HE2 TYR D  60     123.226   4.104   5.991  1.00  0.00           H
ATOM    914  HH  TYR D  60     123.536   4.512   2.470  1.00  0.00           H
ATOM    915  N   THR D  61     118.415   7.554   5.174  1.00  0.00           N
ATOM    916  CA  THR D  61     117.524   6.949   4.220  1.00  0.00           C
ATOM    917  C   THR D  61     118.123   5.669   3.730  1.00  0.00           C
ATOM    918  O   THR D  61     119.336   5.555   3.557  1.00  0.00           O
ATOM    919  CB  THR D  61     117.237   7.887   3.032  1.00  0.00           C
ATOM    920  OG1 THR D  61     116.636   9.097   3.510  1.00  0.00           O
ATOM    921  CG2 THR D  61     116.300   7.217   2.039  1.00  0.00           C
ATOM    922  H   THR D  61     118.744   8.495   5.013  1.00  0.00           H
ATOM    923  HA  THR D  61     116.578   6.736   4.718  1.00  0.00           H
ATOM    924  HB  THR D  61     118.173   8.134   2.531  1.00  0.00           H
ATOM    925  HG1 THR D  61     116.431   9.668   2.765  1.00  0.00           H
ATOM    926 1HG2 THR D  61     116.108   7.894   1.206  1.00  0.00           H
ATOM    927 2HG2 THR D  61     116.759   6.302   1.665  1.00  0.00           H
ATOM    928 3HG2 THR D  61     115.359   6.976   2.533  1.00  0.00           H
ATOM    929  N   HIS D  62     117.255   4.662   3.490  1.00  0.00           N
ATOM    930  CA  HIS D  62     117.701   3.349   3.136  1.00  0.00           C
ATOM    931  C   HIS D  62     117.108   3.006   1.812  1.00  0.00           C
ATOM    932  O   HIS D  62     115.948   3.312   1.537  1.00  0.00           O
ATOM    933  CB  HIS D  62     117.298   2.311   4.189  1.00  0.00           C
ATOM    934  CG  HIS D  62     117.085   0.939   3.630  1.00  0.00           C
ATOM    935  ND1 HIS D  62     115.865   0.298   3.677  1.00  0.00           N
ATOM    936  CD2 HIS D  62     117.936   0.085   3.012  1.00  0.00           C
ATOM    937  CE1 HIS D  62     115.975  -0.892   3.111  1.00  0.00           C
ATOM    938  NE2 HIS D  62     117.221  -1.045   2.701  1.00  0.00           N
ATOM    939  H   HIS D  62     116.264   4.841   3.564  1.00  0.00           H
ATOM    940  HA  HIS D  62     118.788   3.341   3.066  1.00  0.00           H
ATOM    941 1HB  HIS D  62     118.071   2.251   4.956  1.00  0.00           H
ATOM    942 2HB  HIS D  62     116.377   2.627   4.678  1.00  0.00           H
ATOM    943  HD2 HIS D  62     118.991   0.262   2.803  1.00  0.00           H
ATOM    944  HE1 HIS D  62     115.173  -1.623   3.002  1.00  0.00           H
ATOM    945  HE2 HIS D  62     117.593  -1.859   2.232  1.00  0.00           H
ATOM    946  N   SER D  63     117.901   2.357   0.939  1.00  0.00           N
ATOM    947  CA  SER D  63     117.382   2.110  -0.372  1.00  0.00           C
ATOM    948  C   SER D  63     116.591   0.848  -0.319  1.00  0.00           C
ATOM    949  O   SER D  63     117.135  -0.248  -0.452  1.00  0.00           O
ATOM    950  CB  SER D  63     118.500   1.997  -1.390  1.00  0.00           C
ATOM    951  OG  SER D  63     117.991   1.717  -2.665  1.00  0.00           O
ATOM    952  H   SER D  63     118.832   2.041   1.167  1.00  0.00           H
ATOM    953  HA  SER D  63     116.744   2.948  -0.655  1.00  0.00           H
ATOM    954 1HB  SER D  63     119.063   2.930  -1.417  1.00  0.00           H
ATOM    955 2HB  SER D  63     119.188   1.208  -1.089  1.00  0.00           H
ATOM    956  HG  SER D  63     118.755   1.614  -3.238  1.00  0.00           H
ATOM    957  N   PHE D  64     115.263   0.982  -0.139  1.00  0.00           N
ATOM    958  CA  PHE D  64     114.414  -0.169  -0.200  1.00  0.00           C
ATOM    959  C   PHE D  64     113.992  -0.309  -1.626  1.00  0.00           C
ATOM    960  O   PHE D  64     114.257   0.565  -2.451  1.00  0.00           O
ATOM    961  CB  PHE D  64     113.197  -0.026   0.716  1.00  0.00           C
ATOM    962  CG  PHE D  64     112.532   1.318   0.634  1.00  0.00           C
ATOM    963  CD1 PHE D  64     111.556   1.568  -0.320  1.00  0.00           C
ATOM    964  CD2 PHE D  64     112.880   2.336   1.509  1.00  0.00           C
ATOM    965  CE1 PHE D  64     110.943   2.805  -0.396  1.00  0.00           C
ATOM    966  CE2 PHE D  64     112.268   3.572   1.436  1.00  0.00           C
ATOM    967  CZ  PHE D  64     111.299   3.807   0.482  1.00  0.00           C
ATOM    968  H   PHE D  64     114.853   1.888   0.039  1.00  0.00           H
ATOM    969  HA  PHE D  64     114.985  -1.038   0.131  1.00  0.00           H
ATOM    970 1HB  PHE D  64     112.460  -0.786   0.462  1.00  0.00           H
ATOM    971 2HB  PHE D  64     113.498  -0.194   1.749  1.00  0.00           H
ATOM    972  HD1 PHE D  64     111.274   0.776  -1.013  1.00  0.00           H
ATOM    973  HD2 PHE D  64     113.646   2.150   2.263  1.00  0.00           H
ATOM    974  HE1 PHE D  64     110.178   2.988  -1.151  1.00  0.00           H
ATOM    975  HE2 PHE D  64     112.551   4.363   2.131  1.00  0.00           H
ATOM    976  HZ  PHE D  64     110.817   4.782   0.421  1.00  0.00           H
ATOM    977  N   ASN D  65     113.353  -1.443  -1.968  1.00  0.00           N
ATOM    978  CA  ASN D  65     112.644  -1.489  -3.212  1.00  0.00           C
ATOM    979  C   ASN D  65     111.204  -1.298  -2.855  1.00  0.00           C
ATOM    980  O   ASN D  65     110.832  -1.389  -1.687  1.00  0.00           O
ATOM    981  CB  ASN D  65     112.879  -2.788  -3.961  1.00  0.00           C
ATOM    982  CG  ASN D  65     114.294  -2.927  -4.449  1.00  0.00           C
ATOM    983  OD1 ASN D  65     114.890  -1.963  -4.944  1.00  0.00           O
ATOM    984  ND2 ASN D  65     114.844  -4.107  -4.319  1.00  0.00           N
ATOM    985  H   ASN D  65     113.359  -2.260  -1.374  1.00  0.00           H
ATOM    986  HA  ASN D  65     112.998  -0.672  -3.843  1.00  0.00           H
ATOM    987 1HB  ASN D  65     112.647  -3.631  -3.308  1.00  0.00           H
ATOM    988 2HB  ASN D  65     112.205  -2.842  -4.816  1.00  0.00           H
ATOM    989 1HD2 ASN D  65     115.784  -4.258  -4.626  1.00  0.00           H
ATOM    990 2HD2 ASN D  65     114.324  -4.858  -3.913  1.00  0.00           H
ATOM    991  N   SER D  66     110.337  -0.976  -3.832  1.00  0.00           N
ATOM    992  CA  SER D  66     108.986  -0.767  -3.408  1.00  0.00           C
ATOM    993  C   SER D  66     108.059  -1.217  -4.471  1.00  0.00           C
ATOM    994  O   SER D  66     107.943  -0.581  -5.515  1.00  0.00           O
ATOM    995  CB  SER D  66     108.741   0.695  -3.090  1.00  0.00           C
ATOM    996  OG  SER D  66     107.408   0.911  -2.717  1.00  0.00           O
ATOM    997  H   SER D  66     110.568  -0.875  -4.810  1.00  0.00           H
ATOM    998  HA  SER D  66     108.813  -1.351  -2.503  1.00  0.00           H
ATOM    999 1HB  SER D  66     109.402   1.007  -2.282  1.00  0.00           H
ATOM   1000 2HB  SER D  66     108.981   1.302  -3.961  1.00  0.00           H
ATOM   1001  HG  SER D  66     107.052   1.534  -3.356  1.00  0.00           H
ATOM   1002  N   SER D  67     107.372  -2.345  -4.219  1.00  0.00           N
ATOM   1003  CA  SER D  67     106.546  -2.921  -5.227  1.00  0.00           C
ATOM   1004  C   SER D  67     105.290  -3.322  -4.529  1.00  0.00           C
ATOM   1005  O   SER D  67     105.130  -4.468  -4.113  1.00  0.00           O
ATOM   1006  CB  SER D  67     107.214  -4.112  -5.887  1.00  0.00           C
ATOM   1007  OG  SER D  67     106.408  -4.639  -6.904  1.00  0.00           O
ATOM   1008  H   SER D  67     107.432  -2.793  -3.316  1.00  0.00           H
ATOM   1009  HA  SER D  67     106.361  -2.169  -5.995  1.00  0.00           H
ATOM   1010 1HB  SER D  67     108.175  -3.807  -6.301  1.00  0.00           H
ATOM   1011 2HB  SER D  67     107.409  -4.879  -5.139  1.00  0.00           H
ATOM   1012  HG  SER D  67     105.750  -5.183  -6.466  1.00  0.00           H
ATOM   1013  N   GLY D  68     104.361  -2.358  -4.388  1.00  0.00           N
ATOM   1014  CA  GLY D  68     103.088  -2.617  -3.784  1.00  0.00           C
ATOM   1015  C   GLY D  68     103.078  -2.114  -2.385  1.00  0.00           C
ATOM   1016  O   GLY D  68     102.013  -1.928  -1.802  1.00  0.00           O
ATOM   1017  H   GLY D  68     104.570  -1.426  -4.718  1.00  0.00           H
ATOM   1018 1HA  GLY D  68     102.304  -2.133  -4.366  1.00  0.00           H
ATOM   1019 2HA  GLY D  68     102.888  -3.688  -3.803  1.00  0.00           H
ATOM   1020  N   CYS D  69     104.282  -1.883  -1.845  1.00  0.00           N
ATOM   1021  CA  CYS D  69     104.540  -1.351  -0.548  1.00  0.00           C
ATOM   1022  C   CYS D  69     105.699  -2.268  -0.254  1.00  0.00           C
ATOM   1023  O   CYS D  69     105.600  -3.421  -0.672  1.00  0.00           O
ATOM   1024  CB  CYS D  69     103.385  -1.496   0.443  1.00  0.00           C
ATOM   1025  SG  CYS D  69     102.904   0.050   1.249  1.00  0.00           S
ATOM   1026  H   CYS D  69     105.060  -2.120  -2.444  1.00  0.00           H
ATOM   1027  HA  CYS D  69     104.734  -0.283  -0.645  1.00  0.00           H
ATOM   1028 1HB  CYS D  69     102.511  -1.894  -0.073  1.00  0.00           H
ATOM   1029 2HB  CYS D  69     103.660  -2.210   1.220  1.00  0.00           H
ATOM   1030  N   PRO D  70     106.788  -1.916   0.369  1.00  0.00           N
ATOM   1031  CA  PRO D  70     107.838  -2.900   0.428  1.00  0.00           C
ATOM   1032  C   PRO D  70     107.346  -4.216   0.961  1.00  0.00           C
ATOM   1033  O   PRO D  70     107.035  -4.341   2.147  1.00  0.00           O
ATOM   1034  CB  PRO D  70     108.855  -2.256   1.376  1.00  0.00           C
ATOM   1035  CG  PRO D  70     108.696  -0.792   1.142  1.00  0.00           C
ATOM   1036  CD  PRO D  70     107.217  -0.604   0.935  1.00  0.00           C
ATOM   1037  HA  PRO D  70     108.265  -3.035  -0.577  1.00  0.00           H
ATOM   1038 1HB  PRO D  70     108.639  -2.548   2.414  1.00  0.00           H
ATOM   1039 2HB  PRO D  70     109.867  -2.618   1.144  1.00  0.00           H
ATOM   1040 1HG  PRO D  70     109.079  -0.227   2.005  1.00  0.00           H
ATOM   1041 2HG  PRO D  70     109.289  -0.480   0.270  1.00  0.00           H
ATOM   1042 1HD  PRO D  70     106.732  -0.412   1.904  1.00  0.00           H
ATOM   1043 2HD  PRO D  70     107.047   0.233   0.243  1.00  0.00           H
ATOM   1044  N   GLU D  71     107.285  -5.203   0.042  1.00  0.00           N
ATOM   1045  CA  GLU D  71     106.860  -6.558   0.234  1.00  0.00           C
ATOM   1046  C   GLU D  71     108.029  -7.405   0.617  1.00  0.00           C
ATOM   1047  O   GLU D  71     107.875  -8.506   1.140  1.00  0.00           O
ATOM   1048  CB  GLU D  71     106.203  -7.108  -1.035  1.00  0.00           C
ATOM   1049  CG  GLU D  71     104.867  -6.467  -1.379  1.00  0.00           C
ATOM   1050  CD  GLU D  71     104.195  -7.112  -2.560  1.00  0.00           C
ATOM   1051  OE1 GLU D  71     104.797  -7.964  -3.169  1.00  0.00           O
ATOM   1052  OE2 GLU D  71     103.079  -6.753  -2.853  1.00  0.00           O
ATOM   1053  H   GLU D  71     107.583  -4.906  -0.877  1.00  0.00           H
ATOM   1054  HA  GLU D  71     106.126  -6.579   1.040  1.00  0.00           H
ATOM   1055 1HB  GLU D  71     106.873  -6.962  -1.883  1.00  0.00           H
ATOM   1056 2HB  GLU D  71     106.042  -8.180  -0.925  1.00  0.00           H
ATOM   1057 1HG  GLU D  71     104.207  -6.541  -0.515  1.00  0.00           H
ATOM   1058 2HG  GLU D  71     105.026  -5.410  -1.591  1.00  0.00           H
ATOM   1059  N   ARG D  72     109.242  -6.871   0.357  1.00  0.00           N
ATOM   1060  CA  ARG D  72     110.481  -7.428   0.821  1.00  0.00           C
ATOM   1061  C   ARG D  72     110.630  -7.258   2.294  1.00  0.00           C
ATOM   1062  O   ARG D  72     111.369  -8.001   2.934  1.00  0.00           O
ATOM   1063  CB  ARG D  72     111.662  -6.772   0.120  1.00  0.00           C
ATOM   1064  CG  ARG D  72     111.805  -7.121  -1.353  1.00  0.00           C
ATOM   1065  CD  ARG D  72     112.995  -6.470  -1.958  1.00  0.00           C
ATOM   1066  NE  ARG D  72     114.236  -6.982  -1.400  1.00  0.00           N
ATOM   1067  CZ  ARG D  72     114.882  -8.076  -1.848  1.00  0.00           C
ATOM   1068  NH1 ARG D  72     114.393  -8.761  -2.858  1.00  0.00           N
ATOM   1069  NH2 ARG D  72     116.007  -8.462  -1.271  1.00  0.00           N
ATOM   1070  H   ARG D  72     109.259  -6.027  -0.197  1.00  0.00           H
ATOM   1071  HA  ARG D  72     110.489  -8.494   0.590  1.00  0.00           H
ATOM   1072 1HB  ARG D  72     111.574  -5.689   0.196  1.00  0.00           H
ATOM   1073 2HB  ARG D  72     112.587  -7.062   0.619  1.00  0.00           H
ATOM   1074 1HG  ARG D  72     111.911  -8.200  -1.463  1.00  0.00           H
ATOM   1075 2HG  ARG D  72     110.919  -6.786  -1.894  1.00  0.00           H
ATOM   1076 1HD  ARG D  72     113.003  -6.653  -3.032  1.00  0.00           H
ATOM   1077 2HD  ARG D  72     112.956  -5.397  -1.774  1.00  0.00           H
ATOM   1078  HE  ARG D  72     114.643  -6.482  -0.621  1.00  0.00           H
ATOM   1079 1HH1 ARG D  72     113.533  -8.466  -3.299  1.00  0.00           H
ATOM   1080 2HH1 ARG D  72     114.877  -9.581  -3.193  1.00  0.00           H
ATOM   1081 1HH2 ARG D  72     116.383  -7.935  -0.494  1.00  0.00           H
ATOM   1082 2HH2 ARG D  72     116.491  -9.281  -1.606  1.00  0.00           H
ATOM   1083  N   MET D  73     109.918  -6.279   2.879  1.00  0.00           N
ATOM   1084  CA  MET D  73     109.948  -6.165   4.302  1.00  0.00           C
ATOM   1085  C   MET D  73     108.804  -6.913   4.895  1.00  0.00           C
ATOM   1086  O   MET D  73     107.718  -6.978   4.321  1.00  0.00           O
ATOM   1087  CB  MET D  73     109.913  -4.697   4.724  1.00  0.00           C
ATOM   1088  CG  MET D  73     111.077  -3.865   4.206  1.00  0.00           C
ATOM   1089  SD  MET D  73     110.930  -2.120   4.637  1.00  0.00           S
ATOM   1090  CE  MET D  73     112.194  -1.404   3.590  1.00  0.00           C
ATOM   1091  H   MET D  73     109.364  -5.627   2.343  1.00  0.00           H
ATOM   1092  HA  MET D  73     110.875  -6.609   4.665  1.00  0.00           H
ATOM   1093 1HB  MET D  73     108.991  -4.239   4.368  1.00  0.00           H
ATOM   1094 2HB  MET D  73     109.913  -4.631   5.812  1.00  0.00           H
ATOM   1095 1HG  MET D  73     112.009  -4.245   4.622  1.00  0.00           H
ATOM   1096 2HG  MET D  73     111.129  -3.948   3.120  1.00  0.00           H
ATOM   1097 1HE  MET D  73     112.226  -0.325   3.743  1.00  0.00           H
ATOM   1098 2HE  MET D  73     113.163  -1.836   3.842  1.00  0.00           H
ATOM   1099 3HE  MET D  73     111.963  -1.616   2.545  1.00  0.00           H
ATOM   1100  N   SER D  74     109.032  -7.484   6.092  1.00  0.00           N
ATOM   1101  CA  SER D  74     107.955  -7.977   6.895  1.00  0.00           C
ATOM   1102  C   SER D  74     107.118  -6.865   7.454  1.00  0.00           C
ATOM   1103  O   SER D  74     105.977  -7.079   7.862  1.00  0.00           O
ATOM   1104  CB  SER D  74     108.503  -8.823   8.028  1.00  0.00           C
ATOM   1105  OG  SER D  74     109.222  -8.039   8.939  1.00  0.00           O
ATOM   1106  H   SER D  74     109.979  -7.570   6.432  1.00  0.00           H
ATOM   1107  HA  SER D  74     107.312  -8.597   6.269  1.00  0.00           H
ATOM   1108 1HB  SER D  74     107.680  -9.320   8.542  1.00  0.00           H
ATOM   1109 2HB  SER D  74     109.151  -9.599   7.621  1.00  0.00           H
ATOM   1110  HG  SER D  74     109.990  -8.559   9.188  1.00  0.00           H
ATOM   1111  N   ALA D  75     107.685  -5.643   7.511  1.00  0.00           N
ATOM   1112  CA  ALA D  75     107.026  -4.531   8.142  1.00  0.00           C
ATOM   1113  C   ALA D  75     105.705  -4.271   7.487  1.00  0.00           C
ATOM   1114  O   ALA D  75     104.711  -4.050   8.179  1.00  0.00           O
ATOM   1115  CB  ALA D  75     107.901  -3.287   8.089  1.00  0.00           C
ATOM   1116  H   ALA D  75     108.596  -5.506   7.099  1.00  0.00           H
ATOM   1117  HA  ALA D  75     106.849  -4.790   9.186  1.00  0.00           H
ATOM   1118 1HB  ALA D  75     107.379  -2.455   8.563  1.00  0.00           H
ATOM   1119 2HB  ALA D  75     108.835  -3.477   8.616  1.00  0.00           H
ATOM   1120 3HB  ALA D  75     108.114  -3.037   7.051  1.00  0.00           H
ATOM   1121  N   CYS D  76     105.644  -4.317   6.140  1.00  0.00           N
ATOM   1122  CA  CYS D  76     104.447  -3.892   5.466  1.00  0.00           C
ATOM   1123  C   CYS D  76     104.064  -4.852   4.365  1.00  0.00           C
ATOM   1124  O   CYS D  76     104.374  -4.605   3.201  1.00  0.00           O
ATOM   1125  CB  CYS D  76     104.634  -2.494   4.876  1.00  0.00           C
ATOM   1126  SG  CYS D  76     104.628  -1.167   6.105  1.00  0.00           S
ATOM   1127  H   CYS D  76     106.426  -4.644   5.593  1.00  0.00           H
ATOM   1128  HA  CYS D  76     103.635  -3.858   6.192  1.00  0.00           H
ATOM   1129 1HB  CYS D  76     105.581  -2.450   4.337  1.00  0.00           H
ATOM   1130 2HB  CYS D  76     103.839  -2.292   4.158  1.00  0.00           H
ATOM   1131  N   ARG D  77     103.430  -6.000   4.692  1.00  0.00           N
ATOM   1132  CA  ARG D  77     102.931  -6.833   3.625  1.00  0.00           C
ATOM   1133  C   ARG D  77     101.864  -7.741   4.139  1.00  0.00           C
ATOM   1134  O   ARG D  77     101.882  -8.136   5.305  1.00  0.00           O
ATOM   1135  CB  ARG D  77     104.049  -7.663   3.010  1.00  0.00           C
ATOM   1136  CG  ARG D  77     104.686  -8.674   3.949  1.00  0.00           C
ATOM   1137  CD  ARG D  77     105.846  -9.354   3.319  1.00  0.00           C
ATOM   1138  NE  ARG D  77     106.459 -10.322   4.214  1.00  0.00           N
ATOM   1139  CZ  ARG D  77     107.706 -10.812   4.073  1.00  0.00           C
ATOM   1140  NH1 ARG D  77     108.459 -10.416   3.071  1.00  0.00           N
ATOM   1141  NH2 ARG D  77     108.173 -11.691   4.943  1.00  0.00           N
ATOM   1142  H   ARG D  77     103.295  -6.295   5.648  1.00  0.00           H
ATOM   1143  HA  ARG D  77     102.515  -6.189   2.849  1.00  0.00           H
ATOM   1144 1HB  ARG D  77     103.664  -8.209   2.150  1.00  0.00           H
ATOM   1145 2HB  ARG D  77     104.838  -7.002   2.652  1.00  0.00           H
ATOM   1146 1HG  ARG D  77     105.034  -8.166   4.849  1.00  0.00           H
ATOM   1147 2HG  ARG D  77     103.950  -9.432   4.222  1.00  0.00           H
ATOM   1148 1HD  ARG D  77     105.517  -9.880   2.423  1.00  0.00           H
ATOM   1149 2HD  ARG D  77     106.599  -8.615   3.049  1.00  0.00           H
ATOM   1150  HE  ARG D  77     105.911 -10.651   4.998  1.00  0.00           H
ATOM   1151 1HH1 ARG D  77     108.102  -9.744   2.406  1.00  0.00           H
ATOM   1152 2HH1 ARG D  77     109.393 -10.782   2.965  1.00  0.00           H
ATOM   1153 1HH2 ARG D  77     107.595 -11.996   5.714  1.00  0.00           H
ATOM   1154 2HH2 ARG D  77     109.108 -12.058   4.837  1.00  0.00           H
ATOM   1155  N   SER D  78     100.898  -8.093   3.269  1.00  0.00           N
ATOM   1156  CA  SER D  78      99.764  -8.862   3.693  1.00  0.00           C
ATOM   1157  C   SER D  78     100.184 -10.253   4.059  1.00  0.00           C
ATOM   1158  O   SER D  78      99.473 -10.951   4.780  1.00  0.00           O
ATOM   1159  CB  SER D  78      98.717  -8.906   2.597  1.00  0.00           C
ATOM   1160  OG  SER D  78      99.174  -9.643   1.496  1.00  0.00           O
ATOM   1161  H   SER D  78     100.968  -7.811   2.302  1.00  0.00           H
ATOM   1162  HA  SER D  78      99.330  -8.383   4.572  1.00  0.00           H
ATOM   1163 1HB  SER D  78      97.803  -9.355   2.985  1.00  0.00           H
ATOM   1164 2HB  SER D  78      98.475  -7.891   2.284  1.00  0.00           H
ATOM   1165  HG  SER D  78      98.555 -10.370   1.390  1.00  0.00           H
ATOM   1166  N   ILE D  79     101.370 -10.687   3.594  1.00  0.00           N
ATOM   1167  CA  ILE D  79     101.856 -11.986   3.959  1.00  0.00           C
ATOM   1168  C   ILE D  79     101.983 -12.101   5.441  1.00  0.00           C
ATOM   1169  O   ILE D  79     101.673 -13.141   6.020  1.00  0.00           O
ATOM   1170  CB  ILE D  79     103.218 -12.275   3.301  1.00  0.00           C
ATOM   1171  CG1 ILE D  79     103.056 -12.431   1.786  1.00  0.00           C
ATOM   1172  CG2 ILE D  79     103.847 -13.521   3.904  1.00  0.00           C
ATOM   1173  CD1 ILE D  79     104.366 -12.444   1.031  1.00  0.00           C
ATOM   1174  H   ILE D  79     101.928 -10.107   2.983  1.00  0.00           H
ATOM   1175  HA  ILE D  79     101.143 -12.732   3.611  1.00  0.00           H
ATOM   1176  HB  ILE D  79     103.886 -11.429   3.460  1.00  0.00           H
ATOM   1177 1HG1 ILE D  79     102.529 -13.360   1.571  1.00  0.00           H
ATOM   1178 2HG1 ILE D  79     102.448 -11.614   1.399  1.00  0.00           H
ATOM   1179 1HG2 ILE D  79     104.808 -13.711   3.427  1.00  0.00           H
ATOM   1180 2HG2 ILE D  79     103.995 -13.372   4.973  1.00  0.00           H
ATOM   1181 3HG2 ILE D  79     103.187 -14.375   3.745  1.00  0.00           H
ATOM   1182 1HD1 ILE D  79     104.169 -12.558  -0.036  1.00  0.00           H
ATOM   1183 2HD1 ILE D  79     104.895 -11.507   1.204  1.00  0.00           H
ATOM   1184 3HD1 ILE D  79     104.977 -13.276   1.377  1.00  0.00           H
ATOM   1185  N   GLU D  80     102.467 -11.034   6.105  1.00  0.00           N
ATOM   1186  CA  GLU D  80     102.635 -11.149   7.524  1.00  0.00           C
ATOM   1187  C   GLU D  80     101.328 -11.079   8.237  1.00  0.00           C
ATOM   1188  O   GLU D  80     101.126 -11.707   9.276  1.00  0.00           O
ATOM   1189  CB  GLU D  80     103.563 -10.048   8.042  1.00  0.00           C
ATOM   1190  CG  GLU D  80     104.998 -10.148   7.543  1.00  0.00           C
ATOM   1191  CD  GLU D  80     105.610 -11.499   7.792  1.00  0.00           C
ATOM   1192  OE1 GLU D  80     105.478 -11.998   8.884  1.00  0.00           O
ATOM   1193  OE2 GLU D  80     106.211 -12.032   6.889  1.00  0.00           O
ATOM   1194  H   GLU D  80     102.714 -10.167   5.650  1.00  0.00           H
ATOM   1195  HA  GLU D  80     103.086 -12.118   7.742  1.00  0.00           H
ATOM   1196 1HB  GLU D  80     103.174  -9.074   7.745  1.00  0.00           H
ATOM   1197 2HB  GLU D  80     103.586 -10.073   9.131  1.00  0.00           H
ATOM   1198 1HG  GLU D  80     105.014  -9.947   6.472  1.00  0.00           H
ATOM   1199 2HG  GLU D  80     105.598  -9.386   8.037  1.00  0.00           H
ATOM   1200  N   ALA D  81     100.409 -10.262   7.685  1.00  0.00           N
ATOM   1201  CA  ALA D  81      99.077 -10.155   8.196  1.00  0.00           C
ATOM   1202  C   ALA D  81      98.378 -11.473   8.161  1.00  0.00           C
ATOM   1203  O   ALA D  81      97.598 -11.792   9.057  1.00  0.00           O
ATOM   1204  CB  ALA D  81      98.289  -9.118   7.409  1.00  0.00           C
ATOM   1205  H   ALA D  81     100.675  -9.708   6.883  1.00  0.00           H
ATOM   1206  HA  ALA D  81      99.138  -9.837   9.237  1.00  0.00           H
ATOM   1207 1HB  ALA D  81      97.277  -9.049   7.809  1.00  0.00           H
ATOM   1208 2HB  ALA D  81      98.779  -8.148   7.492  1.00  0.00           H
ATOM   1209 3HB  ALA D  81      98.245  -9.413   6.362  1.00  0.00           H
ATOM   1210  N   PHE D  82      98.619 -12.268   7.104  1.00  0.00           N
ATOM   1211  CA  PHE D  82      97.984 -13.547   7.016  1.00  0.00           C
ATOM   1212  C   PHE D  82      98.626 -14.525   7.941  1.00  0.00           C
ATOM   1213  O   PHE D  82      97.960 -15.369   8.535  1.00  0.00           O
ATOM   1214  CB  PHE D  82      98.041 -14.079   5.583  1.00  0.00           C
ATOM   1215  CG  PHE D  82      97.267 -13.250   4.598  1.00  0.00           C
ATOM   1216  CD1 PHE D  82      96.206 -12.460   5.016  1.00  0.00           C
ATOM   1217  CD2 PHE D  82      97.598 -13.257   3.251  1.00  0.00           C
ATOM   1218  CE1 PHE D  82      95.494 -11.697   4.110  1.00  0.00           C
ATOM   1219  CE2 PHE D  82      96.889 -12.495   2.344  1.00  0.00           C
ATOM   1220  CZ  PHE D  82      95.835 -11.714   2.775  1.00  0.00           C
ATOM   1221  H   PHE D  82      99.246 -11.977   6.364  1.00  0.00           H
ATOM   1222  HA  PHE D  82      96.938 -13.435   7.304  1.00  0.00           H
ATOM   1223 1HB  PHE D  82      99.077 -14.121   5.252  1.00  0.00           H
ATOM   1224 2HB  PHE D  82      97.647 -15.094   5.556  1.00  0.00           H
ATOM   1225  HD1 PHE D  82      95.937 -12.446   6.072  1.00  0.00           H
ATOM   1226  HD2 PHE D  82      98.431 -13.875   2.911  1.00  0.00           H
ATOM   1227  HE1 PHE D  82      94.662 -11.082   4.452  1.00  0.00           H
ATOM   1228  HE2 PHE D  82      97.160 -12.510   1.289  1.00  0.00           H
ATOM   1229  HZ  PHE D  82      95.274 -11.114   2.060  1.00  0.00           H
ATOM   1230  N   ARG D  83      99.964 -14.443   8.059  1.00  0.00           N
ATOM   1231  CA  ARG D  83     100.680 -15.329   8.924  1.00  0.00           C
ATOM   1232  C   ARG D  83     100.261 -15.157  10.345  1.00  0.00           C
ATOM   1233  O   ARG D  83     100.023 -16.135  11.053  1.00  0.00           O
ATOM   1234  CB  ARG D  83     102.179 -15.093   8.810  1.00  0.00           C
ATOM   1235  CG  ARG D  83     103.039 -16.023   9.651  1.00  0.00           C
ATOM   1236  CD  ARG D  83     104.487 -15.752   9.463  1.00  0.00           C
ATOM   1237  NE  ARG D  83     104.861 -14.436   9.956  1.00  0.00           N
ATOM   1238  CZ  ARG D  83     105.058 -14.133  11.254  1.00  0.00           C
ATOM   1239  NH1 ARG D  83     104.913 -15.059  12.175  1.00  0.00           N
ATOM   1240  NH2 ARG D  83     105.397 -12.903  11.601  1.00  0.00           N
ATOM   1241  H   ARG D  83     100.477 -13.748   7.534  1.00  0.00           H
ATOM   1242  HA  ARG D  83     100.466 -16.355   8.623  1.00  0.00           H
ATOM   1243 1HB  ARG D  83     102.487 -15.208   7.772  1.00  0.00           H
ATOM   1244 2HB  ARG D  83     102.410 -14.070   9.109  1.00  0.00           H
ATOM   1245 1HG  ARG D  83     102.798 -15.887  10.706  1.00  0.00           H
ATOM   1246 2HG  ARG D  83     102.843 -17.057   9.365  1.00  0.00           H
ATOM   1247 1HD  ARG D  83     105.070 -16.497  10.005  1.00  0.00           H
ATOM   1248 2HD  ARG D  83     104.732 -15.801   8.403  1.00  0.00           H
ATOM   1249  HE  ARG D  83     104.981 -13.697   9.276  1.00  0.00           H
ATOM   1250 1HH1 ARG D  83     104.655 -15.999  11.909  1.00  0.00           H
ATOM   1251 2HH1 ARG D  83     105.061 -14.832  13.147  1.00  0.00           H
ATOM   1252 1HH2 ARG D  83     105.508 -12.191  10.892  1.00  0.00           H
ATOM   1253 2HH2 ARG D  83     105.544 -12.676  12.573  1.00  0.00           H
ATOM   1254  N   VAL D  84     100.135 -13.897  10.796  1.00  0.00           N
ATOM   1255  CA  VAL D  84      99.723 -13.672  12.149  1.00  0.00           C
ATOM   1256  C   VAL D  84      98.286 -14.025  12.310  1.00  0.00           C
ATOM   1257  O   VAL D  84      97.892 -14.696  13.264  1.00  0.00           O
ATOM   1258  CB  VAL D  84      99.939 -12.200  12.548  1.00  0.00           C
ATOM   1259  CG1 VAL D  84      99.332 -11.924  13.915  1.00  0.00           C
ATOM   1260  CG2 VAL D  84     101.425 -11.875  12.542  1.00  0.00           C
ATOM   1261  H   VAL D  84     100.322 -13.102  10.202  1.00  0.00           H
ATOM   1262  HA  VAL D  84     100.328 -14.300  12.804  1.00  0.00           H
ATOM   1263  HB  VAL D  84      99.424 -11.560  11.832  1.00  0.00           H
ATOM   1264 1HG1 VAL D  84      99.493 -10.879  14.181  1.00  0.00           H
ATOM   1265 2HG1 VAL D  84      98.262 -12.129  13.886  1.00  0.00           H
ATOM   1266 3HG1 VAL D  84      99.804 -12.564  14.659  1.00  0.00           H
ATOM   1267 1HG2 VAL D  84     101.571 -10.833  12.824  1.00  0.00           H
ATOM   1268 2HG2 VAL D  84     101.941 -12.520  13.254  1.00  0.00           H
ATOM   1269 3HG2 VAL D  84     101.830 -12.041  11.544  1.00  0.00           H
ATOM   1270  N   GLY D  85      97.455 -13.542  11.366  1.00  0.00           N
ATOM   1271  CA  GLY D  85      96.049 -13.797  11.405  1.00  0.00           C
ATOM   1272  C   GLY D  85      95.374 -12.902  12.385  1.00  0.00           C
ATOM   1273  O   GLY D  85      94.401 -13.287  13.031  1.00  0.00           O
ATOM   1274  H   GLY D  85      97.834 -12.988  10.613  1.00  0.00           H
ATOM   1275 1HA  GLY D  85      95.624 -13.647  10.412  1.00  0.00           H
ATOM   1276 2HA  GLY D  85      95.876 -14.838  11.674  1.00  0.00           H
ATOM   1277  N   TRP D  86      95.885 -11.665  12.515  1.00  0.00           N
ATOM   1278  CA  TRP D  86      95.302 -10.756  13.453  1.00  0.00           C
ATOM   1279  C   TRP D  86      93.914 -10.398  13.050  1.00  0.00           C
ATOM   1280  O   TRP D  86      93.639 -10.181  11.870  1.00  0.00           O
ATOM   1281  CB  TRP D  86      96.147  -9.486  13.569  1.00  0.00           C
ATOM   1282  CG  TRP D  86      95.634  -8.517  14.590  1.00  0.00           C
ATOM   1283  CD1 TRP D  86      96.032  -8.414  15.889  1.00  0.00           C
ATOM   1284  CD2 TRP D  86      94.618  -7.502  14.400  1.00  0.00           C
ATOM   1285  NE1 TRP D  86      95.338  -7.411  16.519  1.00  0.00           N
ATOM   1286  CE2 TRP D  86      94.469  -6.841  15.623  1.00  0.00           C
ATOM   1287  CE3 TRP D  86      93.836  -7.107  13.308  1.00  0.00           C
ATOM   1288  CZ2 TRP D  86      93.566  -5.803  15.790  1.00  0.00           C
ATOM   1289  CZ3 TRP D  86      92.932  -6.065  13.475  1.00  0.00           C
ATOM   1290  CH2 TRP D  86      92.801  -5.430  14.684  1.00  0.00           C
ATOM   1291  H   TRP D  86      96.676 -11.364  11.964  1.00  0.00           H
ATOM   1292  HA  TRP D  86      95.268 -11.241  14.429  1.00  0.00           H
ATOM   1293 1HB  TRP D  86      97.170  -9.754  13.834  1.00  0.00           H
ATOM   1294 2HB  TRP D  86      96.180  -8.982  12.604  1.00  0.00           H
ATOM   1295  HD1 TRP D  86      96.791  -9.037  16.359  1.00  0.00           H
ATOM   1296  HE1 TRP D  86      95.447  -7.137  17.485  1.00  0.00           H
ATOM   1297  HE3 TRP D  86      93.938  -7.606  12.345  1.00  0.00           H
ATOM   1298  HZ2 TRP D  86      93.448  -5.286  16.742  1.00  0.00           H
ATOM   1299  HZ3 TRP D  86      92.326  -5.765  12.620  1.00  0.00           H
ATOM   1300  HH2 TRP D  86      92.082  -4.616  14.781  1.00  0.00           H
ATOM   1301  N   GLY D  87      92.990 -10.344  14.022  1.00  0.00           N
ATOM   1302  CA  GLY D  87      91.654  -9.975  13.673  1.00  0.00           C
ATOM   1303  C   GLY D  87      90.757 -11.164  13.586  1.00  0.00           C
ATOM   1304  O   GLY D  87      89.659 -11.086  13.038  1.00  0.00           O
ATOM   1305  H   GLY D  87      93.206 -10.553  14.987  1.00  0.00           H
ATOM   1306 1HA  GLY D  87      91.263  -9.279  14.416  1.00  0.00           H
ATOM   1307 2HA  GLY D  87      91.659  -9.454  12.716  1.00  0.00           H
ATOM   1308  N   ALA D  88      91.213 -12.306  14.130  1.00  0.00           N
ATOM   1309  CA  ALA D  88      90.391 -13.477  14.122  1.00  0.00           C
ATOM   1310  C   ALA D  88      89.149 -13.224  14.905  1.00  0.00           C
ATOM   1311  O   ALA D  88      88.081 -13.735  14.572  1.00  0.00           O
ATOM   1312  CB  ALA D  88      91.146 -14.673  14.684  1.00  0.00           C
ATOM   1313  H   ALA D  88      92.131 -12.354  14.548  1.00  0.00           H
ATOM   1314  HA  ALA D  88      90.117 -13.691  13.089  1.00  0.00           H
ATOM   1315 1HB  ALA D  88      90.496 -15.548  14.681  1.00  0.00           H
ATOM   1316 2HB  ALA D  88      92.024 -14.871  14.068  1.00  0.00           H
ATOM   1317 3HB  ALA D  88      91.460 -14.458  15.704  1.00  0.00           H
ATOM   1318  N   LEU D  89      89.261 -12.444  15.996  1.00  0.00           N
ATOM   1319  CA  LEU D  89      88.083 -12.170  16.759  1.00  0.00           C
ATOM   1320  C   LEU D  89      87.546 -10.808  16.491  1.00  0.00           C
ATOM   1321  O   LEU D  89      86.443 -10.471  16.918  1.00  0.00           O
ATOM   1322  CB  LEU D  89      88.381 -12.315  18.257  1.00  0.00           C
ATOM   1323  CG  LEU D  89      88.858 -13.702  18.709  1.00  0.00           C
ATOM   1324  CD1 LEU D  89      89.182 -13.668  20.196  1.00  0.00           C
ATOM   1325  CD2 LEU D  89      87.780 -14.732  18.408  1.00  0.00           C
ATOM   1326  H   LEU D  89      90.141 -12.046  16.291  1.00  0.00           H
ATOM   1327  HA  LEU D  89      87.316 -12.892  16.481  1.00  0.00           H
ATOM   1328 1HB  LEU D  89      89.152 -11.596  18.528  1.00  0.00           H
ATOM   1329 2HB  LEU D  89      87.477 -12.077  18.816  1.00  0.00           H
ATOM   1330  HG  LEU D  89      89.771 -13.965  18.175  1.00  0.00           H
ATOM   1331 1HD1 LEU D  89      89.520 -14.653  20.518  1.00  0.00           H
ATOM   1332 2HD1 LEU D  89      89.969 -12.936  20.380  1.00  0.00           H
ATOM   1333 3HD1 LEU D  89      88.289 -13.390  20.756  1.00  0.00           H
ATOM   1334 1HD2 LEU D  89      88.118 -15.718  18.728  1.00  0.00           H
ATOM   1335 2HD2 LEU D  89      86.866 -14.471  18.942  1.00  0.00           H
ATOM   1336 3HD2 LEU D  89      87.581 -14.748  17.336  1.00  0.00           H
ATOM   1337  N   GLN D  90      88.329  -9.972  15.788  1.00  0.00           N
ATOM   1338  CA  GLN D  90      87.870  -8.642  15.537  1.00  0.00           C
ATOM   1339  C   GLN D  90      86.948  -8.592  14.369  1.00  0.00           C
ATOM   1340  O   GLN D  90      86.001  -7.807  14.336  1.00  0.00           O
ATOM   1341  CB  GLN D  90      89.056  -7.702  15.303  1.00  0.00           C
ATOM   1342  CG  GLN D  90      89.983  -7.560  16.498  1.00  0.00           C
ATOM   1343  CD  GLN D  90      89.269  -7.020  17.722  1.00  0.00           C
ATOM   1344  OE1 GLN D  90      88.526  -6.038  17.642  1.00  0.00           O
ATOM   1345  NE2 GLN D  90      89.491  -7.659  18.865  1.00  0.00           N
ATOM   1346  H   GLN D  90      89.231 -10.256  15.433  1.00  0.00           H
ATOM   1347  HA  GLN D  90      87.318  -8.296  16.411  1.00  0.00           H
ATOM   1348 1HB  GLN D  90      89.645  -8.064  14.460  1.00  0.00           H
ATOM   1349 2HB  GLN D  90      88.687  -6.710  15.042  1.00  0.00           H
ATOM   1350 1HG  GLN D  90      90.393  -8.539  16.745  1.00  0.00           H
ATOM   1351 2HG  GLN D  90      90.788  -6.872  16.240  1.00  0.00           H
ATOM   1352 1HE2 GLN D  90      89.048  -7.348  19.707  1.00  0.00           H
ATOM   1353 2HE2 GLN D  90      90.101  -8.451  18.886  1.00  0.00           H
ATOM   1354  N   TYR D  91      87.230  -9.433  13.355  1.00  0.00           N
ATOM   1355  CA  TYR D  91      86.417  -9.481  12.178  1.00  0.00           C
ATOM   1356  C   TYR D  91      85.526 -10.677  12.197  1.00  0.00           C
ATOM   1357  O   TYR D  91      85.838 -11.681  12.834  1.00  0.00           O
ATOM   1358  CB  TYR D  91      87.289  -9.488  10.921  1.00  0.00           C
ATOM   1359  CG  TYR D  91      88.190  -8.279  10.796  1.00  0.00           C
ATOM   1360  CD1 TYR D  91      89.551  -8.400  11.032  1.00  0.00           C
ATOM   1361  CD2 TYR D  91      87.654  -7.048  10.445  1.00  0.00           C
ATOM   1362  CE1 TYR D  91      90.374  -7.296  10.918  1.00  0.00           C
ATOM   1363  CE2 TYR D  91      88.476  -5.944  10.331  1.00  0.00           C
ATOM   1364  CZ  TYR D  91      89.831  -6.065  10.566  1.00  0.00           C
ATOM   1365  OH  TYR D  91      90.650  -4.965  10.452  1.00  0.00           O
ATOM   1366  H   TYR D  91      88.031 -10.044  13.426  1.00  0.00           H
ATOM   1367  HA  TYR D  91      85.785  -8.593  12.158  1.00  0.00           H
ATOM   1368 1HB  TYR D  91      87.916 -10.381  10.917  1.00  0.00           H
ATOM   1369 2HB  TYR D  91      86.653  -9.531  10.037  1.00  0.00           H
ATOM   1370  HD1 TYR D  91      89.972  -9.367  11.308  1.00  0.00           H
ATOM   1371  HD2 TYR D  91      86.584  -6.953  10.261  1.00  0.00           H
ATOM   1372  HE1 TYR D  91      91.443  -7.392  11.103  1.00  0.00           H
ATOM   1373  HE2 TYR D  91      88.055  -4.977  10.056  1.00  0.00           H
ATOM   1374  HH  TYR D  91      90.133  -4.212  10.155  1.00  0.00           H
ATOM   1375  N   GLU D  92      84.366 -10.590  11.519  1.00  0.00           N
ATOM   1376  CA  GLU D  92      83.495 -11.722  11.537  1.00  0.00           C
ATOM   1377  C   GLU D  92      83.663 -12.532  10.297  1.00  0.00           C
ATOM   1378  O   GLU D  92      84.471 -12.204   9.428  1.00  0.00           O
ATOM   1379  CB  GLU D  92      82.037 -11.278  11.677  1.00  0.00           C
ATOM   1380  CG  GLU D  92      81.722 -10.555  12.979  1.00  0.00           C
ATOM   1381  CD  GLU D  92      80.277 -10.157  13.092  1.00  0.00           C
ATOM   1382  OE1 GLU D  92      79.555 -10.335  12.141  1.00  0.00           O
ATOM   1383  OE2 GLU D  92      79.895  -9.673  14.132  1.00  0.00           O
ATOM   1384  H   GLU D  92      84.092  -9.765  11.004  1.00  0.00           H
ATOM   1385  HA  GLU D  92      83.753 -12.343  12.395  1.00  0.00           H
ATOM   1386 1HB  GLU D  92      81.779 -10.612  10.853  1.00  0.00           H
ATOM   1387 2HB  GLU D  92      81.384 -12.148  11.611  1.00  0.00           H
ATOM   1388 1HG  GLU D  92      81.975 -11.207  13.814  1.00  0.00           H
ATOM   1389 2HG  GLU D  92      82.346  -9.664  13.047  1.00  0.00           H
ATOM   1390  N   ASP D  93      82.904 -13.638  10.204  1.00  0.00           N
ATOM   1391  CA  ASP D  93      83.023 -14.516   9.083  1.00  0.00           C
ATOM   1392  C   ASP D  93      82.444 -13.894   7.859  1.00  0.00           C
ATOM   1393  O   ASP D  93      82.708 -14.346   6.746  1.00  0.00           O
ATOM   1394  CB  ASP D  93      82.326 -15.850   9.365  1.00  0.00           C
ATOM   1395  CG  ASP D  93      83.051 -16.688  10.409  1.00  0.00           C
ATOM   1396  OD1 ASP D  93      84.196 -16.411  10.674  1.00  0.00           O
ATOM   1397  OD2 ASP D  93      82.452 -17.598  10.930  1.00  0.00           O
ATOM   1398  H   ASP D  93      82.240 -13.857  10.932  1.00  0.00           H
ATOM   1399  HA  ASP D  93      84.081 -14.708   8.905  1.00  0.00           H
ATOM   1400 1HB  ASP D  93      81.310 -15.663   9.712  1.00  0.00           H
ATOM   1401 2HB  ASP D  93      82.256 -16.426   8.442  1.00  0.00           H
ATOM   1402  N   ASN D  94      81.621 -12.845   8.021  1.00  0.00           N
ATOM   1403  CA  ASN D  94      81.073 -12.246   6.843  1.00  0.00           C
ATOM   1404  C   ASN D  94      81.827 -11.022   6.444  1.00  0.00           C
ATOM   1405  O   ASN D  94      81.394 -10.257   5.582  1.00  0.00           O
ATOM   1406  CB  ASN D  94      79.605 -11.920   7.045  1.00  0.00           C
ATOM   1407  CG  ASN D  94      78.749 -13.152   7.151  1.00  0.00           C
ATOM   1408  OD1 ASN D  94      78.954 -14.129   6.422  1.00  0.00           O
ATOM   1409  ND2 ASN D  94      77.795 -13.125   8.046  1.00  0.00           N
ATOM   1410  H   ASN D  94      81.375 -12.469   8.925  1.00  0.00           H
ATOM   1411  HA  ASN D  94      81.162 -12.957   6.020  1.00  0.00           H
ATOM   1412 1HB  ASN D  94      79.485 -11.329   7.954  1.00  0.00           H
ATOM   1413 2HB  ASN D  94      79.248 -11.315   6.212  1.00  0.00           H
ATOM   1414 1HD2 ASN D  94      77.194 -13.916   8.161  1.00  0.00           H
ATOM   1415 2HD2 ASN D  94      77.666 -12.313   8.615  1.00  0.00           H
ATOM   1416  N   VAL D  95      83.008 -10.829   7.060  1.00  0.00           N
ATOM   1417  CA  VAL D  95      83.831  -9.702   6.755  1.00  0.00           C
ATOM   1418  C   VAL D  95      85.030 -10.131   5.982  1.00  0.00           C
ATOM   1419  O   VAL D  95      85.866 -10.886   6.475  1.00  0.00           O
ATOM   1420  CB  VAL D  95      84.278  -8.992   8.046  1.00  0.00           C
ATOM   1421  CG1 VAL D  95      85.180  -7.811   7.720  1.00  0.00           C
ATOM   1422  CG2 VAL D  95      83.060  -8.538   8.836  1.00  0.00           C
ATOM   1423  H   VAL D  95      83.321 -11.495   7.752  1.00  0.00           H
ATOM   1424  HA  VAL D  95      83.249  -9.000   6.156  1.00  0.00           H
ATOM   1425  HB  VAL D  95      84.864  -9.687   8.648  1.00  0.00           H
ATOM   1426 1HG1 VAL D  95      85.487  -7.321   8.644  1.00  0.00           H
ATOM   1427 2HG1 VAL D  95      86.063  -8.163   7.187  1.00  0.00           H
ATOM   1428 3HG1 VAL D  95      84.638  -7.100   7.096  1.00  0.00           H
ATOM   1429 1HG2 VAL D  95      83.384  -8.037   9.748  1.00  0.00           H
ATOM   1430 2HG2 VAL D  95      82.471  -7.847   8.232  1.00  0.00           H
ATOM   1431 3HG2 VAL D  95      82.450  -9.404   9.094  1.00  0.00           H
ATOM   1432  N   THR D  96      85.128  -9.670   4.722  1.00  0.00           N
ATOM   1433  CA  THR D  96      86.266 -10.025   3.934  1.00  0.00           C
ATOM   1434  C   THR D  96      87.433  -9.176   4.296  1.00  0.00           C
ATOM   1435  O   THR D  96      88.559  -9.662   4.412  1.00  0.00           O
ATOM   1436  CB  THR D  96      85.972  -9.891   2.429  1.00  0.00           C
ATOM   1437  OG1 THR D  96      84.905 -10.777   2.067  1.00  0.00           O
ATOM   1438  CG2 THR D  96      87.208 -10.231   1.611  1.00  0.00           C
ATOM   1439  H   THR D  96      84.415  -9.079   4.320  1.00  0.00           H
ATOM   1440  HA  THR D  96      86.518 -11.065   4.140  1.00  0.00           H
ATOM   1441  HB  THR D  96      85.667  -8.868   2.207  1.00  0.00           H
ATOM   1442  HG1 THR D  96      85.011 -11.611   2.531  1.00  0.00           H
ATOM   1443 1HG2 THR D  96      86.982 -10.131   0.550  1.00  0.00           H
ATOM   1444 2HG2 THR D  96      88.018  -9.552   1.876  1.00  0.00           H
ATOM   1445 3HG2 THR D  96      87.512 -11.256   1.821  1.00  0.00           H
ATOM   1446  N   ASN D  97      87.198  -7.863   4.458  1.00  0.00           N
ATOM   1447  CA  ASN D  97      88.297  -6.983   4.697  1.00  0.00           C
ATOM   1448  C   ASN D  97      89.273  -7.031   3.577  1.00  0.00           C
ATOM   1449  O   ASN D  97      90.435  -7.391   3.761  1.00  0.00           O
ATOM   1450  CB  ASN D  97      88.978  -7.319   6.011  1.00  0.00           C
ATOM   1451  CG  ASN D  97      89.884  -6.219   6.489  1.00  0.00           C
ATOM   1452  OD1 ASN D  97      89.586  -5.032   6.314  1.00  0.00           O
ATOM   1453  ND2 ASN D  97      90.986  -6.590   7.091  1.00  0.00           N
ATOM   1454  H   ASN D  97      86.262  -7.484   4.417  1.00  0.00           H
ATOM   1455  HA  ASN D  97      87.917  -5.962   4.755  1.00  0.00           H
ATOM   1456 1HB  ASN D  97      88.222  -7.509   6.774  1.00  0.00           H
ATOM   1457 2HB  ASN D  97      89.563  -8.231   5.895  1.00  0.00           H
ATOM   1458 1HD2 ASN D  97      91.627  -5.901   7.430  1.00  0.00           H
ATOM   1459 2HD2 ASN D  97      91.187  -7.562   7.211  1.00  0.00           H
ATOM   1460  N   PRO D  98      88.818  -6.632   2.349  1.00  0.00           N
ATOM   1461  CA  PRO D  98      89.654  -6.711   1.192  1.00  0.00           C
ATOM   1462  C   PRO D  98      90.600  -5.561   1.165  1.00  0.00           C
ATOM   1463  O   PRO D  98      90.343  -4.572   0.480  1.00  0.00           O
ATOM   1464  CB  PRO D  98      88.657  -6.655   0.030  1.00  0.00           C
ATOM   1465  CG  PRO D  98      87.524  -5.845   0.560  1.00  0.00           C
ATOM   1466  CD  PRO D  98      87.423  -6.244   2.008  1.00  0.00           C
ATOM   1467  HA  PRO D  98      90.192  -7.670   1.199  1.00  0.00           H
ATOM   1468 1HB  PRO D  98      89.132  -6.200  -0.852  1.00  0.00           H
ATOM   1469 2HB  PRO D  98      88.356  -7.674  -0.257  1.00  0.00           H
ATOM   1470 1HG  PRO D  98      87.730  -4.772   0.430  1.00  0.00           H
ATOM   1471 2HG  PRO D  98      86.605  -6.063  -0.004  1.00  0.00           H
ATOM   1472 1HD  PRO D  98      87.086  -5.384   2.604  1.00  0.00           H
ATOM   1473 2HD  PRO D  98      86.721  -7.085   2.109  1.00  0.00           H
ATOM   1474  N   GLU D  99      91.701  -5.688   1.930  1.00  0.00           N
ATOM   1475  CA  GLU D  99      92.728  -4.703   1.988  1.00  0.00           C
ATOM   1476  C   GLU D  99      93.578  -4.786   0.768  1.00  0.00           C
ATOM   1477  O   GLU D  99      94.741  -5.180   0.827  1.00  0.00           O
ATOM   1478  CB  GLU D  99      93.586  -4.886   3.242  1.00  0.00           C
ATOM   1479  CG  GLU D  99      92.832  -4.701   4.551  1.00  0.00           C
ATOM   1480  CD  GLU D  99      93.712  -4.856   5.760  1.00  0.00           C
ATOM   1481  OE1 GLU D  99      94.891  -5.058   5.591  1.00  0.00           O
ATOM   1482  OE2 GLU D  99      93.205  -4.773   6.854  1.00  0.00           O
ATOM   1483  H   GLU D  99      91.792  -6.526   2.486  1.00  0.00           H
ATOM   1484  HA  GLU D  99      92.261  -3.718   2.029  1.00  0.00           H
ATOM   1485 1HB  GLU D  99      94.019  -5.887   3.244  1.00  0.00           H
ATOM   1486 2HB  GLU D  99      94.410  -4.173   3.227  1.00  0.00           H
ATOM   1487 1HG  GLU D  99      92.387  -3.707   4.565  1.00  0.00           H
ATOM   1488 2HG  GLU D  99      92.025  -5.431   4.600  1.00  0.00           H
ATOM   1489  N   ASP D 100      92.997  -4.421  -0.389  1.00  0.00           N
ATOM   1490  CA  ASP D 100      93.725  -4.534  -1.613  1.00  0.00           C
ATOM   1491  C   ASP D 100      94.104  -3.200  -2.158  1.00  0.00           C
ATOM   1492  O   ASP D 100      95.103  -3.059  -2.861  1.00  0.00           O
ATOM   1493  CB  ASP D 100      92.903  -5.297  -2.654  1.00  0.00           C
ATOM   1494  CG  ASP D 100      92.603  -6.731  -2.239  1.00  0.00           C
ATOM   1495  OD1 ASP D 100      93.526  -7.438  -1.911  1.00  0.00           O
ATOM   1496  OD2 ASP D 100      91.455  -7.104  -2.253  1.00  0.00           O
ATOM   1497  H   ASP D 100      92.050  -4.068  -0.410  1.00  0.00           H
ATOM   1498  HA  ASP D 100      94.644  -5.088  -1.419  1.00  0.00           H
ATOM   1499 1HB  ASP D 100      91.959  -4.778  -2.823  1.00  0.00           H
ATOM   1500 2HB  ASP D 100      93.441  -5.313  -3.602  1.00  0.00           H
ATOM   1501  N   MET D 101      93.277  -2.183  -1.845  1.00  0.00           N
ATOM   1502  CA  MET D 101      93.473  -0.868  -2.376  1.00  0.00           C
ATOM   1503  C   MET D 101      93.909   0.092  -1.323  1.00  0.00           C
ATOM   1504  O   MET D 101      93.534   1.264  -1.316  1.00  0.00           O
ATOM   1505  CB  MET D 101      92.192  -0.373  -3.044  1.00  0.00           C
ATOM   1506  CG  MET D 101      91.750  -1.195  -4.246  1.00  0.00           C
ATOM   1507  SD  MET D 101      92.959  -1.174  -5.585  1.00  0.00           S
ATOM   1508  CE  MET D 101      92.801   0.515  -6.157  1.00  0.00           C
ATOM   1509  H   MET D 101      92.500  -2.351  -1.223  1.00  0.00           H
ATOM   1510  HA  MET D 101      94.265  -0.911  -3.124  1.00  0.00           H
ATOM   1511 1HB  MET D 101      91.379  -0.378  -2.319  1.00  0.00           H
ATOM   1512 2HB  MET D 101      92.328   0.657  -3.375  1.00  0.00           H
ATOM   1513 1HG  MET D 101      91.591  -2.229  -3.942  1.00  0.00           H
ATOM   1514 2HG  MET D 101      90.807  -0.803  -4.628  1.00  0.00           H
ATOM   1515 1HE  MET D 101      93.488   0.684  -6.987  1.00  0.00           H
ATOM   1516 2HE  MET D 101      91.778   0.693  -6.490  1.00  0.00           H
ATOM   1517 3HE  MET D 101      93.041   1.199  -5.342  1.00  0.00           H
ATOM   1518  N   ARG D 102      94.709  -0.436  -0.379  1.00  0.00           N
ATOM   1519  CA  ARG D 102      95.301   0.313   0.689  1.00  0.00           C
ATOM   1520  C   ARG D 102      96.741  -0.058   0.869  1.00  0.00           C
ATOM   1521  O   ARG D 102      97.101  -1.207   0.620  1.00  0.00           O
ATOM   1522  CB  ARG D 102      94.550   0.076   1.991  1.00  0.00           C
ATOM   1523  CG  ARG D 102      93.110   0.566   1.998  1.00  0.00           C
ATOM   1524  CD  ARG D 102      93.035   2.049   1.986  1.00  0.00           C
ATOM   1525  NE  ARG D 102      91.663   2.523   2.079  1.00  0.00           N
ATOM   1526  CZ  ARG D 102      90.848   2.718   1.024  1.00  0.00           C
ATOM   1527  NH1 ARG D 102      91.279   2.475  -0.194  1.00  0.00           N
ATOM   1528  NH2 ARG D 102      89.614   3.152   1.214  1.00  0.00           N
ATOM   1529  H   ARG D 102      94.893  -1.426  -0.446  1.00  0.00           H
ATOM   1530  HA  ARG D 102      95.242   1.373   0.442  1.00  0.00           H
ATOM   1531 1HB  ARG D 102      94.536  -0.990   2.214  1.00  0.00           H
ATOM   1532 2HB  ARG D 102      95.071   0.575   2.808  1.00  0.00           H
ATOM   1533 1HG  ARG D 102      92.594   0.189   1.114  1.00  0.00           H
ATOM   1534 2HG  ARG D 102      92.607   0.204   2.894  1.00  0.00           H
ATOM   1535 1HD  ARG D 102      93.592   2.448   2.834  1.00  0.00           H
ATOM   1536 2HD  ARG D 102      93.464   2.428   1.059  1.00  0.00           H
ATOM   1537  HE  ARG D 102      91.296   2.721   3.000  1.00  0.00           H
ATOM   1538 1HH1 ARG D 102      92.222   2.143  -0.339  1.00  0.00           H
ATOM   1539 2HH1 ARG D 102      90.668   2.620  -0.984  1.00  0.00           H
ATOM   1540 1HH2 ARG D 102      89.283   3.339   2.151  1.00  0.00           H
ATOM   1541 2HH2 ARG D 102      89.004   3.298   0.424  1.00  0.00           H
ATOM   1542  N   PRO D 103      97.583   0.859   1.284  1.00  0.00           N
ATOM   1543  CA  PRO D 103      98.957   0.551   1.592  1.00  0.00           C
ATOM   1544  C   PRO D 103      99.030  -0.463   2.700  1.00  0.00           C
ATOM   1545  O   PRO D 103      98.062  -0.620   3.443  1.00  0.00           O
ATOM   1546  CB  PRO D 103      99.533   1.905   2.022  1.00  0.00           C
ATOM   1547  CG  PRO D 103      98.609   2.904   1.415  1.00  0.00           C
ATOM   1548  CD  PRO D 103      97.252   2.255   1.491  1.00  0.00           C
ATOM   1549  HA  PRO D 103      99.457   0.183   0.684  1.00  0.00           H
ATOM   1550 1HB  PRO D 103      99.568   1.967   3.119  1.00  0.00           H
ATOM   1551 2HB  PRO D 103     100.567   2.005   1.661  1.00  0.00           H
ATOM   1552 1HG  PRO D 103      98.656   3.852   1.970  1.00  0.00           H
ATOM   1553 2HG  PRO D 103      98.915   3.126   0.381  1.00  0.00           H
ATOM   1554 1HD  PRO D 103      96.810   2.445   2.480  1.00  0.00           H
ATOM   1555 2HD  PRO D 103      96.608   2.656   0.694  1.00  0.00           H
ATOM   1556  N   TYR D 104     100.184  -1.153   2.805  1.00  0.00           N
ATOM   1557  CA  TYR D 104     100.496  -2.101   3.839  1.00  0.00           C
ATOM   1558  C   TYR D 104     101.250  -1.435   4.971  1.00  0.00           C
ATOM   1559  O   TYR D 104     101.600  -2.095   5.949  1.00  0.00           O
ATOM   1560  CB  TYR D 104     101.306  -3.267   3.267  1.00  0.00           C
ATOM   1561  CG  TYR D 104     100.562  -4.075   2.227  1.00  0.00           C
ATOM   1562  CD1 TYR D 104      99.231  -4.407   2.429  1.00  0.00           C
ATOM   1563  CD2 TYR D 104     101.211  -4.484   1.072  1.00  0.00           C
ATOM   1564  CE1 TYR D 104      98.551  -5.145   1.479  1.00  0.00           C
ATOM   1565  CE2 TYR D 104     100.532  -5.222   0.122  1.00  0.00           C
ATOM   1566  CZ  TYR D 104      99.207  -5.552   0.323  1.00  0.00           C
ATOM   1567  OH  TYR D 104      98.530  -6.287  -0.623  1.00  0.00           O
ATOM   1568  H   TYR D 104     100.868  -0.967   2.085  1.00  0.00           H
ATOM   1569  HA  TYR D 104      99.562  -2.490   4.245  1.00  0.00           H
ATOM   1570 1HB  TYR D 104     102.221  -2.885   2.811  1.00  0.00           H
ATOM   1571 2HB  TYR D 104     101.598  -3.938   4.074  1.00  0.00           H
ATOM   1572  HD1 TYR D 104      98.720  -4.085   3.337  1.00  0.00           H
ATOM   1573  HD2 TYR D 104     102.258  -4.224   0.914  1.00  0.00           H
ATOM   1574  HE1 TYR D 104      97.505  -5.405   1.638  1.00  0.00           H
ATOM   1575  HE2 TYR D 104     101.043  -5.545  -0.785  1.00  0.00           H
ATOM   1576  HH  TYR D 104      97.625  -6.424  -0.333  1.00  0.00           H
ATOM   1577  N   CYS D 105     101.508  -0.112   4.880  1.00  0.00           N
ATOM   1578  CA  CYS D 105     102.078   0.729   5.880  1.00  0.00           C
ATOM   1579  C   CYS D 105     101.037   1.655   6.438  1.00  0.00           C
ATOM   1580  O   CYS D 105     101.273   2.817   6.753  1.00  0.00           O
ATOM   1581  CB  CYS D 105     103.237   1.543   5.305  1.00  0.00           C
ATOM   1582  SG  CYS D 105     104.761   0.598   5.071  1.00  0.00           S
ATOM   1583  H   CYS D 105     101.254   0.288   3.988  1.00  0.00           H
ATOM   1584  HA  CYS D 105     102.461   0.100   6.684  1.00  0.00           H
ATOM   1585 1HB  CYS D 105     102.946   1.958   4.339  1.00  0.00           H
ATOM   1586 2HB  CYS D 105     103.457   2.380   5.967  1.00  0.00           H
ATOM   1587  N   TRP D 106      99.820   1.089   6.549  1.00  0.00           N
ATOM   1588  CA  TRP D 106      98.533   1.719   6.707  1.00  0.00           C
ATOM   1589  C   TRP D 106      97.891   0.737   7.647  1.00  0.00           C
ATOM   1590  O   TRP D 106      96.679   0.582   7.723  1.00  0.00           O
ATOM   1591  CB  TRP D 106      97.758   1.866   5.396  1.00  0.00           C
ATOM   1592  CG  TRP D 106      96.461   2.602   5.548  1.00  0.00           C
ATOM   1593  CD1 TRP D 106      96.259   3.940   5.387  1.00  0.00           C
ATOM   1594  CD2 TRP D 106      95.171   2.040   5.893  1.00  0.00           C
ATOM   1595  NE1 TRP D 106      94.940   4.250   5.608  1.00  0.00           N
ATOM   1596  CE2 TRP D 106      94.259   3.099   5.917  1.00  0.00           C
ATOM   1597  CE3 TRP D 106      94.725   0.744   6.177  1.00  0.00           C
ATOM   1598  CZ2 TRP D 106      92.920   2.906   6.217  1.00  0.00           C
ATOM   1599  CZ3 TRP D 106      93.381   0.551   6.477  1.00  0.00           C
ATOM   1600  CH2 TRP D 106      92.503   1.605   6.496  1.00  0.00           C
ATOM   1601  H   TRP D 106      99.873   0.081   6.507  1.00  0.00           H
ATOM   1602  HA  TRP D 106      98.686   2.723   7.104  1.00  0.00           H
ATOM   1603 1HB  TRP D 106      98.371   2.399   4.669  1.00  0.00           H
ATOM   1604 2HB  TRP D 106      97.546   0.879   4.986  1.00  0.00           H
ATOM   1605  HD1 TRP D 106      97.032   4.659   5.122  1.00  0.00           H
ATOM   1606  HE1 TRP D 106      94.535   5.173   5.553  1.00  0.00           H
ATOM   1607  HE3 TRP D 106      95.417  -0.097   6.161  1.00  0.00           H
ATOM   1608  HZ2 TRP D 106      92.206   3.730   6.238  1.00  0.00           H
ATOM   1609  HZ3 TRP D 106      93.042  -0.461   6.698  1.00  0.00           H
ATOM   1610  HH2 TRP D 106      91.455   1.417   6.735  1.00  0.00           H
ATOM   1611  N   HIS D 107      98.772  -0.005   8.326  1.00  0.00           N
ATOM   1612  CA  HIS D 107      98.633  -1.313   8.913  1.00  0.00           C
ATOM   1613  C   HIS D 107      98.209  -1.438  10.353  1.00  0.00           C
ATOM   1614  O   HIS D 107      97.747  -2.487  10.760  1.00  0.00           O
ATOM   1615  CB  HIS D 107      99.965  -2.053   8.756  1.00  0.00           C
ATOM   1616  CG  HIS D 107     101.077  -1.470   9.571  1.00  0.00           C
ATOM   1617  ND1 HIS D 107     101.674  -0.266   9.262  1.00  0.00           N
ATOM   1618  CD2 HIS D 107     101.701  -1.925  10.683  1.00  0.00           C
ATOM   1619  CE1 HIS D 107     102.618  -0.006  10.150  1.00  0.00           C
ATOM   1620  NE2 HIS D 107     102.654  -0.997  11.022  1.00  0.00           N
ATOM   1621  H   HIS D 107      99.654   0.480   8.407  1.00  0.00           H
ATOM   1622  HA  HIS D 107      97.852  -1.865   8.391  1.00  0.00           H
ATOM   1623 1HB  HIS D 107      99.839  -3.097   9.047  1.00  0.00           H
ATOM   1624 2HB  HIS D 107     100.267  -2.041   7.709  1.00  0.00           H
ATOM   1625  HD2 HIS D 107     101.487  -2.855  11.211  1.00  0.00           H
ATOM   1626  HE1 HIS D 107     103.257   0.877  10.161  1.00  0.00           H
ATOM   1627  HE2 HIS D 107     103.279  -1.066  11.813  1.00  0.00           H
ATOM   1628  N   TYR D 108      98.231  -0.351  11.126  1.00  0.00           N
ATOM   1629  CA  TYR D 108      98.137  -0.322  12.574  1.00  0.00           C
ATOM   1630  C   TYR D 108      96.983  -0.739  13.478  1.00  0.00           C
ATOM   1631  O   TYR D 108      97.260  -0.516  14.655  1.00  0.00           O
ATOM   1632  CB  TYR D 108      98.464   1.123  12.956  1.00  0.00           C
ATOM   1633  CG  TYR D 108      97.637   2.152  12.217  1.00  0.00           C
ATOM   1634  CD1 TYR D 108      96.778   2.985  12.918  1.00  0.00           C
ATOM   1635  CD2 TYR D 108      97.738   2.262  10.838  1.00  0.00           C
ATOM   1636  CE1 TYR D 108      96.023   3.925  12.243  1.00  0.00           C
ATOM   1637  CE2 TYR D 108      96.983   3.202  10.163  1.00  0.00           C
ATOM   1638  CZ  TYR D 108      96.129   4.031  10.861  1.00  0.00           C
ATOM   1639  OH  TYR D 108      95.376   4.966  10.188  1.00  0.00           O
ATOM   1640  H   TYR D 108      98.322   0.519  10.621  1.00  0.00           H
ATOM   1641  HA  TYR D 108      98.872  -1.016  12.982  1.00  0.00           H
ATOM   1642 1HB  TYR D 108      98.304   1.263  14.026  1.00  0.00           H
ATOM   1643 2HB  TYR D 108      99.516   1.324  12.754  1.00  0.00           H
ATOM   1644  HD1 TYR D 108      96.699   2.899  14.002  1.00  0.00           H
ATOM   1645  HD2 TYR D 108      98.413   1.607  10.287  1.00  0.00           H
ATOM   1646  HE1 TYR D 108      95.348   4.579  12.794  1.00  0.00           H
ATOM   1647  HE2 TYR D 108      97.062   3.288   9.079  1.00  0.00           H
ATOM   1648  HH  TYR D 108      95.586   4.931   9.252  1.00  0.00           H
ATOM   1649  N   PRO D 109      95.771  -1.217  13.288  1.00  0.00           N
ATOM   1650  CA  PRO D 109      94.890  -1.493  14.413  1.00  0.00           C
ATOM   1651  C   PRO D 109      95.266  -2.270  15.671  1.00  0.00           C
ATOM   1652  O   PRO D 109      94.583  -1.940  16.640  1.00  0.00           O
ATOM   1653  CB  PRO D 109      93.789  -2.257  13.670  1.00  0.00           C
ATOM   1654  CG  PRO D 109      93.778  -1.650  12.309  1.00  0.00           C
ATOM   1655  CD  PRO D 109      95.232  -1.443  11.979  1.00  0.00           C
ATOM   1656  HA  PRO D 109      94.536  -0.542  14.837  1.00  0.00           H
ATOM   1657 1HB  PRO D 109      94.021  -3.332  13.656  1.00  0.00           H
ATOM   1658 2HB  PRO D 109      92.830  -2.142  14.197  1.00  0.00           H
ATOM   1659 1HG  PRO D 109      93.274  -2.321  11.598  1.00  0.00           H
ATOM   1660 2HG  PRO D 109      93.208  -0.710  12.317  1.00  0.00           H
ATOM   1661 1HD  PRO D 109      95.634  -2.351  11.506  1.00  0.00           H
ATOM   1662 2HD  PRO D 109      95.337  -0.577  11.309  1.00  0.00           H
ATOM   1663  N   PRO D 110      96.236  -3.163  15.823  1.00  0.00           N
ATOM   1664  CA  PRO D 110      96.500  -3.865  17.075  1.00  0.00           C
ATOM   1665  C   PRO D 110      96.406  -3.125  18.387  1.00  0.00           C
ATOM   1666  O   PRO D 110      97.083  -2.124  18.580  1.00  0.00           O
ATOM   1667  CB  PRO D 110      97.941  -4.332  16.847  1.00  0.00           C
ATOM   1668  CG  PRO D 110      97.977  -4.719  15.408  1.00  0.00           C
ATOM   1669  CD  PRO D 110      97.132  -3.680  14.720  1.00  0.00           C
ATOM   1670  HA  PRO D 110      95.804  -4.712  17.169  1.00  0.00           H
ATOM   1671 1HB  PRO D 110      98.642  -3.519  17.088  1.00  0.00           H
ATOM   1672 2HB  PRO D 110      98.176  -5.169  17.520  1.00  0.00           H
ATOM   1673 1HG  PRO D 110      99.015  -4.730  15.043  1.00  0.00           H
ATOM   1674 2HG  PRO D 110      97.584  -5.738  15.279  1.00  0.00           H
ATOM   1675 1HD  PRO D 110      97.778  -2.877  14.336  1.00  0.00           H
ATOM   1676 2HD  PRO D 110      96.568  -4.150  13.901  1.00  0.00           H
ATOM   1677  N   ARG D 111      95.646  -3.746  19.317  1.00  0.00           N
ATOM   1678  CA  ARG D 111      95.067  -3.420  20.608  1.00  0.00           C
ATOM   1679  C   ARG D 111      95.960  -2.677  21.574  1.00  0.00           C
ATOM   1680  O   ARG D 111      97.135  -2.422  21.324  1.00  0.00           O
ATOM   1681  CB  ARG D 111      94.603  -4.700  21.287  1.00  0.00           C
ATOM   1682  CG  ARG D 111      95.720  -5.643  21.705  1.00  0.00           C
ATOM   1683  CD  ARG D 111      95.198  -6.814  22.456  1.00  0.00           C
ATOM   1684  NE  ARG D 111      96.250  -7.767  22.773  1.00  0.00           N
ATOM   1685  CZ  ARG D 111      97.054  -7.688  23.851  1.00  0.00           C
ATOM   1686  NH1 ARG D 111      96.915  -6.697  24.704  1.00  0.00           N
ATOM   1687  NH2 ARG D 111      97.982  -8.607  24.052  1.00  0.00           N
ATOM   1688  H   ARG D 111      95.492  -4.665  18.926  1.00  0.00           H
ATOM   1689  HA  ARG D 111      94.209  -2.767  20.447  1.00  0.00           H
ATOM   1690 1HB  ARG D 111      94.031  -4.451  22.180  1.00  0.00           H
ATOM   1691 2HB  ARG D 111      93.942  -5.249  20.617  1.00  0.00           H
ATOM   1692 1HG  ARG D 111      96.239  -6.008  20.818  1.00  0.00           H
ATOM   1693 2HG  ARG D 111      96.425  -5.112  22.345  1.00  0.00           H
ATOM   1694 1HD  ARG D 111      94.751  -6.476  23.390  1.00  0.00           H
ATOM   1695 2HD  ARG D 111      94.445  -7.324  21.857  1.00  0.00           H
ATOM   1696  HE  ARG D 111      96.387  -8.544  22.140  1.00  0.00           H
ATOM   1697 1HH1 ARG D 111      96.205  -5.995  24.551  1.00  0.00           H
ATOM   1698 2HH1 ARG D 111      97.518  -6.638  25.512  1.00  0.00           H
ATOM   1699 1HH2 ARG D 111      98.089  -9.369  23.396  1.00  0.00           H
ATOM   1700 2HH2 ARG D 111      98.585  -8.548  24.859  1.00  0.00           H
ATOM   1701  N   GLN D 112      95.338  -2.241  22.700  1.00  0.00           N
ATOM   1702  CA  GLN D 112      95.938  -1.736  23.912  1.00  0.00           C
ATOM   1703  C   GLN D 112      97.399  -2.019  23.885  1.00  0.00           C
ATOM   1704  O   GLN D 112      97.834  -3.109  23.518  1.00  0.00           O
ATOM   1705  CB  GLN D 112      95.301  -2.364  25.155  1.00  0.00           C
ATOM   1706  CG  GLN D 112      95.833  -1.819  26.469  1.00  0.00           C
ATOM   1707  CD  GLN D 112      95.117  -2.406  27.670  1.00  0.00           C
ATOM   1708  OE1 GLN D 112      93.897  -2.592  27.654  1.00  0.00           O
ATOM   1709  NE2 GLN D 112      95.872  -2.702  28.723  1.00  0.00           N
ATOM   1710  H   GLN D 112      94.332  -2.295  22.635  1.00  0.00           H
ATOM   1711  HA  GLN D 112      95.777  -0.659  23.955  1.00  0.00           H
ATOM   1712 1HB  GLN D 112      94.224  -2.199  25.134  1.00  0.00           H
ATOM   1713 2HB  GLN D 112      95.467  -3.440  25.144  1.00  0.00           H
ATOM   1714 1HG  GLN D 112      96.893  -2.065  26.550  1.00  0.00           H
ATOM   1715 2HG  GLN D 112      95.698  -0.738  26.485  1.00  0.00           H
ATOM   1716 1HE2 GLN D 112      95.455  -3.091  29.545  1.00  0.00           H
ATOM   1717 2HE2 GLN D 112      96.857  -2.535  28.695  1.00  0.00           H
ATOM   1718  N   CYS D 113      98.192  -1.007  24.276  1.00  0.00           N
ATOM   1719  CA  CYS D 113      99.605  -1.140  24.110  1.00  0.00           C
ATOM   1720  C   CYS D 113     100.230  -2.080  25.102  1.00  0.00           C
ATOM   1721  O   CYS D 113     101.112  -2.855  24.736  1.00  0.00           O
ATOM   1722  CB  CYS D 113     100.347   0.194  24.125  1.00  0.00           C
ATOM   1723  SG  CYS D 113     101.839   0.050  23.111  1.00  0.00           S
ATOM   1724  H   CYS D 113      97.822  -0.160  24.683  1.00  0.00           H
ATOM   1725  HA  CYS D 113      99.797  -1.605  23.143  1.00  0.00           H
ATOM   1726 1HB  CYS D 113      99.695   0.979  23.741  1.00  0.00           H
ATOM   1727 2HB  CYS D 113     100.604   0.456  25.151  1.00  0.00           H
ATOM   1728  N   GLY D 114      99.794  -2.055  26.379  1.00  0.00           N
ATOM   1729  CA  GLY D 114     100.357  -2.921  27.386  1.00  0.00           C
ATOM   1730  C   GLY D 114     101.824  -2.648  27.597  1.00  0.00           C
ATOM   1731  O   GLY D 114     102.280  -1.506  27.601  1.00  0.00           O
ATOM   1732  H   GLY D 114      99.056  -1.415  26.636  1.00  0.00           H
ATOM   1733 1HA  GLY D 114      99.823  -2.782  28.326  1.00  0.00           H
ATOM   1734 2HA  GLY D 114     100.220  -3.960  27.090  1.00  0.00           H
ATOM   1735  N   VAL D 115     102.607  -3.731  27.802  1.00  0.00           N
ATOM   1736  CA  VAL D 115     104.024  -3.620  28.036  1.00  0.00           C
ATOM   1737  C   VAL D 115     104.708  -4.462  27.005  1.00  0.00           C
ATOM   1738  O   VAL D 115     104.235  -5.547  26.668  1.00  0.00           O
ATOM   1739  CB  VAL D 115     104.404  -4.098  29.450  1.00  0.00           C
ATOM   1740  CG1 VAL D 115     104.044  -5.565  29.632  1.00  0.00           C
ATOM   1741  CG2 VAL D 115     105.889  -3.873  29.692  1.00  0.00           C
ATOM   1742  H   VAL D 115     102.182  -4.647  27.791  1.00  0.00           H
ATOM   1743  HA  VAL D 115     104.309  -2.571  27.945  1.00  0.00           H
ATOM   1744  HB  VAL D 115     103.826  -3.533  30.182  1.00  0.00           H
ATOM   1745 1HG1 VAL D 115     104.319  -5.886  30.637  1.00  0.00           H
ATOM   1746 2HG1 VAL D 115     102.971  -5.697  29.490  1.00  0.00           H
ATOM   1747 3HG1 VAL D 115     104.584  -6.165  28.899  1.00  0.00           H
ATOM   1748 1HG2 VAL D 115     106.150  -4.212  30.693  1.00  0.00           H
ATOM   1749 2HG2 VAL D 115     106.466  -4.434  28.956  1.00  0.00           H
ATOM   1750 3HG2 VAL D 115     106.116  -2.811  29.597  1.00  0.00           H
ATOM   1751  N   VAL D 116     105.842  -3.971  26.458  1.00  0.00           N
ATOM   1752  CA  VAL D 116     106.539  -4.747  25.473  1.00  0.00           C
ATOM   1753  C   VAL D 116     107.951  -4.958  25.934  1.00  0.00           C
ATOM   1754  O   VAL D 116     108.577  -4.062  26.496  1.00  0.00           O
ATOM   1755  CB  VAL D 116     106.533  -4.036  24.107  1.00  0.00           C
ATOM   1756  CG1 VAL D 116     107.236  -2.690  24.204  1.00  0.00           C
ATOM   1757  CG2 VAL D 116     107.200  -4.917  23.061  1.00  0.00           C
ATOM   1758  H   VAL D 116     106.210  -3.070  26.726  1.00  0.00           H
ATOM   1759  HA  VAL D 116     106.031  -5.706  25.365  1.00  0.00           H
ATOM   1760  HB  VAL D 116     105.501  -3.839  23.814  1.00  0.00           H
ATOM   1761 1HG1 VAL D 116     107.222  -2.201  23.230  1.00  0.00           H
ATOM   1762 2HG1 VAL D 116     106.721  -2.062  24.931  1.00  0.00           H
ATOM   1763 3HG1 VAL D 116     108.268  -2.840  24.519  1.00  0.00           H
ATOM   1764 1HG2 VAL D 116     107.191  -4.408  22.097  1.00  0.00           H
ATOM   1765 2HG2 VAL D 116     108.229  -5.118  23.357  1.00  0.00           H
ATOM   1766 3HG2 VAL D 116     106.655  -5.859  22.979  1.00  0.00           H
ATOM   1767  N   SER D 117     108.485  -6.180  25.714  1.00  0.00           N
ATOM   1768  CA  SER D 117     109.823  -6.490  26.134  1.00  0.00           C
ATOM   1769  C   SER D 117     110.777  -5.823  25.195  1.00  0.00           C
ATOM   1770  O   SER D 117     110.520  -5.714  23.998  1.00  0.00           O
ATOM   1771  CB  SER D 117     110.054  -7.988  26.151  1.00  0.00           C
ATOM   1772  OG  SER D 117     109.976  -8.523  24.858  1.00  0.00           O
ATOM   1773  H   SER D 117     107.938  -6.891  25.249  1.00  0.00           H
ATOM   1774  HA  SER D 117     109.965  -6.108  27.146  1.00  0.00           H
ATOM   1775 1HB  SER D 117     111.035  -8.201  26.577  1.00  0.00           H
ATOM   1776 2HB  SER D 117     109.310  -8.464  26.789  1.00  0.00           H
ATOM   1777  HG  SER D 117     109.130  -8.238  24.504  1.00  0.00           H
ATOM   1778  N   ALA D 118     111.932  -5.389  25.736  1.00  0.00           N
ATOM   1779  CA  ALA D 118     112.966  -4.686  25.027  1.00  0.00           C
ATOM   1780  C   ALA D 118     113.650  -5.569  24.030  1.00  0.00           C
ATOM   1781  O   ALA D 118     114.122  -5.105  22.993  1.00  0.00           O
ATOM   1782  CB  ALA D 118     114.051  -4.136  25.969  1.00  0.00           C
ATOM   1783  H   ALA D 118     112.055  -5.587  26.720  1.00  0.00           H
ATOM   1784  HA  ALA D 118     112.509  -3.841  24.512  1.00  0.00           H
ATOM   1785 1HB  ALA D 118     114.810  -3.613  25.384  1.00  0.00           H
ATOM   1786 2HB  ALA D 118     113.601  -3.444  26.680  1.00  0.00           H
ATOM   1787 3HB  ALA D 118     114.515  -4.960  26.509  1.00  0.00           H
ATOM   1788  N   LYS D 119     113.704  -6.881  24.306  1.00  0.00           N
ATOM   1789  CA  LYS D 119     114.485  -7.783  23.507  1.00  0.00           C
ATOM   1790  C   LYS D 119     113.932  -7.852  22.115  1.00  0.00           C
ATOM   1791  O   LYS D 119     114.653  -8.151  21.167  1.00  0.00           O
ATOM   1792  CB  LYS D 119     114.519  -9.177  24.136  1.00  0.00           C
ATOM   1793  CG  LYS D 119     113.185  -9.911  24.110  1.00  0.00           C
ATOM   1794  CD  LYS D 119     113.286 -11.264  24.798  1.00  0.00           C
ATOM   1795  CE  LYS D 119     111.967 -12.019  24.733  1.00  0.00           C
ATOM   1796  NZ  LYS D 119     112.044 -13.335  25.422  1.00  0.00           N
ATOM   1797  H   LYS D 119     113.185  -7.244  25.092  1.00  0.00           H
ATOM   1798  HA  LYS D 119     115.506  -7.403  23.454  1.00  0.00           H
ATOM   1799 1HB  LYS D 119     115.251  -9.794  23.614  1.00  0.00           H
ATOM   1800 2HB  LYS D 119     114.838  -9.099  25.176  1.00  0.00           H
ATOM   1801 1HG  LYS D 119     112.429  -9.310  24.618  1.00  0.00           H
ATOM   1802 2HG  LYS D 119     112.872 -10.060  23.077  1.00  0.00           H
ATOM   1803 1HD  LYS D 119     114.060 -11.862  24.314  1.00  0.00           H
ATOM   1804 2HD  LYS D 119     113.562 -11.122  25.842  1.00  0.00           H
ATOM   1805 1HE  LYS D 119     111.184 -11.423  25.201  1.00  0.00           H
ATOM   1806 2HE  LYS D 119     111.692 -12.184  23.691  1.00  0.00           H
ATOM   1807 1HZ  LYS D 119     111.151 -13.804  25.357  1.00  0.00           H
ATOM   1808 2HZ  LYS D 119     112.755 -13.905  24.985  1.00  0.00           H
ATOM   1809 3HZ  LYS D 119     112.279 -13.193  26.394  1.00  0.00           H
ATOM   1810  N   THR D 120     112.630  -7.591  21.957  1.00  0.00           N
ATOM   1811  CA  THR D 120     111.943  -7.716  20.705  1.00  0.00           C
ATOM   1812  C   THR D 120     112.029  -6.468  19.863  1.00  0.00           C
ATOM   1813  O   THR D 120     111.562  -6.482  18.728  1.00  0.00           O
ATOM   1814  CB  THR D 120     110.463  -8.075  20.936  1.00  0.00           C
ATOM   1815  OG1 THR D 120     109.826  -7.030  21.681  1.00  0.00           O
ATOM   1816  CG2 THR D 120     110.346  -9.384  21.703  1.00  0.00           C
ATOM   1817  H   THR D 120     112.115  -7.292  22.773  1.00  0.00           H
ATOM   1818  HA  THR D 120     112.411  -8.517  20.132  1.00  0.00           H
ATOM   1819  HB  THR D 120     109.959  -8.177  19.975  1.00  0.00           H
ATOM   1820  HG1 THR D 120     110.421  -6.718  22.367  1.00  0.00           H
ATOM   1821 1HG2 THR D 120     109.293  -9.622  21.856  1.00  0.00           H
ATOM   1822 2HG2 THR D 120     110.819 -10.183  21.133  1.00  0.00           H
ATOM   1823 3HG2 THR D 120     110.840  -9.285  22.668  1.00  0.00           H
ATOM   1824  N   VAL D 121     112.579  -5.345  20.376  1.00  0.00           N
ATOM   1825  CA  VAL D 121     112.419  -4.122  19.629  1.00  0.00           C
ATOM   1826  C   VAL D 121     113.682  -3.639  18.963  1.00  0.00           C
ATOM   1827  O   VAL D 121     114.795  -3.865  19.450  1.00  0.00           O
ATOM   1828  CB  VAL D 121     111.901  -3.013  20.565  1.00  0.00           C
ATOM   1829  CG1 VAL D 121     111.657  -1.730  19.785  1.00  0.00           C
ATOM   1830  CG2 VAL D 121     110.628  -3.474  21.258  1.00  0.00           C
ATOM   1831  H   VAL D 121     113.089  -5.326  21.247  1.00  0.00           H
ATOM   1832  HA  VAL D 121     111.688  -4.293  18.838  1.00  0.00           H
ATOM   1833  HB  VAL D 121     112.664  -2.795  21.312  1.00  0.00           H
ATOM   1834 1HG1 VAL D 121     111.292  -0.957  20.462  1.00  0.00           H
ATOM   1835 2HG1 VAL D 121     112.589  -1.399  19.328  1.00  0.00           H
ATOM   1836 3HG1 VAL D 121     110.915  -1.911  19.009  1.00  0.00           H
ATOM   1837 1HG2 VAL D 121     110.267  -2.686  21.918  1.00  0.00           H
ATOM   1838 2HG2 VAL D 121     109.867  -3.698  20.510  1.00  0.00           H
ATOM   1839 3HG2 VAL D 121     110.836  -4.370  21.842  1.00  0.00           H
ATOM   1840  N   CYS D 122     113.468  -2.882  17.849  1.00  0.00           N
ATOM   1841  CA  CYS D 122     114.345  -2.115  16.984  1.00  0.00           C
ATOM   1842  C   CYS D 122     113.815  -0.683  16.875  1.00  0.00           C
ATOM   1843  O   CYS D 122     112.621  -0.497  16.723  1.00  0.00           O
ATOM   1844  CB  CYS D 122     114.432  -2.746  15.595  1.00  0.00           C
ATOM   1845  SG  CYS D 122     115.883  -2.236  14.642  1.00  0.00           S
ATOM   1846  H   CYS D 122     112.479  -2.910  17.647  1.00  0.00           H
ATOM   1847  HA  CYS D 122     115.343  -2.108  17.422  1.00  0.00           H
ATOM   1848 1HB  CYS D 122     114.456  -3.831  15.690  1.00  0.00           H
ATOM   1849 2HB  CYS D 122     113.544  -2.486  15.020  1.00  0.00           H
ATOM   1850  N   GLY D 123     114.687   0.359  16.912  1.00  0.00           N
ATOM   1851  CA  GLY D 123     114.439   1.758  16.960  1.00  0.00           C
ATOM   1852  C   GLY D 123     113.844   2.156  18.267  1.00  0.00           C
ATOM   1853  O   GLY D 123     113.485   1.346  19.119  1.00  0.00           O
ATOM   1854  H   GLY D 123     115.642   0.029  16.902  1.00  0.00           H
ATOM   1855 1HA  GLY D 123     115.372   2.299  16.801  1.00  0.00           H
ATOM   1856 2HA  GLY D 123     113.765   2.036  16.150  1.00  0.00           H
ATOM   1857  N   PRO D 124     113.751   3.450  18.393  1.00  0.00           N
ATOM   1858  CA  PRO D 124     113.070   4.105  19.466  1.00  0.00           C
ATOM   1859  C   PRO D 124     111.610   3.809  19.416  1.00  0.00           C
ATOM   1860  O   PRO D 124     111.088   3.514  18.341  1.00  0.00           O
ATOM   1861  CB  PRO D 124     113.356   5.588  19.210  1.00  0.00           C
ATOM   1862  CG  PRO D 124     113.570   5.671  17.737  1.00  0.00           C
ATOM   1863  CD  PRO D 124     114.270   4.384  17.387  1.00  0.00           C
ATOM   1864  HA  PRO D 124     113.506   3.781  20.423  1.00  0.00           H
ATOM   1865 1HB  PRO D 124     112.509   6.201  19.553  1.00  0.00           H
ATOM   1866 2HB  PRO D 124     114.238   5.906  19.787  1.00  0.00           H
ATOM   1867 1HG  PRO D 124     112.605   5.782  17.219  1.00  0.00           H
ATOM   1868 2HG  PRO D 124     114.167   6.560  17.489  1.00  0.00           H
ATOM   1869 1HD  PRO D 124     113.989   4.078  16.370  1.00  0.00           H
ATOM   1870 2HD  PRO D 124     115.359   4.527  17.464  1.00  0.00           H
ATOM   1871  N   VAL D 125     110.946   3.887  20.583  1.00  0.00           N
ATOM   1872  CA  VAL D 125     109.536   3.663  20.656  1.00  0.00           C
ATOM   1873  C   VAL D 125     108.912   5.030  20.638  1.00  0.00           C
ATOM   1874  O   VAL D 125     109.035   5.786  21.600  1.00  0.00           O
ATOM   1875  CB  VAL D 125     109.145   2.897  21.934  1.00  0.00           C
ATOM   1876  CG1 VAL D 125     107.637   2.704  21.999  1.00  0.00           C
ATOM   1877  CG2 VAL D 125     109.863   1.557  21.974  1.00  0.00           C
ATOM   1878  H   VAL D 125     111.453   4.108  21.428  1.00  0.00           H
ATOM   1879  HA  VAL D 125     109.236   3.062  19.797  1.00  0.00           H
ATOM   1880  HB  VAL D 125     109.431   3.490  22.803  1.00  0.00           H
ATOM   1881 1HG1 VAL D 125     107.378   2.161  22.909  1.00  0.00           H
ATOM   1882 2HG1 VAL D 125     107.146   3.676  22.005  1.00  0.00           H
ATOM   1883 3HG1 VAL D 125     107.307   2.134  21.131  1.00  0.00           H
ATOM   1884 1HG2 VAL D 125     109.583   1.022  22.881  1.00  0.00           H
ATOM   1885 2HG2 VAL D 125     109.582   0.966  21.102  1.00  0.00           H
ATOM   1886 3HG2 VAL D 125     110.941   1.722  21.970  1.00  0.00           H
ATOM   1887  N   TYR D 126     108.219   5.383  19.534  1.00  0.00           N
ATOM   1888  CA  TYR D 126     107.570   6.666  19.442  1.00  0.00           C
ATOM   1889  C   TYR D 126     106.117   6.555  19.766  1.00  0.00           C
ATOM   1890  O   TYR D 126     105.404   5.689  19.258  1.00  0.00           O
ATOM   1891  CB  TYR D 126     107.755   7.267  18.046  1.00  0.00           C
ATOM   1892  CG  TYR D 126     108.991   8.129  17.912  1.00  0.00           C
ATOM   1893  CD1 TYR D 126     108.912   9.495  18.136  1.00  0.00           C
ATOM   1894  CD2 TYR D 126     110.203   7.552  17.563  1.00  0.00           C
ATOM   1895  CE1 TYR D 126     110.041  10.282  18.011  1.00  0.00           C
ATOM   1896  CE2 TYR D 126     111.332   8.339  17.440  1.00  0.00           C
ATOM   1897  CZ  TYR D 126     111.253   9.698  17.664  1.00  0.00           C
ATOM   1898  OH  TYR D 126     112.378  10.481  17.540  1.00  0.00           O
ATOM   1899  H   TYR D 126     108.150   4.741  18.758  1.00  0.00           H
ATOM   1900  HA  TYR D 126     108.025   7.337  20.171  1.00  0.00           H
ATOM   1901 1HB  TYR D 126     107.818   6.464  17.310  1.00  0.00           H
ATOM   1902 2HB  TYR D 126     106.887   7.876  17.794  1.00  0.00           H
ATOM   1903  HD1 TYR D 126     107.959   9.949  18.409  1.00  0.00           H
ATOM   1904  HD2 TYR D 126     110.265   6.479  17.386  1.00  0.00           H
ATOM   1905  HE1 TYR D 126     109.978  11.356  18.188  1.00  0.00           H
ATOM   1906  HE2 TYR D 126     112.285   7.885  17.166  1.00  0.00           H
ATOM   1907  HH  TYR D 126     113.143   9.921  17.389  1.00  0.00           H
ATOM   1908  N   CYS D 127     105.664   7.444  20.675  1.00  0.00           N
ATOM   1909  CA  CYS D 127     104.283   7.523  21.054  1.00  0.00           C
ATOM   1910  C   CYS D 127     103.836   8.936  20.783  1.00  0.00           C
ATOM   1911  O   CYS D 127     104.652   9.860  20.795  1.00  0.00           O
ATOM   1912  CB  CYS D 127     104.081   7.173  22.529  1.00  0.00           C
ATOM   1913  SG  CYS D 127     104.692   5.534  22.989  1.00  0.00           S
ATOM   1914  H   CYS D 127     106.328   8.076  21.099  1.00  0.00           H
ATOM   1915  HA  CYS D 127     103.719   6.807  20.456  1.00  0.00           H
ATOM   1916 1HB  CYS D 127     104.590   7.910  23.151  1.00  0.00           H
ATOM   1917 2HB  CYS D 127     103.019   7.218  22.771  1.00  0.00           H
ATOM   1918  N   PHE D 128     102.523   9.136  20.511  1.00  0.00           N
ATOM   1919  CA  PHE D 128     102.048  10.367  19.926  1.00  0.00           C
ATOM   1920  C   PHE D 128     100.965  10.994  20.765  1.00  0.00           C
ATOM   1921  O   PHE D 128      99.913  10.404  21.026  1.00  0.00           O
ATOM   1922  CB  PHE D 128     101.522  10.118  18.512  1.00  0.00           C
ATOM   1923  CG  PHE D 128     102.536   9.506  17.587  1.00  0.00           C
ATOM   1924  CD1 PHE D 128     103.389  10.307  16.843  1.00  0.00           C
ATOM   1925  CD2 PHE D 128     102.639   8.129  17.459  1.00  0.00           C
ATOM   1926  CE1 PHE D 128     104.321   9.745  15.991  1.00  0.00           C
ATOM   1927  CE2 PHE D 128     103.572   7.565  16.610  1.00  0.00           C
ATOM   1928  CZ  PHE D 128     104.414   8.375  15.876  1.00  0.00           C
ATOM   1929  H   PHE D 128     101.860   8.405  20.725  1.00  0.00           H
ATOM   1930  HA  PHE D 128     102.882  11.068  19.870  1.00  0.00           H
ATOM   1931 1HB  PHE D 128     100.660   9.455  18.556  1.00  0.00           H
ATOM   1932 2HB  PHE D 128     101.189  11.059  18.076  1.00  0.00           H
ATOM   1933  HD1 PHE D 128     103.317  11.391  16.934  1.00  0.00           H
ATOM   1934  HD2 PHE D 128     101.974   7.489  18.041  1.00  0.00           H
ATOM   1935  HE1 PHE D 128     104.985  10.387  15.411  1.00  0.00           H
ATOM   1936  HE2 PHE D 128     103.643   6.481  16.521  1.00  0.00           H
ATOM   1937  HZ  PHE D 128     105.148   7.932  15.204  1.00  0.00           H
ATOM   1938  N   THR D 129     101.258  12.249  21.175  1.00  0.00           N
ATOM   1939  CA  THR D 129     100.607  13.075  22.155  1.00  0.00           C
ATOM   1940  C   THR D 129      99.535  14.012  21.650  1.00  0.00           C
ATOM   1941  O   THR D 129      98.683  14.367  22.466  1.00  0.00           O
ATOM   1942  CB  THR D 129     101.665  13.907  22.904  1.00  0.00           C
ATOM   1943  OG1 THR D 129     102.590  13.029  23.559  1.00  0.00           O
ATOM   1944  CG2 THR D 129     101.004  14.803  23.940  1.00  0.00           C
ATOM   1945  H   THR D 129     102.064  12.608  20.684  1.00  0.00           H
ATOM   1946  HA  THR D 129     100.091  12.428  22.865  1.00  0.00           H
ATOM   1947  HB  THR D 129     102.212  14.525  22.193  1.00  0.00           H
ATOM   1948  HG1 THR D 129     103.292  12.792  22.948  1.00  0.00           H
ATOM   1949 1HG2 THR D 129     101.766  15.384  24.458  1.00  0.00           H
ATOM   1950 2HG2 THR D 129     100.308  15.480  23.443  1.00  0.00           H
ATOM   1951 3HG2 THR D 129     100.463  14.191  24.659  1.00  0.00           H
ATOM   1952  N   PRO D 130      99.392  14.481  20.434  1.00  0.00           N
ATOM   1953  CA  PRO D 130     100.007  14.044  19.214  1.00  0.00           C
ATOM   1954  C   PRO D 130     101.477  14.238  19.036  1.00  0.00           C
ATOM   1955  O   PRO D 130     102.044  13.403  18.337  1.00  0.00           O
ATOM   1956  CB  PRO D 130      99.240  14.879  18.184  1.00  0.00           C
ATOM   1957  CG  PRO D 130      97.916  15.123  18.824  1.00  0.00           C
ATOM   1958  CD  PRO D 130      98.230  15.272  20.289  1.00  0.00           C
ATOM   1959  HA  PRO D 130      99.827  12.967  19.084  1.00  0.00           H
ATOM   1960 1HB  PRO D 130      99.787  15.808  17.969  1.00  0.00           H
ATOM   1961 2HB  PRO D 130      99.160  14.326  17.235  1.00  0.00           H
ATOM   1962 1HG  PRO D 130      97.447  16.022  18.397  1.00  0.00           H
ATOM   1963 2HG  PRO D 130      97.236  14.283  18.621  1.00  0.00           H
ATOM   1964 1HD  PRO D 130      98.422  16.331  20.516  1.00  0.00           H
ATOM   1965 2HD  PRO D 130      97.388  14.893  20.886  1.00  0.00           H
ATOM   1966  N   SER D 131     102.106  15.312  19.559  1.00  0.00           N
ATOM   1967  CA  SER D 131     103.501  15.497  19.266  1.00  0.00           C
ATOM   1968  C   SER D 131     104.220  14.209  19.546  1.00  0.00           C
ATOM   1969  O   SER D 131     103.882  13.473  20.475  1.00  0.00           O
ATOM   1970  CB  SER D 131     104.085  16.623  20.096  1.00  0.00           C
ATOM   1971  OG  SER D 131     104.052  16.310  21.462  1.00  0.00           O
ATOM   1972  H   SER D 131     101.632  15.986  20.145  1.00  0.00           H
ATOM   1973  HA  SER D 131     103.602  15.758  18.212  1.00  0.00           H
ATOM   1974 1HB  SER D 131     105.113  16.807  19.788  1.00  0.00           H
ATOM   1975 2HB  SER D 131     103.521  17.538  19.917  1.00  0.00           H
ATOM   1976  HG  SER D 131     104.668  16.910  21.886  1.00  0.00           H
ATOM   1977  N   PRO D 132     105.193  13.908  18.724  1.00  0.00           N
ATOM   1978  CA  PRO D 132     105.972  12.700  18.812  1.00  0.00           C
ATOM   1979  C   PRO D 132     106.881  12.714  20.004  1.00  0.00           C
ATOM   1980  O   PRO D 132     107.670  13.648  20.135  1.00  0.00           O
ATOM   1981  CB  PRO D 132     106.766  12.706  17.502  1.00  0.00           C
ATOM   1982  CG  PRO D 132     106.873  14.149  17.145  1.00  0.00           C
ATOM   1983  CD  PRO D 132     105.556  14.738  17.573  1.00  0.00           C
ATOM   1984  HA  PRO D 132     105.294  11.835  18.858  1.00  0.00           H
ATOM   1985 1HB  PRO D 132     107.746  12.230  17.653  1.00  0.00           H
ATOM   1986 2HB  PRO D 132     106.237  12.116  16.738  1.00  0.00           H
ATOM   1987 1HG  PRO D 132     107.730  14.606  17.662  1.00  0.00           H
ATOM   1988 2HG  PRO D 132     107.057  14.262  16.066  1.00  0.00           H
ATOM   1989 1HD  PRO D 132     105.700  15.790  17.863  1.00  0.00           H
ATOM   1990 2HD  PRO D 132     104.833  14.659  16.749  1.00  0.00           H
ATOM   1991  N   VAL D 133     106.803  11.669  20.863  1.00  0.00           N
ATOM   1992  CA  VAL D 133     107.578  11.611  22.073  1.00  0.00           C
ATOM   1993  C   VAL D 133     108.226  10.250  22.116  1.00  0.00           C
ATOM   1994  O   VAL D 133     107.688   9.286  21.571  1.00  0.00           O
ATOM   1995  CB  VAL D 133     106.696  11.826  23.317  1.00  0.00           C
ATOM   1996  CG1 VAL D 133     107.520  11.676  24.587  1.00  0.00           C
ATOM   1997  CG2 VAL D 133     106.043  13.198  23.257  1.00  0.00           C
ATOM   1998  H   VAL D 133     106.179  10.907  20.640  1.00  0.00           H
ATOM   1999  HA  VAL D 133     108.325  12.405  22.044  1.00  0.00           H
ATOM   2000  HB  VAL D 133     105.924  11.056  23.342  1.00  0.00           H
ATOM   2001 1HG1 VAL D 133     106.880  11.830  25.457  1.00  0.00           H
ATOM   2002 2HG1 VAL D 133     107.947  10.674  24.627  1.00  0.00           H
ATOM   2003 3HG1 VAL D 133     108.320  12.415  24.590  1.00  0.00           H
ATOM   2004 1HG2 VAL D 133     105.420  13.343  24.139  1.00  0.00           H
ATOM   2005 2HG2 VAL D 133     106.815  13.968  23.228  1.00  0.00           H
ATOM   2006 3HG2 VAL D 133     105.425  13.269  22.362  1.00  0.00           H
ATOM   2007  N   VAL D 134     109.409  10.130  22.767  1.00  0.00           N
ATOM   2008  CA  VAL D 134     110.086   8.859  22.827  1.00  0.00           C
ATOM   2009  C   VAL D 134     109.930   8.276  24.212  1.00  0.00           C
ATOM   2010  O   VAL D 134     110.035   8.979  25.214  1.00  0.00           O
ATOM   2011  CB  VAL D 134     111.581   9.020  22.491  1.00  0.00           C
ATOM   2012  CG1 VAL D 134     112.284   7.672  22.535  1.00  0.00           C
ATOM   2013  CG2 VAL D 134     111.737   9.666  21.123  1.00  0.00           C
ATOM   2014  H   VAL D 134     109.826  10.932  23.216  1.00  0.00           H
ATOM   2015  HA  VAL D 134     109.637   8.192  22.090  1.00  0.00           H
ATOM   2016  HB  VAL D 134     112.047   9.651  23.247  1.00  0.00           H
ATOM   2017 1HG1 VAL D 134     113.340   7.804  22.296  1.00  0.00           H
ATOM   2018 2HG1 VAL D 134     112.190   7.245  23.534  1.00  0.00           H
ATOM   2019 3HG1 VAL D 134     111.830   7.000  21.808  1.00  0.00           H
ATOM   2020 1HG2 VAL D 134     112.796   9.777  20.892  1.00  0.00           H
ATOM   2021 2HG2 VAL D 134     111.265   9.037  20.368  1.00  0.00           H
ATOM   2022 3HG2 VAL D 134     111.262  10.647  21.127  1.00  0.00           H
ATOM   2023  N   VAL D 135     109.656   6.951  24.296  1.00  0.00           N
ATOM   2024  CA  VAL D 135     109.548   6.279  25.569  1.00  0.00           C
ATOM   2025  C   VAL D 135     110.785   5.451  25.778  1.00  0.00           C
ATOM   2026  O   VAL D 135     111.271   4.797  24.856  1.00  0.00           O
ATOM   2027  CB  VAL D 135     108.299   5.379  25.618  1.00  0.00           C
ATOM   2028  CG1 VAL D 135     108.224   4.643  26.947  1.00  0.00           C
ATOM   2029  CG2 VAL D 135     107.049   6.216  25.393  1.00  0.00           C
ATOM   2030  H   VAL D 135     109.521   6.421  23.446  1.00  0.00           H
ATOM   2031  HA  VAL D 135     109.458   7.033  26.352  1.00  0.00           H
ATOM   2032  HB  VAL D 135     108.376   4.624  24.836  1.00  0.00           H
ATOM   2033 1HG1 VAL D 135     107.336   4.011  26.964  1.00  0.00           H
ATOM   2034 2HG1 VAL D 135     109.112   4.024  27.071  1.00  0.00           H
ATOM   2035 3HG1 VAL D 135     108.170   5.367  27.761  1.00  0.00           H
ATOM   2036 1HG2 VAL D 135     106.170   5.573  25.428  1.00  0.00           H
ATOM   2037 2HG2 VAL D 135     106.975   6.976  26.172  1.00  0.00           H
ATOM   2038 3HG2 VAL D 135     107.105   6.701  24.418  1.00  0.00           H
ATOM   2039  N   GLY D 136     111.304   5.431  27.023  1.00  0.00           N
ATOM   2040  CA  GLY D 136     112.570   4.809  27.305  1.00  0.00           C
ATOM   2041  C   GLY D 136     112.375   3.510  28.022  1.00  0.00           C
ATOM   2042  O   GLY D 136     111.294   3.194  28.518  1.00  0.00           O
ATOM   2043  H   GLY D 136     110.790   5.864  27.777  1.00  0.00           H
ATOM   2044 1HA  GLY D 136     113.109   4.641  26.372  1.00  0.00           H
ATOM   2045 2HA  GLY D 136     113.178   5.480  27.911  1.00  0.00           H
ATOM   2046  N   THR D 137     113.467   2.722  28.101  1.00  0.00           N
ATOM   2047  CA  THR D 137     113.437   1.423  28.704  1.00  0.00           C
ATOM   2048  C   THR D 137     113.249   1.592  30.174  1.00  0.00           C
ATOM   2049  O   THR D 137     113.796   2.507  30.789  1.00  0.00           O
ATOM   2050  CB  THR D 137     114.723   0.625  28.419  1.00  0.00           C
ATOM   2051  OG1 THR D 137     114.872   0.444  27.004  1.00  0.00           O
ATOM   2052  CG2 THR D 137     114.669  -0.735  29.098  1.00  0.00           C
ATOM   2053  H   THR D 137     114.335   3.067  27.719  1.00  0.00           H
ATOM   2054  HA  THR D 137     112.598   0.867  28.286  1.00  0.00           H
ATOM   2055  HB  THR D 137     115.584   1.178  28.793  1.00  0.00           H
ATOM   2056  HG1 THR D 137     115.233   1.244  26.616  1.00  0.00           H
ATOM   2057 1HG2 THR D 137     115.586  -1.284  28.885  1.00  0.00           H
ATOM   2058 2HG2 THR D 137     114.567  -0.600  30.174  1.00  0.00           H
ATOM   2059 3HG2 THR D 137     113.815  -1.296  28.720  1.00  0.00           H
ATOM   2060  N   THR D 138     112.447   0.691  30.770  1.00  0.00           N
ATOM   2061  CA  THR D 138     112.131   0.783  32.158  1.00  0.00           C
ATOM   2062  C   THR D 138     111.998  -0.603  32.705  1.00  0.00           C
ATOM   2063  O   THR D 138     111.843  -1.575  31.965  1.00  0.00           O
ATOM   2064  CB  THR D 138     110.837   1.582  32.399  1.00  0.00           C
ATOM   2065  OG1 THR D 138     110.662   1.800  33.805  1.00  0.00           O
ATOM   2066  CG2 THR D 138     109.634   0.827  31.854  1.00  0.00           C
ATOM   2067  H   THR D 138     112.059  -0.066  30.226  1.00  0.00           H
ATOM   2068  HA  THR D 138     112.946   1.301  32.665  1.00  0.00           H
ATOM   2069  HB  THR D 138     110.909   2.548  31.900  1.00  0.00           H
ATOM   2070  HG1 THR D 138     110.201   1.051  34.190  1.00  0.00           H
ATOM   2071 1HG2 THR D 138     108.729   1.407  32.033  1.00  0.00           H
ATOM   2072 2HG2 THR D 138     109.759   0.669  30.783  1.00  0.00           H
ATOM   2073 3HG2 THR D 138     109.552  -0.136  32.356  1.00  0.00           H
ATOM   2074  N   ASP D 139     112.120  -0.714  34.040  1.00  0.00           N
ATOM   2075  CA  ASP D 139     111.904  -1.932  34.762  1.00  0.00           C
ATOM   2076  C   ASP D 139     110.413  -2.093  34.787  1.00  0.00           C
ATOM   2077  O   ASP D 139     109.690  -1.098  34.782  1.00  0.00           O
ATOM   2078  CB  ASP D 139     112.485  -1.881  36.177  1.00  0.00           C
ATOM   2079  CG  ASP D 139     112.505  -3.242  36.859  1.00  0.00           C
ATOM   2080  OD1 ASP D 139     111.847  -3.391  37.862  1.00  0.00           O
ATOM   2081  OD2 ASP D 139     113.176  -4.119  36.371  1.00  0.00           O
ATOM   2082  H   ASP D 139     112.382   0.120  34.549  1.00  0.00           H
ATOM   2083  HA  ASP D 139     112.400  -2.743  34.228  1.00  0.00           H
ATOM   2084 1HB  ASP D 139     113.504  -1.496  36.138  1.00  0.00           H
ATOM   2085 2HB  ASP D 139     111.899  -1.193  36.787  1.00  0.00           H
ATOM   2086  N   ARG D 140     109.893  -3.336  34.809  1.00  0.00           N
ATOM   2087  CA  ARG D 140     108.467  -3.452  34.907  1.00  0.00           C
ATOM   2088  C   ARG D 140     108.069  -2.833  36.203  1.00  0.00           C
ATOM   2089  O   ARG D 140     108.609  -3.174  37.254  1.00  0.00           O
ATOM   2090  CB  ARG D 140     108.011  -4.902  34.852  1.00  0.00           C
ATOM   2091  CG  ARG D 140     108.343  -5.628  33.559  1.00  0.00           C
ATOM   2092  CD  ARG D 140     107.960  -7.063  33.620  1.00  0.00           C
ATOM   2093  NE  ARG D 140     108.444  -7.802  32.465  1.00  0.00           N
ATOM   2094  CZ  ARG D 140     108.096  -9.070  32.169  1.00  0.00           C
ATOM   2095  NH1 ARG D 140     107.266  -9.724  32.950  1.00  0.00           N
ATOM   2096  NH2 ARG D 140     108.592  -9.657  31.093  1.00  0.00           N
ATOM   2097  H   ARG D 140     110.453  -4.177  34.760  1.00  0.00           H
ATOM   2098  HA  ARG D 140     108.018  -2.926  34.064  1.00  0.00           H
ATOM   2099 1HB  ARG D 140     108.469  -5.458  35.669  1.00  0.00           H
ATOM   2100 2HB  ARG D 140     106.931  -4.950  34.989  1.00  0.00           H
ATOM   2101 1HG  ARG D 140     107.803  -5.165  32.732  1.00  0.00           H
ATOM   2102 2HG  ARG D 140     109.416  -5.568  33.371  1.00  0.00           H
ATOM   2103 1HD  ARG D 140     108.386  -7.514  34.516  1.00  0.00           H
ATOM   2104 2HD  ARG D 140     106.875  -7.148  33.650  1.00  0.00           H
ATOM   2105  HE  ARG D 140     109.085  -7.333  31.841  1.00  0.00           H
ATOM   2106 1HH1 ARG D 140     106.887  -9.275  33.773  1.00  0.00           H
ATOM   2107 2HH1 ARG D 140     107.005 -10.673  32.729  1.00  0.00           H
ATOM   2108 1HH2 ARG D 140     109.230  -9.155  30.492  1.00  0.00           H
ATOM   2109 2HH2 ARG D 140     108.331 -10.606  30.872  1.00  0.00           H
ATOM   2110  N   LEU D 141     107.070  -1.927  36.153  1.00  0.00           N
ATOM   2111  CA  LEU D 141     106.537  -1.305  37.331  1.00  0.00           C
ATOM   2112  C   LEU D 141     107.652  -0.624  38.062  1.00  0.00           C
ATOM   2113  O   LEU D 141     107.713  -0.672  39.289  1.00  0.00           O
ATOM   2114  CB  LEU D 141     105.859  -2.339  38.238  1.00  0.00           C
ATOM   2115  CG  LEU D 141     104.724  -3.145  37.596  1.00  0.00           C
ATOM   2116  CD1 LEU D 141     104.184  -4.153  38.600  1.00  0.00           C
ATOM   2117  CD2 LEU D 141     103.628  -2.198  37.129  1.00  0.00           C
ATOM   2118  H   LEU D 141     106.687  -1.682  35.251  1.00  0.00           H
ATOM   2119  HA  LEU D 141     105.791  -0.572  37.027  1.00  0.00           H
ATOM   2120 1HB  LEU D 141     106.613  -3.045  38.583  1.00  0.00           H
ATOM   2121 2HB  LEU D 141     105.450  -1.824  39.107  1.00  0.00           H
ATOM   2122  HG  LEU D 141     105.110  -3.701  36.741  1.00  0.00           H
ATOM   2123 1HD1 LEU D 141     103.378  -4.727  38.144  1.00  0.00           H
ATOM   2124 2HD1 LEU D 141     104.984  -4.831  38.902  1.00  0.00           H
ATOM   2125 3HD1 LEU D 141     103.805  -3.627  39.475  1.00  0.00           H
ATOM   2126 1HD2 LEU D 141     102.822  -2.771  36.672  1.00  0.00           H
ATOM   2127 2HD2 LEU D 141     103.240  -1.643  37.983  1.00  0.00           H
ATOM   2128 3HD2 LEU D 141     104.037  -1.500  36.399  1.00  0.00           H
ATOM   2129  N   GLY D 142     108.579   0.027  37.324  1.00  0.00           N
ATOM   2130  CA  GLY D 142     109.806   0.395  37.970  1.00  0.00           C
ATOM   2131  C   GLY D 142     110.457   1.568  37.291  1.00  0.00           C
ATOM   2132  O   GLY D 142     109.973   2.095  36.290  1.00  0.00           O
ATOM   2133  H   GLY D 142     108.446   0.260  36.351  1.00  0.00           H
ATOM   2134 1HA  GLY D 142     109.608   0.642  39.013  1.00  0.00           H
ATOM   2135 2HA  GLY D 142     110.489  -0.454  37.964  1.00  0.00           H
ATOM   2136  N   ALA D 143     111.611   1.980  37.863  1.00  0.00           N
ATOM   2137  CA  ALA D 143     112.525   2.989  37.392  1.00  0.00           C
ATOM   2138  C   ALA D 143     113.088   2.668  36.037  1.00  0.00           C
ATOM   2139  O   ALA D 143     113.167   1.518  35.611  1.00  0.00           O
ATOM   2140  CB  ALA D 143     113.720   3.176  38.342  1.00  0.00           C
ATOM   2141  H   ALA D 143     111.815   1.494  38.724  1.00  0.00           H
ATOM   2142  HA  ALA D 143     111.986   3.935  37.337  1.00  0.00           H
ATOM   2143 1HB  ALA D 143     114.382   3.946  37.946  1.00  0.00           H
ATOM   2144 2HB  ALA D 143     113.359   3.478  39.325  1.00  0.00           H
ATOM   2145 3HB  ALA D 143     114.265   2.237  38.427  1.00  0.00           H
ATOM   2146  N   PRO D 144     113.456   3.728  35.349  1.00  0.00           N
ATOM   2147  CA  PRO D 144     114.118   3.688  34.069  1.00  0.00           C
ATOM   2148  C   PRO D 144     115.428   2.967  34.142  1.00  0.00           C
ATOM   2149  O   PRO D 144     116.144   3.135  35.128  1.00  0.00           O
ATOM   2150  CB  PRO D 144     114.314   5.171  33.737  1.00  0.00           C
ATOM   2151  CG  PRO D 144     114.286   5.849  35.064  1.00  0.00           C
ATOM   2152  CD  PRO D 144     113.250   5.092  35.851  1.00  0.00           C
ATOM   2153  HA  PRO D 144     113.457   3.204  33.335  1.00  0.00           H
ATOM   2154 1HB  PRO D 144     115.265   5.315  33.204  1.00  0.00           H
ATOM   2155 2HB  PRO D 144     113.514   5.515  33.065  1.00  0.00           H
ATOM   2156 1HG  PRO D 144     115.282   5.812  35.531  1.00  0.00           H
ATOM   2157 2HG  PRO D 144     114.033   6.912  34.942  1.00  0.00           H
ATOM   2158 1HD  PRO D 144     113.452   5.201  36.926  1.00  0.00           H
ATOM   2159 2HD  PRO D 144     112.248   5.475  35.602  1.00  0.00           H
ATOM   2160  N   THR D 145     115.761   2.183  33.093  1.00  0.00           N
ATOM   2161  CA  THR D 145     116.971   1.406  33.081  1.00  0.00           C
ATOM   2162  C   THR D 145     117.891   1.929  32.011  1.00  0.00           C
ATOM   2163  O   THR D 145     117.476   2.300  30.913  1.00  0.00           O
ATOM   2164  CB  THR D 145     116.682  -0.088  32.847  1.00  0.00           C
ATOM   2165  OG1 THR D 145     115.847  -0.587  33.901  1.00  0.00           O
ATOM   2166  CG2 THR D 145     117.978  -0.883  32.812  1.00  0.00           C
ATOM   2167  H   THR D 145     115.140   2.141  32.298  1.00  0.00           H
ATOM   2168  HA  THR D 145     117.458   1.509  34.051  1.00  0.00           H
ATOM   2169  HB  THR D 145     116.160  -0.214  31.898  1.00  0.00           H
ATOM   2170  HG1 THR D 145     115.668  -1.519  33.752  1.00  0.00           H
ATOM   2171 1HG2 THR D 145     117.754  -1.937  32.646  1.00  0.00           H
ATOM   2172 2HG2 THR D 145     118.610  -0.514  32.005  1.00  0.00           H
ATOM   2173 3HG2 THR D 145     118.500  -0.770  33.762  1.00  0.00           H
ATOM   2174  N   TYR D 146     119.178   2.008  32.393  1.00  0.00           N
ATOM   2175  CA  TYR D 146     120.332   2.630  31.806  1.00  0.00           C
ATOM   2176  C   TYR D 146     121.214   1.741  30.977  1.00  0.00           C
ATOM   2177  O   TYR D 146     122.270   2.199  30.542  1.00  0.00           O
ATOM   2178  CB  TYR D 146     121.170   3.271  32.914  1.00  0.00           C
ATOM   2179  CG  TYR D 146     120.440   4.347  33.687  1.00  0.00           C
ATOM   2180  CD1 TYR D 146     119.804   4.034  34.880  1.00  0.00           C
ATOM   2181  CD2 TYR D 146     120.405   5.646  33.203  1.00  0.00           C
ATOM   2182  CE1 TYR D 146     119.137   5.016  35.586  1.00  0.00           C
ATOM   2183  CE2 TYR D 146     119.738   6.629  33.909  1.00  0.00           C
ATOM   2184  CZ  TYR D 146     119.106   6.317  35.096  1.00  0.00           C
ATOM   2185  OH  TYR D 146     118.441   7.296  35.799  1.00  0.00           O
ATOM   2186  H   TYR D 146     119.277   1.513  33.269  1.00  0.00           H
ATOM   2187  HA  TYR D 146     119.995   3.404  31.116  1.00  0.00           H
ATOM   2188 1HB  TYR D 146     121.490   2.503  33.620  1.00  0.00           H
ATOM   2189 2HB  TYR D 146     122.068   3.713  32.482  1.00  0.00           H
ATOM   2190  HD1 TYR D 146     119.831   3.013  35.260  1.00  0.00           H
ATOM   2191  HD2 TYR D 146     120.903   5.892  32.266  1.00  0.00           H
ATOM   2192  HE1 TYR D 146     118.638   4.771  36.523  1.00  0.00           H
ATOM   2193  HE2 TYR D 146     119.710   7.650  33.528  1.00  0.00           H
ATOM   2194  HH  TYR D 146     118.067   6.916  36.597  1.00  0.00           H
ATOM   2195  N   THR D 147     120.923   0.425  30.890  1.00  0.00           N
ATOM   2196  CA  THR D 147     121.545  -0.400  29.886  1.00  0.00           C
ATOM   2197  C   THR D 147     120.741  -0.337  28.611  1.00  0.00           C
ATOM   2198  O   THR D 147     119.661   0.247  28.550  1.00  0.00           O
ATOM   2199  CB  THR D 147     121.676  -1.860  30.357  1.00  0.00           C
ATOM   2200  OG1 THR D 147     120.372  -2.432  30.519  1.00  0.00           O
ATOM   2201  CG2 THR D 147     122.424  -1.929  31.680  1.00  0.00           C
ATOM   2202  H   THR D 147     120.264   0.006  31.532  1.00  0.00           H
ATOM   2203  HA  THR D 147     122.546  -0.014  29.692  1.00  0.00           H
ATOM   2204  HB  THR D 147     122.220  -2.436  29.609  1.00  0.00           H
ATOM   2205  HG1 THR D 147     119.706  -1.776  30.298  1.00  0.00           H
ATOM   2206 1HG2 THR D 147     122.507  -2.968  31.997  1.00  0.00           H
ATOM   2207 2HG2 THR D 147     123.420  -1.505  31.557  1.00  0.00           H
ATOM   2208 3HG2 THR D 147     121.880  -1.362  32.435  1.00  0.00           H
ATOM   2209  N   TRP D 148     121.273  -0.996  27.565  1.00  0.00           N
ATOM   2210  CA  TRP D 148     120.878  -1.005  26.183  1.00  0.00           C
ATOM   2211  C   TRP D 148     119.779  -1.970  25.871  1.00  0.00           C
ATOM   2212  O   TRP D 148     119.618  -2.354  24.715  1.00  0.00           O
ATOM   2213  CB  TRP D 148     122.086  -1.332  25.303  1.00  0.00           C
ATOM   2214  CG  TRP D 148     123.134  -0.260  25.303  1.00  0.00           C
ATOM   2215  CD1 TRP D 148     124.362  -0.321  25.892  1.00  0.00           C
ATOM   2216  CD2 TRP D 148     123.051   1.045  24.681  1.00  0.00           C
ATOM   2217  NE1 TRP D 148     125.045   0.851  25.681  1.00  0.00           N
ATOM   2218  CE2 TRP D 148     124.259   1.698  24.941  1.00  0.00           C
ATOM   2219  CE3 TRP D 148     122.064   1.701  23.936  1.00  0.00           C
ATOM   2220  CZ2 TRP D 148     124.512   2.982  24.484  1.00  0.00           C
ATOM   2221  CZ3 TRP D 148     122.318   2.988  23.476  1.00  0.00           C
ATOM   2222  CH2 TRP D 148     123.511   3.611  23.743  1.00  0.00           C
ATOM   2223  H   TRP D 148     122.066  -1.552  27.854  1.00  0.00           H
ATOM   2224  HA  TRP D 148     120.508  -0.014  25.923  1.00  0.00           H
ATOM   2225 1HB  TRP D 148     122.545  -2.260  25.645  1.00  0.00           H
ATOM   2226 2HB  TRP D 148     121.757  -1.489  24.276  1.00  0.00           H
ATOM   2227  HD1 TRP D 148     124.744  -1.174  26.448  1.00  0.00           H
ATOM   2228  HE1 TRP D 148     125.975   1.059  26.017  1.00  0.00           H
ATOM   2229  HE3 TRP D 148     121.116   1.210  23.719  1.00  0.00           H
ATOM   2230  HZ2 TRP D 148     125.453   3.493  24.686  1.00  0.00           H
ATOM   2231  HZ3 TRP D 148     121.544   3.492  22.897  1.00  0.00           H
ATOM   2232  HH2 TRP D 148     123.678   4.620  23.367  1.00  0.00           H
ATOM   2233  N   GLY D 149     119.062  -2.485  26.878  1.00  0.00           N
ATOM   2234  CA  GLY D 149     117.925  -3.305  26.589  1.00  0.00           C
ATOM   2235  C   GLY D 149     118.426  -4.704  26.679  1.00  0.00           C
ATOM   2236  O   GLY D 149     117.673  -5.662  26.523  1.00  0.00           O
ATOM   2237  H   GLY D 149     119.308  -2.307  27.841  1.00  0.00           H
ATOM   2238 1HA  GLY D 149     117.132  -3.093  27.306  1.00  0.00           H
ATOM   2239 2HA  GLY D 149     117.539  -3.057  25.601  1.00  0.00           H
ATOM   2240  N   GLU D 150     119.751  -4.834  26.881  1.00  0.00           N
ATOM   2241  CA  GLU D 150     120.387  -6.104  27.059  1.00  0.00           C
ATOM   2242  C   GLU D 150     119.757  -6.852  28.203  1.00  0.00           C
ATOM   2243  O   GLU D 150     119.483  -8.046  28.091  1.00  0.00           O
ATOM   2244  CB  GLU D 150     121.886  -5.922  27.309  1.00  0.00           C
ATOM   2245  CG  GLU D 150     122.670  -5.431  26.100  1.00  0.00           C
ATOM   2246  CD  GLU D 150     124.120  -5.179  26.406  1.00  0.00           C
ATOM   2247  OE1 GLU D 150     124.489  -5.264  27.553  1.00  0.00           O
ATOM   2248  OE2 GLU D 150     124.859  -4.899  25.492  1.00  0.00           O
ATOM   2249  H   GLU D 150     120.313  -3.994  26.907  1.00  0.00           H
ATOM   2250  HA  GLU D 150     120.254  -6.688  26.148  1.00  0.00           H
ATOM   2251 1HB  GLU D 150     122.035  -5.206  28.118  1.00  0.00           H
ATOM   2252 2HB  GLU D 150     122.320  -6.870  27.627  1.00  0.00           H
ATOM   2253 1HG  GLU D 150     122.602  -6.178  25.309  1.00  0.00           H
ATOM   2254 2HG  GLU D 150     122.215  -4.512  25.734  1.00  0.00           H
ATOM   2255  N   ASN D 151     119.470  -6.154  29.323  1.00  0.00           N
ATOM   2256  CA  ASN D 151     118.943  -6.780  30.512  1.00  0.00           C
ATOM   2257  C   ASN D 151     117.569  -7.331  30.249  1.00  0.00           C
ATOM   2258  O   ASN D 151     116.712  -6.676  29.664  1.00  0.00           O
ATOM   2259  CB  ASN D 151     118.916  -5.801  31.672  1.00  0.00           C
ATOM   2260  CG  ASN D 151     118.704  -6.480  32.996  1.00  0.00           C
ATOM   2261  OD1 ASN D 151     117.751  -7.249  33.169  1.00  0.00           O
ATOM   2262  ND2 ASN D 151     119.573  -6.211  33.936  1.00  0.00           N
ATOM   2263  H   ASN D 151     119.632  -5.157  29.322  1.00  0.00           H
ATOM   2264  HA  ASN D 151     119.592  -7.615  30.780  1.00  0.00           H
ATOM   2265 1HB  ASN D 151     119.857  -5.250  31.705  1.00  0.00           H
ATOM   2266 2HB  ASN D 151     118.118  -5.076  31.517  1.00  0.00           H
ATOM   2267 1HD2 ASN D 151     119.483  -6.635  34.838  1.00  0.00           H
ATOM   2268 2HD2 ASN D 151     120.330  -5.583  33.753  1.00  0.00           H
ATOM   2269  N   GLU D 152     117.345  -8.583  30.701  1.00  0.00           N
ATOM   2270  CA  GLU D 152     116.128  -9.326  30.516  1.00  0.00           C
ATOM   2271  C   GLU D 152     114.948  -8.585  31.073  1.00  0.00           C
ATOM   2272  O   GLU D 152     113.838  -8.715  30.563  1.00  0.00           O
ATOM   2273  CB  GLU D 152     116.238 -10.701  31.178  1.00  0.00           C
ATOM   2274  CG  GLU D 152     115.025 -11.598  30.968  1.00  0.00           C
ATOM   2275  CD  GLU D 152     115.203 -12.969  31.561  1.00  0.00           C
ATOM   2276  OE1 GLU D 152     116.248 -13.229  32.107  1.00  0.00           O
ATOM   2277  OE2 GLU D 152     114.291 -13.757  31.469  1.00  0.00           O
ATOM   2278  H   GLU D 152     118.109  -9.008  31.206  1.00  0.00           H
ATOM   2279  HA  GLU D 152     115.966  -9.465  29.446  1.00  0.00           H
ATOM   2280 1HB  GLU D 152     117.112 -11.224  30.790  1.00  0.00           H
ATOM   2281 2HB  GLU D 152     116.381 -10.578  32.251  1.00  0.00           H
ATOM   2282 1HG  GLU D 152     114.156 -11.127  31.425  1.00  0.00           H
ATOM   2283 2HG  GLU D 152     114.836 -11.692  29.901  1.00  0.00           H
ATOM   2284  N   THR D 153     115.146  -7.831  32.168  1.00  0.00           N
ATOM   2285  CA  THR D 153     114.067  -7.186  32.867  1.00  0.00           C
ATOM   2286  C   THR D 153     113.546  -6.011  32.080  1.00  0.00           C
ATOM   2287  O   THR D 153     112.456  -5.515  32.359  1.00  0.00           O
ATOM   2288  CB  THR D 153     114.509  -6.722  34.267  1.00  0.00           C
ATOM   2289  OG1 THR D 153     115.561  -5.755  34.142  1.00  0.00           O
ATOM   2290  CG2 THR D 153     115.005  -7.902  35.088  1.00  0.00           C
ATOM   2291  H   THR D 153     116.089  -7.717  32.509  1.00  0.00           H
ATOM   2292  HA  THR D 153     113.254  -7.903  32.985  1.00  0.00           H
ATOM   2293  HB  THR D 153     113.668  -6.258  34.780  1.00  0.00           H
ATOM   2294  HG1 THR D 153     115.555  -5.175  34.908  1.00  0.00           H
ATOM   2295 1HG2 THR D 153     115.313  -7.555  36.074  1.00  0.00           H
ATOM   2296 2HG2 THR D 153     114.204  -8.633  35.195  1.00  0.00           H
ATOM   2297 3HG2 THR D 153     115.853  -8.364  34.585  1.00  0.00           H
ATOM   2298  N   ASP D 154     114.316  -5.543  31.076  1.00  0.00           N
ATOM   2299  CA  ASP D 154     114.032  -4.338  30.329  1.00  0.00           C
ATOM   2300  C   ASP D 154     112.768  -4.424  29.524  1.00  0.00           C
ATOM   2301  O   ASP D 154     112.584  -5.329  28.708  1.00  0.00           O
ATOM   2302  CB  ASP D 154     115.198  -4.012  29.393  1.00  0.00           C
ATOM   2303  CG  ASP D 154     116.415  -3.469  30.130  1.00  0.00           C
ATOM   2304  OD1 ASP D 154     116.254  -2.976  31.221  1.00  0.00           O
ATOM   2305  OD2 ASP D 154     117.494  -3.554  29.595  1.00  0.00           O
ATOM   2306  H   ASP D 154     115.139  -6.082  30.846  1.00  0.00           H
ATOM   2307  HA  ASP D 154     113.906  -3.516  31.034  1.00  0.00           H
ATOM   2308 1HB  ASP D 154     115.490  -4.910  28.849  1.00  0.00           H
ATOM   2309 2HB  ASP D 154     114.878  -3.273  28.657  1.00  0.00           H
ATOM   2310  N   VAL D 155     111.858  -3.442  29.753  1.00  0.00           N
ATOM   2311  CA  VAL D 155     110.625  -3.360  29.017  1.00  0.00           C
ATOM   2312  C   VAL D 155     110.298  -1.926  28.704  1.00  0.00           C
ATOM   2313  O   VAL D 155     111.052  -1.002  29.010  1.00  0.00           O
ATOM   2314  CB  VAL D 155     109.472  -3.988  29.824  1.00  0.00           C
ATOM   2315  CG1 VAL D 155     109.757  -5.456  30.105  1.00  0.00           C
ATOM   2316  CG2 VAL D 155     109.270  -3.219  31.121  1.00  0.00           C
ATOM   2317  H   VAL D 155     112.055  -2.749  30.460  1.00  0.00           H
ATOM   2318  HA  VAL D 155     110.741  -3.915  28.085  1.00  0.00           H
ATOM   2319  HB  VAL D 155     108.560  -3.946  29.229  1.00  0.00           H
ATOM   2320 1HG1 VAL D 155     108.932  -5.884  30.675  1.00  0.00           H
ATOM   2321 2HG1 VAL D 155     109.863  -5.993  29.163  1.00  0.00           H
ATOM   2322 3HG1 VAL D 155     110.679  -5.545  30.680  1.00  0.00           H
ATOM   2323 1HG2 VAL D 155     108.453  -3.668  31.685  1.00  0.00           H
ATOM   2324 2HG2 VAL D 155     110.184  -3.258  31.713  1.00  0.00           H
ATOM   2325 3HG2 VAL D 155     109.026  -2.182  30.895  1.00  0.00           H
ATOM   2326  N   PHE D 156     109.154  -1.728  28.012  1.00  0.00           N
ATOM   2327  CA  PHE D 156     108.574  -0.430  27.844  1.00  0.00           C
ATOM   2328  C   PHE D 156     107.132  -0.534  28.247  1.00  0.00           C
ATOM   2329  O   PHE D 156     106.345  -1.209  27.585  1.00  0.00           O
ATOM   2330  CB  PHE D 156     108.699   0.057  26.399  1.00  0.00           C
ATOM   2331  CG  PHE D 156     110.111   0.075  25.886  1.00  0.00           C
ATOM   2332  CD1 PHE D 156     110.702  -1.082  25.399  1.00  0.00           C
ATOM   2333  CD2 PHE D 156     110.851   1.248  25.889  1.00  0.00           C
ATOM   2334  CE1 PHE D 156     112.000  -1.066  24.927  1.00  0.00           C
ATOM   2335  CE2 PHE D 156     112.149   1.266  25.416  1.00  0.00           C
ATOM   2336  CZ  PHE D 156     112.724   0.107  24.935  1.00  0.00           C
ATOM   2337  H   PHE D 156     108.696  -2.528  27.600  1.00  0.00           H
ATOM   2338  HA  PHE D 156     109.105   0.273  28.488  1.00  0.00           H
ATOM   2339 1HB  PHE D 156     108.108  -0.584  25.747  1.00  0.00           H
ATOM   2340 2HB  PHE D 156     108.296   1.066  26.320  1.00  0.00           H
ATOM   2341  HD1 PHE D 156     110.129  -2.009  25.392  1.00  0.00           H
ATOM   2342  HD2 PHE D 156     110.397   2.163  26.270  1.00  0.00           H
ATOM   2343  HE1 PHE D 156     112.452  -1.983  24.547  1.00  0.00           H
ATOM   2344  HE2 PHE D 156     112.720   2.194  25.424  1.00  0.00           H
ATOM   2345  HZ  PHE D 156     113.748   0.120  24.564  1.00  0.00           H
ATOM   2346  N   LEU D 157     106.744   0.152  29.347  1.00  0.00           N
ATOM   2347  CA  LEU D 157     105.367   0.153  29.771  1.00  0.00           C
ATOM   2348  C   LEU D 157     104.679   1.257  29.042  1.00  0.00           C
ATOM   2349  O   LEU D 157     104.875   2.437  29.326  1.00  0.00           O
ATOM   2350  CB  LEU D 157     105.245   0.353  31.287  1.00  0.00           C
ATOM   2351  CG  LEU D 157     103.817   0.335  31.848  1.00  0.00           C
ATOM   2352  CD1 LEU D 157     103.174  -1.013  31.555  1.00  0.00           C
ATOM   2353  CD2 LEU D 157     103.856   0.609  33.344  1.00  0.00           C
ATOM   2354  H   LEU D 157     107.423   0.672  29.884  1.00  0.00           H
ATOM   2355  HA  LEU D 157     104.927  -0.812  29.520  1.00  0.00           H
ATOM   2356 1HB  LEU D 157     105.807  -0.433  31.787  1.00  0.00           H
ATOM   2357 2HB  LEU D 157     105.691   1.313  31.548  1.00  0.00           H
ATOM   2358  HG  LEU D 157     103.221   1.102  31.353  1.00  0.00           H
ATOM   2359 1HD1 LEU D 157     102.159  -1.027  31.954  1.00  0.00           H
ATOM   2360 2HD1 LEU D 157     103.142  -1.176  30.478  1.00  0.00           H
ATOM   2361 3HD1 LEU D 157     103.758  -1.805  32.024  1.00  0.00           H
ATOM   2362 1HD2 LEU D 157     102.841   0.597  33.742  1.00  0.00           H
ATOM   2363 2HD2 LEU D 157     104.450  -0.159  33.840  1.00  0.00           H
ATOM   2364 3HD2 LEU D 157     104.304   1.587  33.523  1.00  0.00           H
ATOM   2365  N   LEU D 158     103.913   0.887  28.006  1.00  0.00           N
ATOM   2366  CA  LEU D 158     103.269   1.879  27.212  1.00  0.00           C
ATOM   2367  C   LEU D 158     101.817   2.090  27.530  1.00  0.00           C
ATOM   2368  O   LEU D 158     101.342   3.208  27.359  1.00  0.00           O
ATOM   2369  CB  LEU D 158     103.408   1.503  25.732  1.00  0.00           C
ATOM   2370  CG  LEU D 158     104.846   1.377  25.211  1.00  0.00           C
ATOM   2371  CD1 LEU D 158     104.823   0.886  23.770  1.00  0.00           C
ATOM   2372  CD2 LEU D 158     105.545   2.723  25.318  1.00  0.00           C
ATOM   2373  H   LEU D 158     103.782  -0.087  27.776  1.00  0.00           H
ATOM   2374  HA  LEU D 158     103.760   2.835  27.389  1.00  0.00           H
ATOM   2375 1HB  LEU D 158     102.912   0.549  25.567  1.00  0.00           H
ATOM   2376 2HB  LEU D 158     102.903   2.261  25.132  1.00  0.00           H
ATOM   2377  HG  LEU D 158     105.385   0.639  25.805  1.00  0.00           H
ATOM   2378 1HD1 LEU D 158     105.844   0.796  23.399  1.00  0.00           H
ATOM   2379 2HD1 LEU D 158     104.334  -0.088  23.725  1.00  0.00           H
ATOM   2380 3HD1 LEU D 158     104.274   1.597  23.152  1.00  0.00           H
ATOM   2381 1HD2 LEU D 158     106.567   2.633  24.948  1.00  0.00           H
ATOM   2382 2HD2 LEU D 158     105.007   3.462  24.722  1.00  0.00           H
ATOM   2383 3HD2 LEU D 158     105.563   3.043  26.360  1.00  0.00           H
ATOM   2384  N   ASN D 159     101.136   1.066  28.110  1.00  0.00           N
ATOM   2385  CA  ASN D 159      99.889   1.133  28.850  1.00  0.00           C
ATOM   2386  C   ASN D 159      99.472   2.535  29.174  1.00  0.00           C
ATOM   2387  O   ASN D 159      99.883   3.112  30.178  1.00  0.00           O
ATOM   2388  CB  ASN D 159      99.988   0.318  30.126  1.00  0.00           C
ATOM   2389  CG  ASN D 159      98.669   0.192  30.835  1.00  0.00           C
ATOM   2390  OD1 ASN D 159      97.912   1.164  30.943  1.00  0.00           O
ATOM   2391  ND2 ASN D 159      98.378  -0.988  31.322  1.00  0.00           N
ATOM   2392  H   ASN D 159     101.587   0.171  27.987  1.00  0.00           H
ATOM   2393  HA  ASN D 159      99.095   0.715  28.229  1.00  0.00           H
ATOM   2394 1HB  ASN D 159     100.359  -0.680  29.893  1.00  0.00           H
ATOM   2395 2HB  ASN D 159     100.706   0.785  30.800  1.00  0.00           H
ATOM   2396 1HD2 ASN D 159      97.513  -1.131  31.803  1.00  0.00           H
ATOM   2397 2HD2 ASN D 159      99.020  -1.746  31.211  1.00  0.00           H
ATOM   2398  N   SER D 160      98.626   3.124  28.293  1.00  0.00           N
ATOM   2399  CA  SER D 160      98.152   4.452  28.561  1.00  0.00           C
ATOM   2400  C   SER D 160      96.753   4.596  28.057  1.00  0.00           C
ATOM   2401  O   SER D 160      96.232   3.734  27.347  1.00  0.00           O
ATOM   2402  CB  SER D 160      99.051   5.484  27.909  1.00  0.00           C
ATOM   2403  OG  SER D 160      98.919   5.456  26.514  1.00  0.00           O
ATOM   2404  H   SER D 160      98.322   2.653  27.454  1.00  0.00           H
ATOM   2405  HA  SER D 160      98.165   4.613  29.640  1.00  0.00           H
ATOM   2406 1HB  SER D 160      98.797   6.476  28.281  1.00  0.00           H
ATOM   2407 2HB  SER D 160     100.087   5.287  28.182  1.00  0.00           H
ATOM   2408  HG  SER D 160      98.133   5.968  26.313  1.00  0.00           H
ATOM   2409  N   THR D 161      96.109   5.716  28.443  1.00  0.00           N
ATOM   2410  CA  THR D 161      94.779   6.024  28.009  1.00  0.00           C
ATOM   2411  C   THR D 161      94.869   7.286  27.206  1.00  0.00           C
ATOM   2412  O   THR D 161      95.935   7.890  27.116  1.00  0.00           O
ATOM   2413  CB  THR D 161      93.804   6.195  29.189  1.00  0.00           C
ATOM   2414  OG1 THR D 161      94.179   7.344  29.960  1.00  0.00           O
ATOM   2415  CG2 THR D 161      93.824   4.962  30.080  1.00  0.00           C
ATOM   2416  H   THR D 161      96.586   6.357  29.061  1.00  0.00           H
ATOM   2417  HA  THR D 161      94.416   5.200  27.395  1.00  0.00           H
ATOM   2418  HB  THR D 161      92.795   6.345  28.807  1.00  0.00           H
ATOM   2419  HG1 THR D 161      93.863   8.139  29.524  1.00  0.00           H
ATOM   2420 1HG2 THR D 161      93.128   5.101  30.907  1.00  0.00           H
ATOM   2421 2HG2 THR D 161      93.528   4.089  29.499  1.00  0.00           H
ATOM   2422 3HG2 THR D 161      94.829   4.813  30.472  1.00  0.00           H
ATOM   2423  N   ARG D 162      93.730   7.727  26.630  1.00  0.00           N
ATOM   2424  CA  ARG D 162      93.694   8.838  25.708  1.00  0.00           C
ATOM   2425  C   ARG D 162      94.155  10.106  26.365  1.00  0.00           C
ATOM   2426  O   ARG D 162      93.792  10.442  27.488  1.00  0.00           O
ATOM   2427  CB  ARG D 162      92.287   9.039  25.164  1.00  0.00           C
ATOM   2428  CG  ARG D 162      91.204   9.167  26.223  1.00  0.00           C
ATOM   2429  CD  ARG D 162      89.862   8.838  25.677  1.00  0.00           C
ATOM   2430  NE  ARG D 162      89.729   7.420  25.383  1.00  0.00           N
ATOM   2431  CZ  ARG D 162      88.586   6.718  25.504  1.00  0.00           C
ATOM   2432  NH1 ARG D 162      87.488   7.314  25.914  1.00  0.00           N
ATOM   2433  NH2 ARG D 162      88.567   5.428  25.211  1.00  0.00           N
ATOM   2434  H   ARG D 162      92.871   7.251  26.861  1.00  0.00           H
ATOM   2435  HA  ARG D 162      94.360   8.617  24.874  1.00  0.00           H
ATOM   2436 1HB  ARG D 162      92.259   9.941  24.553  1.00  0.00           H
ATOM   2437 2HB  ARG D 162      92.023   8.200  24.520  1.00  0.00           H
ATOM   2438 1HG  ARG D 162      91.417   8.484  27.045  1.00  0.00           H
ATOM   2439 2HG  ARG D 162      91.180  10.190  26.597  1.00  0.00           H
ATOM   2440 1HD  ARG D 162      89.097   9.108  26.405  1.00  0.00           H
ATOM   2441 2HD  ARG D 162      89.697   9.394  24.756  1.00  0.00           H
ATOM   2442  HE  ARG D 162      90.552   6.927  25.065  1.00  0.00           H
ATOM   2443 1HH1 ARG D 162      87.501   8.298  26.139  1.00  0.00           H
ATOM   2444 2HH1 ARG D 162      86.631   6.787  26.005  1.00  0.00           H
ATOM   2445 1HH2 ARG D 162      89.411   4.970  24.895  1.00  0.00           H
ATOM   2446 2HH2 ARG D 162      87.711   4.902  25.302  1.00  0.00           H
ATOM   2447  N   PRO D 163      94.945  10.807  25.593  1.00  0.00           N
ATOM   2448  CA  PRO D 163      95.527  12.087  25.955  1.00  0.00           C
ATOM   2449  C   PRO D 163      94.679  13.159  26.563  1.00  0.00           C
ATOM   2450  O   PRO D 163      95.285  13.968  27.268  1.00  0.00           O
ATOM   2451  CB  PRO D 163      96.052  12.560  24.595  1.00  0.00           C
ATOM   2452  CG  PRO D 163      96.482  11.306  23.914  1.00  0.00           C
ATOM   2453  CD  PRO D 163      95.440  10.292  24.302  1.00  0.00           C
ATOM   2454  HA  PRO D 163      96.342  11.923  26.676  1.00  0.00           H
ATOM   2455 1HB  PRO D 163      95.258  13.092  24.050  1.00  0.00           H
ATOM   2456 2HB  PRO D 163      96.878  13.273  24.738  1.00  0.00           H
ATOM   2457 1HG  PRO D 163      96.536  11.464  22.826  1.00  0.00           H
ATOM   2458 2HG  PRO D 163      97.492  11.022  24.244  1.00  0.00           H
ATOM   2459 1HD  PRO D 163      94.636  10.285  23.550  1.00  0.00           H
ATOM   2460 2HD  PRO D 163      95.905   9.299  24.381  1.00  0.00           H
ATOM   2461  N   PRO D 164      93.401  13.313  26.337  1.00  0.00           N
ATOM   2462  CA  PRO D 164      92.755  14.407  26.998  1.00  0.00           C
ATOM   2463  C   PRO D 164      93.211  14.319  28.418  1.00  0.00           C
ATOM   2464  O   PRO D 164      93.641  15.330  28.966  1.00  0.00           O
ATOM   2465  CB  PRO D 164      91.257  14.129  26.836  1.00  0.00           C
ATOM   2466  CG  PRO D 164      91.155  13.422  25.528  1.00  0.00           C
ATOM   2467  CD  PRO D 164      92.387  12.559  25.472  1.00  0.00           C
ATOM   2468  HA  PRO D 164      93.024  15.346  26.492  1.00  0.00           H
ATOM   2469 1HB  PRO D 164      90.894  13.521  27.679  1.00  0.00           H
ATOM   2470 2HB  PRO D 164      90.694  15.073  26.856  1.00  0.00           H
ATOM   2471 1HG  PRO D 164      90.225  12.836  25.484  1.00  0.00           H
ATOM   2472 2HG  PRO D 164      91.111  14.150  24.705  1.00  0.00           H
ATOM   2473 1HD  PRO D 164      92.167  11.576  25.915  1.00  0.00           H
ATOM   2474 2HD  PRO D 164      92.711  12.450  24.427  1.00  0.00           H
ATOM   2475  N   LEU D 165      93.131  13.112  29.014  1.00  0.00           N
ATOM   2476  CA  LEU D 165      93.676  12.829  30.314  1.00  0.00           C
ATOM   2477  C   LEU D 165      94.507  11.598  30.147  1.00  0.00           C
ATOM   2478  O   LEU D 165      94.043  10.484  30.388  1.00  0.00           O
ATOM   2479  CB  LEU D 165      92.574  12.610  31.358  1.00  0.00           C
ATOM   2480  CG  LEU D 165      91.638  13.801  31.597  1.00  0.00           C
ATOM   2481  CD1 LEU D 165      90.483  13.369  32.490  1.00  0.00           C
ATOM   2482  CD2 LEU D 165      92.419  14.943  32.228  1.00  0.00           C
ATOM   2483  H   LEU D 165      92.660  12.376  28.508  1.00  0.00           H
ATOM   2484  HA  LEU D 165      94.275  13.682  30.631  1.00  0.00           H
ATOM   2485 1HB  LEU D 165      91.963  11.765  31.046  1.00  0.00           H
ATOM   2486 2HB  LEU D 165      93.042  12.360  32.311  1.00  0.00           H
ATOM   2487  HG  LEU D 165      91.217  14.130  30.646  1.00  0.00           H
ATOM   2488 1HD1 LEU D 165      89.817  14.215  32.660  1.00  0.00           H
ATOM   2489 2HD1 LEU D 165      89.929  12.564  32.006  1.00  0.00           H
ATOM   2490 3HD1 LEU D 165      90.874  13.018  33.445  1.00  0.00           H
ATOM   2491 1HD2 LEU D 165      91.753  15.790  32.397  1.00  0.00           H
ATOM   2492 2HD2 LEU D 165      92.838  14.615  33.180  1.00  0.00           H
ATOM   2493 3HD2 LEU D 165      93.226  15.244  31.561  1.00  0.00           H
ATOM   2494  N   GLY D 166      95.779  11.763  29.745  1.00  0.00           N
ATOM   2495  CA  GLY D 166      96.585  10.603  29.513  1.00  0.00           C
ATOM   2496  C   GLY D 166      97.814  11.068  28.799  1.00  0.00           C
ATOM   2497  O   GLY D 166      97.946  12.246  28.470  1.00  0.00           O
ATOM   2498  H   GLY D 166      96.181  12.678  29.601  1.00  0.00           H
ATOM   2499 1HA  GLY D 166      96.822  10.128  30.465  1.00  0.00           H
ATOM   2500 2HA  GLY D 166      96.021   9.880  28.925  1.00  0.00           H
ATOM   2501  N   SER D 167      98.748  10.124  28.559  1.00  0.00           N
ATOM   2502  CA  SER D 167     100.019  10.373  27.935  1.00  0.00           C
ATOM   2503  C   SER D 167     100.043  10.327  26.430  1.00  0.00           C
ATOM   2504  O   SER D 167     100.578  11.239  25.799  1.00  0.00           O
ATOM   2505  CB  SER D 167     101.023   9.370  28.467  1.00  0.00           C
ATOM   2506  OG  SER D 167     101.217   9.536  29.845  1.00  0.00           O
ATOM   2507  H   SER D 167      98.516   9.184  28.846  1.00  0.00           H
ATOM   2508  HA  SER D 167     100.340  11.383  28.194  1.00  0.00           H
ATOM   2509 1HB  SER D 167     100.669   8.359  28.267  1.00  0.00           H
ATOM   2510 2HB  SER D 167     101.972   9.493  27.946  1.00  0.00           H
ATOM   2511  HG  SER D 167     101.937   8.946  30.084  1.00  0.00           H
ATOM   2512  N   TRP D 168      99.489   9.262  25.803  1.00  0.00           N
ATOM   2513  CA  TRP D 168      99.531   9.225  24.360  1.00  0.00           C
ATOM   2514  C   TRP D 168      98.456   8.348  23.770  1.00  0.00           C
ATOM   2515  O   TRP D 168      97.796   7.563  24.447  1.00  0.00           O
ATOM   2516  CB  TRP D 168     100.899   8.730  23.888  1.00  0.00           C
ATOM   2517  CG  TRP D 168     101.408   7.551  24.662  1.00  0.00           C
ATOM   2518  CD1 TRP D 168     100.933   6.275  24.608  1.00  0.00           C
ATOM   2519  CD2 TRP D 168     102.500   7.533  25.613  1.00  0.00           C
ATOM   2520  NE1 TRP D 168     101.649   5.468  25.457  1.00  0.00           N
ATOM   2521  CE2 TRP D 168     102.613   6.221  26.079  1.00  0.00           C
ATOM   2522  CE3 TRP D 168     103.377   8.510  26.098  1.00  0.00           C
ATOM   2523  CZ2 TRP D 168     103.569   5.853  27.012  1.00  0.00           C
ATOM   2524  CZ3 TRP D 168     104.337   8.142  27.033  1.00  0.00           C
ATOM   2525  CH2 TRP D 168     104.429   6.847  27.478  1.00  0.00           C
ATOM   2526  H   TRP D 168      99.052   8.500  26.301  1.00  0.00           H
ATOM   2527  HA  TRP D 168      99.373  10.235  23.983  1.00  0.00           H
ATOM   2528 1HB  TRP D 168     100.843   8.451  22.836  1.00  0.00           H
ATOM   2529 2HB  TRP D 168     101.627   9.536  23.974  1.00  0.00           H
ATOM   2530  HD1 TRP D 168     100.107   5.944  23.982  1.00  0.00           H
ATOM   2531  HE1 TRP D 168     101.492   4.480  25.602  1.00  0.00           H
ATOM   2532  HE3 TRP D 168     103.309   9.540  25.747  1.00  0.00           H
ATOM   2533  HZ2 TRP D 168     103.658   4.830  27.378  1.00  0.00           H
ATOM   2534  HZ3 TRP D 168     105.015   8.910  27.407  1.00  0.00           H
ATOM   2535  HH2 TRP D 168     105.195   6.593  28.212  1.00  0.00           H
ATOM   2536  N   PHE D 169      98.243   8.515  22.448  1.00  0.00           N
ATOM   2537  CA  PHE D 169      97.237   7.815  21.693  1.00  0.00           C
ATOM   2538  C   PHE D 169      97.639   6.386  21.421  1.00  0.00           C
ATOM   2539  O   PHE D 169      96.845   5.455  21.561  1.00  0.00           O
ATOM   2540  CB  PHE D 169      96.972   8.536  20.370  1.00  0.00           C
ATOM   2541  CG  PHE D 169      96.227   9.832  20.525  1.00  0.00           C
ATOM   2542  CD1 PHE D 169      96.788  11.026  20.096  1.00  0.00           C
ATOM   2543  CD2 PHE D 169      94.965   9.860  21.099  1.00  0.00           C
ATOM   2544  CE1 PHE D 169      96.104  12.218  20.237  1.00  0.00           C
ATOM   2545  CE2 PHE D 169      94.279  11.049  21.241  1.00  0.00           C
ATOM   2546  CZ  PHE D 169      94.850  12.231  20.810  1.00  0.00           C
ATOM   2547  H   PHE D 169      98.840   9.178  21.976  1.00  0.00           H
ATOM   2548  HA  PHE D 169      96.315   7.800  22.276  1.00  0.00           H
ATOM   2549 1HB  PHE D 169      97.919   8.746  19.875  1.00  0.00           H
ATOM   2550 2HB  PHE D 169      96.395   7.888  19.713  1.00  0.00           H
ATOM   2551  HD1 PHE D 169      97.780  11.016  19.642  1.00  0.00           H
ATOM   2552  HD2 PHE D 169      94.515   8.926  21.441  1.00  0.00           H
ATOM   2553  HE1 PHE D 169      96.556  13.150  19.896  1.00  0.00           H
ATOM   2554  HE2 PHE D 169      93.288  11.057  21.694  1.00  0.00           H
ATOM   2555  HZ  PHE D 169      94.310  13.169  20.923  1.00  0.00           H
ATOM   2556  N   GLY D 170      98.895   6.177  20.986  1.00  0.00           N
ATOM   2557  CA  GLY D 170      99.346   4.857  20.659  1.00  0.00           C
ATOM   2558  C   GLY D 170     100.793   4.976  20.337  1.00  0.00           C
ATOM   2559  O   GLY D 170     101.345   6.070  20.414  1.00  0.00           O
ATOM   2560  H   GLY D 170      99.533   6.954  20.883  1.00  0.00           H
ATOM   2561 1HA  GLY D 170      99.166   4.191  21.503  1.00  0.00           H
ATOM   2562 2HA  GLY D 170      98.768   4.473  19.819  1.00  0.00           H
ATOM   2563  N   CYS D 171     101.449   3.855  19.968  1.00  0.00           N
ATOM   2564  CA  CYS D 171     102.862   3.946  19.745  1.00  0.00           C
ATOM   2565  C   CYS D 171     103.227   3.120  18.543  1.00  0.00           C
ATOM   2566  O   CYS D 171     102.459   2.265  18.102  1.00  0.00           O
ATOM   2567  CB  CYS D 171     103.644   3.461  20.965  1.00  0.00           C
ATOM   2568  SG  CYS D 171     103.182   4.278  22.511  1.00  0.00           S
ATOM   2569  H   CYS D 171     100.988   2.965  19.843  1.00  0.00           H
ATOM   2570  HA  CYS D 171     103.117   4.991  19.567  1.00  0.00           H
ATOM   2571 1HB  CYS D 171     103.492   2.389  21.092  1.00  0.00           H
ATOM   2572 2HB  CYS D 171     104.709   3.623  20.803  1.00  0.00           H
ATOM   2573  N   THR D 172     104.413   3.410  17.957  1.00  0.00           N
ATOM   2574  CA  THR D 172     104.936   2.699  16.820  1.00  0.00           C
ATOM   2575  C   THR D 172     106.382   2.381  17.087  1.00  0.00           C
ATOM   2576  O   THR D 172     107.131   3.234  17.566  1.00  0.00           O
ATOM   2577  CB  THR D 172     104.797   3.512  15.520  1.00  0.00           C
ATOM   2578  OG1 THR D 172     103.415   3.814  15.287  1.00  0.00           O
ATOM   2579  CG2 THR D 172     105.346   2.727  14.338  1.00  0.00           C
ATOM   2580  H   THR D 172     104.948   4.171  18.352  1.00  0.00           H
ATOM   2581  HA  THR D 172     104.371   1.775  16.700  1.00  0.00           H
ATOM   2582  HB  THR D 172     105.348   4.448  15.615  1.00  0.00           H
ATOM   2583  HG1 THR D 172     103.275   3.967  14.350  1.00  0.00           H
ATOM   2584 1HG2 THR D 172     105.240   3.318  13.428  1.00  0.00           H
ATOM   2585 2HG2 THR D 172     106.400   2.506  14.507  1.00  0.00           H
ATOM   2586 3HG2 THR D 172     104.793   1.795  14.232  1.00  0.00           H
ATOM   2587  N   TRP D 173     106.809   1.132  16.791  1.00  0.00           N
ATOM   2588  CA  TRP D 173     108.192   0.757  16.923  1.00  0.00           C
ATOM   2589  C   TRP D 173     108.489  -0.314  15.911  1.00  0.00           C
ATOM   2590  O   TRP D 173     107.582  -0.841  15.267  1.00  0.00           O
ATOM   2591  CB  TRP D 173     108.497   0.253  18.335  1.00  0.00           C
ATOM   2592  CG  TRP D 173     107.708  -0.961  18.720  1.00  0.00           C
ATOM   2593  CD1 TRP D 173     108.112  -2.259  18.625  1.00  0.00           C
ATOM   2594  CD2 TRP D 173     106.368  -0.997  19.269  1.00  0.00           C
ATOM   2595  NE1 TRP D 173     107.120  -3.097  19.072  1.00  0.00           N
ATOM   2596  CE2 TRP D 173     106.046  -2.342  19.471  1.00  0.00           C
ATOM   2597  CE3 TRP D 173     105.431  -0.011  19.599  1.00  0.00           C
ATOM   2598  CZ2 TRP D 173     104.822  -2.733  19.990  1.00  0.00           C
ATOM   2599  CZ3 TRP D 173     104.203  -0.403  20.120  1.00  0.00           C
ATOM   2600  CH2 TRP D 173     103.908  -1.730  20.311  1.00  0.00           C
ATOM   2601  H   TRP D 173     106.142   0.444  16.470  1.00  0.00           H
ATOM   2602  HA  TRP D 173     108.808   1.636  16.733  1.00  0.00           H
ATOM   2603 1HB  TRP D 173     109.557   0.013  18.415  1.00  0.00           H
ATOM   2604 2HB  TRP D 173     108.285   1.042  19.056  1.00  0.00           H
ATOM   2605  HD1 TRP D 173     109.080  -2.584  18.248  1.00  0.00           H
ATOM   2606  HE1 TRP D 173     107.171  -4.105  19.102  1.00  0.00           H
ATOM   2607  HE3 TRP D 173     105.661   1.044  19.452  1.00  0.00           H
ATOM   2608  HZ2 TRP D 173     104.569  -3.782  20.148  1.00  0.00           H
ATOM   2609  HZ3 TRP D 173     103.479   0.371  20.374  1.00  0.00           H
ATOM   2610  HH2 TRP D 173     102.936  -2.002  20.722  1.00  0.00           H
ATOM   2611  N   MET D 174     109.795  -0.624  15.727  1.00  0.00           N
ATOM   2612  CA  MET D 174     110.244  -1.664  14.838  1.00  0.00           C
ATOM   2613  C   MET D 174     110.622  -2.857  15.667  1.00  0.00           C
ATOM   2614  O   MET D 174     111.111  -2.723  16.786  1.00  0.00           O
ATOM   2615  CB  MET D 174     111.420  -1.190  13.986  1.00  0.00           C
ATOM   2616  CG  MET D 174     111.798  -2.135  12.854  1.00  0.00           C
ATOM   2617  SD  MET D 174     110.521  -2.247  11.585  1.00  0.00           S
ATOM   2618  CE  MET D 174     110.408  -0.536  11.068  1.00  0.00           C
ATOM   2619  H   MET D 174     110.478  -0.090  16.246  1.00  0.00           H
ATOM   2620  HA  MET D 174     109.423  -1.928  14.172  1.00  0.00           H
ATOM   2621 1HB  MET D 174     111.184  -0.222  13.547  1.00  0.00           H
ATOM   2622 2HB  MET D 174     112.298  -1.058  14.619  1.00  0.00           H
ATOM   2623 1HG  MET D 174     112.720  -1.792  12.386  1.00  0.00           H
ATOM   2624 2HG  MET D 174     111.972  -3.133  13.256  1.00  0.00           H
ATOM   2625 1HE  MET D 174     109.657  -0.442  10.284  1.00  0.00           H
ATOM   2626 2HE  MET D 174     110.124   0.083  11.920  1.00  0.00           H
ATOM   2627 3HE  MET D 174     111.375  -0.207  10.686  1.00  0.00           H
ATOM   2628  N   ASN D 175     110.409  -4.059  15.106  1.00  0.00           N
ATOM   2629  CA  ASN D 175     110.751  -5.341  15.661  1.00  0.00           C
ATOM   2630  C   ASN D 175     112.211  -5.583  15.363  1.00  0.00           C
ATOM   2631  O   ASN D 175     112.751  -5.048  14.398  1.00  0.00           O
ATOM   2632  CB  ASN D 175     109.873  -6.445  15.101  1.00  0.00           C
ATOM   2633  CG  ASN D 175     110.021  -7.738  15.854  1.00  0.00           C
ATOM   2634  OD1 ASN D 175     110.865  -8.576  15.515  1.00  0.00           O
ATOM   2635  ND2 ASN D 175     109.216  -7.917  16.871  1.00  0.00           N
ATOM   2636  H   ASN D 175     109.961  -4.020  14.201  1.00  0.00           H
ATOM   2637  HA  ASN D 175     110.599  -5.302  16.741  1.00  0.00           H
ATOM   2638 1HB  ASN D 175     108.829  -6.134  15.138  1.00  0.00           H
ATOM   2639 2HB  ASN D 175     110.127  -6.617  14.055  1.00  0.00           H
ATOM   2640 1HD2 ASN D 175     109.270  -8.759  17.409  1.00  0.00           H
ATOM   2641 2HD2 ASN D 175     108.549  -7.213  17.110  1.00  0.00           H
ATOM   2642  N   SER D 176     112.888  -6.414  16.185  1.00  0.00           N
ATOM   2643  CA  SER D 176     114.259  -6.791  15.954  1.00  0.00           C
ATOM   2644  C   SER D 176     114.426  -7.304  14.549  1.00  0.00           C
ATOM   2645  O   SER D 176     115.481  -7.106  13.952  1.00  0.00           O
ATOM   2646  CB  SER D 176     114.692  -7.849  16.950  1.00  0.00           C
ATOM   2647  OG  SER D 176     113.979  -9.040  16.759  1.00  0.00           O
ATOM   2648  H   SER D 176     112.407  -6.781  16.994  1.00  0.00           H
ATOM   2649  HA  SER D 176     114.887  -5.909  16.086  1.00  0.00           H
ATOM   2650 1HB  SER D 176     115.759  -8.039  16.838  1.00  0.00           H
ATOM   2651 2HB  SER D 176     114.530  -7.483  17.963  1.00  0.00           H
ATOM   2652  HG  SER D 176     114.070  -9.537  17.576  1.00  0.00           H
ATOM   2653  N   SER D 177     113.395  -7.982  14.002  1.00  0.00           N
ATOM   2654  CA  SER D 177     113.380  -8.580  12.689  1.00  0.00           C
ATOM   2655  C   SER D 177     112.981  -7.598  11.627  1.00  0.00           C
ATOM   2656  O   SER D 177     113.000  -7.940  10.445  1.00  0.00           O
ATOM   2657  CB  SER D 177     112.431  -9.762  12.668  1.00  0.00           C
ATOM   2658  OG  SER D 177     111.108  -9.347  12.871  1.00  0.00           O
ATOM   2659  H   SER D 177     112.576  -8.060  14.587  1.00  0.00           H
ATOM   2660  HA  SER D 177     114.386  -8.931  12.457  1.00  0.00           H
ATOM   2661 1HB  SER D 177     112.511 -10.277  11.711  1.00  0.00           H
ATOM   2662 2HB  SER D 177     112.715 -10.470  13.445  1.00  0.00           H
ATOM   2663  HG  SER D 177     111.043  -9.111  13.799  1.00  0.00           H
ATOM   2664  N   GLY D 178     112.591  -6.362  11.991  1.00  0.00           N
ATOM   2665  CA  GLY D 178     112.322  -5.399  10.957  1.00  0.00           C
ATOM   2666  C   GLY D 178     110.859  -5.373  10.581  1.00  0.00           C
ATOM   2667  O   GLY D 178     110.524  -5.229   9.404  1.00  0.00           O
ATOM   2668  H   GLY D 178     112.483  -6.090  12.958  1.00  0.00           H
ATOM   2669 1HA  GLY D 178     112.627  -4.408  11.294  1.00  0.00           H
ATOM   2670 2HA  GLY D 178     112.918  -5.635  10.076  1.00  0.00           H
ATOM   2671  N   TYR D 179     109.944  -5.503  11.566  1.00  0.00           N
ATOM   2672  CA  TYR D 179     108.530  -5.395  11.294  1.00  0.00           C
ATOM   2673  C   TYR D 179     108.068  -4.177  12.052  1.00  0.00           C
ATOM   2674  O   TYR D 179     108.471  -3.960  13.192  1.00  0.00           O
ATOM   2675  CB  TYR D 179     107.764  -6.650  11.718  1.00  0.00           C
ATOM   2676  CG  TYR D 179     106.293  -6.409  11.979  1.00  0.00           C
ATOM   2677  CD1 TYR D 179     105.418  -6.246  10.915  1.00  0.00           C
ATOM   2678  CD2 TYR D 179     105.821  -6.350  13.281  1.00  0.00           C
ATOM   2679  CE1 TYR D 179     104.075  -6.026  11.154  1.00  0.00           C
ATOM   2680  CE2 TYR D 179     104.478  -6.129  13.520  1.00  0.00           C
ATOM   2681  CZ  TYR D 179     103.607  -5.968  12.462  1.00  0.00           C
ATOM   2682  OH  TYR D 179     102.270  -5.748  12.699  1.00  0.00           O
ATOM   2683  H   TYR D 179     110.250  -5.681  12.513  1.00  0.00           H
ATOM   2684  HA  TYR D 179     108.393  -5.267  10.220  1.00  0.00           H
ATOM   2685 1HB  TYR D 179     107.851  -7.410  10.940  1.00  0.00           H
ATOM   2686 2HB  TYR D 179     108.208  -7.058  12.625  1.00  0.00           H
ATOM   2687  HD1 TYR D 179     105.789  -6.292   9.891  1.00  0.00           H
ATOM   2688  HD2 TYR D 179     106.509  -6.476  14.117  1.00  0.00           H
ATOM   2689  HE1 TYR D 179     103.387  -5.898  10.318  1.00  0.00           H
ATOM   2690  HE2 TYR D 179     104.107  -6.082  14.544  1.00  0.00           H
ATOM   2691  HH  TYR D 179     101.808  -5.656  11.862  1.00  0.00           H
ATOM   2692  N   THR D 180     107.203  -3.333  11.452  1.00  0.00           N
ATOM   2693  CA  THR D 180     106.645  -2.229  12.193  1.00  0.00           C
ATOM   2694  C   THR D 180     105.485  -2.707  13.018  1.00  0.00           C
ATOM   2695  O   THR D 180     104.482  -3.196  12.493  1.00  0.00           O
ATOM   2696  CB  THR D 180     106.192  -1.091  11.259  1.00  0.00           C
ATOM   2697  OG1 THR D 180     107.300  -0.654  10.461  1.00  0.00           O
ATOM   2698  CG2 THR D 180     105.660   0.082  12.068  1.00  0.00           C
ATOM   2699  H   THR D 180     106.938  -3.462  10.486  1.00  0.00           H
ATOM   2700  HA  THR D 180     107.414  -1.835  12.859  1.00  0.00           H
ATOM   2701  HB  THR D 180     105.406  -1.455  10.598  1.00  0.00           H
ATOM   2702  HG1 THR D 180     107.063   0.155  10.002  1.00  0.00           H
ATOM   2703 1HG2 THR D 180     105.344   0.876  11.391  1.00  0.00           H
ATOM   2704 2HG2 THR D 180     104.810  -0.244  12.667  1.00  0.00           H
ATOM   2705 3HG2 THR D 180     106.444   0.456  12.725  1.00  0.00           H
ATOM   2706  N   LYS D 181     105.588  -2.532  14.355  1.00  0.00           N
ATOM   2707  CA  LYS D 181     104.493  -2.852  15.227  1.00  0.00           C
ATOM   2708  C   LYS D 181     103.890  -1.598  15.801  1.00  0.00           C
ATOM   2709  O   LYS D 181     104.577  -0.603  16.024  1.00  0.00           O
ATOM   2710  CB  LYS D 181     104.953  -3.783  16.350  1.00  0.00           C
ATOM   2711  CG  LYS D 181     103.822  -4.379  17.177  1.00  0.00           C
ATOM   2712  CD  LYS D 181     104.312  -5.538  18.030  1.00  0.00           C
ATOM   2713  CE  LYS D 181     103.192  -6.110  18.886  1.00  0.00           C
ATOM   2714  NZ  LYS D 181     103.644  -7.279  19.688  1.00  0.00           N
ATOM   2715  H   LYS D 181     106.444  -2.170  14.752  1.00  0.00           H
ATOM   2716  HA  LYS D 181     103.725  -3.363  14.645  1.00  0.00           H
ATOM   2717 1HB  LYS D 181     105.528  -4.607  15.927  1.00  0.00           H
ATOM   2718 2HB  LYS D 181     105.612  -3.238  17.027  1.00  0.00           H
ATOM   2719 1HG  LYS D 181     103.404  -3.610  17.828  1.00  0.00           H
ATOM   2720 2HG  LYS D 181     103.035  -4.735  16.513  1.00  0.00           H
ATOM   2721 1HD  LYS D 181     104.703  -6.326  17.385  1.00  0.00           H
ATOM   2722 2HD  LYS D 181     105.116  -5.196  18.683  1.00  0.00           H
ATOM   2723 1HE  LYS D 181     102.824  -5.341  19.564  1.00  0.00           H
ATOM   2724 2HE  LYS D 181     102.367  -6.422  18.245  1.00  0.00           H
ATOM   2725 1HZ  LYS D 181     102.873  -7.628  20.240  1.00  0.00           H
ATOM   2726 2HZ  LYS D 181     103.970  -8.007  19.067  1.00  0.00           H
ATOM   2727 3HZ  LYS D 181     104.396  -6.998  20.300  1.00  0.00           H
ATOM   2728  N   THR D 182     102.561  -1.636  16.061  1.00  0.00           N
ATOM   2729  CA  THR D 182     101.818  -0.504  16.570  1.00  0.00           C
ATOM   2730  C   THR D 182     100.917  -0.953  17.688  1.00  0.00           C
ATOM   2731  O   THR D 182     100.756  -2.152  17.919  1.00  0.00           O
ATOM   2732  CB  THR D 182     100.986   0.173  15.465  1.00  0.00           C
ATOM   2733  OG1 THR D 182      99.987  -0.739  14.989  1.00  0.00           O
ATOM   2734  CG2 THR D 182     101.878   0.592  14.307  1.00  0.00           C
ATOM   2735  H   THR D 182     102.075  -2.505  15.887  1.00  0.00           H
ATOM   2736  HA  THR D 182     102.526   0.229  16.957  1.00  0.00           H
ATOM   2737  HB  THR D 182     100.490   1.054  15.871  1.00  0.00           H
ATOM   2738  HG1 THR D 182      99.117  -0.354  15.118  1.00  0.00           H
ATOM   2739 1HG2 THR D 182     101.273   1.069  13.535  1.00  0.00           H
ATOM   2740 2HG2 THR D 182     102.632   1.294  14.663  1.00  0.00           H
ATOM   2741 3HG2 THR D 182     102.370  -0.287  13.890  1.00  0.00           H
ATOM   2742  N   CYS D 183     100.347   0.029  18.438  1.00  0.00           N
ATOM   2743  CA  CYS D 183      99.394  -0.222  19.499  1.00  0.00           C
ATOM   2744  C   CYS D 183      98.572   1.025  19.702  1.00  0.00           C
ATOM   2745  O   CYS D 183      99.026   2.115  19.366  1.00  0.00           O
ATOM   2746  CB  CYS D 183     100.052  -0.527  20.850  1.00  0.00           C
ATOM   2747  SG  CYS D 183     101.144   0.821  21.379  1.00  0.00           S
ATOM   2748  H   CYS D 183     100.614   0.981  18.231  1.00  0.00           H
ATOM   2749  HA  CYS D 183      98.796  -1.092  19.228  1.00  0.00           H
ATOM   2750 1HB  CYS D 183      99.281  -0.685  21.604  1.00  0.00           H
ATOM   2751 2HB  CYS D 183     100.628  -1.449  20.774  1.00  0.00           H
ATOM   2752  N   GLY D 184      97.353   0.912  20.292  1.00  0.00           N
ATOM   2753  CA  GLY D 184      96.537   2.100  20.418  1.00  0.00           C
ATOM   2754  C   GLY D 184      95.392   1.937  21.398  1.00  0.00           C
ATOM   2755  O   GLY D 184      95.555   1.315  22.447  1.00  0.00           O
ATOM   2756  H   GLY D 184      96.999   0.034  20.644  1.00  0.00           H
ATOM   2757 1HA  GLY D 184      97.158   2.935  20.743  1.00  0.00           H
ATOM   2758 2HA  GLY D 184      96.127   2.365  19.444  1.00  0.00           H
ATOM   2759  N   ALA D 185      94.219   2.566  21.070  1.00  0.00           N
ATOM   2760  CA  ALA D 185      93.019   2.713  21.891  1.00  0.00           C
ATOM   2761  C   ALA D 185      91.791   2.705  20.985  1.00  0.00           C
ATOM   2762  O   ALA D 185      91.758   3.409  19.983  1.00  0.00           O
ATOM   2763  CB  ALA D 185      92.962   4.038  22.670  1.00  0.00           C
ATOM   2764  H   ALA D 185      94.230   2.961  20.140  1.00  0.00           H
ATOM   2765  HA  ALA D 185      93.009   1.906  22.623  1.00  0.00           H
ATOM   2766 1HB  ALA D 185      92.044   4.076  23.257  1.00  0.00           H
ATOM   2767 2HB  ALA D 185      93.822   4.106  23.336  1.00  0.00           H
ATOM   2768 3HB  ALA D 185      92.979   4.872  21.970  1.00  0.00           H
ATOM   2769  N   PRO D 186      90.809   1.859  21.223  1.00  0.00           N
ATOM   2770  CA  PRO D 186      89.667   1.802  20.321  1.00  0.00           C
ATOM   2771  C   PRO D 186      88.590   2.854  20.039  1.00  0.00           C
ATOM   2772  O   PRO D 186      88.310   3.082  18.870  1.00  0.00           O
ATOM   2773  CB  PRO D 186      88.986   0.573  20.931  1.00  0.00           C
ATOM   2774  CG  PRO D 186      90.091  -0.154  21.618  1.00  0.00           C
ATOM   2775  CD  PRO D 186      90.912   0.932  22.260  1.00  0.00           C
ATOM   2776  HA  PRO D 186      90.025   1.636  19.294  1.00  0.00           H
ATOM   2777 1HB  PRO D 186      88.189   0.888  21.621  1.00  0.00           H
ATOM   2778 2HB  PRO D 186      88.509  -0.024  20.140  1.00  0.00           H
ATOM   2779 1HG  PRO D 186      89.680  -0.865  22.351  1.00  0.00           H
ATOM   2780 2HG  PRO D 186      90.666  -0.746  20.890  1.00  0.00           H
ATOM   2781 1HD  PRO D 186      90.432   1.248  23.198  1.00  0.00           H
ATOM   2782 2HD  PRO D 186      91.929   0.559  22.451  1.00  0.00           H
ATOM   2783  N   PRO D 187      87.980   3.528  20.959  1.00  0.00           N
ATOM   2784  CA  PRO D 187      86.864   4.334  20.459  1.00  0.00           C
ATOM   2785  C   PRO D 187      86.905   5.663  19.742  1.00  0.00           C
ATOM   2786  O   PRO D 187      87.263   6.656  20.366  1.00  0.00           O
ATOM   2787  CB  PRO D 187      86.120   4.538  21.783  1.00  0.00           C
ATOM   2788  CG  PRO D 187      86.654   3.467  22.672  1.00  0.00           C
ATOM   2789  CD  PRO D 187      88.113   3.375  22.311  1.00  0.00           C
ATOM   2790  HA  PRO D 187      86.289   3.743  19.731  1.00  0.00           H
ATOM   2791 1HB  PRO D 187      86.311   5.550  22.170  1.00  0.00           H
ATOM   2792 2HB  PRO D 187      85.034   4.456  21.621  1.00  0.00           H
ATOM   2793 1HG  PRO D 187      86.495   3.735  23.727  1.00  0.00           H
ATOM   2794 2HG  PRO D 187      86.114   2.525  22.498  1.00  0.00           H
ATOM   2795 1HD  PRO D 187      88.664   4.193  22.798  1.00  0.00           H
ATOM   2796 2HD  PRO D 187      88.508   2.398  22.628  1.00  0.00           H
ATOM   2797  N   CYS D 188      86.097   5.835  18.677  1.00  0.00           N
ATOM   2798  CA  CYS D 188      86.365   6.926  17.771  1.00  0.00           C
ATOM   2799  C   CYS D 188      86.539   8.363  18.338  1.00  0.00           C
ATOM   2800  O   CYS D 188      85.561   8.969  18.778  1.00  0.00           O
ATOM   2801  CB  CYS D 188      85.878   6.725  16.316  1.00  0.00           C
ATOM   2802  SG  CYS D 188      87.068   5.428  15.844  1.00  0.00           S
ATOM   2803  H   CYS D 188      85.314   5.224  18.493  1.00  0.00           H
ATOM   2804  HA  CYS D 188      87.444   7.069  17.711  1.00  0.00           H
ATOM   2805 1HB  CYS D 188      84.827   6.433  16.321  1.00  0.00           H
ATOM   2806 2HB  CYS D 188      85.953   7.666  15.773  1.00  0.00           H
ATOM   2807  N   ARG D 189      87.563   9.201  18.905  1.00  0.00           N
ATOM   2808  CA  ARG D 189      87.260  10.779  19.010  1.00  0.00           C
ATOM   2809  C   ARG D 189      88.402  11.541  18.757  1.00  0.00           C
ATOM   2810  O   ARG D 189      89.276  10.681  18.898  1.00  0.00           O
ATOM   2811  CB  ARG D 189      86.779  11.238  20.379  1.00  0.00           C
ATOM   2812  CG  ARG D 189      86.391  12.705  20.462  1.00  0.00           C
ATOM   2813  CD  ARG D 189      85.603  12.997  21.687  1.00  0.00           C
ATOM   2814  NE  ARG D 189      84.871  14.248  21.575  1.00  0.00           N
ATOM   2815  CZ  ARG D 189      84.485  15.004  22.622  1.00  0.00           C
ATOM   2816  NH1 ARG D 189      84.767  14.623  23.848  1.00  0.00           N
ATOM   2817  NH2 ARG D 189      83.821  16.129  22.416  1.00  0.00           N
ATOM   2818  H   ARG D 189      88.449   8.848  19.234  1.00  0.00           H
ATOM   2819  HA  ARG D 189      86.470  11.028  18.301  1.00  0.00           H
ATOM   2820 1HB  ARG D 189      85.912  10.650  20.676  1.00  0.00           H
ATOM   2821 2HB  ARG D 189      87.561  11.061  21.118  1.00  0.00           H
ATOM   2822 1HG  ARG D 189      87.292  13.319  20.479  1.00  0.00           H
ATOM   2823 2HG  ARG D 189      85.787  12.972  19.594  1.00  0.00           H
ATOM   2824 1HD  ARG D 189      84.884  12.195  21.856  1.00  0.00           H
ATOM   2825 2HD  ARG D 189      86.274  13.070  22.542  1.00  0.00           H
ATOM   2826  HE  ARG D 189      84.635  14.574  20.647  1.00  0.00           H
ATOM   2827 1HH1 ARG D 189      85.274  13.763  24.005  1.00  0.00           H
ATOM   2828 2HH1 ARG D 189      84.478  15.190  24.632  1.00  0.00           H
ATOM   2829 1HH2 ARG D 189      83.604  16.421  21.473  1.00  0.00           H
ATOM   2830 2HH2 ARG D 189      83.532  16.695  23.200  1.00  0.00           H
ATOM   2831  N   THR D 190      88.280  12.911  18.231  1.00  0.00           N
ATOM   2832  CA  THR D 190      89.073  14.202  17.934  1.00  0.00           C
ATOM   2833  C   THR D 190      88.520  15.568  18.399  1.00  0.00           C
ATOM   2834  O   THR D 190      87.416  15.989  18.043  1.00  0.00           O
ATOM   2835  CB  THR D 190      89.311  14.329  16.418  1.00  0.00           C
ATOM   2836  OG1 THR D 190      90.094  15.500  16.150  1.00  0.00           O
ATOM   2837  CG2 THR D 190      87.987  14.430  15.676  1.00  0.00           C
ATOM   2838  H   THR D 190      87.292  12.882  18.026  1.00  0.00           H
ATOM   2839  HA  THR D 190      90.036  14.140  18.441  1.00  0.00           H
ATOM   2840  HB  THR D 190      89.856  13.455  16.061  1.00  0.00           H
ATOM   2841  HG1 THR D 190      90.752  15.298  15.480  1.00  0.00           H
ATOM   2842 1HG2 THR D 190      88.175  14.518  14.606  1.00  0.00           H
ATOM   2843 2HG2 THR D 190      87.393  13.536  15.869  1.00  0.00           H
ATOM   2844 3HG2 THR D 190      87.442  15.307  16.022  1.00  0.00           H
ATOM   2845  N   ARG D 191      89.256  16.362  19.196  1.00  0.00           N
ATOM   2846  CA  ARG D 191      88.662  17.653  19.384  1.00  0.00           C
ATOM   2847  C   ARG D 191      88.702  18.499  18.137  1.00  0.00           C
ATOM   2848  O   ARG D 191      87.855  19.370  17.946  1.00  0.00           O
ATOM   2849  CB  ARG D 191      89.367  18.393  20.511  1.00  0.00           C
ATOM   2850  CG  ARG D 191      88.766  18.179  21.891  1.00  0.00           C
ATOM   2851  CD  ARG D 191      87.300  18.418  21.894  1.00  0.00           C
ATOM   2852  NE  ARG D 191      86.978  19.817  21.664  1.00  0.00           N
ATOM   2853  CZ  ARG D 191      85.757  20.275  21.326  1.00  0.00           C
ATOM   2854  NH1 ARG D 191      84.755  19.435  21.186  1.00  0.00           N
ATOM   2855  NH2 ARG D 191      85.565  21.569  21.138  1.00  0.00           N
ATOM   2856  H   ARG D 191      90.134  16.153  19.650  1.00  0.00           H
ATOM   2857  HA  ARG D 191      87.614  17.516  19.654  1.00  0.00           H
ATOM   2858 1HB  ARG D 191      90.410  18.082  20.553  1.00  0.00           H
ATOM   2859 2HB  ARG D 191      89.354  19.464  20.307  1.00  0.00           H
ATOM   2860 1HG  ARG D 191      88.947  17.153  22.212  1.00  0.00           H
ATOM   2861 2HG  ARG D 191      89.228  18.868  22.600  1.00  0.00           H
ATOM   2862 1HD  ARG D 191      86.833  17.827  21.108  1.00  0.00           H
ATOM   2863 2HD  ARG D 191      86.887  18.128  22.859  1.00  0.00           H
ATOM   2864  HE  ARG D 191      87.723  20.494  21.763  1.00  0.00           H
ATOM   2865 1HH1 ARG D 191      84.901  18.446  21.330  1.00  0.00           H
ATOM   2866 2HH1 ARG D 191      83.840  19.779  20.933  1.00  0.00           H
ATOM   2867 1HH2 ARG D 191      86.335  22.216  21.246  1.00  0.00           H
ATOM   2868 2HH2 ARG D 191      84.651  21.912  20.885  1.00  0.00           H
ATOM   2869  N   ALA D 192      89.684  18.236  17.256  1.00  0.00           N
ATOM   2870  CA  ALA D 192      90.004  19.050  16.111  1.00  0.00           C
ATOM   2871  C   ALA D 192      88.892  19.095  15.094  1.00  0.00           C
ATOM   2872  O   ALA D 192      88.489  20.191  14.705  1.00  0.00           O
ATOM   2873  CB  ALA D 192      91.257  18.544  15.374  1.00  0.00           C
ATOM   2874  H   ALA D 192      90.224  17.401  17.433  1.00  0.00           H
ATOM   2875  HA  ALA D 192      90.203  20.063  16.461  1.00  0.00           H
ATOM   2876 1HB  ALA D 192      91.460  19.187  14.518  1.00  0.00           H
ATOM   2877 2HB  ALA D 192      92.110  18.561  16.053  1.00  0.00           H
ATOM   2878 3HB  ALA D 192      91.089  17.524  15.030  1.00  0.00           H
ATOM   2879  N   ASP D 193      88.349  17.920  14.679  1.00  0.00           N
ATOM   2880  CA  ASP D 193      87.301  17.772  13.684  1.00  0.00           C
ATOM   2881  C   ASP D 193      87.751  18.344  12.345  1.00  0.00           C
ATOM   2882  O   ASP D 193      87.251  19.392  11.935  1.00  0.00           O
ATOM   2883  CB  ASP D 193      86.018  18.468  14.146  1.00  0.00           C
ATOM   2884  CG  ASP D 193      84.944  17.489  14.600  1.00  0.00           C
ATOM   2885  OD1 ASP D 193      84.989  16.354  14.189  1.00  0.00           O
ATOM   2886  OD2 ASP D 193      84.089  17.886  15.356  1.00  0.00           O
ATOM   2887  H   ASP D 193      88.727  17.093  15.121  1.00  0.00           H
ATOM   2888  HA  ASP D 193      87.093  16.709  13.556  1.00  0.00           H
ATOM   2889 1HB  ASP D 193      86.247  19.143  14.970  1.00  0.00           H
ATOM   2890 2HB  ASP D 193      85.618  19.071  13.330  1.00  0.00           H
ATOM   2891  N   PHE D 194      88.729  17.666  11.659  1.00  0.00           N
ATOM   2892  CA  PHE D 194      89.205  17.956  10.312  1.00  0.00           C
ATOM   2893  C   PHE D 194      88.087  17.881   9.282  1.00  0.00           C
ATOM   2894  O   PHE D 194      87.351  18.858   9.132  1.00  0.00           O
ATOM   2895  CB  PHE D 194      90.320  16.982   9.925  1.00  0.00           C
ATOM   2896  CG  PHE D 194      91.625  17.248  10.619  1.00  0.00           C
ATOM   2897  CD1 PHE D 194      91.799  16.909  11.953  1.00  0.00           C
ATOM   2898  CD2 PHE D 194      92.681  17.839   9.941  1.00  0.00           C
ATOM   2899  CE1 PHE D 194      93.000  17.154  12.593  1.00  0.00           C
ATOM   2900  CE2 PHE D 194      93.882  18.083  10.578  1.00  0.00           C
ATOM   2901  CZ  PHE D 194      94.041  17.740  11.906  1.00  0.00           C
ATOM   2902  H   PHE D 194      89.136  16.895  12.170  1.00  0.00           H
ATOM   2903  HA  PHE D 194      89.604  18.971  10.297  1.00  0.00           H
ATOM   2904 1HB  PHE D 194      90.011  15.964  10.160  1.00  0.00           H
ATOM   2905 2HB  PHE D 194      90.490  17.032   8.850  1.00  0.00           H
ATOM   2906  HD1 PHE D 194      90.976  16.444  12.497  1.00  0.00           H
ATOM   2907  HD2 PHE D 194      92.554  18.109   8.892  1.00  0.00           H
ATOM   2908  HE1 PHE D 194      93.123  16.883  13.641  1.00  0.00           H
ATOM   2909  HE2 PHE D 194      94.704  18.547  10.033  1.00  0.00           H
ATOM   2910  HZ  PHE D 194      94.987  17.934  12.409  1.00  0.00           H
ATOM   2911  N   ASN D 195      87.904  16.724   8.579  1.00  0.00           N
ATOM   2912  CA  ASN D 195      86.813  16.547   7.638  1.00  0.00           C
ATOM   2913  C   ASN D 195      86.815  15.125   7.138  1.00  0.00           C
ATOM   2914  O   ASN D 195      87.879  14.573   6.854  1.00  0.00           O
ATOM   2915  CB  ASN D 195      86.915  17.528   6.485  1.00  0.00           C
ATOM   2916  CG  ASN D 195      85.672  17.557   5.639  1.00  0.00           C
ATOM   2917  OD1 ASN D 195      85.478  16.698   4.771  1.00  0.00           O
ATOM   2918  ND2 ASN D 195      84.827  18.528   5.875  1.00  0.00           N
ATOM   2919  H   ASN D 195      88.556  15.965   8.724  1.00  0.00           H
ATOM   2920  HA  ASN D 195      85.872  16.730   8.160  1.00  0.00           H
ATOM   2921 1HB  ASN D 195      87.098  18.531   6.875  1.00  0.00           H
ATOM   2922 2HB  ASN D 195      87.764  17.262   5.855  1.00  0.00           H
ATOM   2923 1HD2 ASN D 195      83.984  18.597   5.342  1.00  0.00           H
ATOM   2924 2HD2 ASN D 195      85.026  19.201   6.587  1.00  0.00           H
ATOM   2925  N   ALA D 196      85.618  14.507   7.003  1.00  0.00           N
ATOM   2926  CA  ALA D 196      85.486  13.185   6.463  1.00  0.00           C
ATOM   2927  C   ALA D 196      84.094  13.102   5.913  1.00  0.00           C
ATOM   2928  O   ALA D 196      83.281  13.988   6.181  1.00  0.00           O
ATOM   2929  CB  ALA D 196      85.683  12.058   7.486  1.00  0.00           C
ATOM   2930  H   ALA D 196      84.789  15.003   7.297  1.00  0.00           H
ATOM   2931  HA  ALA D 196      86.250  13.054   5.696  1.00  0.00           H
ATOM   2932 1HB  ALA D 196      85.565  11.093   6.993  1.00  0.00           H
ATOM   2933 2HB  ALA D 196      86.683  12.127   7.915  1.00  0.00           H
ATOM   2934 3HB  ALA D 196      84.942  12.153   8.278  1.00  0.00           H
ATOM   2935  N   SER D 197      83.824  12.058   5.083  1.00  0.00           N
ATOM   2936  CA  SER D 197      82.560  11.765   4.439  1.00  0.00           C
ATOM   2937  C   SER D 197      81.507  11.438   5.468  1.00  0.00           C
ATOM   2938  O   SER D 197      80.633  12.261   5.733  1.00  0.00           O
ATOM   2939  CB  SER D 197      82.715  10.608   3.472  1.00  0.00           C
ATOM   2940  OG  SER D 197      83.008   9.419   4.154  1.00  0.00           O
ATOM   2941  H   SER D 197      84.611  11.446   4.923  1.00  0.00           H
ATOM   2942  HA  SER D 197      82.243  12.647   3.881  1.00  0.00           H
ATOM   2943 1HB  SER D 197      81.795  10.485   2.901  1.00  0.00           H
ATOM   2944 2HB  SER D 197      83.512  10.830   2.764  1.00  0.00           H
ATOM   2945  HG  SER D 197      83.394   8.829   3.502  1.00  0.00           H
ATOM   2946  N   THR D 198      81.585  10.230   6.078  1.00  0.00           N
ATOM   2947  CA  THR D 198      80.825   9.911   7.254  1.00  0.00           C
ATOM   2948  C   THR D 198      81.764  10.399   8.324  1.00  0.00           C
ATOM   2949  O   THR D 198      82.795  10.967   7.971  1.00  0.00           O
ATOM   2950  CB  THR D 198      80.496   8.414   7.401  1.00  0.00           C
ATOM   2951  OG1 THR D 198      81.712   7.663   7.513  1.00  0.00           O
ATOM   2952  CG2 THR D 198      79.709   7.920   6.196  1.00  0.00           C
ATOM   2953  H   THR D 198      82.202   9.533   5.686  1.00  0.00           H
ATOM   2954  HA  THR D 198      79.874  10.441   7.205  1.00  0.00           H
ATOM   2955  HB  THR D 198      79.904   8.258   8.302  1.00  0.00           H
ATOM   2956  HG1 THR D 198      82.227   7.769   6.710  1.00  0.00           H
ATOM   2957 1HG2 THR D 198      79.485   6.860   6.317  1.00  0.00           H
ATOM   2958 2HG2 THR D 198      78.779   8.481   6.115  1.00  0.00           H
ATOM   2959 3HG2 THR D 198      80.300   8.065   5.292  1.00  0.00           H
ATOM   2960  N   ASP D 199      81.542  10.234   9.645  1.00  0.00           N
ATOM   2961  CA  ASP D 199      82.555  11.025  10.279  1.00  0.00           C
ATOM   2962  C   ASP D 199      83.660  10.123  10.683  1.00  0.00           C
ATOM   2963  O   ASP D 199      83.761   9.749  11.849  1.00  0.00           O
ATOM   2964  CB  ASP D 199      82.007  11.771  11.498  1.00  0.00           C
ATOM   2965  CG  ASP D 199      81.009  12.859  11.127  1.00  0.00           C
ATOM   2966  OD1 ASP D 199      81.230  13.534  10.151  1.00  0.00           O
ATOM   2967  OD2 ASP D 199      80.034  13.005  11.826  1.00  0.00           O
ATOM   2968  H   ASP D 199      80.884   9.726  10.218  1.00  0.00           H
ATOM   2969  HA  ASP D 199      82.915  11.764   9.563  1.00  0.00           H
ATOM   2970 1HB  ASP D 199      81.518  11.063  12.169  1.00  0.00           H
ATOM   2971 2HB  ASP D 199      82.831  12.227  12.047  1.00  0.00           H
ATOM   2972  N   LEU D 200      84.541   9.748   9.746  1.00  0.00           N
ATOM   2973  CA  LEU D 200      85.606   8.933  10.229  1.00  0.00           C
ATOM   2974  C   LEU D 200      86.912   9.595   9.941  1.00  0.00           C
ATOM   2975  O   LEU D 200      87.413   9.510   8.821  1.00  0.00           O
ATOM   2976  CB  LEU D 200      85.562   7.545   9.578  1.00  0.00           C
ATOM   2977  CG  LEU D 200      84.744   6.485  10.327  1.00  0.00           C
ATOM   2978  CD1 LEU D 200      83.280   6.592   9.920  1.00  0.00           C
ATOM   2979  CD2 LEU D 200      85.298   5.102  10.016  1.00  0.00           C
ATOM   2980  H   LEU D 200      84.510   9.988   8.766  1.00  0.00           H
ATOM   2981  HA  LEU D 200      85.490   8.815  11.306  1.00  0.00           H
ATOM   2982 1HB  LEU D 200      85.141   7.643   8.579  1.00  0.00           H
ATOM   2983 2HB  LEU D 200      86.582   7.172   9.486  1.00  0.00           H
ATOM   2984  HG  LEU D 200      84.806   6.668  11.400  1.00  0.00           H
ATOM   2985 1HD1 LEU D 200      82.699   5.839  10.452  1.00  0.00           H
ATOM   2986 2HD1 LEU D 200      82.904   7.584  10.172  1.00  0.00           H
ATOM   2987 3HD1 LEU D 200      83.188   6.430   8.847  1.00  0.00           H
ATOM   2988 1HD2 LEU D 200      84.716   4.349  10.548  1.00  0.00           H
ATOM   2989 2HD2 LEU D 200      85.234   4.918   8.943  1.00  0.00           H
ATOM   2990 3HD2 LEU D 200      86.339   5.048  10.333  1.00  0.00           H
ATOM   2991  N   LEU D 201      87.454  10.329  10.938  1.00  0.00           N
ATOM   2992  CA  LEU D 201      88.803  10.822  10.950  1.00  0.00           C
ATOM   2993  C   LEU D 201      89.681   9.663  11.256  1.00  0.00           C
ATOM   2994  O   LEU D 201      90.827   9.550  10.835  1.00  0.00           O
ATOM   2995  CB  LEU D 201      88.991  11.931  11.993  1.00  0.00           C
ATOM   2996  CG  LEU D 201      90.244  12.800  11.821  1.00  0.00           C
ATOM   2997  CD1 LEU D 201      90.194  13.501  10.469  1.00  0.00           C
ATOM   2998  CD2 LEU D 201      90.321  13.809  12.957  1.00  0.00           C
ATOM   2999  H   LEU D 201      86.850  10.532  11.721  1.00  0.00           H
ATOM   3000  HA  LEU D 201      89.027  11.239   9.969  1.00  0.00           H
ATOM   3001 1HB  LEU D 201      88.124  12.588  11.961  1.00  0.00           H
ATOM   3002 2HB  LEU D 201      89.038  11.474  12.982  1.00  0.00           H
ATOM   3003  HG  LEU D 201      91.131  12.167  11.836  1.00  0.00           H
ATOM   3004 1HD1 LEU D 201      91.083  14.118  10.347  1.00  0.00           H
ATOM   3005 2HD1 LEU D 201      90.158  12.755   9.675  1.00  0.00           H
ATOM   3006 3HD1 LEU D 201      89.306  14.129  10.418  1.00  0.00           H
ATOM   3007 1HD2 LEU D 201      91.212  14.427  12.835  1.00  0.00           H
ATOM   3008 2HD2 LEU D 201      89.434  14.443  12.941  1.00  0.00           H
ATOM   3009 3HD2 LEU D 201      90.373  13.281  13.909  1.00  0.00           H
ATOM   3010  N   CYS D 202      89.149   8.768  12.079  1.00  0.00           N
ATOM   3011  CA  CYS D 202      89.760   7.508  12.278  1.00  0.00           C
ATOM   3012  C   CYS D 202      89.875   6.983  10.883  1.00  0.00           C
ATOM   3013  O   CYS D 202      89.006   7.218  10.046  1.00  0.00           O
ATOM   3014  CB  CYS D 202      88.808   6.530  13.043  1.00  0.00           C
ATOM   3015  SG  CYS D 202      88.515   6.472  14.886  1.00  0.00           S
ATOM   3016  H   CYS D 202      88.296   8.985  12.574  1.00  0.00           H
ATOM   3017  HA  CYS D 202      90.658   7.650  12.879  1.00  0.00           H
ATOM   3018 1HB  CYS D 202      87.790   6.650  12.674  1.00  0.00           H
ATOM   3019 2HB  CYS D 202      89.110   5.502  12.848  1.00  0.00           H
ATOM   3020  N   PRO D 203      90.926   6.289  10.608  1.00  0.00           N
ATOM   3021  CA  PRO D 203      91.071   5.670   9.326  1.00  0.00           C
ATOM   3022  C   PRO D 203      89.873   4.803   9.082  1.00  0.00           C
ATOM   3023  O   PRO D 203      89.180   4.495  10.047  1.00  0.00           O
ATOM   3024  CB  PRO D 203      92.360   4.853   9.461  1.00  0.00           C
ATOM   3025  CG  PRO D 203      92.529   4.678  10.932  1.00  0.00           C
ATOM   3026  CD  PRO D 203      92.029   5.969  11.523  1.00  0.00           C
ATOM   3027  HA  PRO D 203      91.184   6.450   8.559  1.00  0.00           H
ATOM   3028 1HB  PRO D 203      92.257   3.897   8.927  1.00  0.00           H
ATOM   3029 2HB  PRO D 203      93.198   5.392   8.996  1.00  0.00           H
ATOM   3030 1HG  PRO D 203      91.958   3.804  11.279  1.00  0.00           H
ATOM   3031 2HG  PRO D 203      93.585   4.484  11.172  1.00  0.00           H
ATOM   3032 1HD  PRO D 203      91.681   5.792  12.551  1.00  0.00           H
ATOM   3033 2HD  PRO D 203      92.836   6.717  11.509  1.00  0.00           H
ATOM   3034  N   THR D 204      89.601   4.394   7.824  1.00  0.00           N
ATOM   3035  CA  THR D 204      88.322   3.822   7.495  1.00  0.00           C
ATOM   3036  C   THR D 204      88.047   2.638   8.365  1.00  0.00           C
ATOM   3037  O   THR D 204      86.893   2.377   8.701  1.00  0.00           O
ATOM   3038  CB  THR D 204      88.253   3.407   6.014  1.00  0.00           C
ATOM   3039  OG1 THR D 204      88.436   4.560   5.182  1.00  0.00           O
ATOM   3040  CG2 THR D 204      86.909   2.768   5.701  1.00  0.00           C
ATOM   3041  H   THR D 204      90.298   4.487   7.099  1.00  0.00           H
ATOM   3042  HA  THR D 204      87.551   4.572   7.674  1.00  0.00           H
ATOM   3043  HB  THR D 204      89.048   2.692   5.799  1.00  0.00           H
ATOM   3044  HG1 THR D 204      87.965   5.305   5.562  1.00  0.00           H
ATOM   3045 1HG2 THR D 204      86.879   2.480   4.650  1.00  0.00           H
ATOM   3046 2HG2 THR D 204      86.772   1.884   6.323  1.00  0.00           H
ATOM   3047 3HG2 THR D 204      86.111   3.481   5.904  1.00  0.00           H
ATOM   3048  N   ASP D 205      89.082   1.887   8.779  1.00  0.00           N
ATOM   3049  CA  ASP D 205      88.752   0.714   9.531  1.00  0.00           C
ATOM   3050  C   ASP D 205      89.100   0.941  10.978  1.00  0.00           C
ATOM   3051  O   ASP D 205      90.230   0.680  11.390  1.00  0.00           O
ATOM   3052  CB  ASP D 205      89.495  -0.510   8.990  1.00  0.00           C
ATOM   3053  CG  ASP D 205      89.133  -1.795   9.724  1.00  0.00           C
ATOM   3054  OD1 ASP D 205      88.411  -1.721  10.689  1.00  0.00           O
ATOM   3055  OD2 ASP D 205      89.584  -2.837   9.312  1.00  0.00           O
ATOM   3056  H   ASP D 205      90.053   2.098   8.598  1.00  0.00           H
ATOM   3057  HA  ASP D 205      87.680   0.535   9.440  1.00  0.00           H
ATOM   3058 1HB  ASP D 205      89.266  -0.637   7.932  1.00  0.00           H
ATOM   3059 2HB  ASP D 205      90.570  -0.350   9.076  1.00  0.00           H
ATOM   3060  N   CYS D 206      88.136   1.431  11.784  1.00  0.00           N
ATOM   3061  CA  CYS D 206      88.419   1.587  13.191  1.00  0.00           C
ATOM   3062  C   CYS D 206      87.321   0.903  13.920  1.00  0.00           C
ATOM   3063  O   CYS D 206      86.321   0.500  13.327  1.00  0.00           O
ATOM   3064  CB  CYS D 206      88.401   3.049  13.782  1.00  0.00           C
ATOM   3065  SG  CYS D 206      89.218   3.279  15.467  1.00  0.00           S
ATOM   3066  H   CYS D 206      87.226   1.692  11.432  1.00  0.00           H
ATOM   3067  HA  CYS D 206      89.425   1.215  13.385  1.00  0.00           H
ATOM   3068 1HB  CYS D 206      88.903   3.727  13.092  1.00  0.00           H
ATOM   3069 2HB  CYS D 206      87.369   3.388  13.882  1.00  0.00           H
ATOM   3070  N   PHE D 207      87.562   0.601  15.223  1.00  0.00           N
ATOM   3071  CA  PHE D 207      86.965  -0.368  16.126  1.00  0.00           C
ATOM   3072  C   PHE D 207      85.533  -0.132  16.601  1.00  0.00           C
ATOM   3073  O   PHE D 207      84.788  -1.098  16.768  1.00  0.00           O
ATOM   3074  CB  PHE D 207      87.860  -0.485  17.361  1.00  0.00           C
ATOM   3075  CG  PHE D 207      89.147  -1.217  17.109  1.00  0.00           C
ATOM   3076  CD1 PHE D 207      90.351  -0.532  17.048  1.00  0.00           C
ATOM   3077  CD2 PHE D 207      89.157  -2.593  16.932  1.00  0.00           C
ATOM   3078  CE1 PHE D 207      91.536  -1.205  16.817  1.00  0.00           C
ATOM   3079  CE2 PHE D 207      90.340  -3.268  16.702  1.00  0.00           C
ATOM   3080  CZ  PHE D 207      91.531  -2.572  16.644  1.00  0.00           C
ATOM   3081  H   PHE D 207      88.303   1.198  15.562  1.00  0.00           H
ATOM   3082  HA  PHE D 207      86.914  -1.331  15.616  1.00  0.00           H
ATOM   3083 1HB  PHE D 207      88.102   0.511  17.730  1.00  0.00           H
ATOM   3084 2HB  PHE D 207      87.322  -1.005  18.152  1.00  0.00           H
ATOM   3085  HD1 PHE D 207      90.356   0.550  17.186  1.00  0.00           H
ATOM   3086  HD2 PHE D 207      88.216  -3.142  16.978  1.00  0.00           H
ATOM   3087  HE1 PHE D 207      92.475  -0.653  16.771  1.00  0.00           H
ATOM   3088  HE2 PHE D 207      90.334  -4.349  16.565  1.00  0.00           H
ATOM   3089  HZ  PHE D 207      92.464  -3.103  16.460  1.00  0.00           H
ATOM   3090  N   ARG D 208      85.068   1.108  16.859  1.00  0.00           N
ATOM   3091  CA  ARG D 208      83.717   1.169  17.366  1.00  0.00           C
ATOM   3092  C   ARG D 208      82.950   2.301  16.768  1.00  0.00           C
ATOM   3093  O   ARG D 208      82.999   2.549  15.563  1.00  0.00           O
ATOM   3094  CB  ARG D 208      83.718   1.319  18.880  1.00  0.00           C
ATOM   3095  CG  ARG D 208      84.456   0.221  19.631  1.00  0.00           C
ATOM   3096  CD  ARG D 208      83.671  -1.039  19.673  1.00  0.00           C
ATOM   3097  NE  ARG D 208      84.352  -2.077  20.429  1.00  0.00           N
ATOM   3098  CZ  ARG D 208      85.177  -2.998  19.892  1.00  0.00           C
ATOM   3099  NH1 ARG D 208      85.411  -2.996  18.599  1.00  0.00           N
ATOM   3100  NH2 ARG D 208      85.750  -3.903  20.666  1.00  0.00           N
ATOM   3101  H   ARG D 208      85.584   1.965  16.726  1.00  0.00           H
ATOM   3102  HA  ARG D 208      83.209   0.239  17.110  1.00  0.00           H
ATOM   3103 1HB  ARG D 208      84.176   2.269  19.151  1.00  0.00           H
ATOM   3104 2HB  ARG D 208      82.691   1.334  19.245  1.00  0.00           H
ATOM   3105 1HG  ARG D 208      85.405   0.017  19.135  1.00  0.00           H
ATOM   3106 2HG  ARG D 208      84.643   0.544  20.656  1.00  0.00           H
ATOM   3107 1HD  ARG D 208      82.707  -0.851  20.146  1.00  0.00           H
ATOM   3108 2HD  ARG D 208      83.513  -1.403  18.659  1.00  0.00           H
ATOM   3109  HE  ARG D 208      84.197  -2.111  21.428  1.00  0.00           H
ATOM   3110 1HH1 ARG D 208      84.973  -2.304  18.007  1.00  0.00           H
ATOM   3111 2HH1 ARG D 208      86.029  -3.685  18.197  1.00  0.00           H
ATOM   3112 1HH2 ARG D 208      85.570  -3.905  21.661  1.00  0.00           H
ATOM   3113 2HH2 ARG D 208      86.367  -4.592  20.264  1.00  0.00           H
ATOM   3114  N   LYS D 209      82.168   2.972  17.649  1.00  0.00           N
ATOM   3115  CA  LYS D 209      81.205   3.997  17.349  1.00  0.00           C
ATOM   3116  C   LYS D 209      81.893   5.199  16.779  1.00  0.00           C
ATOM   3117  O   LYS D 209      83.079   5.445  17.014  1.00  0.00           O
ATOM   3118  CB  LYS D 209      80.411   4.382  18.599  1.00  0.00           C
ATOM   3119  CG  LYS D 209      79.505   3.281  19.132  1.00  0.00           C
ATOM   3120  CD  LYS D 209      78.730   3.747  20.356  1.00  0.00           C
ATOM   3121  CE  LYS D 209      77.827   2.647  20.893  1.00  0.00           C
ATOM   3122  NZ  LYS D 209      77.076   3.083  22.101  1.00  0.00           N
ATOM   3123  H   LYS D 209      82.309   2.695  18.609  1.00  0.00           H
ATOM   3124  HA  LYS D 209      80.509   3.611  16.604  1.00  0.00           H
ATOM   3125 1HB  LYS D 209      81.101   4.663  19.395  1.00  0.00           H
ATOM   3126 2HB  LYS D 209      79.790   5.251  18.382  1.00  0.00           H
ATOM   3127 1HG  LYS D 209      78.798   2.984  18.356  1.00  0.00           H
ATOM   3128 2HG  LYS D 209      80.106   2.413  19.402  1.00  0.00           H
ATOM   3129 1HD  LYS D 209      79.430   4.046  21.137  1.00  0.00           H
ATOM   3130 2HD  LYS D 209      78.118   4.610  20.092  1.00  0.00           H
ATOM   3131 1HE  LYS D 209      77.114   2.353  20.123  1.00  0.00           H
ATOM   3132 2HE  LYS D 209      78.429   1.775  21.150  1.00  0.00           H
ATOM   3133 1HZ  LYS D 209      76.491   2.326  22.426  1.00  0.00           H
ATOM   3134 2HZ  LYS D 209      77.729   3.340  22.829  1.00  0.00           H
ATOM   3135 3HZ  LYS D 209      76.499   3.879  21.870  1.00  0.00           H
ATOM   3136  N   HIS D 210      81.141   5.977  15.962  1.00  0.00           N
ATOM   3137  CA  HIS D 210      81.699   7.103  15.250  1.00  0.00           C
ATOM   3138  C   HIS D 210      80.847   8.333  15.431  1.00  0.00           C
ATOM   3139  O   HIS D 210      79.983   8.644  14.612  1.00  0.00           O
ATOM   3140  CB  HIS D 210      81.839   6.787  13.758  1.00  0.00           C
ATOM   3141  CG  HIS D 210      82.662   5.568  13.476  1.00  0.00           C
ATOM   3142  ND1 HIS D 210      84.025   5.527  13.680  1.00  0.00           N
ATOM   3143  CD2 HIS D 210      82.315   4.347  13.005  1.00  0.00           C
ATOM   3144  CE1 HIS D 210      84.481   4.332  13.348  1.00  0.00           C
ATOM   3145  NE2 HIS D 210      83.464   3.598  12.935  1.00  0.00           N
ATOM   3146  H   HIS D 210      80.160   5.761  15.849  1.00  0.00           H
ATOM   3147  HA  HIS D 210      82.691   7.325  15.641  1.00  0.00           H
ATOM   3148 1HB  HIS D 210      80.850   6.639  13.322  1.00  0.00           H
ATOM   3149 2HB  HIS D 210      82.298   7.633  13.248  1.00  0.00           H
ATOM   3150  HD2 HIS D 210      81.312   4.020  12.732  1.00  0.00           H
ATOM   3151  HE1 HIS D 210      85.520   4.007  13.405  1.00  0.00           H
ATOM   3152  HE2 HIS D 210      83.516   2.641  12.618  1.00  0.00           H
ATOM   3153  N   PRO D 211      81.079   9.035  16.521  1.00  0.00           N
ATOM   3154  CA  PRO D 211      80.479  10.320  16.772  1.00  0.00           C
ATOM   3155  C   PRO D 211      81.184  11.318  15.900  1.00  0.00           C
ATOM   3156  O   PRO D 211      82.172  10.951  15.269  1.00  0.00           O
ATOM   3157  CB  PRO D 211      80.734  10.566  18.263  1.00  0.00           C
ATOM   3158  CG  PRO D 211      82.037   9.893  18.527  1.00  0.00           C
ATOM   3159  CD  PRO D 211      82.021   8.683  17.631  1.00  0.00           C
ATOM   3160  HA  PRO D 211      79.399  10.261  16.571  1.00  0.00           H
ATOM   3161 1HB  PRO D 211      80.763  11.647  18.466  1.00  0.00           H
ATOM   3162 2HB  PRO D 211      79.909  10.149  18.860  1.00  0.00           H
ATOM   3163 1HG  PRO D 211      82.870  10.575  18.303  1.00  0.00           H
ATOM   3164 2HG  PRO D 211      82.120   9.629  19.592  1.00  0.00           H
ATOM   3165 1HD  PRO D 211      83.037   8.496  17.249  1.00  0.00           H
ATOM   3166 2HD  PRO D 211      81.652   7.814  18.195  1.00  0.00           H
ATOM   3167  N   ASP D 212      80.732  12.593  15.920  1.00  0.00           N
ATOM   3168  CA  ASP D 212      81.197  13.685  15.094  1.00  0.00           C
ATOM   3169  C   ASP D 212      82.699  13.622  14.949  1.00  0.00           C
ATOM   3170  O   ASP D 212      83.239  13.787  13.857  1.00  0.00           O
ATOM   3171  CB  ASP D 212      80.786  15.033  15.690  1.00  0.00           C
ATOM   3172  CG  ASP D 212      81.173  15.175  17.156  1.00  0.00           C
ATOM   3173  OD1 ASP D 212      81.579  14.199  17.741  1.00  0.00           O
ATOM   3174  OD2 ASP D 212      81.059  16.259  17.677  1.00  0.00           O
ATOM   3175  H   ASP D 212      79.997  12.763  16.591  1.00  0.00           H
ATOM   3176  HA  ASP D 212      80.742  13.591  14.108  1.00  0.00           H
ATOM   3177 1HB  ASP D 212      81.255  15.839  15.125  1.00  0.00           H
ATOM   3178 2HB  ASP D 212      79.707  15.157  15.601  1.00  0.00           H
ATOM   3179  N   THR D 213      83.376  13.375  16.083  1.00  0.00           N
ATOM   3180  CA  THR D 213      84.759  13.338  16.365  1.00  0.00           C
ATOM   3181  C   THR D 213      85.257  11.922  16.606  1.00  0.00           C
ATOM   3182  O   THR D 213      84.543  11.190  17.269  1.00  0.00           O
ATOM   3183  CB  THR D 213      85.075  14.225  17.584  1.00  0.00           C
ATOM   3184  OG1 THR D 213      84.222  13.861  18.677  1.00  0.00           O
ATOM   3185  CG2 THR D 213      84.863  15.692  17.245  1.00  0.00           C
ATOM   3186  H   THR D 213      82.718  13.192  16.826  1.00  0.00           H
ATOM   3187  HA  THR D 213      85.299  13.724  15.500  1.00  0.00           H
ATOM   3188  HB  THR D 213      86.112  14.073  17.884  1.00  0.00           H
ATOM   3189  HG1 THR D 213      83.305  13.989  18.422  1.00  0.00           H
ATOM   3190 1HG2 THR D 213      85.092  16.304  18.118  1.00  0.00           H
ATOM   3191 2HG2 THR D 213      85.519  15.975  16.422  1.00  0.00           H
ATOM   3192 3HG2 THR D 213      83.826  15.851  16.954  1.00  0.00           H
ATOM   3193  N   THR D 214      86.325  11.473  15.866  1.00  0.00           N
ATOM   3194  CA  THR D 214      87.159  10.287  15.710  1.00  0.00           C
ATOM   3195  C   THR D 214      88.790  10.251  15.704  1.00  0.00           C
ATOM   3196  O   THR D 214      89.298   9.356  15.046  1.00  0.00           O
ATOM   3197  CB  THR D 214      86.665   9.641  14.402  1.00  0.00           C
ATOM   3198  OG1 THR D 214      87.066  10.448  13.286  1.00  0.00           O
ATOM   3199  CG2 THR D 214      85.150   9.511  14.410  1.00  0.00           C
ATOM   3200  H   THR D 214      86.508  12.282  15.290  1.00  0.00           H
ATOM   3201  HA  THR D 214      86.993   9.633  16.566  1.00  0.00           H
ATOM   3202  HB  THR D 214      87.108   8.651  14.295  1.00  0.00           H
ATOM   3203  HG1 THR D 214      86.722  11.338  13.396  1.00  0.00           H
ATOM   3204 1HG2 THR D 214      84.819   9.052  13.479  1.00  0.00           H
ATOM   3205 2HG2 THR D 214      84.843   8.889  15.251  1.00  0.00           H
ATOM   3206 3HG2 THR D 214      84.701  10.499  14.507  1.00  0.00           H
ATOM   3207  N   TYR D 215      89.710  11.140  16.297  1.00  0.00           N
ATOM   3208  CA  TYR D 215      91.178  10.825  16.608  1.00  0.00           C
ATOM   3209  C   TYR D 215      91.842  10.960  18.092  1.00  0.00           C
ATOM   3210  O   TYR D 215      92.828  10.283  18.353  1.00  0.00           O
ATOM   3211  CB  TYR D 215      92.008  11.682  15.650  1.00  0.00           C
ATOM   3212  CG  TYR D 215      93.497  11.620  15.909  1.00  0.00           C
ATOM   3213  CD1 TYR D 215      94.209  10.472  15.592  1.00  0.00           C
ATOM   3214  CD2 TYR D 215      94.150  12.710  16.464  1.00  0.00           C
ATOM   3215  CE1 TYR D 215      95.569  10.415  15.829  1.00  0.00           C
ATOM   3216  CE2 TYR D 215      95.510  12.653  16.700  1.00  0.00           C
ATOM   3217  CZ  TYR D 215      96.218  11.512  16.385  1.00  0.00           C
ATOM   3218  OH  TYR D 215      97.573  11.455  16.621  1.00  0.00           O
ATOM   3219  H   TYR D 215      89.344  12.052  16.524  1.00  0.00           H
ATOM   3220  HA  TYR D 215      91.351   9.764  16.425  1.00  0.00           H
ATOM   3221 1HB  TYR D 215      91.827  11.360  14.623  1.00  0.00           H
ATOM   3222 2HB  TYR D 215      91.692  12.723  15.726  1.00  0.00           H
ATOM   3223  HD1 TYR D 215      93.694   9.615  15.156  1.00  0.00           H
ATOM   3224  HD2 TYR D 215      93.590  13.612  16.713  1.00  0.00           H
ATOM   3225  HE1 TYR D 215      96.127   9.514  15.580  1.00  0.00           H
ATOM   3226  HE2 TYR D 215      96.023  13.510  17.138  1.00  0.00           H
ATOM   3227  HH  TYR D 215      97.890  10.566  16.444  1.00  0.00           H
ATOM   3228  N   LEU D 216      91.299  11.733  19.123  1.00  0.00           N
ATOM   3229  CA  LEU D 216      91.226  12.036  20.603  1.00  0.00           C
ATOM   3230  C   LEU D 216      90.780  10.947  21.672  1.00  0.00           C
ATOM   3231  O   LEU D 216      91.286  11.012  22.777  1.00  0.00           O
ATOM   3232  CB  LEU D 216      90.285  13.237  20.763  1.00  0.00           C
ATOM   3233  CG  LEU D 216      90.285  13.901  22.146  1.00  0.00           C
ATOM   3234  CD1 LEU D 216      91.490  14.823  22.268  1.00  0.00           C
ATOM   3235  CD2 LEU D 216      88.986  14.671  22.339  1.00  0.00           C
ATOM   3236  H   LEU D 216      90.741  12.278  18.481  1.00  0.00           H
ATOM   3237  HA  LEU D 216      92.226  12.288  20.954  1.00  0.00           H
ATOM   3238 1HB  LEU D 216      90.561  13.996  20.032  1.00  0.00           H
ATOM   3239 2HB  LEU D 216      89.267  12.912  20.552  1.00  0.00           H
ATOM   3240  HG  LEU D 216      90.370  13.137  22.918  1.00  0.00           H
ATOM   3241 1HD1 LEU D 216      91.489  15.295  23.251  1.00  0.00           H
ATOM   3242 2HD1 LEU D 216      92.405  14.244  22.145  1.00  0.00           H
ATOM   3243 3HD1 LEU D 216      91.440  15.591  21.497  1.00  0.00           H
ATOM   3244 1HD2 LEU D 216      88.985  15.143  23.322  1.00  0.00           H
ATOM   3245 2HD2 LEU D 216      88.899  15.438  21.569  1.00  0.00           H
ATOM   3246 3HD2 LEU D 216      88.142  13.986  22.264  1.00  0.00           H
ATOM   3247  N   LYS D 217      89.820   9.964  21.470  1.00  0.00           N
ATOM   3248  CA  LYS D 217      89.431   8.621  22.032  1.00  0.00           C
ATOM   3249  C   LYS D 217      89.848   7.228  21.338  1.00  0.00           C
ATOM   3250  O   LYS D 217      89.894   6.255  22.082  1.00  0.00           O
ATOM   3251  CB  LYS D 217      87.908   8.639  22.169  1.00  0.00           C
ATOM   3252  CG  LYS D 217      87.384   9.575  23.249  1.00  0.00           C
ATOM   3253  CD  LYS D 217      85.871   9.475  23.383  1.00  0.00           C
ATOM   3254  CE  LYS D 217      85.352  10.378  24.492  1.00  0.00           C
ATOM   3255  NZ  LYS D 217      83.876  10.270  24.650  1.00  0.00           N
ATOM   3256  H   LYS D 217      89.279  10.355  20.711  1.00  0.00           H
ATOM   3257  HA  LYS D 217      89.903   8.504  23.008  1.00  0.00           H
ATOM   3258 1HB  LYS D 217      87.460   8.938  21.221  1.00  0.00           H
ATOM   3259 2HB  LYS D 217      87.551   7.634  22.397  1.00  0.00           H
ATOM   3260 1HG  LYS D 217      87.842   9.322  24.206  1.00  0.00           H
ATOM   3261 2HG  LYS D 217      87.651  10.602  23.000  1.00  0.00           H
ATOM   3262 1HD  LYS D 217      85.403   9.763  22.440  1.00  0.00           H
ATOM   3263 2HD  LYS D 217      85.594   8.444  23.607  1.00  0.00           H
ATOM   3264 1HE  LYS D 217      85.827  10.108  25.433  1.00  0.00           H
ATOM   3265 2HE  LYS D 217      85.604  11.414  24.266  1.00  0.00           H
ATOM   3266 1HZ  LYS D 217      83.571  10.883  25.393  1.00  0.00           H
ATOM   3267 2HZ  LYS D 217      83.423  10.536  23.787  1.00  0.00           H
ATOM   3268 3HZ  LYS D 217      83.631   9.318  24.879  1.00  0.00           H
ATOM   3269  N   CYS D 218      90.156   7.089  19.972  1.00  0.00           N
ATOM   3270  CA  CYS D 218      90.724   6.210  18.889  1.00  0.00           C
ATOM   3271  C   CYS D 218      91.767   6.969  18.112  1.00  0.00           C
ATOM   3272  O   CYS D 218      91.617   7.436  16.992  1.00  0.00           O
ATOM   3273  CB  CYS D 218      89.644   5.729  17.919  1.00  0.00           C
ATOM   3274  SG  CYS D 218      90.230   4.532  16.696  1.00  0.00           S
ATOM   3275  H   CYS D 218      89.814   8.007  19.730  1.00  0.00           H
ATOM   3276  HA  CYS D 218      91.172   5.332  19.355  1.00  0.00           H
ATOM   3277 1HB  CYS D 218      88.830   5.269  18.479  1.00  0.00           H
ATOM   3278 2HB  CYS D 218      89.231   6.583  17.383  1.00  0.00           H
ATOM   3279  N   GLY D 219      92.888   7.263  18.729  1.00  0.00           N
ATOM   3280  CA  GLY D 219      94.004   7.663  17.951  1.00  0.00           C
ATOM   3281  C   GLY D 219      94.792   6.489  18.288  1.00  0.00           C
ATOM   3282  O   GLY D 219      94.873   6.156  19.470  1.00  0.00           O
ATOM   3283  H   GLY D 219      92.980   7.214  19.733  1.00  0.00           H
ATOM   3284 1HA  GLY D 219      93.697   7.788  16.912  1.00  0.00           H
ATOM   3285 2HA  GLY D 219      94.362   8.631  18.299  1.00  0.00           H
ATOM   3286  N   SER D 220      95.337   5.794  17.287  1.00  0.00           N
ATOM   3287  CA  SER D 220      96.128   4.701  17.739  1.00  0.00           C
ATOM   3288  C   SER D 220      97.484   4.855  17.197  1.00  0.00           C
ATOM   3289  O   SER D 220      97.981   3.940  16.548  1.00  0.00           O
ATOM   3290  CB  SER D 220      95.533   3.376  17.301  1.00  0.00           C
ATOM   3291  OG  SER D 220      94.311   3.138  17.941  1.00  0.00           O
ATOM   3292  H   SER D 220      95.248   5.959  16.294  1.00  0.00           H
ATOM   3293  HA  SER D 220      96.155   4.721  18.829  1.00  0.00           H
ATOM   3294 1HB  SER D 220      95.386   3.383  16.221  1.00  0.00           H
ATOM   3295 2HB  SER D 220      96.230   2.571  17.530  1.00  0.00           H
ATOM   3296  HG  SER D 220      93.792   2.607  17.333  1.00  0.00           H
ATOM   3297  N   GLY D 221      98.154   5.968  17.537  1.00  0.00           N
ATOM   3298  CA  GLY D 221      99.419   6.237  16.939  1.00  0.00           C
ATOM   3299  C   GLY D 221      99.393   7.534  16.185  1.00  0.00           C
ATOM   3300  O   GLY D 221      98.784   8.518  16.601  1.00  0.00           O
ATOM   3301  H   GLY D 221      97.779   6.622  18.210  1.00  0.00           H
ATOM   3302 1HA  GLY D 221     100.186   6.275  17.712  1.00  0.00           H
ATOM   3303 2HA  GLY D 221      99.683   5.423  16.264  1.00  0.00           H
ATOM   3304  N   PRO D 222     100.074   7.527  15.067  1.00  0.00           N
ATOM   3305  CA  PRO D 222     100.237   8.692  14.245  1.00  0.00           C
ATOM   3306  C   PRO D 222      99.245   9.078  13.184  1.00  0.00           C
ATOM   3307  O   PRO D 222      99.435  10.148  12.613  1.00  0.00           O
ATOM   3308  CB  PRO D 222     101.583   8.365  13.590  1.00  0.00           C
ATOM   3309  CG  PRO D 222     101.545   6.887  13.394  1.00  0.00           C
ATOM   3310  CD  PRO D 222     100.849   6.365  14.623  1.00  0.00           C
ATOM   3311  HA  PRO D 222     100.290   9.583  14.887  1.00  0.00           H
ATOM   3312 1HB  PRO D 222     101.686   8.918  12.644  1.00  0.00           H
ATOM   3313 2HB  PRO D 222     102.408   8.688  14.242  1.00  0.00           H
ATOM   3314 1HG  PRO D 222     101.007   6.642  12.466  1.00  0.00           H
ATOM   3315 2HG  PRO D 222     102.565   6.493  13.284  1.00  0.00           H
ATOM   3316 1HD  PRO D 222     100.202   5.519  14.346  1.00  0.00           H
ATOM   3317 2HD  PRO D 222     101.600   6.054  15.365  1.00  0.00           H
ATOM   3318  N   TRP D 223      98.205   8.287  12.871  1.00  0.00           N
ATOM   3319  CA  TRP D 223      97.376   8.730  11.770  1.00  0.00           C
ATOM   3320  C   TRP D 223      96.290   9.685  12.229  1.00  0.00           C
ATOM   3321  O   TRP D 223      95.341   9.296  12.911  1.00  0.00           O
ATOM   3322  CB  TRP D 223      96.739   7.526  11.074  1.00  0.00           C
ATOM   3323  CG  TRP D 223      97.693   6.759  10.210  1.00  0.00           C
ATOM   3324  CD1 TRP D 223      98.609   5.840  10.626  1.00  0.00           C
ATOM   3325  CD2 TRP D 223      97.832   6.841   8.772  1.00  0.00           C
ATOM   3326  NE1 TRP D 223      99.306   5.347   9.550  1.00  0.00           N
ATOM   3327  CE2 TRP D 223      98.842   5.947   8.407  1.00  0.00           C
ATOM   3328  CE3 TRP D 223      97.188   7.590   7.778  1.00  0.00           C
ATOM   3329  CZ2 TRP D 223      99.232   5.778   7.088  1.00  0.00           C
ATOM   3330  CZ3 TRP D 223      97.576   7.419   6.455  1.00  0.00           C
ATOM   3331  CH2 TRP D 223      98.572   6.536   6.120  1.00  0.00           C
ATOM   3332  H   TRP D 223      97.974   7.425  13.344  1.00  0.00           H
ATOM   3333  HA  TRP D 223      98.005   9.258  11.054  1.00  0.00           H
ATOM   3334 1HB  TRP D 223      96.332   6.846  11.823  1.00  0.00           H
ATOM   3335 2HB  TRP D 223      95.909   7.863  10.453  1.00  0.00           H
ATOM   3336  HD1 TRP D 223      98.767   5.540  11.660  1.00  0.00           H
ATOM   3337  HE1 TRP D 223     100.042   4.656   9.592  1.00  0.00           H
ATOM   3338  HE3 TRP D 223      96.395   8.290   8.039  1.00  0.00           H
ATOM   3339  HZ2 TRP D 223     100.020   5.082   6.801  1.00  0.00           H
ATOM   3340  HZ3 TRP D 223      97.071   8.006   5.688  1.00  0.00           H
ATOM   3341  HH2 TRP D 223      98.852   6.427   5.072  1.00  0.00           H
ATOM   3342  N   LEU D 224      96.483  11.000  11.922  1.00  0.00           N
ATOM   3343  CA  LEU D 224      95.612  12.109  12.279  1.00  0.00           C
ATOM   3344  C   LEU D 224      94.288  11.977  11.643  1.00  0.00           C
ATOM   3345  O   LEU D 224      93.293  12.325  12.279  1.00  0.00           O
ATOM   3346  CB  LEU D 224      96.233  13.448  11.864  1.00  0.00           C
ATOM   3347  CG  LEU D 224      96.982  14.205  12.969  1.00  0.00           C
ATOM   3348  CD1 LEU D 224      95.980  14.901  13.879  1.00  0.00           C
ATOM   3349  CD2 LEU D 224      97.848  13.230  13.755  1.00  0.00           C
ATOM   3350  H   LEU D 224      97.323  11.185  11.392  1.00  0.00           H
ATOM   3351  HA  LEU D 224      95.480  12.111  13.360  1.00  0.00           H
ATOM   3352 1HB  LEU D 224      96.936  13.268  11.052  1.00  0.00           H
ATOM   3353 2HB  LEU D 224      95.441  14.100  11.495  1.00  0.00           H
ATOM   3354  HG  LEU D 224      97.616  14.972  12.521  1.00  0.00           H
ATOM   3355 1HD1 LEU D 224      96.513  15.437  14.664  1.00  0.00           H
ATOM   3356 2HD1 LEU D 224      95.387  15.606  13.296  1.00  0.00           H
ATOM   3357 3HD1 LEU D 224      95.321  14.158  14.329  1.00  0.00           H
ATOM   3358 1HD2 LEU D 224      98.382  13.768  14.538  1.00  0.00           H
ATOM   3359 2HD2 LEU D 224      97.217  12.463  14.204  1.00  0.00           H
ATOM   3360 3HD2 LEU D 224      98.567  12.760  13.083  1.00  0.00           H
ATOM   3361  N   THR D 225      94.304  11.529  10.357  1.00  0.00           N
ATOM   3362  CA  THR D 225      93.171  11.350   9.497  1.00  0.00           C
ATOM   3363  C   THR D 225      93.341  10.026   8.795  1.00  0.00           C
ATOM   3364  O   THR D 225      94.358   9.359   8.974  1.00  0.00           O
ATOM   3365  CB  THR D 225      93.036  12.495   8.475  1.00  0.00           C
ATOM   3366  OG1 THR D 225      93.834  12.206   7.321  1.00  0.00           O
ATOM   3367  CG2 THR D 225      93.492  13.811   9.086  1.00  0.00           C
ATOM   3368  H   THR D 225      95.226  11.310  10.009  1.00  0.00           H
ATOM   3369  HA  THR D 225      92.270  11.340  10.110  1.00  0.00           H
ATOM   3370  HB  THR D 225      91.994  12.585   8.166  1.00  0.00           H
ATOM   3371  HG1 THR D 225      93.866  12.978   6.752  1.00  0.00           H
ATOM   3372 1HG2 THR D 225      93.388  14.609   8.350  1.00  0.00           H
ATOM   3373 2HG2 THR D 225      92.878  14.040   9.957  1.00  0.00           H
ATOM   3374 3HG2 THR D 225      94.534  13.730   9.387  1.00  0.00           H
ATOM   3375  N   PRO D 226      92.380   9.576   8.025  1.00  0.00           N
ATOM   3376  CA  PRO D 226      92.563   8.313   7.382  1.00  0.00           C
ATOM   3377  C   PRO D 226      93.776   8.331   6.549  1.00  0.00           C
ATOM   3378  O   PRO D 226      94.449   7.309   6.511  1.00  0.00           O
ATOM   3379  CB  PRO D 226      91.299   8.159   6.531  1.00  0.00           C
ATOM   3380  CG  PRO D 226      90.281   8.990   7.234  1.00  0.00           C
ATOM   3381  CD  PRO D 226      91.055  10.175   7.748  1.00  0.00           C
ATOM   3382  HA  PRO D 226      92.618   7.523   8.145  1.00  0.00           H
ATOM   3383 1HB  PRO D 226      91.493   8.500   5.503  1.00  0.00           H
ATOM   3384 2HB  PRO D 226      91.014   7.098   6.469  1.00  0.00           H
ATOM   3385 1HG  PRO D 226      89.479   9.278   6.538  1.00  0.00           H
ATOM   3386 2HG  PRO D 226      89.809   8.411   8.041  1.00  0.00           H
ATOM   3387 1HD  PRO D 226      91.104  10.948   6.967  1.00  0.00           H
ATOM   3388 2HD  PRO D 226      90.568  10.567   8.653  1.00  0.00           H
ATOM   3389  N   ARG D 227      93.993   9.456   5.846  1.00  0.00           N
ATOM   3390  CA  ARG D 227      94.998   9.741   4.864  1.00  0.00           C
ATOM   3391  C   ARG D 227      96.210  10.463   5.411  1.00  0.00           C
ATOM   3392  O   ARG D 227      97.240  10.506   4.743  1.00  0.00           O
ATOM   3393  CB  ARG D 227      94.393  10.574   3.744  1.00  0.00           C
ATOM   3394  CG  ARG D 227      93.338   9.861   2.914  1.00  0.00           C
ATOM   3395  CD  ARG D 227      92.796  10.736   1.843  1.00  0.00           C
ATOM   3396  NE  ARG D 227      91.785  10.059   1.048  1.00  0.00           N
ATOM   3397  CZ  ARG D 227      91.105  10.624   0.032  1.00  0.00           C
ATOM   3398  NH1 ARG D 227      91.339  11.875  -0.300  1.00  0.00           N
ATOM   3399  NH2 ARG D 227      90.203   9.922  -0.632  1.00  0.00           N
ATOM   3400  H   ARG D 227      93.322  10.173   6.083  1.00  0.00           H
ATOM   3401  HA  ARG D 227      95.357   8.797   4.453  1.00  0.00           H
ATOM   3402 1HB  ARG D 227      93.933  11.468   4.163  1.00  0.00           H
ATOM   3403 2HB  ARG D 227      95.182  10.900   3.066  1.00  0.00           H
ATOM   3404 1HG  ARG D 227      93.778   8.979   2.446  1.00  0.00           H
ATOM   3405 2HG  ARG D 227      92.513   9.556   3.558  1.00  0.00           H
ATOM   3406 1HD  ARG D 227      92.342  11.620   2.291  1.00  0.00           H
ATOM   3407 2HD  ARG D 227      93.604  11.041   1.179  1.00  0.00           H
ATOM   3408  HE  ARG D 227      91.578   9.095   1.274  1.00  0.00           H
ATOM   3409 1HH1 ARG D 227      92.028  12.411   0.207  1.00  0.00           H
ATOM   3410 2HH1 ARG D 227      90.829  12.298  -1.062  1.00  0.00           H
ATOM   3411 1HH2 ARG D 227      90.023   8.961  -0.376  1.00  0.00           H
ATOM   3412 2HH2 ARG D 227      89.694  10.346  -1.393  1.00  0.00           H
ATOM   3413  N   CYS D 228      96.135  11.078   6.618  1.00  0.00           N
ATOM   3414  CA  CYS D 228      97.308  11.765   7.109  1.00  0.00           C
ATOM   3415  C   CYS D 228      97.882  11.141   8.353  1.00  0.00           C
ATOM   3416  O   CYS D 228      97.177  10.526   9.159  1.00  0.00           O
ATOM   3417  CB  CYS D 228      96.976  13.228   7.402  1.00  0.00           C
ATOM   3418  SG  CYS D 228      96.168  14.090   6.032  1.00  0.00           S
ATOM   3419  H   CYS D 228      95.297  11.072   7.181  1.00  0.00           H
ATOM   3420  HA  CYS D 228      98.079  11.727   6.339  1.00  0.00           H
ATOM   3421 1HB  CYS D 228      96.321  13.286   8.271  1.00  0.00           H
ATOM   3422 2HB  CYS D 228      97.892  13.767   7.646  1.00  0.00           H
ATOM   3423  N   LEU D 229      99.222  11.307   8.525  1.00  0.00           N
ATOM   3424  CA  LEU D 229      99.903  10.790   9.684  1.00  0.00           C
ATOM   3425  C   LEU D 229     100.972  11.762  10.118  1.00  0.00           C
ATOM   3426  O   LEU D 229     101.434  12.593   9.339  1.00  0.00           O
ATOM   3427  CB  LEU D 229     100.525   9.421   9.379  1.00  0.00           C
ATOM   3428  CG  LEU D 229     101.772   9.441   8.486  1.00  0.00           C
ATOM   3429  CD1 LEU D 229     102.589   8.179   8.726  1.00  0.00           C
ATOM   3430  CD2 LEU D 229     101.351   9.551   7.028  1.00  0.00           C
ATOM   3431  H   LEU D 229      99.753  11.805   7.824  1.00  0.00           H
ATOM   3432  HA  LEU D 229      99.177  10.670  10.487  1.00  0.00           H
ATOM   3433 1HB  LEU D 229     100.799   8.947  10.320  1.00  0.00           H
ATOM   3434 2HB  LEU D 229      99.775   8.801   8.888  1.00  0.00           H
ATOM   3435  HG  LEU D 229     102.395  10.297   8.750  1.00  0.00           H
ATOM   3436 1HD1 LEU D 229     103.476   8.193   8.092  1.00  0.00           H
ATOM   3437 2HD1 LEU D 229     102.893   8.136   9.772  1.00  0.00           H
ATOM   3438 3HD1 LEU D 229     101.986   7.304   8.487  1.00  0.00           H
ATOM   3439 1HD2 LEU D 229     102.237   9.566   6.393  1.00  0.00           H
ATOM   3440 2HD2 LEU D 229     100.729   8.695   6.763  1.00  0.00           H
ATOM   3441 3HD2 LEU D 229     100.784  10.471   6.881  1.00  0.00           H
ATOM   3442  N   ILE D 230     101.402  11.660  11.400  1.00  0.00           N
ATOM   3443  CA  ILE D 230     102.346  12.570  11.996  1.00  0.00           C
ATOM   3444  C   ILE D 230     103.693  12.327  11.398  1.00  0.00           C
ATOM   3445  O   ILE D 230     104.105  11.182  11.223  1.00  0.00           O
ATOM   3446  CB  ILE D 230     102.412  12.401  13.525  1.00  0.00           C
ATOM   3447  CG1 ILE D 230     101.062  12.750  14.159  1.00  0.00           C
ATOM   3448  CG2 ILE D 230     103.518  13.268  14.108  1.00  0.00           C
ATOM   3449  CD1 ILE D 230     100.974  12.412  15.630  1.00  0.00           C
ATOM   3450  H   ILE D 230     101.032  10.901  11.953  1.00  0.00           H
ATOM   3451  HA  ILE D 230     102.026  13.589  11.783  1.00  0.00           H
ATOM   3452  HB  ILE D 230     102.613  11.358  13.767  1.00  0.00           H
ATOM   3453 1HG1 ILE D 230     100.870  13.817  14.042  1.00  0.00           H
ATOM   3454 2HG1 ILE D 230     100.268  12.216  13.639  1.00  0.00           H
ATOM   3455 1HG2 ILE D 230     103.550  13.137  15.189  1.00  0.00           H
ATOM   3456 2HG2 ILE D 230     104.474  12.974  13.679  1.00  0.00           H
ATOM   3457 3HG2 ILE D 230     103.322  14.314  13.875  1.00  0.00           H
ATOM   3458 1HD1 ILE D 230      99.989  12.688  16.007  1.00  0.00           H
ATOM   3459 2HD1 ILE D 230     101.129  11.342  15.767  1.00  0.00           H
ATOM   3460 3HD1 ILE D 230     101.739  12.962  16.176  1.00  0.00           H
ATOM   3461  N   ASP D 231     104.402  13.417  11.042  1.00  0.00           N
ATOM   3462  CA  ASP D 231     105.759  13.326  10.580  1.00  0.00           C
ATOM   3463  C   ASP D 231     106.663  13.387  11.781  1.00  0.00           C
ATOM   3464  O   ASP D 231     106.560  14.294  12.607  1.00  0.00           O
ATOM   3465  CB  ASP D 231     106.092  14.453   9.599  1.00  0.00           C
ATOM   3466  CG  ASP D 231     107.474  14.308   8.976  1.00  0.00           C
ATOM   3467  OD1 ASP D 231     108.029  13.237   9.053  1.00  0.00           O
ATOM   3468  OD2 ASP D 231     107.961  15.269   8.429  1.00  0.00           O
ATOM   3469  H   ASP D 231     103.963  14.323  11.103  1.00  0.00           H
ATOM   3470  HA  ASP D 231     105.885  12.375  10.062  1.00  0.00           H
ATOM   3471 1HB  ASP D 231     105.350  14.472   8.800  1.00  0.00           H
ATOM   3472 2HB  ASP D 231     106.040  15.412  10.116  1.00  0.00           H
ATOM   3473  N   TYR D 232     107.552  12.385  11.932  1.00  0.00           N
ATOM   3474  CA  TYR D 232     108.487  12.368  13.026  1.00  0.00           C
ATOM   3475  C   TYR D 232     109.764  11.803  12.481  1.00  0.00           C
ATOM   3476  O   TYR D 232     109.767  11.320  11.352  1.00  0.00           O
ATOM   3477  CB  TYR D 232     107.970  11.544  14.207  1.00  0.00           C
ATOM   3478  CG  TYR D 232     107.720  10.090  13.874  1.00  0.00           C
ATOM   3479  CD1 TYR D 232     108.625   9.120  14.281  1.00  0.00           C
ATOM   3480  CD2 TYR D 232     106.587   9.727  13.162  1.00  0.00           C
ATOM   3481  CE1 TYR D 232     108.396   7.792  13.978  1.00  0.00           C
ATOM   3482  CE2 TYR D 232     106.359   8.398  12.858  1.00  0.00           C
ATOM   3483  CZ  TYR D 232     107.259   7.433  13.264  1.00  0.00           C
ATOM   3484  OH  TYR D 232     107.031   6.110  12.961  1.00  0.00           O
ATOM   3485  H   TYR D 232     107.564  11.627  11.264  1.00  0.00           H
ATOM   3486  HA  TYR D 232     108.635  13.392  13.370  1.00  0.00           H
ATOM   3487 1HB  TYR D 232     108.691  11.587  15.024  1.00  0.00           H
ATOM   3488 2HB  TYR D 232     107.037  11.975  14.570  1.00  0.00           H
ATOM   3489  HD1 TYR D 232     109.515   9.406  14.842  1.00  0.00           H
ATOM   3490  HD2 TYR D 232     105.877  10.489  12.841  1.00  0.00           H
ATOM   3491  HE1 TYR D 232     109.106   7.030  14.298  1.00  0.00           H
ATOM   3492  HE2 TYR D 232     105.468   8.113  12.298  1.00  0.00           H
ATOM   3493  HH  TYR D 232     107.554   5.556  13.545  1.00  0.00           H
ATOM   3494  N   PRO D 233     110.856  11.840  13.209  1.00  0.00           N
ATOM   3495  CA  PRO D 233     112.154  11.582  12.634  1.00  0.00           C
ATOM   3496  C   PRO D 233     112.267  10.287  11.873  1.00  0.00           C
ATOM   3497  O   PRO D 233     112.928  10.268  10.838  1.00  0.00           O
ATOM   3498  CB  PRO D 233     113.054  11.567  13.873  1.00  0.00           C
ATOM   3499  CG  PRO D 233     112.457  12.597  14.770  1.00  0.00           C
ATOM   3500  CD  PRO D 233     110.972  12.438  14.585  1.00  0.00           C
ATOM   3501  HA  PRO D 233     112.419  12.406  11.955  1.00  0.00           H
ATOM   3502 1HB  PRO D 233     113.062  10.563  14.322  1.00  0.00           H
ATOM   3503 2HB  PRO D 233     114.092  11.800  13.588  1.00  0.00           H
ATOM   3504 1HG  PRO D 233     112.775  12.426  15.810  1.00  0.00           H
ATOM   3505 2HG  PRO D 233     112.815  13.598  14.491  1.00  0.00           H
ATOM   3506 1HD  PRO D 233     110.581  11.732  15.334  1.00  0.00           H
ATOM   3507 2HD  PRO D 233     110.482  13.418  14.688  1.00  0.00           H
ATOM   3508  N   TYR D 234     111.656   9.205  12.382  1.00  0.00           N
ATOM   3509  CA  TYR D 234     111.670   7.865  11.853  1.00  0.00           C
ATOM   3510  C   TYR D 234     110.399   7.417  11.177  1.00  0.00           C
ATOM   3511  O   TYR D 234     110.106   6.224  11.186  1.00  0.00           O
ATOM   3512  CB  TYR D 234     112.014   6.886  12.977  1.00  0.00           C
ATOM   3513  CG  TYR D 234     113.474   6.899  13.373  1.00  0.00           C
ATOM   3514  CD1 TYR D 234     113.840   7.263  14.661  1.00  0.00           C
ATOM   3515  CD2 TYR D 234     114.446   6.547  12.449  1.00  0.00           C
ATOM   3516  CE1 TYR D 234     115.174   7.275  15.022  1.00  0.00           C
ATOM   3517  CE2 TYR D 234     115.779   6.559  12.810  1.00  0.00           C
ATOM   3518  CZ  TYR D 234     116.144   6.921  14.091  1.00  0.00           C
ATOM   3519  OH  TYR D 234     117.472   6.933  14.451  1.00  0.00           O
ATOM   3520  H   TYR D 234     111.141   9.393  13.229  1.00  0.00           H
ATOM   3521  HA  TYR D 234     112.435   7.807  11.078  1.00  0.00           H
ATOM   3522 1HB  TYR D 234     111.420   7.122  13.861  1.00  0.00           H
ATOM   3523 2HB  TYR D 234     111.754   5.873  12.670  1.00  0.00           H
ATOM   3524  HD1 TYR D 234     113.076   7.539  15.387  1.00  0.00           H
ATOM   3525  HD2 TYR D 234     114.158   6.262  11.437  1.00  0.00           H
ATOM   3526  HE1 TYR D 234     115.462   7.561  16.033  1.00  0.00           H
ATOM   3527  HE2 TYR D 234     116.544   6.283  12.083  1.00  0.00           H
ATOM   3528  HH  TYR D 234     118.005   6.628  13.713  1.00  0.00           H
ATOM   3529  N   ARG D 235     109.543   8.341  10.696  1.00  0.00           N
ATOM   3530  CA  ARG D 235     108.413   7.988   9.869  1.00  0.00           C
ATOM   3531  C   ARG D 235     108.807   7.313   8.583  1.00  0.00           C
ATOM   3532  O   ARG D 235     108.129   6.379   8.156  1.00  0.00           O
ATOM   3533  CB  ARG D 235     107.597   9.230   9.541  1.00  0.00           C
ATOM   3534  CG  ARG D 235     106.430   8.997   8.595  1.00  0.00           C
ATOM   3535  CD  ARG D 235     105.726  10.263   8.269  1.00  0.00           C
ATOM   3536  NE  ARG D 235     106.615  11.236   7.653  1.00  0.00           N
ATOM   3537  CZ  ARG D 235     106.932  11.261   6.344  1.00  0.00           C
ATOM   3538  NH1 ARG D 235     106.427  10.363   5.528  1.00  0.00           N
ATOM   3539  NH2 ARG D 235     107.752  12.188   5.881  1.00  0.00           N
ATOM   3540  H   ARG D 235     109.701   9.312  10.925  1.00  0.00           H
ATOM   3541  HA  ARG D 235     107.784   7.290  10.422  1.00  0.00           H
ATOM   3542 1HB  ARG D 235     107.197   9.655  10.460  1.00  0.00           H
ATOM   3543 2HB  ARG D 235     108.245   9.981   9.087  1.00  0.00           H
ATOM   3544 1HG  ARG D 235     106.797   8.560   7.665  1.00  0.00           H
ATOM   3545 2HG  ARG D 235     105.715   8.316   9.059  1.00  0.00           H
ATOM   3546 1HD  ARG D 235     104.911  10.058   7.575  1.00  0.00           H
ATOM   3547 2HD  ARG D 235     105.323  10.700   9.182  1.00  0.00           H
ATOM   3548  HE  ARG D 235     107.023  11.943   8.250  1.00  0.00           H
ATOM   3549 1HH1 ARG D 235     105.800   9.654   5.882  1.00  0.00           H
ATOM   3550 2HH1 ARG D 235     106.665  10.381   4.547  1.00  0.00           H
ATOM   3551 1HH2 ARG D 235     108.141  12.878   6.508  1.00  0.00           H
ATOM   3552 2HH2 ARG D 235     107.990  12.207   4.900  1.00  0.00           H
ATOM   3553  N   LEU D 236     109.881   7.749   7.908  1.00  0.00           N
ATOM   3554  CA  LEU D 236     110.220   7.092   6.673  1.00  0.00           C
ATOM   3555  C   LEU D 236     110.689   5.693   6.940  1.00  0.00           C
ATOM   3556  O   LEU D 236     110.692   4.845   6.049  1.00  0.00           O
ATOM   3557  CB  LEU D 236     111.309   7.874   5.929  1.00  0.00           C
ATOM   3558  CG  LEU D 236     110.903   9.265   5.425  1.00  0.00           C
ATOM   3559  CD1 LEU D 236     112.109   9.950   4.796  1.00  0.00           C
ATOM   3560  CD2 LEU D 236     109.766   9.130   4.423  1.00  0.00           C
ATOM   3561  H   LEU D 236     110.456   8.515   8.232  1.00  0.00           H
ATOM   3562  HA  LEU D 236     109.330   7.054   6.046  1.00  0.00           H
ATOM   3563 1HB  LEU D 236     112.163   7.999   6.594  1.00  0.00           H
ATOM   3564 2HB  LEU D 236     111.630   7.290   5.066  1.00  0.00           H
ATOM   3565  HG  LEU D 236     110.575   9.875   6.266  1.00  0.00           H
ATOM   3566 1HD1 LEU D 236     111.820  10.938   4.438  1.00  0.00           H
ATOM   3567 2HD1 LEU D 236     112.899  10.051   5.540  1.00  0.00           H
ATOM   3568 3HD1 LEU D 236     112.471   9.353   3.960  1.00  0.00           H
ATOM   3569 1HD2 LEU D 236     109.477  10.119   4.065  1.00  0.00           H
ATOM   3570 2HD2 LEU D 236     110.095   8.521   3.580  1.00  0.00           H
ATOM   3571 3HD2 LEU D 236     108.912   8.654   4.904  1.00  0.00           H
ATOM   3572  N   TRP D 237     111.136   5.423   8.175  1.00  0.00           N
ATOM   3573  CA  TRP D 237     111.633   4.125   8.528  1.00  0.00           C
ATOM   3574  C   TRP D 237     110.459   3.222   8.794  1.00  0.00           C
ATOM   3575  O   TRP D 237     110.256   2.215   8.118  1.00  0.00           O
ATOM   3576  CB  TRP D 237     112.539   4.199   9.759  1.00  0.00           C
ATOM   3577  CG  TRP D 237     113.031   2.860  10.221  1.00  0.00           C
ATOM   3578  CD1 TRP D 237     113.098   1.717   9.482  1.00  0.00           C
ATOM   3579  CD2 TRP D 237     113.530   2.518  11.536  1.00  0.00           C
ATOM   3580  NE1 TRP D 237     113.601   0.691  10.242  1.00  0.00           N
ATOM   3581  CE2 TRP D 237     113.872   1.163  11.502  1.00  0.00           C
ATOM   3582  CE3 TRP D 237     113.711   3.241  12.721  1.00  0.00           C
ATOM   3583  CZ2 TRP D 237     114.387   0.509  12.610  1.00  0.00           C
ATOM   3584  CZ3 TRP D 237     114.229   2.585  13.832  1.00  0.00           C
ATOM   3585  CH2 TRP D 237     114.558   1.254  13.777  1.00  0.00           C
ATOM   3586  H   TRP D 237     111.124   6.151   8.875  1.00  0.00           H
ATOM   3587  HA  TRP D 237     112.219   3.740   7.693  1.00  0.00           H
ATOM   3588 1HB  TRP D 237     113.404   4.824   9.537  1.00  0.00           H
ATOM   3589 2HB  TRP D 237     111.998   4.667  10.581  1.00  0.00           H
ATOM   3590  HD1 TRP D 237     112.797   1.631   8.439  1.00  0.00           H
ATOM   3591  HE1 TRP D 237     113.748  -0.257   9.928  1.00  0.00           H
ATOM   3592  HE3 TRP D 237     113.454   4.299  12.770  1.00  0.00           H
ATOM   3593  HZ2 TRP D 237     114.654  -0.548  12.586  1.00  0.00           H
ATOM   3594  HZ3 TRP D 237     114.366   3.155  14.751  1.00  0.00           H
ATOM   3595  HH2 TRP D 237     114.962   0.770  14.666  1.00  0.00           H
ATOM   3596  N   HIS D 238     109.632   3.604   9.790  1.00  0.00           N
ATOM   3597  CA  HIS D 238     108.483   2.846  10.208  1.00  0.00           C
ATOM   3598  C   HIS D 238     107.443   2.754   9.124  1.00  0.00           C
ATOM   3599  O   HIS D 238     106.650   1.811   9.104  1.00  0.00           O
ATOM   3600  CB  HIS D 238     107.861   3.467  11.463  1.00  0.00           C
ATOM   3601  CG  HIS D 238     108.748   3.406  12.667  1.00  0.00           C
ATOM   3602  ND1 HIS D 238     108.465   4.083  13.835  1.00  0.00           N
ATOM   3603  CD2 HIS D 238     109.912   2.750  12.885  1.00  0.00           C
ATOM   3604  CE1 HIS D 238     109.417   3.845  14.720  1.00  0.00           C
ATOM   3605  NE2 HIS D 238     110.306   3.039  14.168  1.00  0.00           N
ATOM   3606  H   HIS D 238     109.843   4.474  10.256  1.00  0.00           H
ATOM   3607  HA  HIS D 238     108.787   1.827  10.448  1.00  0.00           H
ATOM   3608 1HB  HIS D 238     107.618   4.512  11.270  1.00  0.00           H
ATOM   3609 2HB  HIS D 238     106.929   2.953  11.699  1.00  0.00           H
ATOM   3610  HD2 HIS D 238     110.438   2.111  12.175  1.00  0.00           H
ATOM   3611  HE1 HIS D 238     109.461   4.245  15.733  1.00  0.00           H
ATOM   3612  HE2 HIS D 238     111.143   2.690  14.613  1.00  0.00           H
ATOM   3613  N   TYR D 239     107.369   3.762   8.231  1.00  0.00           N
ATOM   3614  CA  TYR D 239     106.385   3.726   7.174  1.00  0.00           C
ATOM   3615  C   TYR D 239     107.091   3.972   5.876  1.00  0.00           C
ATOM   3616  O   TYR D 239     106.978   5.082   5.353  1.00  0.00           O
ATOM   3617  CB  TYR D 239     105.280   4.760   7.400  1.00  0.00           C
ATOM   3618  CG  TYR D 239     104.579   4.624   8.733  1.00  0.00           C
ATOM   3619  CD1 TYR D 239     104.986   5.395   9.812  1.00  0.00           C
ATOM   3620  CD2 TYR D 239     103.530   3.727   8.877  1.00  0.00           C
ATOM   3621  CE1 TYR D 239     104.346   5.270  11.031  1.00  0.00           C
ATOM   3622  CE2 TYR D 239     102.891   3.603  10.095  1.00  0.00           C
ATOM   3623  CZ  TYR D 239     103.295   4.370  11.169  1.00  0.00           C
ATOM   3624  OH  TYR D 239     102.658   4.246  12.382  1.00  0.00           O
ATOM   3625  H   TYR D 239     107.998   4.551   8.291  1.00  0.00           H
ATOM   3626  HA  TYR D 239     105.927   2.737   7.162  1.00  0.00           H
ATOM   3627 1HB  TYR D 239     105.702   5.764   7.338  1.00  0.00           H
ATOM   3628 2HB  TYR D 239     104.532   4.671   6.612  1.00  0.00           H
ATOM   3629  HD1 TYR D 239     105.810   6.099   9.699  1.00  0.00           H
ATOM   3630  HD2 TYR D 239     103.212   3.121   8.030  1.00  0.00           H
ATOM   3631  HE1 TYR D 239     104.665   5.876  11.878  1.00  0.00           H
ATOM   3632  HE2 TYR D 239     102.067   2.898  10.209  1.00  0.00           H
ATOM   3633  HH  TYR D 239     101.940   3.614  12.302  1.00  0.00           H
ATOM   3634  N   PRO D 240     107.752   3.029   5.278  1.00  0.00           N
ATOM   3635  CA  PRO D 240     108.550   3.317   4.117  1.00  0.00           C
ATOM   3636  C   PRO D 240     107.757   3.818   2.953  1.00  0.00           C
ATOM   3637  O   PRO D 240     108.280   4.568   2.131  1.00  0.00           O
ATOM   3638  CB  PRO D 240     109.185   1.958   3.807  1.00  0.00           C
ATOM   3639  CG  PRO D 240     109.268   1.282   5.133  1.00  0.00           C
ATOM   3640  CD  PRO D 240     108.007   1.695   5.844  1.00  0.00           C
ATOM   3641  HA  PRO D 240     109.314   4.063   4.379  1.00  0.00           H
ATOM   3642 1HB  PRO D 240     108.562   1.407   3.086  1.00  0.00           H
ATOM   3643 2HB  PRO D 240     110.169   2.100   3.338  1.00  0.00           H
ATOM   3644 1HG  PRO D 240     109.343   0.193   5.000  1.00  0.00           H
ATOM   3645 2HG  PRO D 240     110.177   1.600   5.665  1.00  0.00           H
ATOM   3646 1HD  PRO D 240     107.201   0.985   5.603  1.00  0.00           H
ATOM   3647 2HD  PRO D 240     108.189   1.722   6.928  1.00  0.00           H
ATOM   3648  N   CYS D 241     106.485   3.416   2.883  1.00  0.00           N
ATOM   3649  CA  CYS D 241     105.599   3.621   1.782  1.00  0.00           C
ATOM   3650  C   CYS D 241     105.244   5.086   1.690  1.00  0.00           C
ATOM   3651  O   CYS D 241     104.897   5.597   0.624  1.00  0.00           O
ATOM   3652  CB  CYS D 241     104.329   2.785   1.943  1.00  0.00           C
ATOM   3653  SG  CYS D 241     104.589   1.004   1.763  1.00  0.00           S
ATOM   3654  H   CYS D 241     106.150   2.926   3.700  1.00  0.00           H
ATOM   3655  HA  CYS D 241     106.105   3.309   0.868  1.00  0.00           H
ATOM   3656 1HB  CYS D 241     103.897   2.965   2.928  1.00  0.00           H
ATOM   3657 2HB  CYS D 241     103.593   3.095   1.202  1.00  0.00           H
ATOM   3658  N   THR D 242     105.333   5.801   2.826  1.00  0.00           N
ATOM   3659  CA  THR D 242     104.894   7.165   3.002  1.00  0.00           C
ATOM   3660  C   THR D 242     105.912   8.160   2.537  1.00  0.00           C
ATOM   3661  O   THR D 242     105.725   9.356   2.748  1.00  0.00           O
ATOM   3662  CB  THR D 242     104.552   7.445   4.477  1.00  0.00           C
ATOM   3663  OG1 THR D 242     105.727   7.286   5.282  1.00  0.00           O
ATOM   3664  CG2 THR D 242     103.474   6.490   4.966  1.00  0.00           C
ATOM   3665  H   THR D 242     105.747   5.314   3.608  1.00  0.00           H
ATOM   3666  HA  THR D 242     103.995   7.319   2.404  1.00  0.00           H
ATOM   3667  HB  THR D 242     104.194   8.470   4.579  1.00  0.00           H
ATOM   3668  HG1 THR D 242     106.204   6.502   4.998  1.00  0.00           H
ATOM   3669 1HG2 THR D 242     103.245   6.703   6.009  1.00  0.00           H
ATOM   3670 2HG2 THR D 242     102.575   6.617   4.363  1.00  0.00           H
ATOM   3671 3HG2 THR D 242     103.829   5.464   4.875  1.00  0.00           H
ATOM   3672  N   VAL D 243     107.017   7.701   1.912  1.00  0.00           N
ATOM   3673  CA  VAL D 243     108.002   8.573   1.325  1.00  0.00           C
ATOM   3674  C   VAL D 243     107.380   9.491   0.308  1.00  0.00           C
ATOM   3675  O   VAL D 243     107.896  10.591   0.117  1.00  0.00           O
ATOM   3676  CB  VAL D 243     109.115   7.747   0.653  1.00  0.00           C
ATOM   3677  CG1 VAL D 243     108.572   7.014  -0.565  1.00  0.00           C
ATOM   3678  CG2 VAL D 243     110.272   8.655   0.266  1.00  0.00           C
ATOM   3679  H   VAL D 243     107.150   6.702   1.858  1.00  0.00           H
ATOM   3680  HA  VAL D 243     108.445   9.178   2.117  1.00  0.00           H
ATOM   3681  HB  VAL D 243     109.465   6.989   1.354  1.00  0.00           H
ATOM   3682 1HG1 VAL D 243     109.372   6.435  -1.027  1.00  0.00           H
ATOM   3683 2HG1 VAL D 243     107.770   6.344  -0.259  1.00  0.00           H
ATOM   3684 3HG1 VAL D 243     108.188   7.738  -1.283  1.00  0.00           H
ATOM   3685 1HG2 VAL D 243     111.055   8.064  -0.208  1.00  0.00           H
ATOM   3686 2HG2 VAL D 243     109.920   9.416  -0.430  1.00  0.00           H
ATOM   3687 3HG2 VAL D 243     110.671   9.136   1.159  1.00  0.00           H
ATOM   3688  N   ASN D 244     106.296   9.105  -0.401  1.00  0.00           N
ATOM   3689  CA  ASN D 244     105.784  10.105  -1.307  1.00  0.00           C
ATOM   3690  C   ASN D 244     104.491  10.674  -0.799  1.00  0.00           C
ATOM   3691  O   ASN D 244     103.518  10.835  -1.534  1.00  0.00           O
ATOM   3692  CB  ASN D 244     105.603   9.529  -2.699  1.00  0.00           C
ATOM   3693  CG  ASN D 244     106.911   9.177  -3.353  1.00  0.00           C
ATOM   3694  OD1 ASN D 244     107.845   9.986  -3.377  1.00  0.00           O
ATOM   3695  ND2 ASN D 244     106.995   7.984  -3.885  1.00  0.00           N
ATOM   3696  H   ASN D 244     105.836   8.207  -0.348  1.00  0.00           H
ATOM   3697  HA  ASN D 244     106.504  10.923  -1.362  1.00  0.00           H
ATOM   3698 1HB  ASN D 244     104.984   8.632  -2.645  1.00  0.00           H
ATOM   3699 2HB  ASN D 244     105.080  10.251  -3.327  1.00  0.00           H
ATOM   3700 1HD2 ASN D 244     107.841   7.695  -4.333  1.00  0.00           H
ATOM   3701 2HD2 ASN D 244     106.214   7.362  -3.842  1.00  0.00           H
ATOM   3702  N   TYR D 245     104.487  11.063   0.484  1.00  0.00           N
ATOM   3703  CA  TYR D 245     103.396  11.765   1.088  1.00  0.00           C
ATOM   3704  C   TYR D 245     103.834  13.188   1.242  1.00  0.00           C
ATOM   3705  O   TYR D 245     104.980  13.457   1.599  1.00  0.00           O
ATOM   3706  CB  TYR D 245     103.003  11.152   2.434  1.00  0.00           C
ATOM   3707  CG  TYR D 245     102.099   9.945   2.314  1.00  0.00           C
ATOM   3708  CD1 TYR D 245     101.777   9.441   1.062  1.00  0.00           C
ATOM   3709  CD2 TYR D 245     101.592   9.342   3.455  1.00  0.00           C
ATOM   3710  CE1 TYR D 245     100.951   8.339   0.953  1.00  0.00           C
ATOM   3711  CE2 TYR D 245     100.766   8.240   3.346  1.00  0.00           C
ATOM   3712  CZ  TYR D 245     100.446   7.739   2.101  1.00  0.00           C
ATOM   3713  OH  TYR D 245      99.623   6.641   1.991  1.00  0.00           O
ATOM   3714  H   TYR D 245     105.300  10.843   1.041  1.00  0.00           H
ATOM   3715  HA  TYR D 245     102.534  11.702   0.424  1.00  0.00           H
ATOM   3716 1HB  TYR D 245     103.902  10.851   2.974  1.00  0.00           H
ATOM   3717 2HB  TYR D 245     102.492  11.900   3.039  1.00  0.00           H
ATOM   3718  HD1 TYR D 245     102.175   9.915   0.165  1.00  0.00           H
ATOM   3719  HD2 TYR D 245     101.844   9.739   4.439  1.00  0.00           H
ATOM   3720  HE1 TYR D 245     100.698   7.943  -0.031  1.00  0.00           H
ATOM   3721  HE2 TYR D 245     100.367   7.767   4.243  1.00  0.00           H
ATOM   3722  HH  TYR D 245      99.543   6.394   1.067  1.00  0.00           H
ATOM   3723  N   THR D 246     102.941  14.146   0.922  1.00  0.00           N
ATOM   3724  CA  THR D 246     103.336  15.525   0.959  1.00  0.00           C
ATOM   3725  C   THR D 246     103.195  16.002   2.370  1.00  0.00           C
ATOM   3726  O   THR D 246     102.278  15.595   3.083  1.00  0.00           O
ATOM   3727  CB  THR D 246     102.493  16.395   0.009  1.00  0.00           C
ATOM   3728  OG1 THR D 246     102.622  15.907  -1.333  1.00  0.00           O
ATOM   3729  CG2 THR D 246     102.952  17.844   0.064  1.00  0.00           C
ATOM   3730  H   THR D 246     101.994  13.912   0.655  1.00  0.00           H
ATOM   3731  HA  THR D 246     104.377  15.595   0.642  1.00  0.00           H
ATOM   3732  HB  THR D 246     101.444  16.341   0.301  1.00  0.00           H
ATOM   3733  HG1 THR D 246     101.924  16.280  -1.877  1.00  0.00           H
ATOM   3734 1HG2 THR D 246     102.344  18.444  -0.613  1.00  0.00           H
ATOM   3735 2HG2 THR D 246     102.844  18.222   1.080  1.00  0.00           H
ATOM   3736 3HG2 THR D 246     103.997  17.905  -0.236  1.00  0.00           H
ATOM   3737  N   ILE D 247     104.115  16.889   2.810  1.00  0.00           N
ATOM   3738  CA  ILE D 247     104.117  17.312   4.183  1.00  0.00           C
ATOM   3739  C   ILE D 247     103.521  18.677   4.294  1.00  0.00           C
ATOM   3740  O   ILE D 247     103.709  19.524   3.421  1.00  0.00           O
ATOM   3741  CB  ILE D 247     105.542  17.317   4.766  1.00  0.00           C
ATOM   3742  CG1 ILE D 247     106.446  18.250   3.957  1.00  0.00           C
ATOM   3743  CG2 ILE D 247     106.112  15.907   4.789  1.00  0.00           C
ATOM   3744  CD1 ILE D 247     107.804  18.479   4.581  1.00  0.00           C
ATOM   3745  H   ILE D 247     104.810  17.262   2.179  1.00  0.00           H
ATOM   3746  HA  ILE D 247     103.515  16.612   4.761  1.00  0.00           H
ATOM   3747  HB  ILE D 247     105.518  17.705   5.783  1.00  0.00           H
ATOM   3748 1HG1 ILE D 247     106.594  17.839   2.959  1.00  0.00           H
ATOM   3749 2HG1 ILE D 247     105.959  19.219   3.841  1.00  0.00           H
ATOM   3750 1HG2 ILE D 247     107.120  15.929   5.203  1.00  0.00           H
ATOM   3751 2HG2 ILE D 247     105.481  15.269   5.406  1.00  0.00           H
ATOM   3752 3HG2 ILE D 247     106.147  15.511   3.774  1.00  0.00           H
ATOM   3753 1HD1 ILE D 247     108.386  19.151   3.951  1.00  0.00           H
ATOM   3754 2HD1 ILE D 247     107.680  18.923   5.569  1.00  0.00           H
ATOM   3755 3HD1 ILE D 247     108.325  17.526   4.675  1.00  0.00           H
ATOM   3756  N   PHE D 248     102.760  18.906   5.388  1.00  0.00           N
ATOM   3757  CA  PHE D 248     102.177  20.193   5.643  1.00  0.00           C
ATOM   3758  C   PHE D 248     102.218  20.450   7.117  1.00  0.00           C
ATOM   3759  O   PHE D 248     102.351  19.530   7.923  1.00  0.00           O
ATOM   3760  CB  PHE D 248     100.696  20.337   5.240  1.00  0.00           C
ATOM   3761  CG  PHE D 248     100.538  20.070   3.781  1.00  0.00           C
ATOM   3762  CD1 PHE D 248     100.756  21.073   2.868  1.00  0.00           C
ATOM   3763  CD2 PHE D 248     100.182  18.824   3.321  1.00  0.00           C
ATOM   3764  CE1 PHE D 248     100.615  20.848   1.518  1.00  0.00           C
ATOM   3765  CE2 PHE D 248     100.036  18.590   1.974  1.00  0.00           C
ATOM   3766  CZ  PHE D 248     100.252  19.603   1.068  1.00  0.00           C
ATOM   3767  H   PHE D 248     102.598  18.154   6.044  1.00  0.00           H
ATOM   3768  HA  PHE D 248     102.724  20.941   5.068  1.00  0.00           H
ATOM   3769 1HB  PHE D 248     100.091  19.639   5.818  1.00  0.00           H
ATOM   3770 2HB  PHE D 248     100.350  21.343   5.477  1.00  0.00           H
ATOM   3771  HD1 PHE D 248     101.046  22.062   3.222  1.00  0.00           H
ATOM   3772  HD2 PHE D 248     100.009  18.018   4.035  1.00  0.00           H
ATOM   3773  HE1 PHE D 248     100.792  21.656   0.809  1.00  0.00           H
ATOM   3774  HE2 PHE D 248      99.748  17.600   1.623  1.00  0.00           H
ATOM   3775  HZ  PHE D 248     100.136  19.422   0.000  1.00  0.00           H
ATOM   3776  N   LYS D 249     102.124  21.738   7.505  1.00  0.00           N
ATOM   3777  CA  LYS D 249     102.059  22.075   8.897  1.00  0.00           C
ATOM   3778  C   LYS D 249     100.595  22.011   9.239  1.00  0.00           C
ATOM   3779  O   LYS D 249      99.767  22.544   8.501  1.00  0.00           O
ATOM   3780  CB  LYS D 249     102.651  23.455   9.186  1.00  0.00           C
ATOM   3781  CG  LYS D 249     104.111  23.611   8.782  1.00  0.00           C
ATOM   3782  CD  LYS D 249     105.007  22.665   9.567  1.00  0.00           C
ATOM   3783  CE  LYS D 249     106.477  22.996   9.364  1.00  0.00           C
ATOM   3784  NZ  LYS D 249     106.891  22.843   7.942  1.00  0.00           N
ATOM   3785  H   LYS D 249     102.099  22.478   6.818  1.00  0.00           H
ATOM   3786  HA  LYS D 249     102.637  21.340   9.458  1.00  0.00           H
ATOM   3787 1HB  LYS D 249     102.075  24.217   8.660  1.00  0.00           H
ATOM   3788 2HB  LYS D 249     102.576  23.667  10.253  1.00  0.00           H
ATOM   3789 1HG  LYS D 249     104.218  23.400   7.717  1.00  0.00           H
ATOM   3790 2HG  LYS D 249     104.432  24.637   8.964  1.00  0.00           H
ATOM   3791 1HD  LYS D 249     104.770  22.738  10.630  1.00  0.00           H
ATOM   3792 2HD  LYS D 249     104.826  21.640   9.242  1.00  0.00           H
ATOM   3793 1HE  LYS D 249     106.665  24.022   9.675  1.00  0.00           H
ATOM   3794 2HE  LYS D 249     107.088  22.335   9.979  1.00  0.00           H
ATOM   3795 1HZ  LYS D 249     107.870  23.070   7.849  1.00  0.00           H
ATOM   3796 2HZ  LYS D 249     106.738  21.887   7.647  1.00  0.00           H
ATOM   3797 3HZ  LYS D 249     106.345  23.464   7.363  1.00  0.00           H
ATOM   3798  N   ILE D 250     100.221  21.354  10.362  1.00  0.00           N
ATOM   3799  CA  ILE D 250      98.846  21.407  10.792  1.00  0.00           C
ATOM   3800  C   ILE D 250      98.773  21.656  12.264  1.00  0.00           C
ATOM   3801  O   ILE D 250      99.787  21.663  12.961  1.00  0.00           O
ATOM   3802  CB  ILE D 250      98.102  20.102  10.453  1.00  0.00           C
ATOM   3803  CG1 ILE D 250      98.712  18.925  11.220  1.00  0.00           C
ATOM   3804  CG2 ILE D 250      98.141  19.842   8.955  1.00  0.00           C
ATOM   3805  CD1 ILE D 250      97.880  17.665  11.165  1.00  0.00           C
ATOM   3806  H   ILE D 250     100.888  20.825  10.907  1.00  0.00           H
ATOM   3807  HA  ILE D 250      98.352  22.226  10.271  1.00  0.00           H
ATOM   3808  HB  ILE D 250      97.063  20.182  10.772  1.00  0.00           H
ATOM   3809 1HG1 ILE D 250      99.699  18.701  10.818  1.00  0.00           H
ATOM   3810 2HG1 ILE D 250      98.842  19.201  12.267  1.00  0.00           H
ATOM   3811 1HG2 ILE D 250      97.612  18.915   8.732  1.00  0.00           H
ATOM   3812 2HG2 ILE D 250      97.663  20.668   8.430  1.00  0.00           H
ATOM   3813 3HG2 ILE D 250      99.177  19.756   8.627  1.00  0.00           H
ATOM   3814 1HD1 ILE D 250      98.376  16.877  11.732  1.00  0.00           H
ATOM   3815 2HD1 ILE D 250      96.898  17.858  11.596  1.00  0.00           H
ATOM   3816 3HD1 ILE D 250      97.766  17.349  10.129  1.00  0.00           H
ATOM   3817  N   ARG D 251      97.542  21.902  12.766  1.00  0.00           N
ATOM   3818  CA  ARG D 251      97.368  22.108  14.172  1.00  0.00           C
ATOM   3819  C   ARG D 251      96.325  21.180  14.698  1.00  0.00           C
ATOM   3820  O   ARG D 251      95.376  20.776  14.021  1.00  0.00           O
ATOM   3821  CB  ARG D 251      96.966  23.546  14.467  1.00  0.00           C
ATOM   3822  CG  ARG D 251      98.028  24.585  14.145  1.00  0.00           C
ATOM   3823  CD  ARG D 251      97.670  25.922  14.686  1.00  0.00           C
ATOM   3824  NE  ARG D 251      96.511  26.487  14.015  1.00  0.00           N
ATOM   3825  CZ  ARG D 251      95.713  27.438  14.537  1.00  0.00           C
ATOM   3826  NH1 ARG D 251      95.961  27.920  15.735  1.00  0.00           N
ATOM   3827  NH2 ARG D 251      94.680  27.886  13.845  1.00  0.00           N
ATOM   3828  H   ARG D 251      96.737  21.942  12.158  1.00  0.00           H
ATOM   3829  HA  ARG D 251      98.316  21.907  14.671  1.00  0.00           H
ATOM   3830 1HB  ARG D 251      96.074  23.798  13.896  1.00  0.00           H
ATOM   3831 2HB  ARG D 251      96.717  23.644  15.524  1.00  0.00           H
ATOM   3832 1HG  ARG D 251      98.979  24.281  14.582  1.00  0.00           H
ATOM   3833 2HG  ARG D 251      98.136  24.671  13.063  1.00  0.00           H
ATOM   3834 1HD  ARG D 251      97.441  25.834  15.747  1.00  0.00           H
ATOM   3835 2HD  ARG D 251      98.509  26.604  14.551  1.00  0.00           H
ATOM   3836  HE  ARG D 251      96.288  26.140  13.090  1.00  0.00           H
ATOM   3837 1HH1 ARG D 251      96.751  27.576  16.263  1.00  0.00           H
ATOM   3838 2HH1 ARG D 251      95.363  28.633  16.126  1.00  0.00           H
ATOM   3839 1HH2 ARG D 251      94.489  27.516  12.924  1.00  0.00           H
ATOM   3840 2HH2 ARG D 251      94.083  28.600  14.236  1.00  0.00           H
ATOM   3841  N   MET D 252      96.531  20.762  15.954  1.00  0.00           N
ATOM   3842  CA  MET D 252      95.623  19.815  16.503  1.00  0.00           C
ATOM   3843  C   MET D 252      95.320  20.248  17.905  1.00  0.00           C
ATOM   3844  O   MET D 252      96.223  20.622  18.647  1.00  0.00           O
ATOM   3845  CB  MET D 252      96.209  18.405  16.465  1.00  0.00           C
ATOM   3846  CG  MET D 252      95.401  17.367  17.231  1.00  0.00           C
ATOM   3847  SD  MET D 252      93.859  16.936  16.401  1.00  0.00           S
ATOM   3848  CE  MET D 252      92.977  16.120  17.728  1.00  0.00           C
ATOM   3849  H   MET D 252      97.299  21.092  16.520  1.00  0.00           H
ATOM   3850  HA  MET D 252      94.711  19.824  15.906  1.00  0.00           H
ATOM   3851 1HB  MET D 252      96.287  18.072  15.431  1.00  0.00           H
ATOM   3852 2HB  MET D 252      97.217  18.418  16.882  1.00  0.00           H
ATOM   3853 1HG  MET D 252      95.994  16.460  17.350  1.00  0.00           H
ATOM   3854 2HG  MET D 252      95.163  17.750  18.222  1.00  0.00           H
ATOM   3855 1HE  MET D 252      92.000  15.794  17.370  1.00  0.00           H
ATOM   3856 2HE  MET D 252      93.548  15.253  18.065  1.00  0.00           H
ATOM   3857 3HE  MET D 252      92.846  16.813  18.559  1.00  0.00           H
ATOM   3858  N   TYR D 253      94.041  20.191  18.328  1.00  0.00           N
ATOM   3859  CA  TYR D 253      93.740  20.589  19.680  1.00  0.00           C
ATOM   3860  C   TYR D 253      93.372  19.388  20.489  1.00  0.00           C
ATOM   3861  O   TYR D 253      92.520  18.593  20.091  1.00  0.00           O
ATOM   3862  CB  TYR D 253      92.612  21.623  19.711  1.00  0.00           C
ATOM   3863  CG  TYR D 253      93.039  23.006  19.272  1.00  0.00           C
ATOM   3864  CD1 TYR D 253      93.409  23.951  20.217  1.00  0.00           C
ATOM   3865  CD2 TYR D 253      93.061  23.329  17.922  1.00  0.00           C
ATOM   3866  CE1 TYR D 253      93.799  25.214  19.815  1.00  0.00           C
ATOM   3867  CE2 TYR D 253      93.452  24.592  17.521  1.00  0.00           C
ATOM   3868  CZ  TYR D 253      93.819  25.532  18.462  1.00  0.00           C
ATOM   3869  OH  TYR D 253      94.208  26.790  18.062  1.00  0.00           O
ATOM   3870  H   TYR D 253      93.290  19.879  17.730  1.00  0.00           H
ATOM   3871  HA  TYR D 253      94.632  21.041  20.114  1.00  0.00           H
ATOM   3872 1HB  TYR D 253      91.800  21.295  19.061  1.00  0.00           H
ATOM   3873 2HB  TYR D 253      92.213  21.696  20.722  1.00  0.00           H
ATOM   3874  HD1 TYR D 253      93.392  23.697  21.277  1.00  0.00           H
ATOM   3875  HD2 TYR D 253      92.770  22.586  17.179  1.00  0.00           H
ATOM   3876  HE1 TYR D 253      94.089  25.957  20.558  1.00  0.00           H
ATOM   3877  HE2 TYR D 253      93.469  24.846  16.461  1.00  0.00           H
ATOM   3878  HH  TYR D 253      95.125  26.933  18.307  1.00  0.00           H
ATOM   3879  N   VAL D 254      94.033  19.230  21.658  1.00  0.00           N
ATOM   3880  CA  VAL D 254      93.766  18.117  22.520  1.00  0.00           C
ATOM   3881  C   VAL D 254      93.629  18.625  23.927  1.00  0.00           C
ATOM   3882  O   VAL D 254      94.605  19.034  24.551  1.00  0.00           O
ATOM   3883  CB  VAL D 254      94.897  17.075  22.441  1.00  0.00           C
ATOM   3884  CG1 VAL D 254      94.676  15.971  23.465  1.00  0.00           C
ATOM   3885  CG2 VAL D 254      94.973  16.499  21.035  1.00  0.00           C
ATOM   3886  H   VAL D 254      94.730  19.908  21.931  1.00  0.00           H
ATOM   3887  HA  VAL D 254      92.838  17.643  22.196  1.00  0.00           H
ATOM   3888  HB  VAL D 254      95.842  17.558  22.688  1.00  0.00           H
ATOM   3889 1HG1 VAL D 254      95.485  15.243  23.396  1.00  0.00           H
ATOM   3890 2HG1 VAL D 254      94.661  16.402  24.466  1.00  0.00           H
ATOM   3891 3HG1 VAL D 254      93.726  15.476  23.267  1.00  0.00           H
ATOM   3892 1HG2 VAL D 254      95.776  15.764  20.987  1.00  0.00           H
ATOM   3893 2HG2 VAL D 254      94.025  16.021  20.786  1.00  0.00           H
ATOM   3894 3HG2 VAL D 254      95.172  17.301  20.324  1.00  0.00           H
ATOM   3895  N   GLY D 255      92.398  18.606  24.474  1.00  0.00           N
ATOM   3896  CA  GLY D 255      92.198  19.068  25.820  1.00  0.00           C
ATOM   3897  C   GLY D 255      92.302  20.558  25.846  1.00  0.00           C
ATOM   3898  O   GLY D 255      92.449  21.158  26.909  1.00  0.00           O
ATOM   3899  H   GLY D 255      91.605  18.267  23.947  1.00  0.00           H
ATOM   3900 1HA  GLY D 255      91.220  18.742  26.175  1.00  0.00           H
ATOM   3901 2HA  GLY D 255      92.944  18.617  26.474  1.00  0.00           H
ATOM   3902  N   GLY D 256      92.239  21.204  24.673  1.00  0.00           N
ATOM   3903  CA  GLY D 256      92.384  22.629  24.655  1.00  0.00           C
ATOM   3904  C   GLY D 256      93.823  22.960  24.406  1.00  0.00           C
ATOM   3905  O   GLY D 256      94.165  24.121  24.193  1.00  0.00           O
ATOM   3906  H   GLY D 256      92.093  20.714  23.802  1.00  0.00           H
ATOM   3907 1HA  GLY D 256      91.746  23.050  23.878  1.00  0.00           H
ATOM   3908 2HA  GLY D 256      92.047  23.041  25.606  1.00  0.00           H
ATOM   3909  N   VAL D 257      94.712  21.947  24.421  1.00  0.00           N
ATOM   3910  CA  VAL D 257      96.117  22.198  24.246  1.00  0.00           C
ATOM   3911  C   VAL D 257      96.381  22.268  22.779  1.00  0.00           C
ATOM   3912  O   VAL D 257      95.827  21.488  22.006  1.00  0.00           O
ATOM   3913  CB  VAL D 257      96.971  21.087  24.887  1.00  0.00           C
ATOM   3914  CG1 VAL D 257      98.447  21.318  24.597  1.00  0.00           C
ATOM   3915  CG2 VAL D 257      96.717  21.037  26.386  1.00  0.00           C
ATOM   3916  H   VAL D 257      94.395  20.997  24.557  1.00  0.00           H
ATOM   3917  HA  VAL D 257      96.363  23.142  24.734  1.00  0.00           H
ATOM   3918  HB  VAL D 257      96.701  20.130  24.440  1.00  0.00           H
ATOM   3919 1HG1 VAL D 257      99.036  20.523  25.057  1.00  0.00           H
ATOM   3920 2HG1 VAL D 257      98.611  21.313  23.520  1.00  0.00           H
ATOM   3921 3HG1 VAL D 257      98.752  22.279  25.008  1.00  0.00           H
ATOM   3922 1HG2 VAL D 257      97.323  20.249  26.832  1.00  0.00           H
ATOM   3923 2HG2 VAL D 257      96.981  21.997  26.832  1.00  0.00           H
ATOM   3924 3HG2 VAL D 257      95.662  20.831  26.569  1.00  0.00           H
ATOM   3925  N   GLU D 258      97.249  23.210  22.354  1.00  0.00           N
ATOM   3926  CA  GLU D 258      97.450  23.374  20.946  1.00  0.00           C
ATOM   3927  C   GLU D 258      98.720  22.685  20.579  1.00  0.00           C
ATOM   3928  O   GLU D 258      99.771  22.919  21.173  1.00  0.00           O
ATOM   3929  CB  GLU D 258      97.510  24.854  20.559  1.00  0.00           C
ATOM   3930  CG  GLU D 258      97.720  25.107  19.073  1.00  0.00           C
ATOM   3931  CD  GLU D 258      97.819  26.569  18.737  1.00  0.00           C
ATOM   3932  OE1 GLU D 258      96.797  27.192  18.574  1.00  0.00           O
ATOM   3933  OE2 GLU D 258      98.917  27.064  18.643  1.00  0.00           O
ATOM   3934  H   GLU D 258      97.758  23.800  22.996  1.00  0.00           H
ATOM   3935  HA  GLU D 258      96.610  22.919  20.421  1.00  0.00           H
ATOM   3936 1HB  GLU D 258      96.582  25.345  20.855  1.00  0.00           H
ATOM   3937 2HB  GLU D 258      98.323  25.338  21.100  1.00  0.00           H
ATOM   3938 1HG  GLU D 258      98.637  24.611  18.757  1.00  0.00           H
ATOM   3939 2HG  GLU D 258      96.891  24.667  18.519  1.00  0.00           H
ATOM   3940  N   HIS D 259      98.636  21.793  19.579  1.00  0.00           N
ATOM   3941  CA  HIS D 259      99.809  21.120  19.120  1.00  0.00           C
ATOM   3942  C   HIS D 259     100.041  21.584  17.724  1.00  0.00           C
ATOM   3943  O   HIS D 259      99.137  21.564  16.888  1.00  0.00           O
ATOM   3944  CB  HIS D 259      99.656  19.597  19.170  1.00  0.00           C
ATOM   3945  CG  HIS D 259      99.391  19.063  20.544  1.00  0.00           C
ATOM   3946  ND1 HIS D 259     100.398  18.628  21.379  1.00  0.00           N
ATOM   3947  CD2 HIS D 259      98.235  18.894  21.227  1.00  0.00           C
ATOM   3948  CE1 HIS D 259      99.872  18.215  22.519  1.00  0.00           C
ATOM   3949  NE2 HIS D 259      98.562  18.365  22.451  1.00  0.00           N
ATOM   3950  H   HIS D 259      97.749  21.587  19.144  1.00  0.00           H
ATOM   3951  HA  HIS D 259     100.652  21.383  19.758  1.00  0.00           H
ATOM   3952 1HB  HIS D 259      98.834  19.292  18.521  1.00  0.00           H
ATOM   3953 2HB  HIS D 259     100.563  19.127  18.791  1.00  0.00           H
ATOM   3954  HD1 HIS D 259     101.381  18.689  21.202  1.00  0.00           H
ATOM   3955  HD2 HIS D 259      97.192  19.092  20.978  1.00  0.00           H
ATOM   3956  HE1 HIS D 259     100.507  17.832  23.317  1.00  0.00           H
ATOM   3957  N   ARG D 260     101.271  22.046  17.442  1.00  0.00           N
ATOM   3958  CA  ARG D 260     101.609  22.363  16.092  1.00  0.00           C
ATOM   3959  C   ARG D 260     102.536  21.284  15.666  1.00  0.00           C
ATOM   3960  O   ARG D 260     103.560  21.046  16.302  1.00  0.00           O
ATOM   3961  CB  ARG D 260     102.273  23.727  15.966  1.00  0.00           C
ATOM   3962  CG  ARG D 260     101.409  24.902  16.395  1.00  0.00           C
ATOM   3963  CD  ARG D 260     102.146  26.188  16.306  1.00  0.00           C
ATOM   3964  NE  ARG D 260     103.249  26.247  17.252  1.00  0.00           N
ATOM   3965  CZ  ARG D 260     103.126  26.580  18.551  1.00  0.00           C
ATOM   3966  NH1 ARG D 260     101.944  26.880  19.043  1.00  0.00           N
ATOM   3967  NH2 ARG D 260     104.192  26.605  19.332  1.00  0.00           N
ATOM   3968  H   ARG D 260     101.962  22.175  18.166  1.00  0.00           H
ATOM   3969  HA  ARG D 260     100.692  22.384  15.502  1.00  0.00           H
ATOM   3970 1HB  ARG D 260     103.180  23.746  16.568  1.00  0.00           H
ATOM   3971 2HB  ARG D 260     102.566  23.894  14.929  1.00  0.00           H
ATOM   3972 1HG  ARG D 260     100.532  24.963  15.751  1.00  0.00           H
ATOM   3973 2HG  ARG D 260     101.091  24.759  17.429  1.00  0.00           H
ATOM   3974 1HD  ARG D 260     102.552  26.305  15.301  1.00  0.00           H
ATOM   3975 2HD  ARG D 260     101.468  27.012  16.521  1.00  0.00           H
ATOM   3976  HE  ARG D 260     104.174  26.023  16.910  1.00  0.00           H
ATOM   3977 1HH1 ARG D 260     101.129  26.860  18.447  1.00  0.00           H
ATOM   3978 2HH1 ARG D 260     101.850  27.130  20.018  1.00  0.00           H
ATOM   3979 1HH2 ARG D 260     105.100  26.376  18.953  1.00  0.00           H
ATOM   3980 2HH2 ARG D 260     104.099  26.856  20.305  1.00  0.00           H
ATOM   3981  N   LEU D 261     102.183  20.575  14.580  1.00  0.00           N
ATOM   3982  CA  LEU D 261     103.026  19.498  14.168  1.00  0.00           C
ATOM   3983  C   LEU D 261     102.973  19.374  12.682  1.00  0.00           C
ATOM   3984  O   LEU D 261     102.213  20.071  12.010  1.00  0.00           O
ATOM   3985  CB  LEU D 261     102.590  18.183  14.825  1.00  0.00           C
ATOM   3986  CG  LEU D 261     101.129  17.775  14.591  1.00  0.00           C
ATOM   3987  CD1 LEU D 261     101.014  17.037  13.265  1.00  0.00           C
ATOM   3988  CD2 LEU D 261     100.656  16.904  15.745  1.00  0.00           C
ATOM   3989  H   LEU D 261     101.348  20.777  14.049  1.00  0.00           H
ATOM   3990  HA  LEU D 261     104.046  19.719  14.480  1.00  0.00           H
ATOM   3991 1HB  LEU D 261     103.223  17.380  14.449  1.00  0.00           H
ATOM   3992 2HB  LEU D 261     102.743  18.265  15.901  1.00  0.00           H
ATOM   3993  HG  LEU D 261     100.507  18.668  14.531  1.00  0.00           H
ATOM   3994 1HD1 LEU D 261      99.977  16.747  13.099  1.00  0.00           H
ATOM   3995 2HD1 LEU D 261     101.341  17.690  12.456  1.00  0.00           H
ATOM   3996 3HD1 LEU D 261     101.640  16.145  13.289  1.00  0.00           H
ATOM   3997 1HD2 LEU D 261      99.617  16.614  15.580  1.00  0.00           H
ATOM   3998 2HD2 LEU D 261     101.277  16.009  15.805  1.00  0.00           H
ATOM   3999 3HD2 LEU D 261     100.732  17.462  16.679  1.00  0.00           H
ATOM   4000  N   THR D 262     103.835  18.499  12.128  1.00  0.00           N
ATOM   4001  CA  THR D 262     103.893  18.325  10.707  1.00  0.00           C
ATOM   4002  C   THR D 262     103.180  17.050  10.396  1.00  0.00           C
ATOM   4003  O   THR D 262     103.351  16.053  11.097  1.00  0.00           O
ATOM   4004  CB  THR D 262     105.339  18.282  10.180  1.00  0.00           C
ATOM   4005  OG1 THR D 262     105.998  19.519  10.480  1.00  0.00           O
ATOM   4006  CG2 THR D 262     105.353  18.056   8.676  1.00  0.00           C
ATOM   4007  H   THR D 262     104.450  17.957  12.716  1.00  0.00           H
ATOM   4008  HA  THR D 262     103.393  19.170  10.234  1.00  0.00           H
ATOM   4009  HB  THR D 262     105.879  17.471  10.668  1.00  0.00           H
ATOM   4010  HG1 THR D 262     106.945  19.409  10.378  1.00  0.00           H
ATOM   4011 1HG2 THR D 262     106.383  18.028   8.322  1.00  0.00           H
ATOM   4012 2HG2 THR D 262     104.863  17.110   8.446  1.00  0.00           H
ATOM   4013 3HG2 THR D 262     104.822  18.869   8.182  1.00  0.00           H
ATOM   4014  N   ALA D 263     102.334  17.063   9.341  1.00  0.00           N
ATOM   4015  CA  ALA D 263     101.655  15.867   8.938  1.00  0.00           C
ATOM   4016  C   ALA D 263     101.991  15.553   7.515  1.00  0.00           C
ATOM   4017  O   ALA D 263     102.165  16.441   6.680  1.00  0.00           O
ATOM   4018  CB  ALA D 263     100.120  15.959   9.026  1.00  0.00           C
ATOM   4019  H   ALA D 263     102.172  17.918   8.828  1.00  0.00           H
ATOM   4020  HA  ALA D 263     101.967  15.060   9.601  1.00  0.00           H
ATOM   4021 1HB  ALA D 263      99.680  15.015   8.704  1.00  0.00           H
ATOM   4022 2HB  ALA D 263      99.826  16.162  10.056  1.00  0.00           H
ATOM   4023 3HB  ALA D 263      99.766  16.762   8.383  1.00  0.00           H
ATOM   4024  N   ALA D 264     102.113  14.244   7.218  1.00  0.00           N
ATOM   4025  CA  ALA D 264     102.353  13.815   5.874  1.00  0.00           C
ATOM   4026  C   ALA D 264     101.047  13.298   5.390  1.00  0.00           C
ATOM   4027  O   ALA D 264     100.365  12.551   6.090  1.00  0.00           O
ATOM   4028  CB  ALA D 264     103.366  12.666   5.758  1.00  0.00           C
ATOM   4029  H   ALA D 264     102.035  13.550   7.950  1.00  0.00           H
ATOM   4030  HA  ALA D 264     102.759  14.659   5.316  1.00  0.00           H
ATOM   4031 1HB  ALA D 264     103.494  12.398   4.710  1.00  0.00           H
ATOM   4032 2HB  ALA D 264     104.324  12.983   6.172  1.00  0.00           H
ATOM   4033 3HB  ALA D 264     103.001  11.802   6.312  1.00  0.00           H
ATOM   4034  N   CYS D 265     100.653  13.665   4.162  1.00  0.00           N
ATOM   4035  CA  CYS D 265      99.401  13.167   3.708  1.00  0.00           C
ATOM   4036  C   CYS D 265      99.529  12.833   2.261  1.00  0.00           C
ATOM   4037  O   CYS D 265     100.558  13.065   1.631  1.00  0.00           O
ATOM   4038  CB  CYS D 265      98.286  14.192   3.913  1.00  0.00           C
ATOM   4039  SG  CYS D 265      96.652  13.463   4.174  1.00  0.00           S
ATOM   4040  H   CYS D 265     101.192  14.267   3.556  1.00  0.00           H
ATOM   4041  HA  CYS D 265      99.154  12.275   4.284  1.00  0.00           H
ATOM   4042 1HB  CYS D 265      98.519  14.816   4.776  1.00  0.00           H
ATOM   4043 2HB  CYS D 265      98.228  14.846   3.043  1.00  0.00           H
ATOM   4044  N   ASN D 266      98.464  12.238   1.710  1.00  0.00           N
ATOM   4045  CA  ASN D 266      98.439  11.750   0.367  1.00  0.00           C
ATOM   4046  C   ASN D 266      98.445  12.888  -0.643  1.00  0.00           C
ATOM   4047  O   ASN D 266      99.328  12.840  -1.542  1.00  0.00           O
ATOM   4048  OXT ASN D 266      97.636  13.770  -0.558  1.00  0.00           O
ATOM   4049  CB  ASN D 266      97.234  10.850   0.163  1.00  0.00           C
ATOM   4050  CG  ASN D 266      97.240  10.172  -1.179  1.00  0.00           C
ATOM   4051  OD1 ASN D 266      97.321  10.832  -2.221  1.00  0.00           O
ATOM   4052  ND2 ASN D 266      97.155   8.866  -1.174  1.00  0.00           N
ATOM   4053  H   ASN D 266      97.640  12.134   2.286  1.00  0.00           H
ATOM   4054  HA  ASN D 266      99.346  11.169   0.193  1.00  0.00           H
ATOM   4055 1HB  ASN D 266      97.213  10.087   0.942  1.00  0.00           H
ATOM   4056 2HB  ASN D 266      96.321  11.438   0.256  1.00  0.00           H
ATOM   4057 1HD2 ASN D 266      97.155   8.362  -2.038  1.00  0.00           H
ATOM   4058 2HD2 ASN D 266      97.092   8.373  -0.307  1.00  0.00           H
CONECT  696 1845
CONECT 1845  696
CONECT 1025 3653
CONECT 3653 1025
CONECT 1723 2747
CONECT 2747 1723
CONECT 1913 2568
CONECT 2568 1913
CONECT 2802 3015
CONECT 3015 2802
CONECT 3065 3274
CONECT 3274 3065
CONECT 3418 4039
CONECT 4039 3418
CONECT 1126 1582
CONECT 1582 1126
END
