# Supplementary material for: Flexibility and intrinsic disorder are conserved features of hepatitis C virus E2 glycoprotein
Source: PLoS Comput Biol. 2020 Feb 28;16(2):e1007710. doi: 10.1371/journal.pcbi.1007710 (PMC7065822; doi:10.1371/journal.pcbi.1007710)
Supplement: S5 File — Results of data analysis presented in manuscipt figures. (XLSX) [file pcbi.1007710.s014.xlsx]

## Sheet: Figure 2A&C
	Unglycosylated				Glycosylated
Residue Number	Mean	SD	N		Mean	SD	N
384	10.329	1.70419	5		10.0552	0.68932	5
385	8.86604	1.46412	5		8.42916	0.760861	5
386	7.52894	1.18786	5		6.78332	0.805868	5
387	6.52876	0.740845	5		5.54984	0.855542	5
388	5.90398	0.56511	5		4.66096	0.989774	5
389	5.58528	0.678888	5		4.32382	1.01695	5
390	5.3302	1.00078	5		4.57192	1.07536	5
391	5.37346	1.3106	5		5.19182	1.27328	5
392	5.57716	1.61307	5		5.8368	1.45131	5
393	5.7944	1.59271	5		6.51336	1.59557	5
394	5.77022	1.46477	5		6.39612	1.70686	5
395	6.48582	1.47628	5		6.32196	1.53188	5
396	6.37986	1.21057	5		7.0473	1.4659	5
397	6.31042	1.05884	5		6.98774	1.28111	5
398	6.02022	1.06974	5		6.1239	1.13299	5
399	5.6726	1.00291	5		5.11616	0.846671	5
400	5.16498	0.962713	5		4.4871	0.792167	5
401	4.82254	0.828514	5		3.7659	0.616532	5
402	4.64384	0.785273	5		3.16438	0.45566	5
403	4.79138	0.675517	5		2.91352	0.368625	5
404	4.67758	0.553682	5		3.15872	0.349937	5
405	5.07382	0.600556	5		3.27568	0.331041	5
406	5.41798	0.719399	5		3.2919	0.351095	5
407	5.44602	0.748695	5		3.39	0.355728	5
408	4.46798	0.759682	5		2.9254	0.338965	5
409	3.31054	0.68262	5		2.1642	0.28588	5
410	2.5642	0.718885	5		1.6684	0.191513	5
411	2.18554	0.623864	5		1.46928	0.118243	5
412	1.56636	0.421486	5		1.36836	0.0872679	5
413	1.48444	0.294408	5		1.34174	0.0485779	5
414	1.55006	0.241913	5		1.26308	0.0589817	5
415	2.17088	0.339064	5		1.58468	0.105305	5
416	2.46126	0.355915	5		1.84148	0.195588	5
417	2.98508	0.492395	5		2.37036	0.322796	5
418	2.64742	0.235884	5		2.3934	0.302673	5
419	2.16128	0.161564	5		1.90656	0.180925	5
420	1.73276	0.123645	5		1.53686	0.0957501	5
421	1.36466	0.104218	5		1.2794	0.0581843	5
422	1.08372	0.0619588	5		1.1932	0.0838451	5
423	0.92278	0.0404842	5		1.07806	0.0939865	5
424	0.79936	0.0524392	5		0.88828	0.0451019	5
425	0.67802	0.0424828	5		0.69492	0.0269052	5
426	0.57024	0.070693	5		0.55558	0.024393	5
427	0.66024	0.11014	5		0.591	0.028521	5
428	0.7092	0.156409	5		0.61176	0.0330544	5
429	0.73678	0.0693428	5		0.70552	0.050205	5
430	1.12138	0.07675	5		0.98088	0.122497	5
431	1.53996	0.117017	5		1.08354	0.105661	5
432	1.81546	0.174001	5		0.96768	0.10395	5
433	2.60424	0.337812	5		1.07908	0.191857	5
434	2.86466	0.485092	5		1.3274	0.276142	5
435	2.72606	0.375261	5		1.20272	0.191463	5
436	2.60566	0.298721	5		1.07424	0.12188	5
437	2.10536	0.223166	5		0.87474	0.0975257	5
438	1.87482	0.190094	5		0.84936	0.0782864	5
439	1.9295	0.202195	5		1.04116	0.0929796	5
440	1.66978	0.0943593	5		0.98802	0.0900405	5
441	1.37194	0.068643	5		0.9095	0.0874573	5
442	1.64256	0.0772324	5		1.1562	0.110826	5
443	1.95328	0.0839547	5		1.41032	0.112416	5
444	2.51908	0.167601	5		1.87432	0.110349	5
445	2.69224	0.0922275	5		1.9106	0.124483	5
446	2.86156	0.0926703	5		2.32872	0.222509	5
447	3.12272	0.189067	5		2.73276	0.226612	5
448	3.47908	0.22132	5		3.02852	0.162955	5
449	3.16356	0.215706	5		2.67572	0.266329	5
450	2.921	0.193239	5		2.72282	0.158654	5
451	2.55708	0.210976	5		2.02336	0.0935476	5
452	2.33684	0.183834	5		1.48666	0.135186	5
453	2.75146	0.336292	5		1.44186	0.0799723	5
454	3.33298	0.539259	5		1.70218	0.12274	5
455	2.83402	0.418088	5		1.42194	0.0896382	5
456	1.76036	0.165807	5		1.06294	0.0640965	5
457	1.15632	0.0780019	5		0.90212	0.0905672	5
458	0.84988	0.0541923	5		0.65816	0.0333467	5
459	0.94808	0.0856073	5		0.78338	0.0369477	5
460	1.1612	0.109701	5		0.96284	0.056619	5
461	1.39204	0.137213	5		1.14418	0.0863425	5
462	1.57536	0.235014	5		1.3063	0.100953	5
463	1.39392	0.223871	5		1.33414	0.126287	5
464	1.33698	0.130435	5		1.38584	0.115225	5
465	1.6497	0.205086	5		1.55636	0.121468	5
466	1.73024	0.256051	5		1.72754	0.111993	5
467	1.55458	0.204885	5		1.831	0.0929028	5
468	1.72974	0.274406	5		1.5996	0.0848788	5
469	1.76808	0.206462	5		1.59206	0.115398	5
470	2.46012	0.285114	5		1.95242	0.191709	5
471	3.06326	0.345306	5		2.13622	0.156476	5
472	3.44042	0.588899	5		2.10272	0.187336	5
473	3.93292	0.915766	5		2.2571	0.236772	5
474	4.20334	0.992534	5		2.38326	0.271996	5
475	4.806	1.1758	5		2.6121	0.358215	5
476	5.51896	1.20915	5		2.87284	0.345211	5
477	5.8666	1.29324	5		2.89632	0.299928	5
478	5.31216	1.06323	5		2.48712	0.357412	5
479	4.64284	0.949381	5		2.25748	0.35463	5
480	4.09206	0.816301	5		2.02912	0.323298	5
481	3.93428	0.740567	5		1.8398	0.262299	5
482	3.53826	0.687689	5		1.53346	0.188507	5
483	3.03354	0.432567	5		1.4742	0.120493	5
484	2.24064	0.120285	5		1.51906	0.122212	5
485	1.66634	0.0476158	5		1.2475	0.122832	5
486	1.34912	0.0557225	5		1.16862	0.101731	5
487	1.15542	0.0379493	5		1.03906	0.0520118	5
488	0.92228	0.0568002	5		0.84518	0.0392258	5
489	0.92622	0.0641576	5		0.84686	0.0546382	5
490	0.87352	0.0567577	5		0.86766	0.0648129	5
491	0.7872	0.0451088	5		0.82962	0.0475238	5
492	0.82044	0.0356728	5		0.85978	0.0397226	5
493	0.9207	0.0732914	5		0.81734	0.045299	5
494	0.97644	0.104398	5		0.87452	0.0523444	5
495	0.91276	0.121041	5		0.72246	0.0459452	5
496	0.84744	0.112712	5		0.60478	0.0509632	5
497	0.93978	0.121453	5		0.6295	0.0471341	5
498	0.78544	0.0939956	5		0.60416	0.065781	5
499	0.53702	0.0316766	5		0.52278	0.0438575	5
500	0.49172	0.0135483	5		0.53156	0.0405248	5
501	0.4681	0.019932	5		0.521	0.0470553	5
502	0.50608	0.0356929	5		0.5625	0.0542175	5
503	0.46766	0.0269346	5		0.52194	0.0361267	5
504	0.40228	0.0220511	5		0.45016	0.0187218	5
505	0.45074	0.0257248	5		0.47382	0.019723	5
506	0.49634	0.0294474	5		0.48266	0.0163227	5
507	0.50774	0.0315477	5		0.46402	0.0155479	5
508	0.44248	0.0333422	5		0.424	0.0159096	5
509	0.4481	0.0230094	5		0.41114	0.0212961	5
510	0.47556	0.0270318	5		0.40656	0.0441228	5
511	0.5227	0.0334971	5		0.44664	0.0709358	5
512	0.70624	0.0390635	5		0.60384	0.0968991	5
513	0.72196	0.0409953	5		0.66198	0.0908022	5
514	0.68706	0.0441868	5		0.58724	0.0682576	5
515	0.6326	0.0340417	5		0.53038	0.041545	5
516	0.60222	0.0314789	5		0.5146	0.0373132	5
517	0.60408	0.0442982	5		0.53514	0.0284988	5
518	0.58932	0.0457475	5		0.52776	0.0277271	5
519	0.63504	0.0324288	5		0.55104	0.0413405	5
520	0.5832	0.028199	5		0.55434	0.0645076	5
521	0.65676	0.0444881	5		0.59478	0.0805379	5
522	0.92642	0.0822674	5		0.70396	0.123056	5
523	1.3819	0.158224	5		1.04744	0.212355	5
524	1.84026	0.162881	5		1.34688	0.21591	5
525	1.49188	0.09214	5		1.18788	0.202287	5
526	1.17856	0.0977764	5		0.98416	0.133237	5
527	0.95968	0.108659	5		0.86806	0.141652	5
528	0.79772	0.0553896	5		0.7426	0.0922786	5
529	0.87306	0.0459027	5		0.93584	0.112394	5
530	0.7671	0.0354199	5		0.94908	0.134089	5
531	0.69652	0.0471571	5		0.8767	0.0832925	5
532	0.7107	0.114078	5		0.78032	0.0506088	5
533	0.80096	0.130329	5		0.90956	0.125571	5
534	0.80116	0.0733541	5		0.82984	0.0942948	5
535	0.95992	0.0589144	5		0.86914	0.100098	5
536	0.80156	0.0486715	5		0.7743	0.118179	5
537	0.52638	0.0342656	5		0.57478	0.0869975	5
538	0.47716	0.0261398	5		0.48732	0.0650288	5
539	0.50612	0.0312718	5		0.49898	0.0514407	5
540	0.68826	0.0629913	5		0.61934	0.066269	5
541	0.72562	0.0482071	5		0.5591	0.0589392	5
542	1.02074	0.0911716	5		0.68424	0.0753952	5
543	1.69402	0.0761824	5		0.813	0.169807	5
544	2.05974	0.248397	5		1.17886	0.410649	5
545	2.45546	0.247282	5		1.61694	0.667301	5
546	2.62058	0.239909	5		1.63022	0.590001	5
547	3.01326	0.235356	5		1.9909	0.654662	5
548	2.76846	0.253959	5		1.84102	0.621006	5
549	2.07302	0.233581	5		1.22756	0.351926	5
550	1.12044	0.115563	5		0.78412	0.157854	5
551	0.78654	0.0786437	5		0.63278	0.123007	5
552	0.76256	0.0606682	5		0.55696	0.094877	5
553	0.59206	0.0354908	5		0.52488	0.0640447	5
554	0.43652	0.0226481	5		0.41016	0.042407	5
555	0.39084	0.0153042	5		0.41302	0.023478	5
556	0.38068	0.01499	5		0.42426	0.0218946	5
557	0.40648	0.0140841	5		0.41458	0.00891249	5
558	0.44502	0.0182021	5		0.45818	0.0121078	5
559	0.57682	0.0343903	5		0.52858	0.0201599	5
560	0.69646	0.0404018	5		0.6096	0.0344224	5
561	0.62532	0.0358085	5		0.53994	0.0266288	5
562	0.4883	0.0238405	5		0.46494	0.0204796	5
563	0.4181	0.0202764	5		0.41902	0.0194739	5
564	0.39668	0.0171573	5		0.4054	0.0221971	5
565	0.45952	0.0136882	5		0.44472	0.0244106	5
566	0.5488	0.0251302	5		0.56246	0.0549035	5
567	0.77156	0.0568486	5		0.73448	0.0714942	5
568	0.992	0.0420078	5		0.88144	0.0747255	5
569	1.23738	0.0841431	5		1.06338	0.0711005	5
570	1.39808	0.142935	5		1.08316	0.0985922	5
571	1.41918	0.153034	5		1.14526	0.133329	5
572	1.69516	0.176396	5		1.22138	0.241094	5
573	1.90356	0.205955	5		1.2602	0.210454	5
574	2.19606	0.275009	5		1.46756	0.237585	5
575	2.41954	0.330045	5		1.57248	0.225834	5
576	2.75648	0.437485	5		1.8742	0.225372	5
577	2.80438	0.552769	5		1.85934	0.22745	5
578	3.27694	0.756806	5		1.8602	0.226122	5
579	3.2708	0.816048	5		1.96014	0.257892	5
580	3.59934	0.882313	5		2.1978	0.308935	5
581	3.03684	0.72149	5		2.1128	0.399404	5
582	2.7406	0.575345	5		2.29026	0.544311	5
583	2.02496	0.401219	5		1.96698	0.361645	5
584	1.56584	0.262612	5		1.33456	0.143032	5
585	1.43378	0.233668	5		1.11808	0.140766	5
586	1.43422	0.231584	5		0.9881	0.109671	5
587	1.6401	0.263689	5		1.09714	0.11609	5
588	1.47794	0.221057	5		0.98104	0.0372718	5
589	1.37958	0.153091	5		1.10782	0.052568	5
590	1.73614	0.182079	5		1.6025	0.16309	5
591	1.91926	0.168222	5		1.72966	0.214613	5
592	2.0681	0.161692	5		1.87862	0.163242	5
593	2.02486	0.200352	5		1.94842	0.175427	5
594	2.19178	0.229878	5		1.87236	0.172952	5
595	2.33398	0.307457	5		1.6487	0.160913	5
596	1.99582	0.307893	5		1.3439	0.145222	5
597	1.6512	0.270483	5		1.0658	0.0872253	5
598	1.34944	0.199195	5		0.82996	0.0599891	5
599	1.14842	0.136669	5		0.80474	0.0673279	5
600	1.0667	0.0981616	5		0.85734	0.0961411	5
601	0.99198	0.0745896	5		0.80612	0.0876919	5
602	0.8872	0.0653113	5		0.68164	0.0629504	5
603	0.69612	0.0233102	5		0.65776	0.0413233	5
604	0.75236	0.0363252	5		0.6198	0.0420581	5
605	0.662	0.027816	5		0.58728	0.0466236	5
606	0.7433	0.049462	5		0.66064	0.0542434	5
607	0.95102	0.0845649	5		0.78358	0.0752291	5
608	1.05454	0.0918356	5		0.87588	0.0922678	5
609	1.1834	0.0932197	5		1.00078	0.108832	5
610	1.1549	0.109123	5		0.9651	0.0962542	5
611	0.9681	0.0956252	5		0.83256	0.0726312	5
612	0.80842	0.0659559	5		0.7179	0.0528701	5
613	0.7403	0.0496611	5		0.65836	0.0475476	5
614	0.78418	0.0492475	5		0.69032	0.0435522	5
615	0.75296	0.0461	5		0.65218	0.0329794	5
616	0.81052	0.0498418	5		0.72346	0.038566	5
617	0.69394	0.0525299	5		0.61906	0.0316263	5
618	0.6673	0.0578322	5		0.57872	0.0196339	5
619	0.73418	0.0605726	5		0.63688	0.0217501	5
620	0.68536	0.0516888	5		0.59234	0.0349522	5
621	0.61216	0.0509505	5		0.5297	0.0208062	5
622	0.70112	0.0670144	5		0.61934	0.026535	5
623	0.86488	0.0769005	5		0.76052	0.0325852	5
624	0.98278	0.0794876	5		0.88082	0.0504172	5
625	0.95242	0.0838588	5		0.84452	0.0374542	5
626	1.07892	0.0882987	5		1.00866	0.0488298	5
627	1.21616	0.0989724	5		1.08084	0.0535614	5
628	1.14794	0.0956154	5		1.01208	0.0505815	5
629	1.2282	0.0952824	5		1.05436	0.0568506	5
630	1.25176	0.0866273	5		1.08166	0.0592719	5
631	1.28244	0.0854609	5		1.14684	0.0747044	5
632	1.36372	0.0969943	5		1.26974	0.0841506	5
633	1.33558	0.104089	5		1.2599	0.0942771	5
634	1.45744	0.104655	5		1.44446	0.14914	5
635	1.47446	0.101265	5		1.51282	0.231463	5
636	1.6744	0.128919	5		1.67062	0.315519	5
637	1.83674	0.219471	5		1.87742	0.431889	5
638	2.23866	0.17022	5		2.3755	0.493845	5
639	2.39354	0.148993	5		2.4811	0.438915	5
640	2.0006	0.126304	5		2.09926	0.362626	5
641	1.79694	0.1261	5		1.86668	0.278839	5
642	1.53954	0.162241	5		1.62684	0.254617	5
643	1.43162	0.133041	5		1.46844	0.136977	5
644	1.17564	0.0964311	5		1.15064	0.0788601	5
645	1.0405	0.0788743	5		0.98106	0.0580669	5
646	0.98786	0.072885	5		0.89862	0.0516047	5
647	0.98906	0.0829228	5		0.86016	0.0490581	5
648	1.1283	0.0877235	5		0.94546	0.0616682	5
649	1.37738	0.0988461	5		1.05644	0.0790332	5

## Sheet: Figure 3A&C
	H77				1a53				J6
Residue Number	Mean	SD	N		Mean	SD	N		Mean	SD	N
384	11.9677	5.41553	5		14.8717	3.52118	5		14.9506	7.02745	5
385	10.3609	5.13454	5		13.304	3.55604	5		13.559	6.87866	5
386	8.941	4.7349	5		11.7479	3.67196	5		12.1808	6.82409	5
387	8.03588	4.4113	5		10.3096	3.56709	5		11.0036	6.9196	5
388	7.65536	4.40881	5		9.01088	3.45894	5		10.3267	6.8072	5
389	7.37578	4.41965	5		7.99744	3.27031	5		10.0492	6.60255	5
390	7.04408	4.52679	5		7.24298	3.21145	5		10.1512	6.27276	5
391	6.2998	4.29139	5		6.44016	3.17334	5		10.1049	5.97499	5
392	5.42472	4.14717	5		5.34068	3.22452	5		9.38428	6.11585	5
393	5.26296	3.85445	5		4.88162	3.11603	5		8.98948	5.79979	5
394	4.89302	3.40313	5		5.0714	2.99139	5		8.70036	5.39623	5
395	4.04126	2.87742	5		4.58306	2.82463	5		8.68826	5.14043	5
396	3.64636	2.68149	5		3.7588	2.80772	5		8.6224	4.71542	5
397	3.83818	2.25579	5		3.71048	2.48869	5		8.43544	4.34915	5
398	3.50344	1.58451	5		3.64264	2.2317	5		7.89356	4.08698	5
399	3.10656	1.45494	5		3.43482	2.53181	5		7.46098	3.75977	5
400	3.71124	1.84901	5		3.31122	2.69128	5		7.00774	2.99265	5
401	4.20818	2.01093	5		3.53088	2.64171	5		6.69734	2.27066	5
402	3.7532	1.66184	5		3.73456	2.95037	5		6.53602	2.1283	5
403	3.69172	1.40777	5		3.81912	3.0262	5		6.82582	1.28437	5
404	4.46836	1.39716	5		4.0389	3.18645	5		6.84672	1.0454	5
405	5.52728	1.16988	5		4.39564	3.29991	5		6.08254	1.43418	5
406	5.77956	0.353463	5		4.9444	3.39197	5		5.85686	1.64227	5
407	5.21534	0.397436	5		5.19718	3.59819	5		5.83964	1.66062	5
408	4.89798	0.804486	5		5.04882	3.51411	5		5.03202	1.37381	5
409	4.4981	1.12845	5		5.1242	3.92593	5		4.00166	1.15569	5
410	4.15958	1.37587	5		4.98786	4.42662	5		3.05534	1.26008	5
411	3.81102	1.39587	5		4.57318	3.5932	5		2.789	1.27118	5
412	3.49312	1.36576	5		4.14348	2.63299	5		2.4215	1.26678	5
413	3.3406	1.43083	5		3.34394	1.57562	5		2.3654	1.14481	5
414	3.18774	0.855243	5		2.90788	0.996446	5		2.38882	1.21057	5
415	3.48284	0.445956	5		3.40492	1.41893	5		2.9409	1.49429	5
416	3.6198	0.907783	5		3.98594	1.63749	5		3.19776	1.41152	5
417	3.96586	1.11079	5		3.43762	0.853776	5		3.35394	0.512329	5
418	4.0878	1.04019	5		3.14948	0.504952	5		3.15524	0.454587	5
419	3.67854	1.11539	5		2.21362	0.155791	5		2.71158	0.603604	5
420	3.25016	1.13108	5		1.33708	0.0927122	5		2.18852	0.51785	5
421	2.41558	0.795815	5		1.1578	0.0520111	5		1.68806	0.405166	5
422	1.90474	0.461593	5		0.84098	0.04852	5		1.30442	0.290588	5
423	1.57732	0.435961	5		0.67166	0.0312279	5		1.11004	0.0840238	5
424	1.1533	0.360445	5		0.51726	0.0316338	5		0.9835	0.222878	5
425	0.80976	0.203603	5		0.49018	0.0272302	5		0.78686	0.221575	5
426	0.62532	0.167527	5		0.42448	0.0262425	5		0.6415	0.146777	5
427	0.7126	0.236378	5		0.53436	0.0603583	5		0.73756	0.155486	5
428	0.72008	0.281064	5		0.60634	0.111215	5		0.73358	0.202433	5
429	0.89348	0.256736	5		0.80948	0.21027	5		0.86456	0.193724	5
430	1.36844	0.361681	5		1.08736	0.236588	5		1.33672	0.249887	5
431	1.84198	0.225073	5		1.65576	0.290444	5		2.02408	0.527323	5
432	2.17972	0.656346	5		1.8492	0.650518	5		2.25338	0.609258	5
433	2.49922	0.593637	5		1.98106	0.736854	5		2.80662	0.511975	5
434	2.6753	0.488928	5		2.27586	0.718312	5		2.83404	0.641613	5
435	2.28384	0.431795	5		2.43742	1.21119	5		2.63008	0.519895	5
436	1.76086	0.326543	5		1.84944	0.808293	5		2.44196	0.324485	5
437	1.4964	0.399503	5		1.3314	0.54717	5		2.06346	0.405766	5
438	1.27832	0.254363	5		1.23198	0.454934	5		1.78862	0.33343	5
439	1.39348	0.285789	5		1.19438	0.380702	5		1.98988	0.375177	5
440	1.3166	0.227107	5		1.10854	0.335665	5		1.88146	0.632176	5
441	1.23998	0.239414	5		1.24008	0.463504	5		1.65016	0.578838	5
442	1.4203	0.281865	5		1.39198	0.520294	5		1.82634	0.484366	5
443	1.61504	0.337353	5		1.45706	0.513601	5		2.14932	0.509113	5
444	2.28528	0.431935	5		1.8266	0.927978	5		2.67966	0.528381	5
445	2.45504	0.815043	5		2.16486	1.32529	5		3.21738	0.824294	5
446	2.73762	1.07419	5		2.14678	1.33758	5		3.55354	0.992543	5
447	2.87904	1.05211	5		1.99584	1.18311	5		3.6028	0.732235	5
448	3.38532	1.09594	5		2.00936	1.06964	5		3.37676	0.667927	5
449	3.6756	1.00521	5		2.12826	1.1284	5		3.13584	0.719037	5
450	3.65686	1.08774	5		2.45738	1.02792	5		3.0888	0.855699	5
451	3.08878	0.616949	5		2.42876	0.86895	5		2.62444	0.544241	5
452	2.4174	0.456372	5		1.778	0.594658	5		2.24838	0.367512	5
453	2.89546	0.573422	5		2.22944	0.925518	5		2.57766	0.456021	5
454	3.38152	0.696945	5		2.34916	0.818994	5		2.96594	0.665737	5
455	3.05092	0.821959	5		2.1043	0.635048	5		2.71956	0.301535	5
456	2.81436	0.766221	5		1.92546	0.41872	5		2.0364	0.693996	5
457	2.40552	0.689516	5		2.03932	0.313906	5		2.13536	1.71938	5
458	2.1461	0.49543	5		1.74102	0.192084	5		1.9499	1.88146	5
459	1.94572	0.30288	5		1.36848	0.11849	5		1.77984	1.42925	5
460	2.44312	0.484727	5		1.27332	0.101405	5		2.19994	1.91341	5
461	3.13422	0.604861	5		1.26156	0.0867926	5		2.59654	2.08121	5
462	4.15958	0.816081	5		1.22958	0.111829	5		2.89316	2.4377	5
463	4.65202	1.05018	5		1.47436	0.141563	5		2.63124	2.16612	5
464	5.27972	1.3548	5		1.55002	0.167027	5		2.45982	1.66321	5
465	6.19598	1.34788	5		1.5523	0.250427	5		2.92266	1.85917	5
466	6.9508	1.32827	5		1.72854	0.352313	5		3.0773	2.08464	5
467	7.7158	1.48281	5		1.71602	0.324172	5		2.94302	1.64199	5
468	8.28884	1.20198	5		1.634	0.228313	5		3.0291	1.33388	5
469	8.7128	1.44955	5		1.87432	0.205003	5		2.88128	0.923534	5
470	8.8624	1.39747	5		1.98184	0.115304	5		3.30788	0.792267	5
471	8.87424	1.43539	5		1.7462	0.108748	5		3.8581	0.763289	5
472	8.69964	1.424	5		1.4456	0.0645227	5		4.53592	0.816669	5
473	8.66766	1.37266	5		1.27994	0.0325967	5		5.09264	0.9575	5
474	8.67776	1.03848	5		1.15966	0.0222864	5		5.63236	1.50667	5
475	8.24514	1.00045	5		1.23664	0.0303134	5		6.75452	2.22309	5
476	7.78336	1.14517	5		1.98442	0.388188	5		7.44964	2.60466	5
477	7.20928	1.22107	5		2.60922	0.505131	5		8.0746	3.06617	5
478	6.3712	1.46059	5		2.75364	0.639177	5		7.70954	3.0205	5
479	5.72006	1.32014	5		2.58262	0.213481	5		6.869	2.60134	5
480	5.11006	0.866257	5		2.74202	0.656589	5		6.01722	2.54427	5
481	4.75572	0.601308	5		3.12336	0.991256	5		5.37924	2.30243	5
482	4.25292	0.522854	5		2.95018	0.387675	5		4.94772	2.15415	5
483	3.5405	0.525619	5		2.53358	0.347552	5		4.65082	1.92786	5
484	2.78148	0.543737	5		1.51892	0.169215	5		3.63594	1.69465	5
485	2.12452	0.323065	5		1.2551	0.179515	5		2.6256	1.33781	5
486	1.64012	0.228908	5		1.01752	0.104904	5		2.00566	0.874387	5
487	1.338	0.228276	5		0.86828	0.0711715	5		1.6898	0.571465	5
488	1.10692	0.146626	5		0.84612	0.0658443	5		1.32042	0.431001	5
489	1.03216	0.141271	5		0.79924	0.0434856	5		1.18062	0.261111	5
490	1.20004	0.246416	5		0.73282	0.0277312	5		1.11066	0.274739	5
491	1.25144	0.39782	5		0.60732	0.0283654	5		1.0284	0.234201	5
492	0.96554	0.186887	5		0.60294	0.0511057	5		1.1632	0.296684	5
493	0.7284	0.0388334	5		0.57464	0.0562551	5		1.31876	0.398859	5
494	0.58656	0.0748137	5		0.47912	0.0262011	5		1.37538	0.494317	5
495	0.7177	0.152569	5		0.55574	0.0150028	5		1.30224	0.595681	5
496	0.63674	0.149188	5		0.4848	0.00425323	5		1.02206	0.364875	5
497	0.5349	0.103305	5		0.45684	0.00570771	5		0.96532	0.351253	5
498	0.5241	0.11181	5		0.42342	0.0107493	5		0.85774	0.235708	5
499	0.51028	0.146171	5		0.40216	0.0143968	5		0.6342	0.12353	5
500	0.5333	0.178647	5		0.46722	0.0322674	5		0.59912	0.10955	5
501	0.49126	0.120902	5		0.43452	0.0321585	5		0.56848	0.095205	5
502	0.45418	0.0996309	5		0.39202	0.0314511	5		0.60704	0.0781466	5
503	0.5269	0.11168	5		0.49734	0.100768	5		0.54306	0.0703503	5
504	0.57136	0.148211	5		0.49426	0.10409	5		0.4549	0.0551914	5
505	0.57714	0.177948	5		0.5429	0.0830292	5		0.50088	0.0720511	5
506	0.44642	0.0883152	5		0.42962	0.0157433	5		0.55018	0.0823281	5
507	0.38922	0.0517575	5		0.34714	0.00585004	5		0.56574	0.0751404	5
508	0.3937	0.0854154	5		0.32226	0.00416689	5		0.48232	0.0676629	5
509	0.42986	0.105885	5		0.32244	0.0064096	5		0.47006	0.036948	5
510	0.62506	0.125287	5		0.47336	0.0123559	5		0.51262	0.0506399	5
511	0.6611	0.140861	5		0.52638	0.0138963	5		0.58438	0.0751449	5
512	0.65186	0.147415	5		0.49406	0.0120189	5		0.79142	0.104023	5
513	0.64556	0.123387	5		0.45758	0.0190978	5		0.81892	0.110006	5
514	0.5721	0.118728	5		0.42834	0.00520845	5		0.78654	0.0966411	5
515	0.58964	0.12606	5		0.4951	0.0144978	5		0.7137	0.0801423	5
516	0.54578	0.123599	5		0.48142	0.0131083	5		0.67524	0.0929405	5
517	0.60486	0.149497	5		0.49652	0.0164696	5		0.68276	0.106509	5
518	0.63212	0.2183	5		0.38926	0.0245399	5		0.65252	0.101494	5
519	0.737	0.256055	5		0.37246	0.0379527	5		0.70206	0.127663	5
520	1.13978	0.411945	5		0.57784	0.0332489	5		0.76184	0.281483	5
521	1.79962	0.648616	5		1.11428	0.11839	5		1.03884	0.644773	5
522	2.29934	0.688751	5		1.57612	0.274452	5		1.46382	0.796308	5
523	1.96878	0.858448	5		1.72936	0.424999	5		2.203	0.733973	5
524	1.64984	0.722925	5		1.15542	0.406868	5		2.59984	0.744202	5
525	1.42764	0.652924	5		0.84464	0.364573	5		2.14708	0.915589	5
526	1.10958	0.540549	5		0.54142	0.0789598	5		1.88106	0.940021	5
527	1.09618	0.374379	5		0.70788	0.0522507	5		1.78894	0.783949	5
528	0.91558	0.351297	5		0.69394	0.0430142	5		1.43982	0.629713	5
529	1.02688	0.782667	5		0.50468	0.0185656	5		1.19476	0.242549	5
530	1.12802	0.849691	5		0.51706	0.0127447	5		1.12682	0.216601	5
531	1.17542	0.624328	5		0.64216	0.00893913	5		1.18266	0.519764	5
532	0.96864	0.357939	5		0.65084	0.0151594	5		1.29402	0.772976	5
533	1.0476	0.384812	5		0.73504	0.0203641	5		1.23962	0.441924	5
534	0.9712	0.29298	5		0.6128	0.0288074	5		1.219	0.32094	5
535	0.6552	0.184624	5		0.37864	0.012247	5		1.27468	0.136159	5
536	0.55082	0.172842	5		0.33844	0.0133127	5		1.0361	0.111497	5
537	0.53202	0.1283	5		0.3858	0.0167859	5		0.71606	0.200697	5
538	0.59604	0.148712	5		0.44036	0.0121154	5		0.63088	0.219808	5
539	0.5349	0.0968471	5		0.42098	0.0114146	5		0.612	0.149959	5
540	0.67044	0.0963784	5		0.45524	0.00620387	5		0.77068	0.158831	5
541	0.76042	0.241147	5		0.44616	0.00425476	5		0.75624	0.0981522	5
542	0.93096	0.453514	5		0.4518	0.00919538	5		1.08604	0.177047	5
543	0.9014	0.487228	5		0.55154	0.00518295	5		1.65656	0.280595	5
544	0.93416	0.386348	5		0.6316	0.00937497	5		2.2257	0.349033	5
545	1.09418	0.189852	5		0.90928	0.0357682	5		2.55812	0.424075	5
546	1.51402	0.576801	5		0.97312	0.0242275	5		2.74488	0.505262	5
547	1.25502	0.70036	5		0.63068	0.0118253	5		3.41896	0.762822	5
548	0.70868	0.17296	5		0.4847	0.0190248	5		3.14824	0.628528	5
549	0.4809	0.082134	5		0.3511	0.0135226	5		2.41716	0.403481	5
550	0.46972	0.0926245	5		0.33264	0.0176073	5		1.381	0.423654	5
551	0.39784	0.035558	5		0.32776	0.0110792	5		0.89684	0.208418	5
552	0.34564	0.0193583	5		0.31626	0.00836827	5		0.82896	0.147492	5
553	0.34846	0.0157411	5		0.33256	0.0103503	5		0.63724	0.0690439	5
554	0.35002	0.0167624	5		0.36668	0.0240003	5		0.46804	0.03973	5
555	0.3945	0.0555425	5		0.38114	0.0376661	5		0.4089	0.0190895	5
556	0.46612	0.0772816	5		0.41142	0.0227891	5		0.39238	0.0518419	5
557	0.5914	0.111454	5		0.4887	0.0502838	5		0.45706	0.0818209	5
558	0.69536	0.105825	5		0.6027	0.133311	5		0.51906	0.0890526	5
559	0.63288	0.0564371	5		0.57648	0.120568	5		0.69322	0.143267	5
560	0.55286	0.0440793	5		0.47162	0.0368184	5		0.84012	0.172054	5
561	0.46602	0.0371045	5		0.40348	0.034092	5		0.7503	0.123686	5
562	0.42258	0.0417742	5		0.38006	0.011964	5		0.59772	0.0713852	5
563	0.46396	0.0402935	5		0.42108	0.0100952	5		0.48878	0.0428856	5
564	0.42436	0.0263074	5		0.37606	0.0114164	5		0.44258	0.0447744	5
565	0.4677	0.0324452	5		0.37604	0.00538173	5		0.5312	0.0646758	5
566	0.5859	0.0411436	5		0.49732	0.0128223	5		0.61722	0.0859971	5
567	0.66896	0.0628729	5		0.67618	0.0432224	5		0.85534	0.148748	5
568	0.80472	0.102433	5		0.72936	0.046031	5		1.1755	0.175456	5
569	0.96228	0.107571	5		0.8835	0.0516797	5		1.5167	0.340943	5
570	1.13888	0.143554	5		1.13366	0.0468949	5		1.58128	0.336398	5
571	1.5664	0.208177	5		1.3383	0.0684123	5		1.60642	0.339979	5
572	2.31042	0.635576	5		1.73278	0.200034	5		1.81846	0.450507	5
573	3.44518	0.868342	5		2.3681	0.477768	5		2.0374	0.509646	5
574	4.80744	0.697222	5		3.16416	0.619596	5		2.49286	0.683144	5
575	5.37974	0.630805	5		3.69554	0.164509	5		2.81046	0.915509	5
576	5.22558	0.612331	5		3.47408	0.379311	5		3.56638	1.41922	5
577	4.44068	0.428122	5		2.41214	0.76012	5		3.7427	1.64626	5
578	3.3622	0.310701	5		1.74614	0.418202	5		4.22248	1.78729	5
579	2.26428	0.243942	5		1.30968	0.267541	5		4.26324	1.69107	5
580	1.43546	0.124686	5		1.10516	0.198773	5		4.4453	1.79452	5
581	1.30674	0.0884877	5		0.85984	0.0922843	5		3.88448	1.55383	5
582	1.42096	0.101076	5		0.68022	0.0533711	5		3.44922	1.24384	5
583	1.83876	0.172075	5		0.70126	0.0552063	5		2.96976	1.27039	5
584	2.31946	0.650362	5		0.83064	0.0696935	5		2.31162	0.890703	5
585	2.4116	0.401577	5		1.0332	0.123543	5		2.03	0.7089	5
586	3.14208	0.661283	5		1.29164	0.161227	5		2.11116	0.791232	5
587	4.0496	1.24274	5		1.52666	0.224383	5		2.4412	0.930455	5
588	4.12672	1.08092	5		1.40786	0.204199	5		2.24866	0.893407	5
589	4.30956	0.99568	5		1.34102	0.1408	5		2.04436	0.788752	5
590	4.72246	1.31034	5		1.5057	0.119256	5		2.4976	0.73912	5
591	5.38296	1.87978	5		1.24878	0.084898	5		2.7201	0.631021	5
592	5.33254	2.42212	5		1.0218	0.077596	5		2.89788	0.644309	5
593	5.5642	3.16821	5		0.9244	0.0739666	5		2.6939	0.863971	5
594	4.78328	3.13553	5		0.77274	0.0544658	5		2.76862	1.01702	5
595	3.62636	2.12278	5		0.79972	0.0448578	5		2.89958	0.888627	5
596	2.64754	1.16985	5		0.81032	0.036893	5		2.50444	0.730758	5
597	1.8912	0.372835	5		0.66938	0.0396919	5		2.05566	0.60094	5
598	1.49916	0.228618	5		0.5823	0.030087	5		1.66442	0.427849	5
599	1.05862	0.122082	5		0.49634	0.0172645	5		1.30196	0.236382	5
600	0.93158	0.138989	5		0.52658	0.0117833	5		1.24956	0.202737	5
601	0.80654	0.116991	5		0.54996	0.0174685	5		1.23498	0.257613	5
602	0.80828	0.10148	5		0.61876	0.0176777	5		1.04198	0.189932	5
603	0.92846	0.123813	5		0.69016	0.020426	5		0.84008	0.141383	5
604	1.12724	0.146775	5		0.76586	0.0363496	5		0.78022	0.189051	5
605	1.30106	0.15523	5		0.86524	0.0505886	5		0.7121	0.0703543	5
606	1.27736	0.184617	5		0.8741	0.0308734	5		0.81278	0.0972628	5
607	1.07242	0.155597	5		0.75102	0.0216038	5		1.02404	0.131899	5
608	0.91852	0.123963	5		0.6798	0.0260333	5		1.16746	0.205674	5
609	0.78608	0.11413	5		0.62432	0.0368395	5		1.3449	0.301505	5
610	0.803	0.123324	5		0.6558	0.0745086	5		1.27464	0.276454	5
611	0.77866	0.123802	5		0.6498	0.0888056	5		1.06828	0.196112	5
612	0.85642	0.101285	5		0.7276	0.116017	5		0.90726	0.131865	5
613	0.76334	0.0957769	5		0.64236	0.0930255	5		0.83868	0.104229	5
614	0.74358	0.09371	5		0.62094	0.0902822	5		0.89876	0.14269	5
615	0.80854	0.0749216	5		0.6899	0.123243	5		0.86296	0.144929	5
616	0.74	0.0619048	5		0.64426	0.102417	5		0.93378	0.157953	5
617	0.69794	0.0692729	5		0.61488	0.089658	5		0.80928	0.141354	5
618	0.79968	0.0681005	5		0.69346	0.0974804	5		0.78614	0.144748	5
619	1.00586	0.0902171	5		0.85218	0.146184	5		0.87766	0.175428	5
620	1.1442	0.0901069	5		0.94058	0.179398	5		0.81822	0.151521	5
621	1.09868	0.107999	5		0.87872	0.134973	5		0.72356	0.127978	5
622	1.24986	0.0964513	5		1.02822	0.116842	5		0.8414	0.172294	5
623	1.40608	0.127849	5		1.171	0.0680782	5		1.03114	0.214397	5
624	1.30386	0.161861	5		1.02714	0.0847313	5		1.16204	0.245073	5
625	1.33684	0.174031	5		1.06284	0.078781	5		1.12874	0.250246	5
626	1.30796	0.169164	5		1.08316	0.071809	5		1.28064	0.273359	5
627	1.28298	0.153525	5		1.14658	0.0809398	5		1.43974	0.297826	5
628	1.36468	0.138568	5		1.34556	0.0967979	5		1.37064	0.29807	5
629	1.39472	0.104789	5		1.42842	0.104474	5		1.46338	0.301857	5
630	1.65642	0.128559	5		1.63598	0.113077	5		1.47248	0.281273	5
631	1.77498	0.13373	5		1.57622	0.125576	5		1.47238	0.250557	5
632	2.07652	0.216544	5		1.74068	0.194516	5		1.52332	0.213079	5
633	2.21882	0.376084	5		1.84068	0.34687	5		1.51798	0.182148	5
634	2.85402	0.510341	5		2.45514	0.356292	5		1.68902	0.244414	5
635	3.07398	0.507718	5		2.87298	0.192715	5		1.73302	0.288394	5
636	2.73022	0.478941	5		2.51398	0.199955	5		2.0643	0.491401	5
637	2.40502	0.361804	5		2.17334	0.186353	5		2.5353	0.872107	5
638	1.90226	0.238779	5		1.8138	0.138005	5		3.24212	1.14615	5
639	1.63608	0.101285	5		1.66598	0.104935	5		3.4595	1.21645	5
640	1.2257	0.0809413	5		1.19568	0.083575	5		3.10304	1.25877	5
641	1.04128	0.11007	5		0.93762	0.0600712	5		2.66046	0.990306	5
642	1.01182	0.129063	5		0.8344	0.057735	5		2.12012	0.685245	5
643	1.04052	0.144328	5		0.81094	0.0691776	5		1.6693	0.262002	5
644	1.21694	0.180585	5		0.95086	0.0821097	5		1.31436	0.157265	5
645	1.46432	0.213245	5		1.24042	0.0744124	5		1.17908	0.176886	5
646									1.13608	0.179159	5
647									1.14566	0.188212	5
648									1.2884	0.244837	5
649									1.51606	0.297266	5

## Sheet: Figure 4A
	Unglycosylated
Residue Number	H77	1a53	J6		Average	SD
384	11.9677	14.8717	14.9506		13.93	1.69985
385	10.3609	13.304	13.559		12.408	1.77737
386	8.941	11.7479	12.1808		10.9565	1.75888
387	8.03588	10.3096	11.0036		9.78302	1.55234
388	7.65536	9.01088	10.3267		8.99765	1.33572
389	7.37578	7.99744	10.0492		8.47413	1.399
390	7.04408	7.24298	10.1512		8.14608	1.73931
391	6.2998	6.44016	10.1049		7.61494	2.15748
392	5.42472	5.34068	9.38428		6.71656	2.3107
393	5.26296	4.88162	8.98948		6.37802	2.26961
394	4.89302	5.0714	8.70036		6.22159	2.14853
395	4.04126	4.58306	8.68826		5.77086	2.54102
396	3.64636	3.7588	8.6224		5.34252	2.84102
397	3.83818	3.71048	8.43544		5.32803	2.69185
398	3.50344	3.64264	7.89356		5.01321	2.49542
399	3.10656	3.43482	7.46098		4.66745	2.42483
400	3.71124	3.31122	7.00774		4.67673	2.0286
401	4.20818	3.53088	6.69734		4.81213	1.66739
402	3.7532	3.73456	6.53602		4.67459	1.61207
403	3.69172	3.81912	6.82582		4.77889	1.77384
404	4.46836	4.0389	6.84672		5.11799	1.51244
405	5.52728	4.39564	6.08254		5.33515	0.859705
406	5.77956	4.9444	5.85686		5.52694	0.505973
407	5.21534	5.19718	5.83964		5.41739	0.365795
408	4.89798	5.04882	5.03202		4.99294	0.0826657
409	4.4981	5.1242	4.00166		4.54132	0.562517
410	4.15958	4.98786	3.05534		4.06759	0.969538
411	3.81102	4.57318	2.789		3.7244	0.895238
412	3.49312	4.14348	2.4215		3.3527	0.869536
413	3.3406	3.34394	2.3654		3.01665	0.563999
414	3.18774	2.90788	2.38882		2.82815	0.405384
415	3.48284	3.40492	2.9409		3.27622	0.292997
416	3.6198	3.98594	3.19776		3.60117	0.39442
417	3.96586	3.43762	3.35394		3.58581	0.331785
418	4.0878	3.14948	3.15524		3.46417	0.540084
419	3.67854	2.21362	2.71158		2.86791	0.744868
420	3.25016	1.33708	2.18852		2.25859	0.958463
421	2.41558	1.1578	1.68806		1.75381	0.631463
422	1.90474	0.84098	1.30442		1.35005	0.533346
423	1.57732	0.67166	1.11004		1.11967	0.452907
424	1.1533	0.51726	0.9835		0.884687	0.329332
425	0.80976	0.49018	0.78686		0.6956	0.178267
426	0.62532	0.42448	0.6415		0.563767	0.120897
427	0.7126	0.53436	0.73756		0.661507	0.110817
428	0.72008	0.60634	0.73358		0.686667	0.0698916
429	0.89348	0.80948	0.86456		0.85584	0.0426735
430	1.36844	1.08736	1.33672		1.26417	0.153944
431	1.84198	1.65576	2.02408		1.84061	0.184164
432	2.17972	1.8492	2.25338		2.0941	0.215264
433	2.49922	1.98106	2.80662		2.42897	0.41724
434	2.6753	2.27586	2.83404		2.59507	0.28761
435	2.28384	2.43742	2.63008		2.45045	0.173487
436	1.76086	1.84944	2.44196		2.01742	0.37032
437	1.4964	1.3314	2.06346		1.63042	0.383991
438	1.27832	1.23198	1.78862		1.43297	0.308869
439	1.39348	1.19438	1.98988		1.52591	0.413955
440	1.3166	1.10854	1.88146		1.43553	0.39995
441	1.23998	1.24008	1.65016		1.37674	0.236789
442	1.4203	1.39198	1.82634		1.54621	0.243015
443	1.61504	1.45706	2.14932		1.74047	0.362776
444	2.28528	1.8266	2.67966		2.26385	0.426934
445	2.45504	2.16486	3.21738		2.61243	0.543624
446	2.73762	2.14678	3.55354		2.81265	0.706375
447	2.87904	1.99584	3.6028		2.82589	0.804797
448	3.38532	2.00936	3.37676		2.92381	0.791951
449	3.6756	2.12826	3.13584		2.9799	0.785368
450	3.65686	2.45738	3.0888		3.06768	0.600019
451	3.08878	2.42876	2.62444		2.71399	0.339001
452	2.4174	1.778	2.24838		2.14793	0.331325
453	2.89546	2.22944	2.57766		2.56752	0.333126
454	3.38152	2.34916	2.96594		2.89887	0.519437
455	3.05092	2.1043	2.71956		2.62493	0.480353
456	2.81436	1.92546	2.0364		2.25874	0.484368
457	2.40552	2.03932	2.13536		2.1934	0.189874
458	2.1461	1.74102	1.9499		1.94567	0.202573
459	1.94572	1.36848	1.77984		1.69801	0.297192
460	2.44312	1.27332	2.19994		1.97213	0.617278
461	3.13422	1.26156	2.59654		2.33077	0.964203
462	4.15958	1.22958	2.89316		2.76077	1.46948
463	4.65202	1.47436	2.63124		2.91921	1.60828
464	5.27972	1.55002	2.45982		3.09652	1.94466
465	6.19598	1.5523	2.92266		3.55698	2.38594
466	6.9508	1.72854	3.0773		3.91888	2.71094
467	7.7158	1.71602	2.94302		4.12495	3.16971
468	8.28884	1.634	3.0291		4.31731	3.50946
469	8.7128	1.87432	2.88128		4.48947	3.692
470	8.8624	1.98184	3.30788		4.71737	3.65042
471	8.87424	1.7462	3.8581		4.82618	3.6613
472	8.69964	1.4456	4.53592		4.89372	3.64023
473	8.66766	1.27994	5.09264		5.01341	3.6945
474	8.67776	1.15966	5.63236		5.15659	3.78156
475	8.24514	1.23664	6.75452		5.4121	3.69206
476	7.78336	1.98442	7.44964		5.73914	3.25596
477	7.20928	2.60922	8.0746		5.96437	2.93768
478	6.3712	2.75364	6.01722		5.04735	1.99428
479	5.72006	2.58262	5.37924		4.56064	1.72147
480	5.11006	2.74202	4.94772		4.2666	1.32282
481	4.75572	3.12336	4.65082		4.17663	0.913668
482	4.25292	2.95018	3.63594		3.61301	0.651673
483	3.5405	2.53358	2.6256		2.89989	0.556686
484	2.78148	1.51892	2.00566		2.10202	0.636772
485	2.12452	1.2551	1.6898		1.68981	0.43471
486	1.64012	1.01752	1.32042		1.32602	0.311338
487	1.338	0.86828	1.18062		1.12897	0.239082
488	1.10692	0.84612	1.11066		1.02123	0.151664
489	1.03216	0.79924	1.0284		0.953267	0.133404
490	1.20004	0.73282	1.1632		1.03202	0.259769
491	1.25144	0.60732	1.31876		1.05917	0.392761
492	0.96554	0.60294	1.37538		0.981287	0.386461
493	0.7284	0.57464	1.30224		0.868427	0.383479
494	0.58656	0.47912	1.02206		0.695913	0.287514
495	0.7177	0.55574	0.96532		0.746253	0.206278
496	0.63674	0.4848	0.85774		0.65976	0.187533
497	0.5349	0.45684	0.6342		0.54198	0.0888917
498	0.5241	0.42342	0.59912		0.515547	0.0881617
499	0.51028	0.40216	0.56848		0.49364	0.0843994
500	0.5333	0.46722	0.60704		0.535853	0.069945
501	0.49126	0.43452	0.54306		0.489613	0.0542887
502	0.45418	0.39202	0.4549		0.4337	0.0360977
503	0.5269	0.49734	0.50088		0.508373	0.0161419
504	0.57136	0.49426	0.55018		0.5386	0.0398331
505	0.57714	0.5429	0.56574		0.561927	0.0174356
506	0.44642	0.42962	0.48232		0.452787	0.0269207
507	0.38922	0.34714	0.47006		0.40214	0.0624702
508	0.3937	0.32226	0.51262		0.409527	0.0961618
509	0.42986	0.32244	0.58438		0.44556	0.131674
510	0.62506	0.47336	0.79142		0.629947	0.159086
511	0.6611	0.52638	0.81892		0.6688	0.146422
512	0.65186	0.49406	0.78654		0.644153	0.146392
513	0.64556	0.45758	0.7137		0.605613	0.132651
514	0.5721	0.42834	0.67524		0.55856	0.124006
515	0.58964	0.4951	0.68276		0.589167	0.0938309
516	0.54578	0.48142	0.65252		0.559907	0.0864203
517	0.60486	0.49652	0.70206		0.601147	0.10282
518	0.63212	0.38926	0.76184		0.594407	0.189131
519	0.737	0.37246	1.03884		0.7161	0.333681
520	1.13978	0.57784	1.46382		1.06048	0.448282
521	1.79962	1.11428	2.203		1.70563	0.550412
522	2.29934	1.57612	2.59984		2.15843	0.526205
523	1.96878	1.72936	2.14708		1.94841	0.209604
524	1.64984	1.15542	1.88106		1.56211	0.37069
525	1.42764	0.84464	1.78894		1.35374	0.476468
526	1.10958	0.54142	1.43982		1.03027	0.45442
527	1.09618	0.70788	1.19476		0.999607	0.257406
528	0.91558	0.69394	1.12682		0.912113	0.216461
529	1.02688	0.50468	1.18266		0.90474	0.35511
530	1.12802	0.51706	1.29402		0.9797	0.409165
531	1.17542	0.64216	1.23962		1.01907	0.327985
532	0.96864	0.65084	1.219		0.94616	0.284746
533	1.0476	0.73504	1.27468		1.01911	0.270946
534	0.9712	0.6128	1.0361		0.873367	0.227979
535	0.6552	0.37864	0.71606		0.5833	0.179834
536	0.55082	0.33844	0.63088		0.506713	0.151127
537	0.53202	0.3858	0.612		0.50994	0.114705
538	0.59604	0.44036	0.77068		0.60236	0.165251
539	0.5349	0.42098	0.75624		0.570707	0.170474
540	0.67044	0.45524	1.08604		0.73724	0.320662
541	0.76042	0.44616	1.65656		0.95438	0.628078
542	0.93096	0.4518	2.2257		1.20282	0.917666
543	0.9014	0.55154	2.55812		1.33702	1.07187
544	0.93416	0.6316	2.74488		1.43688	1.14282
545	1.09418	0.90928	3.41896		1.80747	1.39865
546	1.51402	0.97312	3.14824		1.87846	1.13243
547	1.25502	0.63068	2.41716		1.43429	0.906631
548	0.70868	0.4847	1.381		0.858127	0.466465
549	0.4809	0.3511	0.89684		0.57628	0.285098
550	0.46972	0.33264	0.82896		0.543773	0.256313
551	0.39784	0.32776	0.63724		0.45428	0.162276
552	0.34564	0.31626	0.46804		0.376647	0.0805006
553	0.34846	0.33256	0.4089		0.363307	0.0402774
554	0.35002	0.36668	0.39238		0.369693	0.0213402
555	0.3945	0.38114	0.45706		0.4109	0.04053
556	0.46612	0.41142	0.51906		0.465533	0.0538224
557	0.5914	0.4887	0.69322		0.591107	0.10226
558	0.69536	0.6027	0.84012		0.712727	0.119659
559	0.63288	0.57648	0.7503		0.65322	0.0886771
560	0.55286	0.47162	0.59772		0.540733	0.0639187
561	0.46602	0.40348	0.48878		0.45276	0.0441689
562	0.42258	0.38006	0.44258		0.415073	0.0319288
563	0.46396	0.42108	0.5312		0.47208	0.0555072
564	0.42436	0.37606	0.61722		0.472547	0.127597
565	0.4677	0.37604	0.85534		0.56636	0.254426
566	0.5859	0.49732	1.1755		0.752907	0.368647
567	0.66896	0.67618	1.5167		0.953947	0.487372
568	0.80472	0.72936	1.58128		1.03845	0.471609
569	0.96228	0.8835	1.60642		1.15073	0.396597
570	1.13888	1.13366	1.81846		1.36367	0.393871
571	1.5664	1.3383	2.0374		1.64737	0.356514
572	2.31042	1.73278	2.49286		2.17869	0.396794
573	3.44518	2.3681	2.81046		2.87458	0.541395
574	4.80744	3.16416	3.56638		3.84599	0.85658
575	5.37974	3.69554	3.7427		4.27266	0.959049
576	5.22558	3.47408	4.22248		4.30738	0.878831
577	4.44068	2.41214	4.26324		3.70535	1.12346
578	3.3622	1.74614	4.4453		3.18455	1.35832
579	2.26428	1.30968	2.96976		2.18124	0.83315
580	1.43546	1.10516	2.31162		1.61741	0.623471
581	1.30674	0.85984	2.03		1.39886	0.590494
582	1.42096	0.68022	2.11116		1.40411	0.715619
583	1.83876	0.70126	2.4412		1.66041	0.883575
584	2.31946	0.83064	2.24866		1.79959	0.839879
585	2.4116	1.0332	2.04436		1.82972	0.713827
586	3.14208	1.29164	2.4976		2.31044	0.93931
587	4.0496	1.52666	2.7201		2.76545	1.26208
588	4.12672	1.40786	2.89788		2.81082	1.36152
589	4.30956	1.34102	2.6939		2.78149	1.48621
590	4.72246	1.5057	2.76862		2.99893	1.6207
591	5.38296	1.24878	2.89958		3.17711	2.08102
592	5.33254	1.0218	2.50444		2.95293	2.19009
593	5.5642	0.9244	2.05566		2.84809	2.41927
594	4.78328	0.77274	1.66442		2.40681	2.10582
595	3.62636	0.79972	1.30196		1.90935	1.50803
596	2.64754	0.81032	1.24956		1.56914	0.959397
597	1.8912	0.66938	1.23498		1.26519	0.61147
598	1.49916	0.5823	1.04198		1.04115	0.458431
599	1.05862	0.49634	0.84008		0.798347	0.283454
600	0.93158	0.52658	0.78022		0.746127	0.204641
601	0.80654	0.54996	0.7121		0.689533	0.12977
602	0.80828	0.61876	0.81278		0.746607	0.110741
603	0.92846	0.69016	1.02404		0.880887	0.171949
604	1.12724	0.76586	1.16746		1.02019	0.22117
605	1.30106	0.86524	1.3449		1.1704	0.265184
606	1.27736	0.8741	1.27464		1.14203	0.232041
607	1.07242	0.75102	1.06828		0.963907	0.184377
608	0.91852	0.6798	0.90726		0.835193	0.134692
609	0.78608	0.62432	0.83868		0.749693	0.111716
610	0.803	0.6558	0.89876		0.785853	0.122384
611	0.77866	0.6498	0.86296		0.763807	0.107353
612	0.85642	0.7276	0.93378		0.839267	0.104155
613	0.76334	0.64236	0.80928		0.738327	0.0862254
614	0.74358	0.62094	0.78614		0.716887	0.0857739
615	0.80854	0.6899	0.87766		0.792033	0.0949621
616	0.74	0.64426	0.81822		0.73416	0.0871269
617	0.69794	0.61488	0.72356		0.678793	0.0568136
618	0.79968	0.69346	0.8414		0.77818	0.0762774
619	1.00586	0.85218	1.03114		0.96306	0.0968532
620	1.1442	0.94058	1.16204		1.08227	0.123034
621	1.09868	0.87872	1.12874		1.03538	0.136502
622	1.24986	1.02822	1.28064		1.18624	0.137712
623	1.40608	1.171	1.43974		1.33894	0.146411
624	1.30386	1.02714	1.37064		1.23388	0.182129
625	1.33684	1.06284	1.46338		1.28769	0.204744
626	1.30796	1.08316	1.47248		1.28787	0.195436
627	1.28298	1.14658	1.47238		1.30065	0.163617
628	1.36468	1.34556	1.52332		1.41119	0.0975797
629	1.39472	1.42842	1.51798		1.44704	0.0637047
630	1.65642	1.63598	1.68902		1.66047	0.0267513
631	1.77498	1.57622	1.73302		1.69474	0.104764
632	2.07652	1.74068	2.0643		1.9605	0.190468
633	2.21882	1.84068	2.5353		2.19827	0.347766
634	2.85402	2.45514	3.24212		2.85043	0.393502
635	3.07398	2.87298	3.4595		3.13549	0.298058
636	2.73022	2.51398	3.10304		2.78241	0.297978
637	2.40502	2.17334	2.66046		2.41294	0.243657
638	1.90226	1.8138	2.12012		1.94539	0.157649
639	1.63608	1.66598	1.6693		1.65712	0.0182966
640	1.2257	1.19568	1.31436		1.24525	0.0617073
641	1.04128	0.93762	1.17908		1.05266	0.121132
642	1.01182	0.8344	1.13608		0.9941	0.151619
643	1.04052	0.81094	1.14566		0.99904	0.171172
644	1.21694	0.95086	1.2884		1.15207	0.177876
645	1.46432	1.24042	1.51606		1.40693	0.146507

## Sheet: Figure 6A
	GT1		GT2
Resiude Number	Shannon entropy		Shannon entropy
384	1.437		1.881
385	0.027		0.128
386	1.434		1.675
387	0.651		1.081
388	0.177		0.785
389	0.01		0.25
390	0.214		1.241
391	1.149		1.784
392	0.727		0.911
393	0.714		0.808
394	1.217		1.736
395	1.244		1.735
396	1.098		1.134
397	1.561		1.938
398	1.215		1.545
399	1.045		1.077
400	1.081		1.13
401	1.366		1.136
402	0.754		1.094
403	0.482		0.521
404	1.312		0.827
405	1.424		1.779
406	0.009		0.028
407	0.788		1.123
408	0.906		1.085
409	0.024		0.037
410	0.72		1.296
411	0.079		0.528
412	0.284		0.726
413	0.014		0.006
414	0.121		0.058
415	0.209		0.83
416	0.137		0.339
417	0.055		0.057
418	0.032		0.024
419	0.017		0.028
420	0.026		0.032
421	0.022		0.012
422	0.114		0.032
423	0.01		0.017
424	0.668		0.028
425	0.024		0.029
426	0.014		0.024
427	0.016		0.006
428	0.054		0.033
429	0.016		0.012
430	0.077		0.109
431	0.677		0.126
432	0.023		0.061
433	0.159		0.061
434	1.123		0.583
435	0.196		0.068
436	0.021		0
437	0.019		0.053
438	0.579		0.705
439	0.079		0.212
440	0.134		0.731
441	0.021		0.006
442	0.758		0.059
443	0.076		0.042
444	1.313		1.053
445	1.14		1.628
446	0.44		1.133
447	0.04		0.111
448	0.16		0.221
449	0.103		0.782
450	0.018		0.029
451	0.033		0.024
452	0.028		0.023
453	0.811		0.221
454	0.219		0.777
455	0.026		0.011
456	0.072		0.446
457	0.07		0.532
458	0.041		1.053
459	0.043		0.023
460	0.112		0.16
461	1.061		1.576
462	0.107		0.665
463	0.819		0.507
464	0.522		1.304
465	0.027		0.022
466	0.86		0.091
467	0.033		0.103
468	0.024		0.012
469	0.059		0.027
470	0.023		0.024
471	0.05		1.274
472	0.045		0.04
473	0.593		1.345
474	0.665		0.16
475	0.563		0.035
476	0.414		1.076
477	0.301		0.166
478	0.31		0.03
479	0.125		0.088
480	0.391		0.026
481	0.125		0.868
482	1.091		0.738
483	0.131		0.182
484	0.01		0.16
485	0.05		0.047
486	0.061		0.018
487	0.049		0.031
488	0.059		0.019
489	0.053		0.031
490	0.128		0.019
491	0.034		0.019
492	0.04		0.019
493	0.193		0.019
494	0.08		0.169
495	0.118		0.533
496	0.139		0.031
497	0.12		0.13
498	0.297		0.083
499	0.089		0.024
500	1.006		0.814
501	0.813		0.029
502	0.051		1.03
503	0.042		0.203
504	0.027		0.01
505	0.012		0.02
506	0.027		0
507	0.016		0
508	0.025		0.028
509	0.012		0
510	0.02		0
511	0.011		0
512	0.014		0
513	0.004		0
514	0.01		0.035
515	0.252		0.012
516	0.015		0.012
517	0.01		0
518	0.015		0.014
519	0.019		0
520	0.203		0.075
521	0.1		0.014
522	1.128		0.058
523	0.022		0.154
524	0.758		1.477
525	0.029		0.027
526	0.021		0.684
527	0.057		0.014
528	0.947		0.058
529	0.015		0.091
530	0.01		0.785
531	1.159		0.053
532	0.206		0.097
533	0.284		0.268
534	0.12		0.041
535	0.028		0.066
536	0.067		0.035
537	0.298		0.014
538	0.107		0.067
539	0.021		0.062
540	0.083		0.189
541	0.032		0.014
542	0.184		0.041
543	0.017		0.027
544	0.011		0.027
545	0.006		0
546	0.387		0
547	0.004		0.014
548	0.03		0.982
549	0.009		0.093
550	0.025		0.85
551	0.002		0.027
552	0.018		0.027
553	0.087		0
554	0.022		0
555	0.034		0
556	0.172		0
557	0.124		0
558	0.181		0.027
559	0.007		0.766
560	0.03		0.041
561	0.031		0
562	0.013		0.014
563	0.246		0.025
564	0.034		0.014
565	0.014		0.014
566	0.027		0
567	0.019		0.027
568	0.028		0
569	0.016		0.014
570	1.071		0
571	0.032		0
572	0.16		0.049
573	0.036		0.261
574	0.836		0.014
575	0.149		1.033
576	0.068		0.115
577	0.585		0.292
578	0.08		0.067
579	0.049		1.118
580	1.066		0.055
581	0.015		1.618
582	0.011		0.014
583	0.015		0.014
584	0.005		0
585	0.024		0.03
586	0.015		0.429
587	0.004		0
588	0.005		0.015
589	0.002		0.015
590	0.024		0.015
591	0.041		0.015
592	0.04		0.03
593	0.031		0.015
594	0.009		0.042
595	0.118		0.32
596	0.016		0.684
597	0.027		0.03
598	0.019		0.015
599	0.019		1.169
600	0.019		0.03
601	0.035		0.1
602	0.014		0
603	0.375		0.484
604	0.018		0
605	0.015		0.015
606	0.019		0.015
607	0.021		0.015
608	0.056		0.03
609	0.011		0.015
610	1.086		0.038
611	0.026		0.015
612	0.406		0.053
613	0.079		0.015
614	0.017		0.344
615	0.029		0.03
616	0.018		0.078
617	0.014		0.015
618	0.011		0.03
619	0.005		0.015
620	0.02		0.027
621	0.013		0.03
622	0.161		0.03
623	0.014		0
624	0.029		0.015
625	0.021		0.045
626	0.922		0.105
627	0.024		0.042
628	0.048		0.108
629	0.01		0.057
630	0.011		0.118
631	0.025		0.198
632	0.027		0.082
633	0.074		0.069
634	0.003		0.015
635	0.01		0
636	0.037		0.015
637	0.015		0.015
638	0.01		0.015
639	0.014		0.046
640	0.011		0.028
641	0.254		0.015
642	0.487		0.055
643	0.033		0.015
644	0.02		0.361
645	0.062		0.932

## Sheet: Figure 6C
Shannon entropy sorted by RMSF
H77 >3	H77 <3	1a53 >3	1a53 <3	J6 >3	J6 <3
1.437	0.811	1.437	1.091	1.881	0.014
0.027	0.04	0.027	0.121	0.128	0.777
1.434	0.003	1.434	0.01	1.675	0.103
0.05	0.072	0.651	0.31	1.081	0.83
0.023	0.01	0.177	0.391	0.785	0.022
0.059	0.44	0.01	0.301	1.241	0.32
0.045	0.037	0.214	0.125	1.784	0.03
0.665	1.123	1.149	0.131	0.25	0.665
0.593	0.016	0.727	0.037	0.911	0.027
0.024	0.159	0.788	0.018	0.808	0.583
0.563	1.14	0.024	0.003	1.736	1.033
0.651	0.112	1.217	0.196	1.735	0.061
0.414	0.028	0.906	0.033	1.134	0.528
0.033	0.022	0.72	0.585	1.938	0.042
0.177	0.024	0.009	0.036	0.166	0
0.01	0.07	0.714	0.219	1.545	0.015
0.301	0.015	1.244	1.123	0.03	0.011
0.214	0.005	0.079	0.811	1.077	0.028
0.86	0.16	1.424	0.017	1.076	0.015
0.31	1.128	0.284	0.015	1.13	1.053
1.149	1.313	1.312	1.14	0.088	0.015
0.027	0.196	0.137	0.44	0.827	0.507
0.009	0.049	0.482	0.103	0.521	0.068
0.125	0.074	1.098	0.026	0.035	0.047
0.031	0.023	0.754	0.07	1.136	0.024
1.424	0.041	1.561	0.16	1.094	1.477
0.727	0.05	0.149	0.04	1.779	1.576
0.041	0.027	1.215	0.414	0.026	0.221
0.149	0.022	1.366	0.023	0.028	0
0.04	0.043	0.068	0.159	1.123	0.015
0.522	0.114	0.055	0.072	0.16	0.684
0.714	0.01	1.045	0.059	0.868	0.015
0.068	0.027	0.209	0.021	1.345	0.014
0.788	0.677	0.014	0.023	1.085	1.304
0.391	0.015	1.081	0.074	0.738	0
0.906	0.1	0.836	1.313	0.182	0
1.217	0.025	0.032	0.01	0.04	0.726
0.836	0.021	0.125	0.028	0.055	0.093
0.009	0.011		0.05	1.118	0.058
0.125	0.758		0.08	0.067	0.006
0.024	0.061		0.041	0.037	0
0.819	0.014		0.027	1.618	0.061
0.024	0.076		0.16	1.274	0.015
1.312	0.01		0.022	0.292	0.023
0.585	0.032		0.86	0.16	0.027
0.002	0.387		0.033	0.111	0.154
1.091	0.019		0.014	0.115	0.16
1.366	0.019		0.677	1.133	0.032
0.72	0.062		0.011	0.046	0.042
0.107	1.066		0.024	0.014	0.027
0.005	0.029		0.025	0.014	0.532
0.032	0.011		1.128	0.221	0.055
0.004	0.758		0.027	0.057	0.429
1.244	0.014		0.522	0.024	0.015
0.055	0.01		0.004	0.015	0.053
1.561	0.079		0.01	1.628	0.03
0.079	0.077		0.024	0.339	0.015
0.754	0.048		0.819	0.024	0.261
1.081	0.049		0.076	0.982	0.446
0.482	0.021		0.045	0.782	0.03
0.017	0.134		0.01	0.028	0.126
0.103	0.922		0.005	0.029	0.018
0.018	0.015		0.758	0.091	0.212
1.098	0.029		0.043	1.296	1.053
0.118	0.015		0.048	0.012	0.731
0.137	0.024		0.002		0.684
0.131	0.579		0.032		0.059
1.215	0.019		0.026		0.049
0.284	0.004		0.019		0.014
0.209	0.034		0.049		0.705
0.036	0.161		0.015		0.023
0.16	0.021		0.593		0
0.219	0.011		0.112		0.031
0.08	0.02		1.061		0.015
0.014	0.128		0.05		0.012
0.026	1.159		0.041		0.015
0.121	0.668		0.062		0.015
0.015	0.02		0.021		0.027
1.061	0.203		0.563		0.006
1.045	1.071		0.579		0
0.033	0.01		0.107		0
0.01	0.018		0.011		0.082
0.026	0.021		0.079		0.069
	0.059		0.014		0.014
	0.013		0.665		0.031
	0.057		0.022		0.118
	0.006		0.758		0.198
	0.021		0.024		0.058
	0.019		1.071		0.057
	0.284		0.1		0.058
	0.254		0.134		0.042
	0.033		1.066		0.85
	0.053		0.077		0.169
	0.015		0.922		0.108
	0.487		0.021		0.015
	0.005		0.024		0.109
	0.12		0.161		0.019
	0.206		0.029		0.019
	0.04		0.04		0.361
	0.016		0.061		0.032
	0.011		0.387		0.533
	0.019		0.02		1.169
	0.184		0.02		0.097
	0.375		0.254		0.015
	0.056		0.031		0.105
	0.947		0.006		0.066
	0.017		0.016		0.038
	0.016		0.013		0.03
	0.406		0.019		0.268
	0.024		0.049		0.1
	0.029		0.015		0.041
	0.014		0.015		0.091
	0.035		0.005		0.053
	0.028		0.059		0.031
	1.086		0.029		0.932
	0.011		0.114		0
	0.011		0.487		0.03
	0.026		0.005		0.019
	0.079		0.033		0.015
	0.032		0.016		0.015
	0.017		0.016		0.031
	0.018		0.118		0.045
	0.019		0.053		0.785
	0.193		0.009		0.019
	0.054		0.018		0.017
	0.118		0.021		0.041
	0.016		0.284		0.015
	0.03		0.128		0
	0.014		0.028		0.014
	0.181		0.406		0.035
	0.083		0.057		0
	0.019		0.015		0.019
	0.011		0.947		0.015
	0.028		0.011		0.031
	0.014		0.375		0.028
	0.004		0.029		0.13
	0.139		0.011		0.078
	0.007		0.056		0.053
	0.015		0.019		0.344
	0.014		0.01		0.027
	0.02		0.027		0.015
	0.01		1.086		0.012
	0.107		0.206		0.03
	0.124		0.026		0.083
	0.252		0.018		0.027
	0.08		0.079		0.03
	0.027		1.159		0.041
	0.012		0.011		0.484
	0.01		0.004		0.015
	0.027		0.011		0.027
	0.03		0.017		0
	0.067		0.014		0.027
	0.015		0.014		0.015
	0.12		0.12		0.015
	0.021		0.034		0
	1.006		0.054		0.029
	0.298		0.04		0.035
	0.042		0.181		0.03
	0.297		0.019		0
	0.089		0.203		0.189
	0.813		0.007		0.075
	0.009		0.193		0.014
	0.025		0.118		0
	0.014		0.017		0.006
	0.172		0.035		0.033
	0.031		0.012		0.03
	0.246		0.021		0.014
	0.051		0.016		0.012
	0.027		0.019		0.015
	0.012		0.011		0
	0.034		0.668		0.766
	0.013		0.01		0
	0.002		0.015		0.012
	0.034		0.042		0.014
	0.025		0.027		0.024
	0.016		0.01		0
	0.022		0.019		0.024
	0.087		0.252		0.067
	0.018		0.027		0
			0.014		0.062
			0.024		1.03
			0.124		0.814
			0.139		0.014
			0.03		0
			0.015		0.029
			0.08		0
			0.02		0
			0.03		0.203
			1.006		0.014
			0.004		0.027
			0.12		0
			0.083		0.02
			0.184		0.025
			0.032		0.028
			0.107		0
			0.813		0
			0.027		0
			0.01		0.01
			0.014		0.014
			0.297		0
			0.246		0
			0.021
			0.172
			0.031
			0.089
			0.051
			0.015
			0.298
			0.034
			0.013
			0.028
			0.034
			0.014
			0.019
			0.022
			0.009
			0.016
			0.067
			0.025
			0.087
			0.002
			0.012
			0.025
			0.018

## Sheet: Figure 7
	Disorder Score
Residue Number	H77	1a53	J6	GT1	GT2	GT3	GT4	GT5	GT6
384	0.925	0.949	0.92	0.937	0.922	0.975	0.933	0.916
385	0.923	0.946	0.918	0.934	0.919	0.973	0.931	0.913	0.928
386	0.921	0.944	0.916	0.933	0.917	0.971	0.923	0.912	0.925
387	0.917	0.941	0.912	0.933	0.914	0.967	0.919	0.908	0.923
388	0.914	0.933	0.91	0.93	0.911	0.965	0.916	0.905	0.92
389	0.912	0.909	0.904	0.94	0.909	0.957	0.911	0.903	0.917
390	0.92	0.892	0.895	0.935	0.905	0.913	0.894	0.893	0.902
391	0.907	0.814	0.869	0.923	0.882	0.878	0.873	0.884	0.884
392	0.817	0.666	0.84	0.91	0.797	0.861	0.671	0.8	0.865
393	0.799	0.653	0.761	0.828	0.78	0.844	0.649	0.787	0.776
394	0.764	0.634	0.745	0.806	0.638	0.694	0.626	0.767	0.636
395	0.621	0.624	0.616	0.788	0.639	0.681	0.611	0.632	0.626
396	0.604	0.618	0.596	0.661	0.626	0.665	0.607	0.63	0.621
397	0.575	0.602	0.578	0.639	0.616	0.595	0.6	0.608	0.595
398	0.584	0.603	0.57	0.627	0.602	0.575	0.588	0.587	0.582
399	0.479	0.494	0.53	0.589	0.566	0.48	0.541	0.563	0.571
400	0.456	0.488	0.513	0.563	0.558	0.452	0.525	0.541	0.53
401	0.459	0.482	0.508	0.559	0.545	0.439	0.524	0.543	0.523
402	0.427	0.462	0.489	0.536	0.526	0.42	0.451	0.485	0.512
403	0.42	0.461	0.491	0.536	0.534	0.42	0.451	0.482	0.521
404	0.395	0.454	0.478	0.514	0.514	0.404	0.438	0.473	0.505
405	0.386	0.438	0.469	0.498	0.498	0.388	0.426	0.457	0.491
406	0.38	0.435	0.471	0.495	0.502	0.389	0.427	0.447	0.488
407	0.375	0.426	0.459	0.428	0.431	0.392	0.419	0.447	0.415
408	0.371	0.417	0.389	0.42	0.428	0.403	0.417	0.437	0.401
409	0.358	0.397	0.375	0.404	0.4	0.391	0.397	0.42	0.383
410	0.375	0.406	0.377	0.409	0.408	0.377	0.405	0.429	0.391
411	0.381	0.39	0.361	0.389	0.385	0.362	0.393	0.421	0.377
412	0.359	0.35	0.342	0.356	0.369	0.341	0.378	0.387	0.358
413	0.352	0.35	0.346	0.354	0.369	0.343	0.376	0.384	0.36
414	0.352	0.366	0.362	0.365	0.384	0.357	0.376	0.374	0.374
415	0.342	0.367	0.357	0.366	0.38	0.352	0.368	0.368	0.374
416	0.332	0.361	0.361	0.352	0.361	0.364	0.352	0.348	0.355
417	0.332	0.363	0.362	0.36	0.359	0.38	0.347	0.345	0.352
418	0.316	0.343	0.335	0.331	0.341	0.335	0.326	0.317	0.351
419	0.315	0.344	0.34	0.328	0.352	0.351	0.328	0.324	0.349
420	0.304	0.329	0.321	0.314	0.339	0.339	0.314	0.31	0.346
421	0.286	0.3	0.312	0.296	0.324	0.322	0.299	0.295	0.329
422	0.291	0.299	0.314	0.299	0.327	0.324	0.293	0.297	0.334
423	0.297	0.288	0.308	0.298	0.325	0.322	0.291	0.295	0.323
424	0.304	0.295	0.313	0.309	0.33	0.327	0.297	0.3	0.33
425	0.316	0.306	0.331	0.321	0.347	0.349	0.307	0.32	0.344
426	0.313	0.299	0.326	0.324	0.341	0.342	0.311	0.324	0.343
427	0.314	0.315	0.317	0.329	0.329	0.333	0.31	0.328	0.351
428	0.31	0.307	0.312	0.324	0.323	0.318	0.303	0.315	0.349
429	0.309	0.31	0.301	0.32	0.314	0.297	0.298	0.3	0.345
430	0.297	0.297	0.288	0.313	0.298	0.283	0.292	0.286	0.322
431	0.286	0.285	0.306	0.313	0.297	0.278	0.298	0.287	0.304
432	0.272	0.275	0.294	0.302	0.286	0.265	0.28	0.273	0.3
433	0.287	0.277	0.296	0.304	0.29	0.271	0.28	0.275	0.305
434	0.274	0.275	0.283	0.301	0.28	0.253	0.289	0.251	0.294
435	0.261	0.263	0.263	0.286	0.274	0.243	0.289	0.258	0.286
436	0.251	0.256	0.26	0.271	0.261	0.247	0.279	0.239	0.275
437	0.254	0.269	0.263	0.275	0.264	0.246	0.282	0.252	0.284
438	0.262	0.261	0.264	0.276	0.27	0.237	0.294	0.247	0.303
439	0.255	0.259	0.26	0.277	0.269	0.236	0.297	0.245	0.3
440	0.26	0.259	0.267	0.279	0.276	0.237	0.302	0.259	0.307
441	0.245	0.251	0.247	0.265	0.25	0.217	0.296	0.243	0.286
442	0.251	0.251	0.247	0.265	0.26	0.219	0.3	0.242	0.289
443	0.255	0.247	0.257	0.277	0.259	0.236	0.317	0.257	0.288
444	0.268	0.261	0.271	0.273	0.275	0.248	0.321	0.277	0.294
445	0.268	0.259	0.282	0.279	0.269	0.255	0.316	0.28	0.292
446	0.29	0.262	0.287	0.288	0.275	0.271	0.334	0.3	0.31
447	0.336	0.301	0.299	0.325	0.293	0.289	0.35	0.31	0.335
448	0.341	0.313	0.326	0.338	0.316	0.291	0.365	0.337	0.359
449	0.35	0.337	0.342	0.353	0.33	0.299	0.381	0.345	0.368
450	0.36	0.332	0.336	0.356	0.328	0.329	0.392	0.366	0.374
451	0.36	0.329	0.336	0.367	0.317	0.333	0.38	0.345	0.368
452	0.363	0.344	0.356	0.368	0.327	0.349	0.379	0.349	0.375
453	0.385	0.361	0.372	0.383	0.331	0.365	0.387	0.359	0.387
454	0.382	0.361	0.433	0.388	0.395	0.366	0.457	0.422	0.385
455	0.381	0.366	0.429	0.409	0.394	0.369	0.456	0.427	0.443
456	0.364	0.342	0.408	0.395	0.375	0.341	0.453	0.414	0.421
457	0.355	0.334	0.401	0.38	0.359	0.335	0.457	0.405	0.412
458	0.356	0.343	0.4	0.386	0.356	0.34	0.465	0.409	0.417
459	0.345	0.343	0.403	0.377	0.277	0.331	0.448	0.337	0.35
460	0.353	0.363	0.373	0.384	0.263	0.335	0.441	0.323	0.338
461	0.344	0.361	0.365	0.383	0.272	0.344	0.448	0.324	0.335
462	0.342	0.364	0.357	0.383	0.268	0.345	0.448	0.322	0.332
463	0.346	0.38	0.297	0.392	0.27	0.357	0.461	0.337	0.336
464	0.345	0.369	0.308	0.387	0.282	0.355	0.398	0.351	0.337
465	0.335	0.358	0.298	0.379	0.28	0.355	0.39	0.343	0.321
466	0.333	0.357	0.298	0.385	0.283	0.353	0.378	0.317	0.323
467	0.338	0.365	0.299	0.387	0.289	0.367	0.392	0.323	0.319
468	0.346	0.37	0.306	0.396	0.288	0.365	0.394	0.322	0.324
469	0.338	0.368	0.307	0.393	0.292	0.375	0.394	0.327	0.319
470	0.362	0.406	0.331	0.427	0.32	0.405	0.415	0.348	0.35
471	0.363	0.413	0.341	0.429	0.326	0.422	0.414	0.347	0.357
472	0.356	0.418	0.36	0.416	0.337	0.426	0.418	0.342	0.36
473	0.387	0.444	0.382	0.453	0.36	0.44	0.436	0.358	0.382
474	0.397	0.447	0.391	0.456	0.372	0.453	0.453	0.374	0.4
475	0.458	0.441	0.42	0.442	0.406	0.471	0.443	0.385	0.426
476	0.453	0.504	0.427	0.441	0.413	0.478	0.46	0.4	0.42
477	0.447	0.502	0.42	0.432	0.414	0.541	0.454	0.395	0.417
478	0.436	0.482	0.405	0.415	0.403	0.474	0.448	0.386	0.406
479	0.442	0.458	0.409	0.411	0.397	0.516	0.431	0.382	0.409
480	0.39	0.394	0.42	0.425	0.411	0.453	0.439	0.391	0.411
481	0.375	0.379	0.391	0.409	0.38	0.418	0.401	0.373	0.381
482	0.361	0.363	0.377	0.395	0.364	0.441	0.401	0.384	0.377
483	0.329	0.368	0.364	0.379	0.347	0.405	0.375	0.348	0.364
484	0.326	0.352	0.352	0.356	0.33	0.394	0.365	0.353	0.356
485	0.328	0.345	0.308	0.365	0.29	0.387	0.356	0.337	0.322
486	0.306	0.317	0.298	0.347	0.268	0.379	0.324	0.315	0.305
487	0.289	0.308	0.297	0.322	0.262	0.387	0.327	0.32	0.308
488	0.298	0.306	0.287	0.33	0.251	0.37	0.317	0.309	0.292
489	0.288	0.307	0.282	0.32	0.253	0.371	0.317	0.31	0.292
490	0.291	0.295	0.276	0.322	0.25	0.35	0.292	0.29	0.28
491	0.294	0.291	0.259	0.315	0.244	0.345	0.28	0.288	0.28
492	0.283	0.276	0.249	0.301	0.231	0.335	0.267	0.277	0.268
493	0.272	0.283	0.253	0.284	0.239	0.337	0.272	0.281	0.266
494	0.267	0.281	0.249	0.277	0.236	0.332	0.266	0.274	0.261
495	0.267	0.281	0.25	0.269	0.233	0.347	0.272	0.276	0.275
496	0.272	0.295	0.253	0.274	0.236	0.352	0.277	0.28	0.279
497	0.278	0.298	0.259	0.279	0.243	0.345	0.27	0.28	0.276
498	0.279	0.297	0.262	0.279	0.246	0.352	0.271	0.278	0.274
499	0.277	0.289	0.259	0.272	0.241	0.34	0.27	0.272	0.261
500	0.28	0.293	0.26	0.277	0.243	0.341	0.273	0.275	0.263
501	0.286	0.295	0.255	0.283	0.24	0.335	0.27	0.282	0.28
502	0.291	0.289	0.251	0.28	0.237	0.332	0.272	0.281	0.282
503	0.282	0.279	0.248	0.273	0.238	0.323	0.277	0.281	0.274
504	0.267	0.275	0.251	0.261	0.225	0.324	0.277	0.28	0.279
505	0.269	0.283	0.25	0.273	0.233	0.332	0.289	0.282	0.291
506	0.272	0.285	0.239	0.269	0.233	0.32	0.285	0.28	0.283
507	0.278	0.281	0.239	0.274	0.233	0.312	0.283	0.295	0.335
508	0.277	0.284	0.24	0.272	0.229	0.318	0.282	0.301	0.336
509	0.275	0.292	0.244	0.267	0.229	0.313	0.279	0.35	0.333
510	0.28	0.297	0.306	0.275	0.233	0.314	0.274	0.345	0.33
511	0.286	0.296	0.305	0.28	0.238	0.317	0.279	0.349	0.328
512	0.307	0.297	0.31	0.298	0.247	0.309	0.288	0.351	0.33
513	0.327	0.299	0.337	0.315	0.281	0.312	0.296	0.363	0.347
514	0.35	0.314	0.364	0.325	0.322	0.33	0.321	0.385	0.376
515	0.355	0.329	0.367	0.329	0.324	0.33	0.32	0.385	0.376
516	0.347	0.324	0.368	0.329	0.321	0.327	0.311	0.385	0.372
517	0.363	0.338	0.379	0.354	0.333	0.35	0.313	0.388	0.384
518	0.372	0.343	0.383	0.362	0.335	0.358	0.319	0.394	0.391
519	0.408	0.371	0.418	0.399	0.373	0.394	0.351	0.431	0.427
520	0.418	0.381	0.431	0.42	0.387	0.422	0.361	0.44	0.445
521	0.423	0.382	0.434	0.424	0.39	0.419	0.367	0.443	0.44
522	0.421	0.381	0.377	0.425	0.393	0.413	0.367	0.384	0.44
523	0.42	0.371	0.387	0.426	0.401	0.414	0.367	0.383	0.391
524	0.417	0.371	0.38	0.425	0.398	0.41	0.364	0.38	0.386
525	0.419	0.377	0.389	0.426	0.409	0.418	0.373	0.38	0.395
526	0.418	0.381	0.387	0.422	0.409	0.414	0.375	0.39	0.394
527	0.415	0.377	0.383	0.42	0.409	0.407	0.377	0.389	0.393
528	0.403	0.367	0.377	0.402	0.384	0.393	0.362	0.376	0.367
529	0.392	0.363	0.37	0.394	0.373	0.394	0.363	0.373	0.368
530	0.384	0.359	0.367	0.388	0.368	0.388	0.352	0.361	0.362
531	0.359	0.357	0.364	0.373	0.364	0.387	0.348	0.35	0.359
532	0.349	0.353	0.36	0.363	0.354	0.389	0.339	0.354	0.351
533	0.344	0.367	0.368	0.357	0.349	0.382	0.339	0.335	0.345
534	0.341	0.36	0.359	0.354	0.339	0.371	0.337	0.328	0.347
535	0.335	0.365	0.354	0.346	0.352	0.371	0.348	0.345	0.355
536	0.323	0.359	0.352	0.339	0.343	0.365	0.342	0.337	0.347
537	0.312	0.358	0.342	0.326	0.341	0.359	0.335	0.327	0.342
538	0.317	0.369	0.344	0.331	0.344	0.369	0.342	0.334	0.346
539	0.311	0.362	0.342	0.323	0.34	0.367	0.335	0.328	0.343
540	0.322	0.374	0.355	0.335	0.345	0.379	0.336	0.339	0.351
541	0.304	0.356	0.34	0.313	0.328	0.358	0.312	0.321	0.333
542	0.318	0.365	0.335	0.314	0.329	0.363	0.312	0.333	0.337
543	0.303	0.349	0.33	0.297	0.314	0.343	0.305	0.318	0.311
544	0.3	0.345	0.317	0.292	0.304	0.335	0.296	0.315	0.309
545	0.291	0.35	0.312	0.288	0.298	0.338	0.287	0.31	0.304
546	0.283	0.346	0.314	0.282	0.292	0.331	0.281	0.308	0.294
547	0.285	0.352	0.314	0.285	0.291	0.328	0.283	0.317	0.292
548	0.293	0.357	0.32	0.292	0.298	0.33	0.29	0.328	0.294
549	0.294	0.353	0.316	0.294	0.288	0.325	0.303	0.332	0.287
550	0.303	0.362	0.323	0.301	0.294	0.339	0.311	0.335	0.307
551	0.293	0.352	0.31	0.292	0.284	0.327	0.296	0.323	0.294
552	0.291	0.355	0.32	0.289	0.286	0.326	0.291	0.32	0.289
553	0.285	0.347	0.31	0.284	0.272	0.327	0.279	0.313	0.285
554	0.284	0.35	0.316	0.281	0.277	0.335	0.281	0.322	0.285
555	0.278	0.336	0.311	0.274	0.267	0.324	0.273	0.312	0.274
556	0.277	0.336	0.314	0.273	0.272	0.322	0.275	0.318	0.272
557	0.289	0.338	0.329	0.28	0.272	0.319	0.279	0.315	0.262
558	0.287	0.342	0.33	0.282	0.272	0.319	0.285	0.321	0.26
559	0.29	0.341	0.335	0.285	0.28	0.329	0.299	0.322	0.267
560	0.281	0.338	0.334	0.275	0.28	0.325	0.299	0.317	0.26
561	0.284	0.352	0.343	0.286	0.294	0.329	0.309	0.332	0.273
562	0.282	0.352	0.343	0.281	0.292	0.312	0.32	0.327	0.271
563	0.284	0.367	0.354	0.287	0.304	0.325	0.334	0.338	0.282
564	0.283	0.365	0.344	0.287	0.296	0.328	0.331	0.339	0.284
565	0.286	0.375	0.361	0.291	0.304	0.347	0.345	0.352	0.289
566	0.294	0.381	0.356	0.3	0.292	0.348	0.357	0.367	0.284
567	0.293	0.375	0.356	0.299	0.294	0.352	0.348	0.368	0.284
568	0.289	0.369	0.357	0.289	0.289	0.354	0.353	0.364	0.287
569	0.297	0.374	0.363	0.297	0.293	0.357	0.339	0.368	0.284
570	0.297	0.368	0.371	0.296	0.306	0.381	0.357	0.366	0.288
571	0.31	0.39	0.389	0.313	0.32	0.43	0.373	0.391	0.325
572	0.31	0.385	0.386	0.314	0.316	0.444	0.381	0.397	0.34
573	0.321	0.374	0.415	0.322	0.33	0.489	0.366	0.403	0.369
574	0.331	0.387	0.396	0.336	0.318	0.471	0.373	0.425	0.366
575	0.323	0.372	0.383	0.326	0.323	0.48	0.379	0.406	0.375
576	0.324	0.367	0.371	0.322	0.312	0.455	0.366	0.403	0.348
577	0.317	0.353	0.359	0.314	0.317	0.446	0.36	0.397	0.342
578	0.309	0.343	0.35	0.305	0.299	0.418	0.353	0.387	0.334
579	0.315	0.361	0.347	0.315	0.303	0.416	0.343	0.403	0.319
580	0.309	0.354	0.336	0.31	0.294	0.393	0.348	0.38	0.309
581	0.314	0.346	0.334	0.315	0.283	0.388	0.342	0.388	0.298
582	0.304	0.333	0.329	0.307	0.278	0.371	0.334	0.371	0.298
583	0.295	0.326	0.333	0.293	0.281	0.364	0.324	0.369	0.296
584	0.306	0.333	0.331	0.302	0.271	0.346	0.331	0.364	0.312
585	0.302	0.315	0.325	0.304	0.272	0.355	0.327	0.356	0.305
586	0.313	0.317	0.327	0.313	0.272	0.354	0.337	0.363	0.305
587	0.317	0.314	0.328	0.315	0.276	0.35	0.329	0.356	0.294
588	0.327	0.317	0.338	0.321	0.28	0.361	0.346	0.362	0.293
589	0.34	0.325	0.351	0.328	0.286	0.363	0.35	0.366	0.312
590	0.343	0.319	0.346	0.327	0.286	0.367	0.353	0.363	0.324
591	0.421	0.332	0.41	0.342	0.291	0.439	0.369	0.374	0.342
592	0.43	0.393	0.401	0.407	0.35	0.432	0.423	0.427	0.401
593	0.424	0.395	0.397	0.413	0.355	0.434	0.422	0.422	0.403
594	0.411	0.394	0.391	0.403	0.35	0.417	0.409	0.405	0.394
595	0.419	0.404	0.397	0.41	0.353	0.424	0.407	0.415	0.402
596	0.411	0.407	0.387	0.405	0.349	0.414	0.398	0.406	0.399
597	0.391	0.389	0.367	0.399	0.33	0.399	0.385	0.389	0.371
598	0.382	0.377	0.364	0.377	0.326	0.398	0.372	0.381	0.353
599	0.368	0.363	0.352	0.363	0.317	0.384	0.357	0.365	0.337
600	0.351	0.356	0.343	0.351	0.313	0.375	0.346	0.353	0.329
601	0.334	0.34	0.33	0.332	0.292	0.358	0.33	0.337	0.311
602	0.327	0.328	0.324	0.325	0.289	0.354	0.322	0.335	0.303
603	0.32	0.324	0.317	0.318	0.225	0.297	0.261	0.272	0.296
604	0.256	0.265	0.255	0.251	0.221	0.293	0.26	0.269	0.235
605	0.256	0.26	0.252	0.25	0.222	0.284	0.258	0.269	0.234
606	0.254	0.254	0.25	0.249	0.224	0.287	0.249	0.259	0.232
607	0.257	0.256	0.251	0.249	0.226	0.287	0.248	0.258	0.233
608	0.25	0.249	0.245	0.245	0.22	0.283	0.241	0.252	0.227
609	0.245	0.256	0.246	0.234	0.22	0.275	0.242	0.252	0.218
610	0.241	0.26	0.237	0.237	0.224	0.27	0.239	0.248	0.228
611	0.234	0.253	0.237	0.236	0.224	0.27	0.239	0.247	0.22
612	0.237	0.238	0.237	0.229	0.22	0.269	0.233	0.247	0.214
613	0.236	0.238	0.242	0.227	0.214	0.275	0.243	0.257	0.22
614	0.233	0.233	0.238	0.225	0.21	0.27	0.245	0.26	0.216
615	0.231	0.232	0.238	0.223	0.209	0.269	0.245	0.254	0.22
616	0.226	0.231	0.238	0.218	0.204	0.263	0.239	0.247	0.209
617	0.226	0.231	0.228	0.211	0.191	0.263	0.231	0.247	0.211
618	0.226	0.232	0.228	0.214	0.191	0.264	0.233	0.249	0.212
619	0.226	0.231	0.234	0.218	0.195	0.264	0.242	0.252	0.22
620	0.231	0.23	0.225	0.223	0.191	0.27	0.243	0.258	0.226
621	0.232	0.232	0.218	0.228	0.192	0.27	0.244	0.253	0.228
622	0.231	0.237	0.218	0.228	0.191	0.277	0.251	0.254	0.233
623	0.232	0.232	0.219	0.23	0.187	0.273	0.242	0.249	0.226
624	0.233	0.232	0.22	0.23	0.194	0.272	0.243	0.249	0.226
625	0.235	0.235	0.222	0.232	0.196	0.275	0.251	0.258	0.23
626	0.237	0.244	0.245	0.236	0.216	0.277	0.26	0.258	0.242
627	0.239	0.239	0.225	0.237	0.205	0.277	0.262	0.26	0.243
628	0.247	0.248	0.227	0.245	0.203	0.277	0.259	0.261	0.238
629	0.243	0.241	0.23	0.242	0.205	0.28	0.257	0.262	0.246
630	0.247	0.247	0.234	0.245	0.209	0.283	0.263	0.265	0.244
631	0.263	0.256	0.236	0.262	0.213	0.285	0.267	0.268	0.246
632	0.263	0.254	0.243	0.263	0.223	0.286	0.274	0.268	0.25
633	0.267	0.262	0.255	0.262	0.243	0.299	0.276	0.259	0.258
634	0.284	0.261	0.262	0.274	0.256	0.299	0.284	0.271	0.266
635	0.287	0.264	0.262	0.277	0.263	0.303	0.293	0.273	0.26
636	0.293	0.268	0.267	0.276	0.276	0.307	0.303	0.278	0.258
637	0.291	0.281	0.271	0.28	0.272	0.306	0.311	0.285	0.276
638	0.292	0.275	0.271	0.281	0.273	0.307	0.317	0.291	0.274
639	0.296	0.28	0.277	0.287	0.28	0.367	0.328	0.296	0.277
640	0.298	0.283	0.275	0.288	0.281	0.373	0.325	0.297	0.284
641	0.307	0.294	0.283	0.297	0.291	0.383	0.332	0.307	0.291
642	0.308	0.299	0.289	0.301	0.285	0.386	0.333	0.311	0.298
643	0.309	0.307	0.304	0.305	0.307	0.395	0.333	0.314	0.3
644	0.311	0.306	0.301	0.314	0.31	0.404	0.335	0.321	0.302
645	0.344	0.343	0.333	0.344	0.345	0.441	0.373	0.353	0.332

## Sheet: Figure 8
Residue Number	384	385	386	387	388	389	390	391	392	393	394	395	396	397	398	399	400	401	402	403	404	405	406	407	408	409	410	411	412	413	414	415	416	417	418	419	420	421	422	423	424	425	426	427	428	429	430	431	432
384	1	0.975667	0.928333	0.846	0.750333	0.651667	0.544333	0.452	0.420667	0.393	0.340333	0.295	0.306333	0.265333	0.220333	0.209	0.223	0.184	0.180333	0.143667	0.0843333	0.0546667	0.0303333	0.00733333	-0.0496667	-0.121	-0.175333	-0.201333	-0.219667	-0.197	-0.228333	-0.218	-0.229667	-0.188	-0.172333	-0.155667	-0.217	-0.266333	-0.301667	-0.315667	-0.27	-0.370333	-0.404333	-0.398333	-0.344667	-0.340667	-0.27	-0.258667	-0.247667
385	0.975667	1	0.969333	0.906333	0.818	0.720333	0.611667	0.518	0.487333	0.456	0.4	0.354333	0.367333	0.323	0.270667	0.252667	0.261667	0.210333	0.192333	0.149667	0.086	0.0496667	0.0223333	1.73472e-18	-0.061	-0.135	-0.190333	-0.22	-0.237667	-0.215333	-0.250333	-0.242667	-0.258667	-0.217667	-0.199333	-0.178667	-0.245333	-0.296667	-0.338667	-0.335	-0.284667	-0.392333	-0.43	-0.423333	-0.366667	-0.363667	-0.291	-0.272667	-0.258667
386	0.928333	0.969333	1	0.958	0.886	0.789667	0.678667	0.580333	0.551	0.521667	0.456667	0.407333	0.428333	0.38	0.302667	0.275333	0.287333	0.224333	0.183333	0.140333	0.0806667	0.0396667	0.006	-0.0153333	-0.0763333	-0.141333	-0.183333	-0.215	-0.231	-0.210667	-0.249333	-0.242	-0.269	-0.232	-0.208333	-0.188	-0.257667	-0.310333	-0.361333	-0.347667	-0.295667	-0.415	-0.459333	-0.449	-0.391	-0.386667	-0.311333	-0.291667	-0.272667
387	0.846	0.906333	0.958	1	0.954	0.872333	0.768667	0.674333	0.648333	0.610667	0.549333	0.508333	0.528	0.476333	0.404667	0.37	0.356333	0.279	0.221667	0.164	0.0906667	0.028	-0.0166667	-0.034	-0.0976667	-0.161667	-0.198667	-0.249667	-0.267333	-0.257333	-0.298667	-0.284667	-0.321	-0.281333	-0.254	-0.234333	-0.301667	-0.359333	-0.418333	-0.385333	-0.313	-0.440667	-0.487333	-0.473	-0.417333	-0.417333	-0.336333	-0.302	-0.277
388	0.750333	0.818	0.886	0.954	1	0.952	0.861	0.766667	0.731	0.687667	0.626	0.577	0.591333	0.546333	0.467667	0.411667	0.390667	0.305333	0.22	0.145667	0.075	0.00933333	-0.047	-0.0623333	-0.122667	-0.171667	-0.206333	-0.271	-0.283667	-0.281	-0.32	-0.299	-0.337667	-0.291667	-0.256	-0.238333	-0.309667	-0.375667	-0.442	-0.388	-0.310667	-0.447667	-0.493	-0.476333	-0.43	-0.425333	-0.348333	-0.31	-0.282
389	0.651667	0.720333	0.789667	0.872333	0.952	1	0.953333	0.869667	0.819	0.771667	0.711	0.653333	0.651333	0.595333	0.499667	0.415	0.391333	0.305333	0.198	0.116333	0.0493333	-0.011	-0.0803333	-0.0916667	-0.145333	-0.180667	-0.215667	-0.285333	-0.289333	-0.306333	-0.335333	-0.312333	-0.344333	-0.301	-0.251	-0.234	-0.308	-0.373	-0.441333	-0.362667	-0.300333	-0.440667	-0.488	-0.477	-0.426	-0.415	-0.340333	-0.309667	-0.271333
390	0.544333	0.611667	0.678667	0.768667	0.861	0.953333	1	0.958	0.893667	0.837667	0.787333	0.725333	0.695667	0.632333	0.533667	0.417333	0.377333	0.298	0.177	0.0786667	0.019	-0.0406667	-0.119	-0.125667	-0.172333	-0.192333	-0.216667	-0.286333	-0.274333	-0.308	-0.325667	-0.300333	-0.333	-0.298667	-0.240333	-0.220667	-0.296333	-0.363	-0.440333	-0.348667	-0.299	-0.432	-0.476333	-0.466	-0.418	-0.403667	-0.327	-0.296	-0.253
391	0.452	0.518	0.580333	0.674333	0.766667	0.869667	0.958	1	0.951667	0.885	0.85	0.805667	0.748	0.664333	0.577	0.447667	0.367333	0.289333	0.172333	0.0523333	-0.0146667	-0.081	-0.164	-0.167	-0.212667	-0.221667	-0.231333	-0.291	-0.264	-0.299333	-0.308667	-0.282333	-0.321333	-0.299	-0.239333	-0.213	-0.285333	-0.352	-0.437333	-0.340667	-0.304333	-0.423667	-0.459667	-0.445333	-0.408667	-0.399	-0.321333	-0.284333	-0.242
392	0.420667	0.487333	0.551	0.648333	0.731	0.819	0.893667	0.951667	1	0.950333	0.899667	0.87	0.839667	0.732667	0.615333	0.501	0.413	0.301333	0.170667	0.059	-0.0166667	-0.0933333	-0.179667	-0.184333	-0.233	-0.240667	-0.248667	-0.306667	-0.284667	-0.316	-0.303667	-0.273	-0.301	-0.271333	-0.214333	-0.199	-0.271667	-0.337	-0.419667	-0.330667	-0.298333	-0.416667	-0.447333	-0.439667	-0.402667	-0.407667	-0.333	-0.290333	-0.267667
393	0.393	0.456	0.521667	0.610667	0.687667	0.771667	0.837667	0.885	0.950333	1	0.95	0.874667	0.870333	0.802	0.630667	0.486	0.453333	0.342333	0.161333	0.0553333	-0.011	-0.101	-0.188333	-0.182667	-0.226	-0.225333	-0.240667	-0.301667	-0.284667	-0.304667	-0.281667	-0.241333	-0.269333	-0.233667	-0.161	-0.174333	-0.241333	-0.312	-0.400333	-0.333	-0.292667	-0.418	-0.445667	-0.441333	-0.399667	-0.406667	-0.329667	-0.284667	-0.272667
394	0.340333	0.4	0.456667	0.549333	0.626	0.711	0.787333	0.85	0.899667	0.95	1	0.938	0.870667	0.834667	0.726333	0.538667	0.474	0.429333	0.250667	0.104	0.0296667	-0.0616667	-0.154667	-0.151	-0.194333	-0.200667	-0.226333	-0.3	-0.273	-0.287667	-0.281333	-0.258	-0.321	-0.299667	-0.206	-0.211667	-0.261333	-0.348667	-0.446	-0.389667	-0.332667	-0.444	-0.454667	-0.433667	-0.396	-0.398333	-0.312333	-0.260333	-0.250333
395	0.295	0.354333	0.407333	0.508333	0.577	0.653333	0.725333	0.805667	0.87	0.874667	0.938	1	0.922333	0.822	0.765333	0.647	0.492	0.415333	0.305667	0.168	0.0543333	-0.0446667	-0.142	-0.153	-0.209	-0.226667	-0.242667	-0.317	-0.293667	-0.317667	-0.335333	-0.323667	-0.381	-0.362	-0.281333	-0.249	-0.289667	-0.364333	-0.456333	-0.405	-0.354667	-0.439333	-0.430333	-0.403	-0.362333	-0.372333	-0.293667	-0.232	-0.205333
396	0.306333	0.367333	0.428333	0.528	0.591333	0.651333	0.695667	0.748	0.839667	0.870333	0.870667	0.922333	1	0.911333	0.778333	0.704667	0.623333	0.458	0.284	0.191	0.097	-0.017	-0.115	-0.129667	-0.197667	-0.208333	-0.242	-0.319	-0.315667	-0.334667	-0.342667	-0.309333	-0.334333	-0.301667	-0.234333	-0.223	-0.261667	-0.322333	-0.412667	-0.374333	-0.332333	-0.428333	-0.427333	-0.419	-0.364667	-0.385	-0.317	-0.258333	-0.243333
397	0.265333	0.323	0.38	0.476333	0.546333	0.595333	0.632333	0.664333	0.732667	0.802	0.834667	0.822	0.911333	1	0.880667	0.734333	0.720667	0.618	0.373333	0.254	0.184	0.067	-0.04	-0.0476667	-0.118333	-0.124	-0.179667	-0.275667	-0.272	-0.281333	-0.288	-0.268333	-0.322333	-0.298333	-0.22	-0.240333	-0.283667	-0.348	-0.458333	-0.428	-0.357333	-0.441333	-0.435	-0.415	-0.361667	-0.365	-0.294333	-0.244667	-0.230667
398	0.220333	0.270667	0.302667	0.404667	0.467667	0.499667	0.533667	0.577	0.615333	0.630667	0.726333	0.765333	0.778333	0.880667	1	0.877	0.752667	0.724	0.558333	0.371333	0.265	0.130333	0.023	0.02	-0.0566667	-0.0896667	-0.144667	-0.247	-0.245	-0.257333	-0.31	-0.329	-0.400333	-0.405	-0.338667	-0.328667	-0.353	-0.416333	-0.511	-0.445	-0.349667	-0.415	-0.409667	-0.384333	-0.350333	-0.355667	-0.274	-0.218667	-0.161333
399	0.209	0.252667	0.275333	0.37	0.411667	0.415	0.417333	0.447667	0.501	0.486	0.538667	0.647	0.704667	0.734333	0.877	1	0.844	0.700333	0.656	0.542667	0.390333	0.227333	0.123333	0.1	-0.00266667	-0.067	-0.134	-0.238	-0.269333	-0.310333	-0.395	-0.387667	-0.412667	-0.398	-0.369667	-0.328	-0.370333	-0.416	-0.488333	-0.418	-0.331333	-0.378	-0.373667	-0.353667	-0.319667	-0.337333	-0.279333	-0.215333	-0.142333
400	0.223	0.261667	0.287333	0.356333	0.390667	0.391333	0.377333	0.367333	0.413	0.453333	0.474	0.492	0.623333	0.720667	0.752667	0.844	1	0.850333	0.669	0.643333	0.571667	0.406	0.284	0.243	0.114	0.0546667	-0.0756667	-0.178333	-0.229667	-0.290333	-0.315667	-0.281	-0.267333	-0.26	-0.219333	-0.246	-0.317333	-0.364333	-0.449	-0.458	-0.402333	-0.450667	-0.449667	-0.428	-0.366333	-0.359333	-0.312	-0.285	-0.208667
401	0.184	0.210333	0.224333	0.279	0.305333	0.305333	0.298	0.289333	0.301333	0.342333	0.429333	0.415333	0.458	0.618	0.724	0.700333	0.850333	1	0.852333	0.716	0.652333	0.517	0.387667	0.354333	0.239333	0.172	0.031	-0.0593333	-0.114667	-0.187333	-0.220333	-0.219333	-0.234333	-0.280333	-0.245333	-0.298667	-0.370333	-0.406333	-0.475	-0.498	-0.425333	-0.470667	-0.463667	-0.447667	-0.376333	-0.358667	-0.297	-0.267	-0.237667
402	0.180333	0.192333	0.183333	0.221667	0.22	0.198	0.177	0.172333	0.170667	0.161333	0.250667	0.305667	0.284	0.373333	0.558333	0.656	0.669	0.852333	1	0.871667	0.724333	0.593	0.471	0.401667	0.268667	0.163333	0.0333333	-0.0516667	-0.117333	-0.177333	-0.256333	-0.255	-0.266	-0.305667	-0.294667	-0.283	-0.367667	-0.405667	-0.44	-0.478667	-0.389667	-0.412667	-0.410667	-0.394667	-0.335333	-0.326	-0.277333	-0.229	-0.228333
403	0.143667	0.149667	0.140333	0.164	0.145667	0.116333	0.0786667	0.0523333	0.059	0.0553333	0.104	0.168	0.191	0.254	0.371333	0.542667	0.643333	0.716	0.871667	1	0.894333	0.759667	0.636333	0.520667	0.354667	0.223333	0.0816667	-0.0203333	-0.100333	-0.174333	-0.246333	-0.229667	-0.205333	-0.228667	-0.237333	-0.221	-0.303667	-0.305	-0.346667	-0.441667	-0.378333	-0.378333	-0.365667	-0.346667	-0.276	-0.261333	-0.241667	-0.238	-0.220667
404	0.0843333	0.086	0.0806667	0.0906667	0.075	0.0493333	0.019	-0.0146667	-0.0166667	-0.011	0.0296667	0.0543333	0.097	0.184	0.265	0.390333	0.571667	0.652333	0.724333	0.894333	1	0.895667	0.788333	0.666667	0.516667	0.388	0.242333	0.138333	0.0543333	-0.0593333	-0.113333	-0.0803333	-0.0673333	-0.129	-0.189333	-0.225333	-0.286	-0.263667	-0.310667	-0.432	-0.367333	-0.365333	-0.351667	-0.335	-0.262	-0.245333	-0.242667	-0.245333	-0.217
405	0.0546667	0.0496667	0.0396667	0.028	0.00933333	-0.011	-0.0406667	-0.081	-0.0933333	-0.101	-0.0616667	-0.0446667	-0.017	0.067	0.130333	0.227333	0.406	0.517	0.593	0.759667	0.895667	1	0.924333	0.795333	0.661	0.523333	0.358	0.269667	0.176667	0.0603333	0.011	0.008	0.011	-0.056	-0.111667	-0.152667	-0.217	-0.190333	-0.214	-0.342	-0.299	-0.281	-0.249333	-0.234667	-0.145667	-0.123667	-0.141	-0.152667	-0.146333
406	0.0303333	0.0223333	0.006	-0.0166667	-0.047	-0.0803333	-0.119	-0.164	-0.179667	-0.188333	-0.154667	-0.142	-0.115	-0.04	0.023	0.123333	0.284	0.387667	0.471	0.636333	0.788333	0.924333	1	0.920667	0.795333	0.646	0.491333	0.387	0.271667	0.137	0.0663333	0.059	0.0506667	-0.0313333	-0.112	-0.140667	-0.185333	-0.133667	-0.154	-0.285333	-0.241	-0.226667	-0.196333	-0.179333	-0.105667	-0.0916667	-0.114667	-0.120667	-0.103667
407	0.00733333	1.73472e-18	-0.0153333	-0.034	-0.0623333	-0.0916667	-0.125667	-0.167	-0.184333	-0.182667	-0.151	-0.153	-0.129667	-0.0476667	0.02	0.1	0.243	0.354333	0.401667	0.520667	0.666667	0.795333	0.920667	1	0.915333	0.770333	0.645	0.527	0.396667	0.234333	0.127667	0.0833333	0.0593333	-0.0416667	-0.131667	-0.169	-0.192667	-0.129667	-0.163	-0.264667	-0.216	-0.221667	-0.196667	-0.179	-0.122	-0.115	-0.128667	-0.098	-0.0576667
408	-0.0496667	-0.061	-0.0763333	-0.0976667	-0.122667	-0.145333	-0.172333	-0.212667	-0.233	-0.226	-0.194333	-0.209	-0.197667	-0.118333	-0.0566667	-0.00266667	0.114	0.239333	0.268667	0.354667	0.516667	0.661	0.795333	0.915333	1	0.911667	0.791333	0.669333	0.52	0.352	0.232333	0.183	0.136667	0.0273333	-0.0953333	-0.140667	-0.146333	-0.0903333	-0.111333	-0.210333	-0.170667	-0.18	-0.152333	-0.141333	-0.0903333	-0.084	-0.0836667	-0.0523333	0.00666667
409	-0.121	-0.135	-0.141333	-0.161667	-0.171667	-0.180667	-0.192333	-0.221667	-0.240667	-0.225333	-0.200667	-0.226667	-0.208333	-0.124	-0.0896667	-0.067	0.0546667	0.172	0.163333	0.223333	0.388	0.523333	0.646	0.770333	0.911667	1	0.899667	0.797	0.655667	0.499667	0.396	0.322667	0.239667	0.106667	-0.0233333	-0.0756667	-0.0703333	-0.0116667	-0.0283333	-0.154667	-0.148667	-0.177	-0.142333	-0.136	-0.091	-0.0873333	-0.072	-0.0266667	0.031
410	-0.175333	-0.190333	-0.183333	-0.198667	-0.206333	-0.215667	-0.216667	-0.231333	-0.248667	-0.240667	-0.226333	-0.242667	-0.242	-0.179667	-0.144667	-0.134	-0.0756667	0.031	0.0333333	0.0816667	0.242333	0.358	0.491333	0.645	0.791333	0.899667	1	0.904667	0.782	0.638667	0.477333	0.352	0.231667	0.069	-0.0683333	-0.0916667	-0.0553333	0.0273333	0.00433333	-0.0733333	-0.0593333	-0.0926667	-0.072	-0.0723333	-0.0493333	-0.0596667	-0.0536667	-0.008	0.0853333
411	-0.201333	-0.22	-0.215	-0.249667	-0.271	-0.285333	-0.286333	-0.291	-0.306667	-0.301667	-0.3	-0.317	-0.319	-0.275667	-0.247	-0.238	-0.178333	-0.0593333	-0.0516667	-0.0203333	0.138333	0.269667	0.387	0.527	0.669333	0.797	0.904667	1	0.889	0.747667	0.609333	0.459333	0.353	0.150667	-0.0153333	-0.047	-0.0163333	0.0823333	0.0786667	0.031	0.02	-0.0106667	-0.0116667	-0.0286667	-0.0116667	-0.0123333	-0.00366667	0.0323333	0.123667
412	-0.219667	-0.237667	-0.231	-0.267333	-0.283667	-0.289333	-0.274333	-0.264	-0.284667	-0.284667	-0.273	-0.293667	-0.315667	-0.272	-0.245	-0.269333	-0.229667	-0.114667	-0.117333	-0.100333	0.0543333	0.176667	0.271667	0.396667	0.52	0.655667	0.782	0.889	1	0.873667	0.777333	0.625667	0.494667	0.294333	0.123667	0.054	0.109	0.192667	0.172	0.108333	0.107333	0.0503333	0.035	0.0276667	0.037	0.0416667	0.05	0.0383333	0.0973333
413	-0.197	-0.215333	-0.210667	-0.257333	-0.281	-0.306333	-0.308	-0.299333	-0.316	-0.304667	-0.287667	-0.317667	-0.334667	-0.281333	-0.257333	-0.310333	-0.290333	-0.187333	-0.177333	-0.174333	-0.0593333	0.0603333	0.137	0.234333	0.352	0.499667	0.638667	0.747667	0.873667	1	0.882333	0.693333	0.487333	0.298333	0.18	0.160667	0.2	0.252	0.264	0.193333	0.183667	0.130667	0.104667	0.0866667	0.084	0.0716667	0.0813333	0.0726667	0.0493333
414	-0.228333	-0.250333	-0.249333	-0.298667	-0.32	-0.335333	-0.325667	-0.308667	-0.303667	-0.281667	-0.281333	-0.335333	-0.342667	-0.288	-0.31	-0.395	-0.315667	-0.220333	-0.256333	-0.246333	-0.113333	0.011	0.0663333	0.127667	0.232333	0.396	0.477333	0.609333	0.777333	0.882333	1	0.879	0.722667	0.549667	0.438	0.349	0.339667	0.371333	0.366333	0.248667	0.214667	0.159333	0.123	0.103333	0.0953333	0.089	0.101667	0.0486667	-0.0206667
415	-0.218	-0.242667	-0.242	-0.284667	-0.299	-0.312333	-0.300333	-0.282333	-0.273	-0.241333	-0.258	-0.323667	-0.309333	-0.268333	-0.329	-0.387667	-0.281	-0.219333	-0.255	-0.229667	-0.0803333	0.008	0.059	0.0833333	0.183	0.322667	0.352	0.459333	0.625667	0.693333	0.879	1	0.892333	0.753	0.566667	0.423667	0.362333	0.362	0.357	0.216333	0.170333	0.119667	0.075	0.055	0.0463333	0.0426667	0.0483333	-0.013	-0.0976667
416	-0.229667	-0.258667	-0.269	-0.321	-0.337667	-0.344333	-0.333	-0.321333	-0.301	-0.269333	-0.321	-0.381	-0.334333	-0.322333	-0.400333	-0.412667	-0.267333	-0.234333	-0.266	-0.205333	-0.0673333	0.011	0.0506667	0.0593333	0.136667	0.239667	0.231667	0.353	0.494667	0.487333	0.722667	0.892333	1	0.906333	0.699	0.504	0.410667	0.435667	0.423667	0.29	0.219	0.183667	0.128333	0.092	0.0843333	0.0913333	0.076	-0.0283333	-0.0956667
417	-0.188	-0.217667	-0.232	-0.281333	-0.291667	-0.301	-0.298667	-0.299	-0.271333	-0.233667	-0.299667	-0.362	-0.301667	-0.298333	-0.405	-0.398	-0.26	-0.280333	-0.305667	-0.228667	-0.129	-0.056	-0.0313333	-0.0416667	0.0273333	0.106667	0.069	0.150667	0.294333	0.298333	0.549667	0.753	0.906333	1	0.857	0.688333	0.591667	0.560667	0.498333	0.318333	0.273	0.244	0.196333	0.175667	0.159667	0.169667	0.149667	0.0426667	-0.0656667
418	-0.172333	-0.199333	-0.208333	-0.254	-0.256	-0.251	-0.240333	-0.239333	-0.214333	-0.161	-0.206	-0.281333	-0.234333	-0.22	-0.338667	-0.369667	-0.219333	-0.245333	-0.294667	-0.237333	-0.189333	-0.111667	-0.112	-0.131667	-0.0953333	-0.0233333	-0.0683333	-0.0153333	0.123667	0.18	0.438	0.566667	0.699	0.857	1	0.869667	0.765333	0.651	0.541	0.327	0.286667	0.245333	0.191667	0.186667	0.155333	0.176	0.166667	0.0686667	-0.0796667
419	-0.155667	-0.178667	-0.188	-0.234333	-0.238333	-0.234	-0.220667	-0.213	-0.199	-0.174333	-0.211667	-0.249	-0.223	-0.240333	-0.328667	-0.328	-0.246	-0.298667	-0.283	-0.221	-0.225333	-0.152667	-0.140667	-0.169	-0.140667	-0.0756667	-0.0916667	-0.047	0.054	0.160667	0.349	0.423667	0.504	0.688333	0.869667	1	0.898	0.752	0.596333	0.362667	0.299333	0.279667	0.25	0.261667	0.236667	0.261667	0.252667	0.149	-0.014
420	-0.217	-0.245333	-0.257667	-0.301667	-0.309667	-0.308	-0.296333	-0.285333	-0.271667	-0.241333	-0.261333	-0.289667	-0.261667	-0.283667	-0.353	-0.370333	-0.317333	-0.370333	-0.367667	-0.303667	-0.286	-0.217	-0.185333	-0.192667	-0.146333	-0.0703333	-0.0553333	-0.0163333	0.109	0.2	0.339667	0.362333	0.410667	0.591667	0.765333	0.898	1	0.880667	0.713	0.438667	0.430667	0.408667	0.371333	0.392667	0.348667	0.360333	0.347667	0.247333	0.109
421	-0.266333	-0.296667	-0.310333	-0.359333	-0.375667	-0.373	-0.363	-0.352	-0.337	-0.312	-0.348667	-0.364333	-0.322333	-0.348	-0.416333	-0.416	-0.364333	-0.406333	-0.405667	-0.305	-0.263667	-0.190333	-0.133667	-0.129667	-0.0903333	-0.0116667	0.0273333	0.0823333	0.192667	0.252	0.371333	0.362	0.435667	0.560667	0.651	0.752	0.880667	1	0.852667	0.548667	0.506	0.497667	0.452	0.443	0.396667	0.390667	0.356	0.254667	0.145333
422	-0.301667	-0.338667	-0.361333	-0.418333	-0.442	-0.441333	-0.440333	-0.437333	-0.419667	-0.400333	-0.446	-0.456333	-0.412667	-0.458333	-0.511	-0.488333	-0.449	-0.475	-0.44	-0.346667	-0.310667	-0.214	-0.154	-0.163	-0.111333	-0.0283333	0.00433333	0.0786667	0.172	0.264	0.366333	0.357	0.423667	0.498333	0.541	0.596333	0.713	0.852667	1	0.738333	0.634667	0.639	0.574333	0.519667	0.466667	0.422667	0.355333	0.270333	0.151667
423	-0.315667	-0.335	-0.347667	-0.385333	-0.388	-0.362667	-0.348667	-0.340667	-0.330667	-0.333	-0.389667	-0.405	-0.374333	-0.428	-0.445	-0.418	-0.458	-0.498	-0.478667	-0.441667	-0.432	-0.342	-0.285333	-0.264667	-0.210333	-0.154667	-0.0733333	0.031	0.108333	0.193333	0.248667	0.216333	0.29	0.318333	0.327	0.362667	0.438667	0.548667	0.738333	1	0.824	0.788667	0.706	0.606	0.538333	0.467667	0.377667	0.288	0.221333
424	-0.27	-0.284667	-0.295667	-0.313	-0.310667	-0.300333	-0.299	-0.304333	-0.298333	-0.292667	-0.332667	-0.354667	-0.332333	-0.357333	-0.349667	-0.331333	-0.402333	-0.425333	-0.389667	-0.378333	-0.367333	-0.299	-0.241	-0.216	-0.170667	-0.148667	-0.0593333	0.02	0.107333	0.183667	0.214667	0.170333	0.219	0.273	0.286667	0.299333	0.430667	0.506	0.634667	0.824	1	0.883	0.724333	0.604333	0.504667	0.414667	0.344667	0.266333	0.217333
425	-0.370333	-0.392333	-0.415	-0.440667	-0.447667	-0.440667	-0.432	-0.423667	-0.416667	-0.418	-0.444	-0.439333	-0.428333	-0.441333	-0.415	-0.378	-0.450667	-0.470667	-0.412667	-0.378333	-0.365333	-0.281	-0.226667	-0.221667	-0.18	-0.177	-0.0926667	-0.0106667	0.0503333	0.130667	0.159333	0.119667	0.183667	0.244	0.245333	0.279667	0.408667	0.497667	0.639	0.788667	0.883	1	0.897333	0.795	0.695333	0.605667	0.501667	0.408333	0.341
426	-0.404333	-0.43	-0.459333	-0.487333	-0.493	-0.488	-0.476333	-0.459667	-0.447333	-0.445667	-0.454667	-0.430333	-0.427333	-0.435	-0.409667	-0.373667	-0.449667	-0.463667	-0.410667	-0.365667	-0.351667	-0.249333	-0.196333	-0.196667	-0.152333	-0.142333	-0.072	-0.0116667	0.035	0.104667	0.123	0.075	0.128333	0.196333	0.191667	0.25	0.371333	0.452	0.574333	0.706	0.724333	0.897333	1	0.923667	0.868333	0.773333	0.665	0.546333	0.429667
427	-0.398333	-0.423333	-0.449	-0.473	-0.476333	-0.477	-0.466	-0.445333	-0.439667	-0.441333	-0.433667	-0.403	-0.419	-0.415	-0.384333	-0.353667	-0.428	-0.447667	-0.394667	-0.346667	-0.335	-0.234667	-0.179333	-0.179	-0.141333	-0.136	-0.0723333	-0.0286667	0.0276667	0.0866667	0.103333	0.055	0.092	0.175667	0.186667	0.261667	0.392667	0.443	0.519667	0.606	0.604333	0.795	0.923667	1	0.921333	0.850333	0.744667	0.618	0.481
428	-0.344667	-0.366667	-0.391	-0.417333	-0.43	-0.426	-0.418	-0.408667	-0.402667	-0.399667	-0.396	-0.362333	-0.364667	-0.361667	-0.350333	-0.319667	-0.366333	-0.376333	-0.335333	-0.276	-0.262	-0.145667	-0.105667	-0.122	-0.0903333	-0.091	-0.0493333	-0.0116667	0.037	0.084	0.0953333	0.0463333	0.0843333	0.159667	0.155333	0.236667	0.348667	0.396667	0.466667	0.538333	0.504667	0.695333	0.868333	0.921333	1	0.940333	0.837	0.681667	0.542
429	-0.340667	-0.363667	-0.386667	-0.417333	-0.425333	-0.415	-0.403667	-0.399	-0.407667	-0.406667	-0.398333	-0.372333	-0.385	-0.365	-0.355667	-0.337333	-0.359333	-0.358667	-0.326	-0.261333	-0.245333	-0.123667	-0.0916667	-0.115	-0.084	-0.0873333	-0.0596667	-0.0123333	0.0416667	0.0716667	0.089	0.0426667	0.0913333	0.169667	0.176	0.261667	0.360333	0.390667	0.422667	0.467667	0.414667	0.605667	0.773333	0.850333	0.940333	1	0.905667	0.726	0.587333
430	-0.27	-0.291	-0.311333	-0.336333	-0.348333	-0.340333	-0.327	-0.321333	-0.333	-0.329667	-0.312333	-0.293667	-0.317	-0.294333	-0.274	-0.279333	-0.312	-0.297	-0.277333	-0.241667	-0.242667	-0.141	-0.114667	-0.128667	-0.0836667	-0.072	-0.0536667	-0.00366667	0.05	0.0813333	0.101667	0.0483333	0.076	0.149667	0.166667	0.252667	0.347667	0.356	0.355333	0.377667	0.344667	0.501667	0.665	0.744667	0.837	0.905667	1	0.805667	0.583333
431	-0.258667	-0.272667	-0.291667	-0.302	-0.31	-0.309667	-0.296	-0.284333	-0.290333	-0.284667	-0.260333	-0.232	-0.258333	-0.244667	-0.218667	-0.215333	-0.285	-0.267	-0.229	-0.238	-0.245333	-0.152667	-0.120667	-0.098	-0.0523333	-0.0266667	-0.008	0.0323333	0.0383333	0.0726667	0.0486667	-0.013	-0.0283333	0.0426667	0.0686667	0.149	0.247333	0.254667	0.270333	0.288	0.266333	0.408333	0.546333	0.618	0.681667	0.726	0.805667	1	0.653667
432	-0.247667	-0.258667	-0.272667	-0.277	-0.282	-0.271333	-0.253	-0.242	-0.267667	-0.272667	-0.250333	-0.205333	-0.243333	-0.230667	-0.161333	-0.142333	-0.208667	-0.237667	-0.228333	-0.220667	-0.217	-0.146333	-0.103667	-0.0576667	0.00666667	0.031	0.0853333	0.123667	0.0973333	0.0493333	-0.0206667	-0.0976667	-0.0956667	-0.0656667	-0.0796667	-0.014	0.109	0.145333	0.151667	0.221333	0.217333	0.341	0.429667	0.481	0.542	0.587333	0.583333	0.653667	1
433	-0.207667	-0.217333	-0.232667	-0.221	-0.222	-0.211667	-0.198667	-0.191667	-0.217	-0.229	-0.181333	-0.128333	-0.164333	-0.145	-0.028	0.007	-0.042	-0.084	-0.0713333	-0.045	-0.059	-0.045	-0.018	0.0303333	0.0683333	0.065	0.0873333	0.102	0.037	-0.0393333	-0.152333	-0.249	-0.243	-0.231667	-0.211	-0.133667	-0.003	0.0153333	0.00133333	0.114333	0.106667	0.190333	0.252667	0.313667	0.342333	0.384	0.374667	0.442667	0.814333
434	-0.157	-0.161	-0.161333	-0.134667	-0.128667	-0.122333	-0.110333	-0.108667	-0.123667	-0.128667	-0.094	-0.057	-0.077	-0.082	-0.001	0.0163333	-0.0316667	-0.0643333	-0.069	-0.056	-0.0433333	-0.027	-0.00533333	0.0453333	0.0816667	0.0676667	0.118333	0.118667	0.071	-0.03	-0.118	-0.211	-0.206667	-0.202	-0.188667	-0.119667	0.0323333	0.048	0.011	0.116	0.157667	0.201667	0.257333	0.316	0.327333	0.319333	0.343667	0.400333	0.591667
435	-0.244667	-0.250333	-0.246	-0.230667	-0.229667	-0.218667	-0.201333	-0.19	-0.204333	-0.205	-0.178333	-0.146	-0.163667	-0.166	-0.0893333	-0.0403333	-0.0936667	-0.0916667	-0.074	-0.0806667	-0.0443333	-0.02	0.0113333	0.083	0.139667	0.141	0.209667	0.203333	0.170667	0.0563333	-0.0316667	-0.109667	-0.104	-0.0903333	-0.0956667	-0.0423333	0.112	0.156667	0.122	0.214667	0.266667	0.313667	0.358	0.401	0.413667	0.39	0.381	0.444333	0.556333
436	-0.335	-0.350333	-0.355333	-0.345667	-0.336333	-0.324667	-0.303667	-0.288667	-0.304333	-0.317667	-0.263667	-0.217333	-0.263333	-0.248667	-0.161	-0.127667	-0.157	-0.103	-0.066	-0.054	-0.026	0.00866667	0.0376667	0.093	0.106333	0.0646667	0.128333	0.098	0.0696667	-0.0133333	-0.099	-0.174333	-0.197333	-0.182333	-0.154	-0.114333	0.034	0.0576667	0.0653333	0.169667	0.197	0.311333	0.382667	0.451	0.427	0.428333	0.362	0.439667	0.482667
437	-0.416	-0.435	-0.443667	-0.449	-0.446333	-0.429333	-0.405333	-0.392	-0.410667	-0.418	-0.387667	-0.360667	-0.392	-0.383667	-0.322	-0.282667	-0.296	-0.246333	-0.224333	-0.209	-0.160333	-0.0943333	-0.0416667	0.0256667	0.0723333	0.082	0.158333	0.151667	0.131667	0.0756667	0.0363333	-0.0286667	-0.0396667	-0.0256667	-0.0303333	-0.00533333	0.139333	0.190667	0.225667	0.320333	0.294333	0.429	0.502	0.554	0.526333	0.516667	0.44	0.511667	0.505
438	-0.458333	-0.479	-0.492667	-0.488333	-0.481333	-0.455333	-0.420333	-0.388667	-0.399	-0.415	-0.377	-0.315	-0.371333	-0.390333	-0.323667	-0.271	-0.336333	-0.320667	-0.252	-0.224667	-0.237333	-0.185667	-0.163333	-0.132333	-0.104	-0.0866667	-0.00466667	0.011	0.019	-0.021	-0.0473333	-0.130667	-0.13	-0.0843333	-0.0423333	0.007	0.156333	0.194333	0.243333	0.333333	0.286333	0.448333	0.541	0.599	0.559	0.549667	0.466667	0.504333	0.522667
439	-0.409	-0.43	-0.440333	-0.426333	-0.417667	-0.405	-0.375667	-0.344333	-0.354667	-0.373333	-0.339667	-0.269	-0.324667	-0.327333	-0.237667	-0.177	-0.283667	-0.279333	-0.192667	-0.168	-0.184333	-0.148	-0.126667	-0.0873333	-0.0716667	-0.0713333	0.0293333	0.0446667	0.0406667	0.00366667	-0.0616667	-0.167	-0.203667	-0.175333	-0.130333	-0.0693333	0.0893333	0.139	0.183	0.276	0.292	0.434667	0.488333	0.543333	0.468333	0.455667	0.383	0.434667	0.533
440	-0.384667	-0.408667	-0.427333	-0.424667	-0.438667	-0.441667	-0.425333	-0.405667	-0.414667	-0.413333	-0.396333	-0.364	-0.399333	-0.385667	-0.307333	-0.266333	-0.352333	-0.357	-0.297667	-0.254667	-0.235333	-0.176	-0.125667	-0.0873333	-0.045	-0.0316667	0.0576667	0.0753333	0.0806667	0.08	0.0673333	-0.008	-0.043	-0.0253333	-0.026	0.00233333	0.167	0.228667	0.305	0.38	0.416	0.545667	0.568	0.610333	0.526333	0.495	0.415667	0.442	0.529333
441	-0.391667	-0.416	-0.437333	-0.440667	-0.456333	-0.441667	-0.410667	-0.377667	-0.393	-0.408333	-0.400333	-0.356333	-0.388	-0.411	-0.337333	-0.274333	-0.37	-0.397667	-0.331667	-0.290667	-0.296	-0.241667	-0.199667	-0.19	-0.152	-0.0983333	-0.024	0.037	0.0663333	0.0606667	0.078	0.0126667	0.00933333	0.0176667	0.0153333	0.0503333	0.208667	0.273667	0.364667	0.454667	0.423333	0.543667	0.582667	0.617333	0.539333	0.507667	0.434667	0.4	0.477
442	-0.343333	-0.364333	-0.379667	-0.374	-0.397	-0.387667	-0.371	-0.346333	-0.349667	-0.366333	-0.36	-0.297	-0.308667	-0.350333	-0.286	-0.194	-0.298667	-0.345667	-0.258667	-0.206667	-0.239667	-0.216	-0.159	-0.157	-0.126667	-0.0833333	-0.0213333	0.0356667	0.0433333	0.0526667	0.0433333	-0.013	-0.0376667	-0.0333333	-0.041	0.0173333	0.153333	0.227333	0.314	0.357	0.348333	0.454333	0.476333	0.5	0.430667	0.393333	0.352333	0.332	0.414
443	-0.281667	-0.3	-0.31	-0.305	-0.322667	-0.322333	-0.308333	-0.299	-0.312	-0.308	-0.295333	-0.263667	-0.274333	-0.267667	-0.203333	-0.131	-0.204333	-0.26	-0.211333	-0.145667	-0.132	-0.129333	-0.0636667	-0.034	0.011	0.00866667	0.0666667	0.071	0.0766667	0.07	0.0396667	0.0123333	-0.0266667	-0.0183333	-0.0603333	-0.0196667	0.101333	0.159333	0.204	0.262667	0.347333	0.425333	0.413	0.442	0.371667	0.342667	0.299667	0.281667	0.427333
444	-0.207333	-0.232333	-0.238667	-0.247667	-0.258667	-0.258333	-0.252	-0.264667	-0.273667	-0.237333	-0.252	-0.263667	-0.224667	-0.192333	-0.203333	-0.142333	-0.127333	-0.193	-0.212	-0.111333	-0.049	-0.0296667	0.0266667	0.0656667	0.125667	0.126333	0.136	0.124	0.127667	0.094	0.109	0.152667	0.127	0.137667	0.026	-0.001	0.0673333	0.122667	0.158667	0.226	0.291333	0.335	0.334333	0.338667	0.294333	0.258333	0.228333	0.214	0.283
445	-0.230667	-0.246	-0.253	-0.245	-0.241667	-0.233667	-0.218	-0.220333	-0.226333	-0.192667	-0.176667	-0.173	-0.159333	-0.139	-0.142	-0.0753333	-0.058	-0.119	-0.117667	-0.036	0.00266667	-0.012	0.0466667	0.0906667	0.136333	0.119667	0.128	0.077	0.0646667	0.0183333	0.00133333	0.077	0.0653333	0.0773333	0.00233333	-0.0233333	0.0163333	0.0363333	0.0496667	0.103	0.151667	0.208667	0.218	0.246	0.210333	0.192333	0.159333	0.155	0.235333
446	-0.185	-0.195	-0.204667	-0.196	-0.201667	-0.195333	-0.185667	-0.190333	-0.180333	-0.145333	-0.124	-0.130333	-0.12	-0.107667	-0.109667	-0.0746667	-0.0476667	-0.0763333	-0.0923333	-0.0333333	-0.00866667	-0.009	0.0196667	0.052	0.1	0.087	0.0966667	0.0443333	-0.0256667	-0.0366667	-0.0586667	-0.00933333	-0.0276667	-0.0463333	-0.0653333	-0.0993333	-0.0623333	-0.0523333	0.00133333	0.0526667	0.0676667	0.144	0.153333	0.171	0.143667	0.124333	0.0843333	0.141667	0.173
447	-0.201	-0.208333	-0.222333	-0.207	-0.204667	-0.196	-0.176667	-0.170667	-0.158	-0.132	-0.113333	-0.11	-0.0926667	-0.074	-0.0746667	-0.0736667	-0.0226667	-0.0793333	-0.152667	-0.110333	-0.094	-0.077	-0.06	-0.0336667	0.0133333	0.0206667	0.00766667	-0.0623333	-0.133333	-0.140333	-0.123667	-0.0946667	-0.0993333	-0.0916667	-0.0626667	-0.097	-0.075	-0.0723333	0.00833333	0.0286667	-0.05	0.0673333	0.121667	0.142	0.123	0.122667	0.075	0.136333	0.229
448	-0.175667	-0.183	-0.196	-0.185667	-0.185333	-0.186667	-0.182333	-0.183333	-0.173	-0.163667	-0.163333	-0.126333	-0.101	-0.118667	-0.110667	-0.0573333	-0.0473333	-0.123333	-0.136333	-0.0796667	-0.112	-0.115333	-0.092	-0.074	-0.045	-0.045	-0.0396667	-0.12	-0.213	-0.217333	-0.228333	-0.207333	-0.172667	-0.134667	-0.09	-0.0526667	-0.0233333	-0.00966667	0.0456667	0.0653333	-0.0436667	0.0726667	0.146333	0.172333	0.164	0.169	0.118	0.153	0.230667
449	-0.203333	-0.218667	-0.236667	-0.242333	-0.258667	-0.27	-0.263	-0.247	-0.253333	-0.256	-0.239	-0.2	-0.203	-0.202	-0.158333	-0.109	-0.093	-0.132333	-0.143	-0.081	-0.069	-0.0623333	-0.038	-0.0143333	0.016	-0.00466667	0.0226667	-0.001	-0.0883333	-0.136333	-0.173333	-0.188	-0.18	-0.164333	-0.157333	-0.127667	-0.068	-0.05	-0.0143333	0.0116667	-0.0573333	0.097	0.182333	0.230333	0.216	0.234667	0.191667	0.197333	0.315667
450	-0.136667	-0.153667	-0.174333	-0.191333	-0.210667	-0.218667	-0.21	-0.202333	-0.210667	-0.231333	-0.226	-0.174	-0.186333	-0.217	-0.173333	-0.105333	-0.101333	-0.133667	-0.102	-0.0223333	-0.00566667	-0.00433333	0.0116667	0.016	0.0273333	-0.0206667	0.0233333	-0.005	-0.0756667	-0.121333	-0.156667	-0.177333	-0.151	-0.126333	-0.127667	-0.068	-0.0193333	0.00433333	0.00766667	0.0243333	-0.0456667	0.0866667	0.163667	0.204	0.215	0.24	0.187667	0.165667	0.251
451	-0.110333	-0.121	-0.138333	-0.154667	-0.187333	-0.199	-0.202	-0.205	-0.201	-0.232333	-0.252333	-0.184333	-0.184	-0.248667	-0.222667	-0.122667	-0.129	-0.191667	-0.125	-0.00466667	-0.0213333	-0.018	-0.0146667	-0.0286667	-0.0226667	-0.0733333	-0.011	-0.008	-0.0663333	-0.083	-0.141667	-0.170667	-0.110333	-0.0756667	-0.097	-0.0143333	0.0283333	0.0556667	0.069	0.0846667	0.022	0.154	0.209333	0.241	0.275667	0.308667	0.242	0.210333	0.286
452	-0.165667	-0.184	-0.21	-0.237667	-0.274667	-0.282333	-0.28	-0.27	-0.277667	-0.314667	-0.32	-0.238667	-0.271667	-0.362333	-0.318	-0.204667	-0.259	-0.266667	-0.106667	-0.0306667	-0.101667	-0.0963333	-0.106	-0.148	-0.149	-0.180333	-0.123	-0.0793333	-0.113667	-0.109667	-0.163333	-0.171	-0.0916667	-0.052	-0.055	0.0276667	0.078	0.0916667	0.136	0.128667	0.0596667	0.174667	0.227667	0.237	0.270333	0.312	0.260667	0.246	0.238667
453	-0.0823333	-0.0913333	-0.115333	-0.139	-0.169333	-0.173	-0.174333	-0.167333	-0.173333	-0.206	-0.201	-0.142	-0.189333	-0.295333	-0.236	-0.139333	-0.212333	-0.185667	-0.005	0.0146667	-0.089	-0.0986667	-0.116333	-0.17	-0.186333	-0.209667	-0.185333	-0.118333	-0.167333	-0.168333	-0.21	-0.199333	-0.103	-0.0876667	-0.0696667	-0.0206667	0.0146667	0.0273333	0.0986667	0.154333	0.102333	0.134	0.145	0.106	0.119333	0.134333	0.115	0.133	0.0756667
454	-0.0566667	-0.0593333	-0.073	-0.0793333	-0.0833333	-0.081	-0.0736667	-0.0583333	-0.0566667	-0.0963333	-0.114667	-0.0556667	-0.109	-0.229	-0.184667	-0.114333	-0.247333	-0.254	-0.0916667	-0.0973333	-0.194	-0.251667	-0.283667	-0.337	-0.327333	-0.3	-0.249	-0.174667	-0.186667	-0.152667	-0.178333	-0.152	-0.0836667	-0.0526667	-0.071	0.0106667	0.0453333	0.0653333	0.142	0.183667	0.162	0.158	0.149333	0.084	0.0713333	0.0636667	0.0746667	0.119333	-0.00866667
455	-0.0553333	-0.0573333	-0.0723333	-0.08	-0.0803333	-0.0623333	-0.047	-0.025	-0.0263333	-0.061	-0.073	-0.0326667	-0.084	-0.195333	-0.172333	-0.136333	-0.273	-0.267	-0.128	-0.163	-0.237667	-0.300667	-0.315667	-0.363333	-0.347667	-0.316333	-0.288	-0.214333	-0.182	-0.147667	-0.145333	-0.0896667	-0.0393333	-0.005	0.00166667	0.073	0.102667	0.0976667	0.154333	0.174	0.167333	0.121	0.1	0.0323333	0.017	0.0246667	0.0423333	0.0756667	-0.098
456	-0.149	-0.164	-0.188333	-0.222	-0.220667	-0.211	-0.194333	-0.161667	-0.182333	-0.224	-0.225	-0.178667	-0.219	-0.304333	-0.262667	-0.217	-0.302	-0.29	-0.131333	-0.106333	-0.164	-0.209333	-0.201667	-0.265333	-0.275	-0.262	-0.225	-0.148667	-0.117333	-0.0846667	-0.099	-0.0643333	-0.00666667	0.012	0.0313333	0.0816667	0.137	0.120333	0.14	0.125333	0.137333	0.128	0.111667	0.0816667	0.025	0.0436667	0.0463333	0.046	-0.0816667
457	-0.131333	-0.134667	-0.152333	-0.177667	-0.174667	-0.158667	-0.144	-0.118333	-0.140667	-0.195	-0.206	-0.152667	-0.168333	-0.24	-0.212333	-0.174667	-0.201	-0.212333	-0.0926667	-0.027	-0.0753333	-0.122	-0.127	-0.195	-0.231333	-0.235333	-0.207	-0.124667	-0.0846667	-0.0516667	-0.064	-0.0673333	-0.007	-0.0226667	0.002	0.0463333	0.0993333	0.0783333	0.0456667	0.027	0.0276667	0.039	0.00833333	0.0173333	-0.0286667	0.026	0.0323333	0.00533333	-0.0853333
458	-0.185667	-0.188	-0.2	-0.225667	-0.228333	-0.213	-0.189333	-0.149333	-0.135667	-0.158667	-0.173	-0.145333	-0.15	-0.181333	-0.198667	-0.206	-0.189333	-0.174	-0.100667	-0.054	-0.047	-0.0693333	-0.082	-0.136	-0.162	-0.165333	-0.167333	-0.0973333	-0.074	-0.05	-0.000666667	0.0286667	0.0933333	0.083	0.105667	0.130333	0.14	0.078	0.0273333	0.004	-0.0373333	-0.00766667	-0.00766667	0.0126667	0.00133333	0.0643333	0.058	0.0293333	-0.107667
459	-0.201667	-0.213667	-0.231667	-0.255667	-0.267333	-0.255	-0.237333	-0.203667	-0.195333	-0.214333	-0.215	-0.185	-0.196	-0.217	-0.215	-0.222333	-0.206333	-0.156667	-0.071	-0.035	-0.042	-0.08	-0.110667	-0.163667	-0.187333	-0.195	-0.178	-0.105	-0.0873333	-0.06	-0.0263333	-0.012	0.042	0.0236667	0.0543333	0.075	0.110667	0.074	0.035	-0.00333333	-0.052	-0.00233333	-0.00433333	0.0143333	-0.016	0.0423333	0.0443333	0.0273333	-0.106667
460	-0.161	-0.169	-0.189	-0.205	-0.228667	-0.204667	-0.184667	-0.157667	-0.164	-0.178333	-0.173333	-0.150667	-0.157333	-0.176	-0.159333	-0.172	-0.163667	-0.096	-0.0366667	-0.0296667	-0.049	-0.101333	-0.133667	-0.159333	-0.187333	-0.191333	-0.180667	-0.106	-0.103333	-0.0996667	-0.0893333	-0.0963333	-0.0336667	-0.0573333	-0.029	-0.0116667	0.049	0.0386667	0.0126667	0.0266667	-0.0463333	0.00466667	-0.00266667	0.0166667	0.002	0.041	0.0403333	0.0316667	0.009
461	-0.187	-0.196	-0.203667	-0.212667	-0.231	-0.213667	-0.194333	-0.159	-0.151333	-0.152667	-0.140667	-0.109667	-0.117667	-0.144	-0.139	-0.144333	-0.142333	-0.0996667	-0.0516667	-0.0273333	-0.0616667	-0.107	-0.145	-0.177	-0.192667	-0.176333	-0.149333	-0.101	-0.0916667	-0.0793333	-0.0593333	-0.066	-0.0236667	-0.0346667	0.0406667	0.0693333	0.123667	0.118	0.0673333	0.016	-0.05	-0.025	-0.0293333	-0.012	-0.0386667	-0.00966667	0.00633333	0.00133333	-0.00433333
462	-0.147667	-0.149667	-0.147333	-0.146	-0.157667	-0.144667	-0.137	-0.115	-0.105667	-0.115	-0.094	-0.0466667	-0.0386667	-0.068	-0.0613333	-0.061	-0.0383333	0.0123333	0.05	0.084	0.051	0.002	-0.0393333	-0.071	-0.122	-0.130333	-0.131667	-0.111	-0.108333	-0.118333	-0.12	-0.143667	-0.0993333	-0.106667	-0.0286667	0.00266667	0.065	0.0586667	-0.0183333	-0.0963333	-0.153333	-0.109333	-0.0976667	-0.0456667	-0.0516667	-0.0106667	-0.00933333	-0.0133333	0.004
463	-0.137	-0.136667	-0.132333	-0.129	-0.151333	-0.13	-0.116333	-0.0936667	-0.0833333	-0.094	-0.0803333	-0.0333333	-0.0186667	-0.0543333	-0.0423333	-0.055	-0.05	0.011	0.0433333	0.048	0.0153333	-0.025	-0.0516667	-0.0643333	-0.100333	-0.100333	-0.112667	-0.083	-0.092	-0.126	-0.125	-0.154333	-0.0893333	-0.102	-0.0506667	-0.0246667	0.0506667	0.0553333	0.000666667	-0.0513333	-0.114	-0.0693333	-0.064	-0.024	-0.018	-0.00133333	0.018	0.0143333	0.0616667
464	-0.122	-0.122	-0.12	-0.120667	-0.146	-0.13	-0.12	-0.094	-0.0773333	-0.088	-0.0673333	-0.0196667	-0.00133333	-0.0223333	-0.00933333	-0.0243333	-0.0136667	0.04	0.0563333	0.0643333	0.0216667	-0.0206667	-0.0516667	-0.0856667	-0.115667	-0.116	-0.128333	-0.101	-0.116333	-0.138	-0.137667	-0.150333	-0.0893333	-0.101333	-0.063	-0.0306667	0.0353333	0.0516667	-0.0133333	-0.0573333	-0.127	-0.067	-0.0496667	-0.00866667	-0.00166667	0.00633333	0.03	0.007	0.0523333
465	-0.0883333	-0.092	-0.0943333	-0.0966667	-0.122333	-0.115	-0.109667	-0.0853333	-0.0683333	-0.0706667	-0.053	-0.0143333	0.00466667	-0.00366667	-0.00233333	-0.0203333	0.00666667	0.0366667	0.0316667	0.0633333	0.0193333	-0.0216667	-0.0433333	-0.0753333	-0.0906667	-0.0756667	-0.0893333	-0.0793333	-0.101333	-0.117667	-0.109333	-0.109667	-0.0623333	-0.0806667	-0.0556667	-0.0296667	0.0143333	0.034	-0.0323333	-0.0816667	-0.189	-0.135333	-0.107667	-0.0526667	-0.0543333	-0.0416667	-0.0196667	-0.0506667	0.0203333
466	-0.0983333	-0.102667	-0.105667	-0.106667	-0.134667	-0.117333	-0.108333	-0.0846667	-0.0733333	-0.082	-0.068	-0.0253333	-0.002	-0.0193333	-0.00266667	-0.0276667	-0.00866667	0.0276667	0.011	0.0376667	0.0163333	-0.0156667	-0.0163333	-0.0213333	-0.0283333	-0.0126667	-0.041	-0.038	-0.0636667	-0.102667	-0.0893333	-0.100667	-0.046	-0.066	-0.0576667	-0.0396667	0.0153333	0.0496667	-0.0126667	-0.0556667	-0.171333	-0.121667	-0.0926667	-0.046	-0.0403333	-0.037	-0.0153333	-0.0393333	0.0363333
467	-0.115667	-0.124	-0.133	-0.137	-0.158667	-0.138333	-0.122333	-0.093	-0.081	-0.084	-0.0706667	-0.0423333	-0.0166667	-0.023	-0.00433333	-0.044	-0.018	0.027	-0.014	-0.004	-0.0153333	-0.0393333	-0.028	-0.021	-0.0166667	0.003	-0.033	-0.0303333	-0.0646667	-0.124667	-0.0876667	-0.086	-0.007	-0.0193333	-0.014	-0.0286667	0.021	0.0716667	-0.005	-0.049	-0.168333	-0.114667	-0.079	-0.035	-0.038	-0.0376667	-0.007	-0.0273333	0.0426667
468	-0.0733333	-0.08	-0.0923333	-0.101667	-0.117667	-0.0986667	-0.0776667	-0.0463333	-0.037	-0.0173333	-0.001	0.00233333	0.0263333	0.0386667	0.0256667	-0.043	-0.000666667	0.04	-0.029	-0.0116667	-0.0146667	-0.049	-0.038	-0.0326667	-0.0156667	0.00633333	-0.0296667	-0.0386667	-0.0846667	-0.126333	-0.0933333	-0.0546667	0.00533333	0.001	-0.017	-0.046	-0.0166667	0.014	-0.0746667	-0.119	-0.224667	-0.184333	-0.137333	-0.0926667	-0.0953333	-0.0876667	-0.0426667	-0.0473333	-0.001
469	-0.0493333	-0.0616667	-0.0696667	-0.076	-0.083	-0.0636667	-0.0413333	-0.0176667	-0.0103333	0.00966667	0.0413333	0.0506667	0.0536667	0.0743333	0.0616667	-0.0103333	0.037	0.085	0.00866667	0.0173333	-0.0203333	-0.0573333	-0.081	-0.0986667	-0.075	-0.027	-0.0643333	-0.0596667	-0.0733333	-0.103667	-0.0503333	0.00533333	0.0523333	0.036	0.028	-0.0256667	-0.0336667	-0.019	-0.0846667	-0.133667	-0.250333	-0.218	-0.166333	-0.130667	-0.134333	-0.126	-0.0726667	-0.0883333	-0.019
470	-0.025	-0.0343333	-0.0366667	-0.0376667	-0.0406667	-0.0143333	0.016	0.038	0.0296667	0.049	0.086	0.0803333	0.0703333	0.0973333	0.0766667	0.00266667	0.0636667	0.101667	0.00766667	0.013	-0.0146667	-0.049	-0.0666667	-0.0736667	-0.0433333	0.00433333	-0.0493333	-0.0663333	-0.052	-0.094	-0.0213333	0.0646667	0.088	0.0776667	0.0796667	0.0143333	-0.021	-0.0343333	-0.0956667	-0.140333	-0.266333	-0.245333	-0.192	-0.143667	-0.150667	-0.137333	-0.086	-0.101333	-0.0443333
471	-0.0356667	-0.0446667	-0.0423333	-0.041	-0.04	-0.00866667	0.0223333	0.038	0.023	0.047	0.0813333	0.053	0.0433333	0.076	0.0403333	-0.0266667	0.048	0.072	-0.0386667	-0.0266667	-0.0186667	-0.04	-0.033	-0.0143333	0.0456667	0.0956667	0.0306667	0.000666667	0.014	-0.0523333	0.0346667	0.123	0.13	0.125	0.112667	0.0276667	-0.009	-0.0296667	-0.0966667	-0.141667	-0.26	-0.251667	-0.202333	-0.150333	-0.163	-0.144667	-0.089	-0.0916667	-0.0653333
472	-0.068	-0.079	-0.0686667	-0.0733333	-0.0676667	-0.031	0.000333333	0.00533333	-0.027	-0.00766667	0.0153333	-0.0243333	-0.0283333	-0.00866667	-0.0523333	-0.107667	-0.032	-0.00266667	-0.100667	-0.09	-0.0436667	-0.054	-0.0356667	-0.00466667	0.0706667	0.128333	0.07	0.0546667	0.0713333	0.021	0.087	0.176333	0.164	0.15	0.120667	0.0396667	0.00633333	-0.035	-0.0716667	-0.082	-0.205	-0.212667	-0.186667	-0.140667	-0.157667	-0.144333	-0.0996667	-0.0833333	-0.0903333
473	-0.0183333	-0.022	-0.00333333	-0.00966667	-0.00333333	0.034	0.06	0.054	0.0116667	0.0283333	0.0423333	0	-0.00166667	0.0166667	-0.0523333	-0.0976667	-0.007	0.014	-0.0833333	-0.0643333	-0.00433333	-0.00433333	0.0116667	0.0433333	0.111	0.179667	0.121333	0.114	0.123	0.0923333	0.132	0.204333	0.149333	0.114	0.0863333	0.032	-0.028	-0.062	-0.0873333	-0.130667	-0.268333	-0.281	-0.264333	-0.219333	-0.225667	-0.206	-0.165	-0.122333	-0.134667
474	-0.018	-0.015	0.009	0.008	0.0176667	0.059	0.0836667	0.0713333	0.02	0.03	0.0506667	0.00633333	-0.008	0.0153333	-0.0436667	-0.0886667	-0.00333333	0.0283333	-0.0446667	-0.027	0.048	0.0593333	0.067	0.0826667	0.144333	0.213333	0.15	0.146333	0.147333	0.122667	0.151333	0.211333	0.139667	0.093	0.0616667	0.0206667	-0.0423333	-0.071	-0.0903333	-0.147667	-0.244333	-0.268667	-0.268333	-0.229667	-0.233	-0.215333	-0.178333	-0.121	-0.156667
475	-0.0146667	-0.009	0.0116667	0.0103333	0.0143333	0.047	0.0643333	0.0516667	-0.00266667	-0.00466667	0.021	-0.0103333	-0.034	-0.0113333	-0.0303333	-0.065	-0.0123333	0.0293333	-0.0156667	-0.02	0.049	0.062	0.0803333	0.0926667	0.149	0.202	0.148333	0.139	0.139667	0.130667	0.136333	0.172667	0.099	0.041	0.017	0.00333333	-0.061	-0.081	-0.0836667	-0.124333	-0.214333	-0.245	-0.250667	-0.218333	-0.221333	-0.203667	-0.176	-0.123	-0.136667
476	0.032	0.048	0.063	0.0763333	0.0823333	0.117333	0.141667	0.143667	0.117667	0.0866667	0.111667	0.108667	0.0743333	0.0623333	0.0786667	0.0483333	0.0263333	0.0356667	0.0113333	-0.0183333	0.0156667	0.0313333	0.041	0.0576667	0.116667	0.171667	0.132	0.100333	0.113667	0.129333	0.139667	0.132333	0.0576667	0.00433333	-0.001	0.034	-0.0553333	-0.0863333	-0.0813333	-0.0716667	-0.173	-0.225667	-0.214	-0.200333	-0.192	-0.194667	-0.157333	-0.123333	-0.115333
477	0.011	0.029	0.041	0.0563333	0.062	0.088	0.100333	0.0933333	0.0753333	0.036	0.0453333	0.05	0.029	0.0166667	0.0496667	0.0413333	0.0143333	0.0146667	0.016	-0.00966667	0.02	0.046	0.0503333	0.0596667	0.104	0.155	0.118333	0.088	0.088	0.123667	0.134667	0.101667	0.0446667	0.000666667	0.0126667	0.073	-0.00466667	-0.033	-0.0203333	0.01	-0.0843333	-0.134333	-0.137667	-0.131	-0.125667	-0.127667	-0.108667	-0.079	-0.104
478	0.0223333	0.038	0.0526667	0.0656667	0.068	0.102667	0.114333	0.0956667	0.0886667	0.0673333	0.073	0.0596667	0.0406667	0.0516667	0.0626667	0.0556667	0.0706667	0.0893333	0.0693333	0.0713333	0.0916667	0.101333	0.079	0.0856667	0.113333	0.16	0.131667	0.104	0.123	0.116667	0.144333	0.108667	0.0593333	0.0126667	0.0146667	0.028	-0.0506667	-0.066	-0.0676667	-0.0293333	-0.109667	-0.167667	-0.162667	-0.159	-0.141667	-0.137333	-0.131333	-0.115	-0.106333
479	0.0456667	0.0593333	0.0806667	0.096	0.0916667	0.118667	0.127	0.104667	0.0866667	0.0756667	0.0856667	0.0633333	0.042	0.0873333	0.111333	0.1	0.130333	0.161	0.135667	0.130333	0.150333	0.14	0.104667	0.101333	0.106	0.132	0.116667	0.1	0.139333	0.121333	0.130667	0.0873333	0.0246667	-0.0526667	-0.0573333	-0.104333	-0.159	-0.172333	-0.15	-0.098	-0.120333	-0.193	-0.220667	-0.232667	-0.223667	-0.216667	-0.200333	-0.192	-0.140333
480	0.00733333	0.012	0.0233333	0.0356667	0.025	0.0473333	0.064	0.056	0.0476667	0.044	0.0696667	0.0496667	0.003	0.044	0.07	0.0503333	0.052	0.087	0.0716667	0.0566667	0.0616667	0.085	0.0463333	0.0383333	0.0413333	0.0633333	0.0703333	0.0746667	0.130667	0.114	0.153	0.0946667	0.0306667	-0.0383333	-0.000333333	-0.0523333	-0.0896667	-0.108333	-0.0853333	-0.0413333	-0.069	-0.107667	-0.119333	-0.133333	-0.133667	-0.121333	-0.102667	-0.127333	-0.103
481	0.0353333	0.0436667	0.0566667	0.0773333	0.0636667	0.075	0.0793333	0.0766667	0.095	0.081	0.104667	0.121	0.0786667	0.0683333	0.102	0.105	0.067	0.0573333	0.0653333	0.0566667	0.0296667	0.0393333	-0.000333333	-0.0176667	-0.01	0.0293333	0.0266667	0.00933333	0.049	0.0366667	0.0833333	0.0383333	-0.018	-0.0646667	-0.012	-0.0446667	-0.0703333	-0.0856667	-0.079	-0.0506667	-0.092	-0.151	-0.156333	-0.163667	-0.151333	-0.121	-0.0943333	-0.103667	-0.0856667
482	-0.023	-0.023	-0.00966667	0.00466667	0.005	0.0183333	0.0193333	0.00266667	-0.00333333	-0.0156667	0.005	0.0133333	-0.0443333	-0.066	-0.0283333	-0.0363333	-0.0626667	-0.0506667	-0.014	0.00133333	-0.00633333	0.0153333	-0.035	-0.0813333	-0.062	-0.0346667	-0.0203333	-0.021	0.024	0.018	0.068	0.049	0.0126667	-0.013	0.0406667	0.008	0.0236667	-0.007	0.0176667	0.036	0.0156667	-0.036	-0.0513333	-0.0663333	-0.0526667	-0.0166667	-0.014	-0.055	0.00233333
483	-0.0656667	-0.0716667	-0.0663333	-0.0666667	-0.08	-0.076	-0.0753333	-0.0823333	-0.0806667	-0.0936667	-0.0813333	-0.07	-0.124667	-0.143333	-0.106333	-0.104	-0.127333	-0.0993333	-0.0346667	-0.0176667	-0.00966667	0.0273333	-0.0206667	-0.0693333	-0.0493333	-0.022	-0.000666667	0.035	0.0993333	0.0903333	0.163333	0.147667	0.114667	0.0766667	0.0936667	0.0463333	0.07	0.055	0.0656667	0.0556667	0.029	0.00633333	-0.00466667	-0.018	0.004	0.0396667	0.042	0.00633333	0.00566667
484	-0.043	-0.0446667	-0.035	-0.039	-0.0573333	-0.0573333	-0.0676667	-0.083	-0.0923333	-0.100333	-0.0876667	-0.0763333	-0.114333	-0.113333	-0.0826667	-0.0873333	-0.0973333	-0.0433333	0.0376667	0.038	0.0166667	0.001	-0.0673333	-0.127333	-0.128	-0.127333	-0.105	-0.0746667	-0.0263333	0.012	0.04	0.0173333	-0.0243333	-0.042	0.012	0.0123333	0.046	0.0196667	0.033	-0.0123333	-0.0186667	-0.0323333	-0.0526667	-0.065	-0.048	-0.006	-0.002	-0.0106667	-0.0783333
485	-0.17	-0.186667	-0.194	-0.209	-0.228	-0.237	-0.231667	-0.219	-0.214667	-0.206667	-0.194	-0.181667	-0.199	-0.201	-0.211667	-0.209333	-0.212333	-0.169667	-0.105	-0.0803333	-0.088	-0.139333	-0.169	-0.19	-0.190333	-0.172667	-0.111667	-0.048	-0.0143333	0.0346667	0.0563333	0.0553333	0.0223333	-0.0113333	0.0166667	0.0356667	0.103	0.101	0.0846667	0.006	-0.035	-0.00633333	0.004	-0.002	-0.034	-0.001	0.031	0.0563333	-0.112667
486	-0.171667	-0.189333	-0.201333	-0.225667	-0.242667	-0.253667	-0.249333	-0.230333	-0.230333	-0.240333	-0.232333	-0.201333	-0.223667	-0.222	-0.203667	-0.191	-0.182667	-0.115667	0.00233333	0.0263333	0.0183333	-0.032	-0.0766667	-0.124667	-0.167333	-0.181333	-0.135	-0.065	-0.0556667	-0.0243333	-0.011	-0.0196667	-0.0176667	-0.0373333	-0.00333333	0.0253333	0.0726667	0.0666667	0.041	-0.0633333	-0.07	-0.00933333	-0.0136667	-0.008	-0.048	-0.012	0.00133333	0.0343333	-0.122667
487	-0.142333	-0.159333	-0.176333	-0.219	-0.257	-0.278333	-0.287	-0.275333	-0.268667	-0.267667	-0.267667	-0.233	-0.234333	-0.219667	-0.211333	-0.175	-0.121667	-0.0613333	0.0526667	0.108667	0.0913333	0.0623333	0.00133333	-0.0693333	-0.139667	-0.189	-0.167	-0.0866667	-0.105667	-0.0806667	-0.069	-0.0903333	-0.051	-0.0633333	-0.0436667	-0.024	0.00366667	0.0116667	0.00866667	-0.0703333	-0.109333	0.00833333	0.023	0.0413333	0.049	0.0886667	0.0543333	0.0523333	-0.0173333
488	-0.134	-0.154	-0.174333	-0.219333	-0.232	-0.238333	-0.231667	-0.219	-0.235	-0.254667	-0.238	-0.211	-0.238667	-0.225	-0.187333	-0.184667	-0.145	-0.023	0.089	0.0916667	0.0836667	0.0783333	0.0243333	-0.0336667	-0.086	-0.118667	-0.113333	-0.0523333	-0.05	-0.0273333	-0.0316667	-0.0576667	-0.0233333	-0.041	-0.018	-0.013	0.005	0.00233333	-0.00833333	-0.108667	-0.137667	-0.059	-0.0453333	-0.027	-0.0143333	0.0566667	0.0353333	0.0293333	-0.0566667
489	-0.110667	-0.129667	-0.147667	-0.194333	-0.203333	-0.215	-0.215333	-0.214667	-0.243	-0.266667	-0.254667	-0.235333	-0.252667	-0.211667	-0.160333	-0.161	-0.116333	-0.0123333	0.0753333	0.0803333	0.0893333	0.0946667	0.0613333	0.018	-0.0263333	-0.037	-0.036	0.00366667	0.0196667	0.0476667	0.0283333	-0.0233333	-0.0166667	-0.033	-0.0123333	0.003	0.0283333	0.0503333	0.0286667	-0.129	-0.146333	-0.0696667	-0.0423333	-0.00766667	0.014	0.0863333	0.0666667	0.028	-0.0393333
490	-0.0336667	-0.0466667	-0.0596667	-0.0863333	-0.0886667	-0.102667	-0.0993333	-0.108333	-0.147667	-0.163	-0.150333	-0.152333	-0.164333	-0.0826667	-0.0386667	-0.056	0.0146667	0.113333	0.138667	0.114333	0.125667	0.105667	0.0636667	0.0436667	0.014	0.0136667	-0.00266667	0.0156667	0.009	0.003	-0.00166667	-0.043	-0.0323333	-0.0526667	-0.052	-0.0506667	-0.057	-0.0173333	-0.0586667	-0.232667	-0.275	-0.191667	-0.149	-0.107	-0.054	0.0233333	0.0263333	-0.014	0.0146667
491	-0.0516667	-0.0623333	-0.0806667	-0.110667	-0.120333	-0.132	-0.133667	-0.146333	-0.182667	-0.183667	-0.174667	-0.187667	-0.207667	-0.134	-0.092	-0.112	-0.076	0.0343333	0.0686667	0.024	0.0486667	0.0496667	0.0366667	0.0693333	0.0756667	0.0956667	0.123	0.189333	0.146333	0.148	0.0813333	0.00266667	-0.0226667	-0.082	-0.146667	-0.132667	-0.117667	-0.0873333	-0.0883333	-0.101667	-0.115333	-0.0596667	-0.0606667	-0.0743333	-0.0133333	0.04	0.0133333	0.00633333	0.111333
492	0.0293333	0.0233333	0.01	-0.0146667	-0.007	-0.0116667	-0.019	-0.0436667	-0.074	-0.0763333	-0.0726667	-0.089	-0.0873333	-0.025	0.0193333	-0.00533333	0.0343333	0.113667	0.11	0.0686667	0.104333	0.098	0.064	0.0916667	0.0883333	0.101	0.108333	0.140667	0.109333	0.139	0.0763333	-0.00433333	-0.0496667	-0.110333	-0.170667	-0.177333	-0.183667	-0.133	-0.124	-0.117333	-0.132667	-0.103333	-0.086	-0.115333	-0.0343333	0.00366667	-0.0143333	-0.033	0.025
493	0.045	0.0426667	0.0263333	0.00833333	0.0173333	0.0183333	0.0146667	0.004	-0.012	-0.00866667	-0.0143333	-0.0293333	-0.011	0.0286667	0.0573333	0.021	0.0656667	0.122333	0.0793333	0.0436667	0.077	0.0533333	0.017	0.055	0.0426667	0.0323333	0.024	0.0546667	0.038	0.0693333	0.0346667	-0.023	-0.0383333	-0.084	-0.15	-0.180667	-0.186	-0.120667	-0.121667	-0.102667	-0.095	-0.0836667	-0.0746667	-0.128333	-0.0613333	-0.0373333	-0.0453333	-0.0736667	-0.021
494	-0.0203333	-0.0216667	-0.0346667	-0.0526667	-0.0366667	-0.0266667	-0.017	-0.0153333	-0.03	-0.037	-0.0496667	-0.053	-0.0343333	-0.00533333	0.019	-0.018	0.00166667	0.05	-0.000666667	-0.0326667	0.00233333	-0.00633333	-0.031	0.00666667	-0.013	-0.032	-0.0253333	0.00333333	0.018	0.0446667	0.023	-0.032	-0.0216667	-0.0496667	-0.116667	-0.148333	-0.157333	-0.064	-0.0363333	0.0186667	0.0193333	0.06	0.083	0.0213333	0.0743333	0.0763333	0.0453333	-0.008	0.0276667
495	0.01	0.0113333	-0.00133333	-0.0163333	-0.007	0.00133333	0.00733333	0.00266667	-0.012	-0.0233333	-0.032	-0.0386667	-0.0156667	0.008	0.043	0.0106667	0.023	0.0633333	0.014	-0.0133333	0.0206667	0.0146667	-0.00466667	0.0223333	0.007	-0.00833333	-0.00533333	0.0153333	0.0256667	0.0573333	0.027	-0.0193333	-0.0136667	-0.044	-0.119	-0.146667	-0.158667	-0.074	-0.019	0.0653333	0.0813333	0.109333	0.130333	0.055	0.112	0.0863333	0.0556667	0.005	0.0196667
496	-0.054	-0.0553333	-0.077	-0.09	-0.0833333	-0.072	-0.065	-0.0696667	-0.0793333	-0.0926667	-0.096	-0.0883333	-0.068	-0.0466667	0.00666667	-0.0133333	-0.022	0.022	-0.0106667	-0.026	0.00166667	0.0136667	0.00233333	0.0193333	0.00466667	-0.012	-0.0216667	0.00833333	0.000666667	0.043	0.013	-0.0433333	-0.026	-0.0583333	-0.137333	-0.160667	-0.15	-0.0353333	0.0693333	0.194333	0.217667	0.274333	0.318333	0.215667	0.275667	0.205333	0.164333	0.106	0.107
497	-0.162667	-0.173667	-0.202333	-0.22	-0.218333	-0.205	-0.193333	-0.192667	-0.206667	-0.220333	-0.206333	-0.185333	-0.183667	-0.154667	-0.0873333	-0.0946667	-0.116	-0.0636667	-0.0673333	-0.072	-0.039	0.00533333	-0.001	0.00966667	0.004	-0.014	-0.019	0.00933333	0.0136667	0.059	0.0233333	-0.049	-0.0393333	-0.0456667	-0.102333	-0.0863333	-0.0313333	0.0643333	0.164333	0.278667	0.289	0.406333	0.511	0.440333	0.514333	0.446667	0.384	0.301333	0.273667
498	-0.209	-0.219333	-0.247	-0.258	-0.256667	-0.238	-0.221333	-0.215	-0.225333	-0.238333	-0.221333	-0.193667	-0.197667	-0.181	-0.118	-0.115	-0.162	-0.125333	-0.122	-0.125667	-0.0983333	-0.035	-0.0313333	-0.0213333	-0.016	-0.0233333	-0.017	0.00966667	0.0146667	0.06	0.0273333	-0.0503333	-0.043	-0.0353333	-0.0783333	-0.0383333	0.039	0.129667	0.237667	0.382667	0.384667	0.515	0.643667	0.581667	0.653333	0.560667	0.491667	0.403667	0.353
499	-0.306	-0.324	-0.352667	-0.37	-0.371667	-0.354333	-0.336333	-0.326	-0.327667	-0.336	-0.323333	-0.294333	-0.298333	-0.291333	-0.240333	-0.228333	-0.284667	-0.262	-0.247667	-0.230667	-0.203	-0.122667	-0.0983333	-0.091	-0.0733333	-0.0736667	-0.048	-0.00866667	0.007	0.0613333	0.05	-0.0193333	0.00766667	0.037	0.00666667	0.0596667	0.158	0.250333	0.376333	0.53	0.512	0.669333	0.797	0.741667	0.777333	0.683333	0.589333	0.488333	0.406333
500	-0.289667	-0.304667	-0.329333	-0.346	-0.351	-0.334	-0.313667	-0.299667	-0.305333	-0.310333	-0.292667	-0.26	-0.269667	-0.262	-0.216667	-0.204667	-0.267	-0.251333	-0.234	-0.216667	-0.192667	-0.106333	-0.084	-0.0783333	-0.055	-0.0496667	-0.024	0.00566667	0.027	0.072	0.0513333	-0.021	-0.00933333	0.03	0.00733333	0.0823333	0.190333	0.263667	0.364	0.485	0.467333	0.639333	0.794667	0.772667	0.832333	0.751667	0.676667	0.567667	0.461667
501	-0.272333	-0.289	-0.317667	-0.336667	-0.343667	-0.328	-0.308333	-0.297667	-0.314667	-0.325667	-0.299333	-0.255	-0.273667	-0.260667	-0.203333	-0.181667	-0.233	-0.203667	-0.167333	-0.146333	-0.128	-0.043	-0.0386667	-0.0433333	-0.0356667	-0.0486667	-0.036	-0.0116667	0.0103333	0.0436667	0.00966667	-0.0706667	-0.0586667	-0.0156667	-0.029	0.049	0.157333	0.217	0.3	0.376	0.358333	0.547	0.719667	0.714333	0.806	0.761	0.688	0.576	0.488667
502	-0.358333	-0.382333	-0.413333	-0.442333	-0.450333	-0.434333	-0.416	-0.406333	-0.418	-0.427	-0.408667	-0.367333	-0.380333	-0.371	-0.321667	-0.291667	-0.328333	-0.302	-0.257667	-0.211667	-0.187	-0.0956667	-0.0833333	-0.0943333	-0.09	-0.104667	-0.082	-0.0393333	-0.012	0.0263333	0.015	-0.0623333	-0.019	0.033	0.0326667	0.106667	0.227	0.300667	0.407	0.491333	0.447	0.653333	0.803	0.795333	0.852	0.824333	0.704667	0.586333	0.500333
503	-0.395333	-0.422333	-0.449	-0.484	-0.493	-0.479333	-0.465667	-0.458	-0.465667	-0.468667	-0.458333	-0.425	-0.434667	-0.423	-0.392333	-0.360667	-0.385333	-0.371667	-0.327667	-0.26	-0.234	-0.138	-0.114667	-0.130333	-0.120333	-0.134667	-0.102	-0.048	-0.00833333	0.0283333	0.037	-0.025	0.0366667	0.102333	0.109667	0.184667	0.304333	0.373667	0.466667	0.543333	0.484333	0.693333	0.824667	0.851	0.879333	0.894	0.751333	0.614667	0.524667
504	-0.448667	-0.478333	-0.508333	-0.541333	-0.543333	-0.535	-0.518333	-0.499333	-0.502	-0.509667	-0.505	-0.476667	-0.487667	-0.481333	-0.438	-0.411333	-0.46	-0.46	-0.415333	-0.357333	-0.339333	-0.245333	-0.202	-0.208	-0.173667	-0.171	-0.116333	-0.0436667	0.007	0.0673333	0.0896667	0.03	0.097	0.159333	0.166667	0.223667	0.346	0.411667	0.519333	0.625	0.591667	0.781667	0.862667	0.881333	0.821	0.819667	0.696	0.567333	0.469333
505	-0.454333	-0.482667	-0.511333	-0.546333	-0.547667	-0.539667	-0.519667	-0.493333	-0.494	-0.502333	-0.508333	-0.486667	-0.497333	-0.512	-0.476667	-0.452333	-0.503667	-0.500667	-0.454667	-0.404333	-0.375667	-0.298667	-0.251333	-0.254667	-0.216333	-0.195667	-0.134667	-0.04	0.0113333	0.07	0.109333	0.06	0.134667	0.176667	0.167333	0.2	0.327667	0.416667	0.558333	0.664667	0.627	0.779333	0.798333	0.784	0.693	0.668333	0.550333	0.453	0.368667
506	-0.444667	-0.477	-0.512333	-0.545667	-0.55	-0.539667	-0.521	-0.504	-0.506	-0.52	-0.523	-0.493333	-0.499667	-0.504	-0.451333	-0.413333	-0.460333	-0.43	-0.368667	-0.329333	-0.302	-0.233667	-0.201667	-0.204667	-0.182667	-0.173333	-0.121	-0.0376667	-0.00566667	0.0466667	0.071	0.014	0.0823333	0.111667	0.0903333	0.116	0.233667	0.342	0.505667	0.597667	0.571333	0.736333	0.763333	0.710333	0.65	0.606333	0.486333	0.410667	0.344
507	-0.446667	-0.483333	-0.519333	-0.553333	-0.558333	-0.552333	-0.536667	-0.522	-0.510333	-0.521667	-0.537667	-0.506333	-0.503	-0.513333	-0.485333	-0.441333	-0.474667	-0.451	-0.378	-0.327667	-0.312333	-0.251	-0.226	-0.243333	-0.227667	-0.214	-0.168	-0.0716667	-0.0426667	0.0143333	0.0713333	0.0406667	0.129333	0.165	0.149	0.159667	0.242667	0.327333	0.473	0.513667	0.485667	0.632	0.645667	0.586333	0.528333	0.508667	0.404667	0.341333	0.254667
508	-0.364	-0.396	-0.429	-0.459	-0.454667	-0.443	-0.427333	-0.419667	-0.409333	-0.422333	-0.445667	-0.430667	-0.417333	-0.418	-0.399333	-0.373333	-0.377667	-0.345	-0.296	-0.258333	-0.239333	-0.208667	-0.203	-0.223333	-0.222333	-0.205333	-0.187667	-0.0953333	-0.083	-0.0353333	0.0316667	0.0156667	0.109	0.126667	0.105333	0.0803333	0.127333	0.219	0.362667	0.394667	0.378333	0.48	0.457	0.374	0.31	0.299333	0.213333	0.181667	0.105333
509	-0.33	-0.361333	-0.389667	-0.418667	-0.414333	-0.407	-0.393667	-0.386333	-0.375333	-0.382667	-0.411667	-0.406333	-0.39	-0.383333	-0.382	-0.359	-0.332667	-0.302333	-0.252333	-0.208333	-0.191333	-0.18	-0.18	-0.205	-0.212	-0.189667	-0.184333	-0.0916667	-0.0876667	-0.053	0.0283333	0.0313333	0.127333	0.138	0.117667	0.079	0.0926667	0.163667	0.283667	0.271	0.248667	0.322333	0.277	0.203333	0.131	0.145	0.0736667	0.065	0.002
510	-0.235667	-0.263667	-0.288333	-0.308333	-0.292333	-0.283333	-0.273667	-0.268	-0.252	-0.256667	-0.293	-0.300667	-0.271	-0.273333	-0.289333	-0.276667	-0.244667	-0.237	-0.214333	-0.183667	-0.174667	-0.190667	-0.196333	-0.227333	-0.233667	-0.191333	-0.205333	-0.125667	-0.123	-0.0793333	0.016	0.0573333	0.147	0.154	0.127	0.0653333	0.0476667	0.0986667	0.216333	0.195	0.166667	0.191667	0.129	0.0476667	-0.041	-0.0366667	-0.0806667	-0.0586667	-0.142667
511	-0.261333	-0.292	-0.316667	-0.342667	-0.335333	-0.331667	-0.322	-0.315333	-0.304	-0.308333	-0.337	-0.341333	-0.321667	-0.309667	-0.315667	-0.302	-0.260333	-0.236	-0.189667	-0.150333	-0.136333	-0.147667	-0.155	-0.196667	-0.215	-0.183333	-0.195333	-0.113333	-0.111667	-0.0776667	0.0173333	0.0523333	0.141	0.146667	0.130667	0.0793333	0.0696667	0.106	0.203667	0.152333	0.128667	0.166333	0.108	0.0473333	-0.0363333	-0.0113333	-0.064	-0.047	-0.126
512	-0.338333	-0.374	-0.400333	-0.424667	-0.416667	-0.412	-0.401	-0.391333	-0.372333	-0.374333	-0.407667	-0.401	-0.383667	-0.394667	-0.407	-0.376333	-0.364	-0.364667	-0.309	-0.261333	-0.257667	-0.250333	-0.236	-0.266	-0.259667	-0.217667	-0.2	-0.110333	-0.0993333	-0.056	0.0396667	0.072	0.166667	0.190667	0.178	0.143667	0.147667	0.186	0.307333	0.278	0.239	0.293667	0.248667	0.187667	0.0856667	0.0936667	0.0336667	0.038	-0.0346667
513	-0.402333	-0.44	-0.47	-0.499333	-0.499667	-0.495333	-0.481333	-0.47	-0.451333	-0.456667	-0.487333	-0.470333	-0.458667	-0.476333	-0.477	-0.435	-0.438	-0.435333	-0.368	-0.311	-0.306667	-0.273	-0.248667	-0.265667	-0.245667	-0.208333	-0.171667	-0.0746667	-0.053	-0.011	0.0726667	0.0773333	0.174	0.204333	0.189667	0.168667	0.203667	0.260333	0.398	0.390333	0.349667	0.438333	0.411	0.350667	0.259333	0.255333	0.181667	0.161	0.096
514	-0.389667	-0.424667	-0.453333	-0.476333	-0.469333	-0.460333	-0.445667	-0.434333	-0.410667	-0.417	-0.451	-0.436	-0.415	-0.439	-0.444667	-0.41	-0.425667	-0.437333	-0.401	-0.347	-0.339	-0.302667	-0.272333	-0.284333	-0.256333	-0.210333	-0.175333	-0.083	-0.0506667	0.00333333	0.0936667	0.100667	0.193333	0.224	0.203667	0.176667	0.216	0.293333	0.445	0.472667	0.44	0.517	0.487333	0.407333	0.307333	0.28	0.210333	0.179667	0.094
515	-0.416	-0.451333	-0.482667	-0.506	-0.502333	-0.492667	-0.477667	-0.464	-0.441	-0.451333	-0.477	-0.453667	-0.440667	-0.471	-0.461333	-0.421	-0.459	-0.466667	-0.421333	-0.369	-0.359	-0.303333	-0.266	-0.275667	-0.242333	-0.208667	-0.161333	-0.076	-0.0393333	0.022	0.094	0.0883333	0.173	0.209667	0.189	0.178333	0.246333	0.34	0.509	0.563	0.53	0.643	0.631333	0.552333	0.463	0.413	0.325667	0.280667	0.197
516	-0.368333	-0.395333	-0.421	-0.441	-0.436667	-0.419	-0.402	-0.393333	-0.376	-0.384333	-0.408333	-0.400333	-0.379	-0.395	-0.378333	-0.360667	-0.385667	-0.379333	-0.373	-0.332667	-0.304667	-0.257333	-0.228333	-0.232	-0.213333	-0.192	-0.16	-0.0736667	-0.0526667	0.007	0.0736667	0.058	0.143	0.157	0.128	0.111667	0.179333	0.303333	0.474333	0.597333	0.578	0.668	0.637667	0.535333	0.457333	0.393	0.301667	0.247333	0.173
517	-0.326333	-0.350333	-0.375333	-0.392333	-0.393667	-0.377333	-0.366333	-0.362667	-0.344333	-0.35	-0.372	-0.362	-0.338	-0.358667	-0.340667	-0.326667	-0.367	-0.364667	-0.37	-0.331	-0.304333	-0.252	-0.214333	-0.206667	-0.186667	-0.171667	-0.137333	-0.0626667	-0.0506667	0.00533333	0.054	0.016	0.0943333	0.114	0.085	0.0813333	0.169333	0.303667	0.482333	0.632667	0.616	0.692667	0.679667	0.581	0.515667	0.43	0.339333	0.282333	0.205333
518	-0.288667	-0.309333	-0.336	-0.351333	-0.352667	-0.336333	-0.326333	-0.325	-0.309	-0.319333	-0.339333	-0.326	-0.306667	-0.320333	-0.292667	-0.276	-0.334	-0.332	-0.331333	-0.299333	-0.278	-0.212333	-0.178667	-0.176667	-0.170333	-0.170333	-0.138667	-0.0736667	-0.0643333	-0.0123333	0.028	-0.0186667	0.059	0.0776667	0.049	0.0513333	0.131667	0.261333	0.434667	0.643	0.637	0.708667	0.724333	0.621	0.578	0.477	0.384	0.305333	0.242667
519	-0.205667	-0.216333	-0.232667	-0.242	-0.232333	-0.203333	-0.185667	-0.188	-0.178667	-0.193667	-0.223667	-0.224333	-0.198	-0.212	-0.200667	-0.192	-0.234	-0.249333	-0.270667	-0.244667	-0.22	-0.173	-0.155	-0.152667	-0.165667	-0.177	-0.150667	-0.0896667	-0.081	-0.0246667	0.0186667	-0.00166667	0.0776667	0.0666667	0.0313333	0.0116667	0.039	0.156333	0.313	0.563	0.584333	0.601	0.579333	0.463333	0.426667	0.330667	0.257667	0.185667	0.148
520	-0.185333	-0.181	-0.191	-0.177667	-0.154667	-0.114667	-0.083	-0.072	-0.0596667	-0.0743333	-0.0923333	-0.0926667	-0.0843333	-0.0836667	-0.08	-0.094	-0.16	-0.192	-0.249333	-0.241667	-0.207333	-0.183667	-0.17	-0.157667	-0.152	-0.144333	-0.110667	-0.063	-0.041	-0.009	0.0216667	0.0123333	0.0666667	0.0496667	0.00133333	-0.024	-0.015	0.0766667	0.182	0.433667	0.469	0.465333	0.46	0.364667	0.344	0.267667	0.225	0.163667	0.117
521	-0.153333	-0.141667	-0.136	-0.109667	-0.0703333	-0.0206667	0.0173333	0.036	0.0466667	0.0296667	0.0286667	0.0303333	0.025	0.0163333	0.019	-0.0136667	-0.0696667	-0.0803333	-0.127333	-0.138333	-0.107	-0.112667	-0.126	-0.132667	-0.14	-0.129667	-0.104	-0.0943333	-0.0693333	-0.0333333	-0.018	-0.00433333	0.0123333	-0.015	-0.0463333	-0.071	-0.0673333	-0.0203333	0.06	0.242333	0.321	0.282333	0.284333	0.209333	0.195667	0.14	0.117667	0.0906667	-0.0226667
522	-0.159667	-0.151667	-0.151333	-0.133	-0.084	-0.0343333	0.007	0.034	0.0446667	0.017	0.025	0.0363333	0.021	0.00433333	0.018	-0.009	-0.06	-0.0823333	-0.120667	-0.137	-0.128667	-0.141	-0.165667	-0.194333	-0.194	-0.171667	-0.169333	-0.163333	-0.139	-0.0873333	-0.054	-0.0216667	0.00166667	-0.022	-0.0376667	-0.078	-0.087	-0.0726667	0.0303333	0.197667	0.253	0.218	0.219333	0.166667	0.138333	0.092	0.0676667	0.0406667	-0.0636667
523	-0.146667	-0.141333	-0.131	-0.124667	-0.0943333	-0.0553333	-0.0206667	0.00266667	0.00166667	-0.009	-0.016	-0.033	-0.043	-0.0586667	-0.0683333	-0.0926667	-0.109	-0.128	-0.161333	-0.171	-0.159	-0.185	-0.21	-0.229	-0.230333	-0.197	-0.188	-0.137	-0.088	-0.0306667	0.0186667	0.051	0.0786667	0.057	0.059	0.0256667	0.029	0.0223333	0.104667	0.263333	0.343	0.266333	0.227	0.163667	0.112	0.0673333	0.0673333	0.0346667	-0.0723333
524	-0.145	-0.137	-0.130333	-0.126333	-0.104333	-0.071	-0.046	-0.0336667	-0.022	-0.026	-0.0486667	-0.0703333	-0.0703333	-0.085	-0.0963333	-0.0976667	-0.116333	-0.156333	-0.176333	-0.180333	-0.196667	-0.215	-0.231	-0.247667	-0.233667	-0.206	-0.188667	-0.140667	-0.0983333	-0.026	0.0366667	0.0706667	0.110667	0.087	0.0796667	0.041	0.0156667	0.0116667	0.137333	0.369333	0.445333	0.341333	0.268667	0.176	0.125333	0.0763333	0.064	0.00366667	-0.0216667
525	-0.132333	-0.132333	-0.139333	-0.150333	-0.142667	-0.135333	-0.132	-0.135667	-0.134667	-0.123667	-0.156667	-0.187	-0.188333	-0.185333	-0.189333	-0.166667	-0.214333	-0.258	-0.257	-0.254667	-0.285	-0.299	-0.288	-0.274333	-0.244	-0.228667	-0.174	-0.121	-0.0556667	0.0273333	0.0633333	0.0853333	0.127	0.142333	0.112	0.0723333	0.0716667	0.088	0.23	0.466333	0.548667	0.469667	0.375667	0.281667	0.217333	0.161333	0.121	0.0703333	0.0783333
526	-0.141333	-0.146667	-0.164	-0.178	-0.174667	-0.158333	-0.156	-0.169	-0.175333	-0.164	-0.185	-0.224667	-0.237	-0.234333	-0.227333	-0.200667	-0.243	-0.288667	-0.271667	-0.26	-0.284667	-0.288	-0.276333	-0.271	-0.246	-0.231	-0.188	-0.122	-0.05	0.038	0.0833333	0.0976667	0.142333	0.177333	0.191667	0.192	0.205	0.211	0.327333	0.571	0.631333	0.553333	0.463667	0.361667	0.300333	0.247333	0.211333	0.156667	0.110333
527	-0.158333	-0.162	-0.18	-0.200333	-0.208	-0.203	-0.208667	-0.223667	-0.218333	-0.204	-0.242333	-0.272	-0.264667	-0.265667	-0.258333	-0.211333	-0.265	-0.304667	-0.254	-0.235333	-0.275	-0.246667	-0.230667	-0.229333	-0.214	-0.214667	-0.139	-0.069	-0.0163333	0.0936667	0.11	0.0853333	0.13	0.153333	0.167333	0.193	0.198667	0.265667	0.412667	0.668	0.710667	0.653667	0.543333	0.408	0.360333	0.283333	0.219667	0.158	0.159667
528	-0.222333	-0.234333	-0.258333	-0.275333	-0.265667	-0.259	-0.262	-0.271	-0.280667	-0.273	-0.296333	-0.319667	-0.329667	-0.323333	-0.294667	-0.259333	-0.348	-0.381333	-0.325	-0.315333	-0.343333	-0.281333	-0.252333	-0.246667	-0.211667	-0.205	-0.115667	-0.07	0.021	0.135667	0.139667	0.106333	0.133667	0.184667	0.209333	0.249333	0.293667	0.348333	0.461333	0.710333	0.74	0.715	0.657	0.550667	0.501	0.431333	0.348667	0.250667	0.223
529	-0.277	-0.298667	-0.342	-0.354667	-0.335	-0.325	-0.320333	-0.319333	-0.341	-0.362667	-0.363	-0.363333	-0.407333	-0.386333	-0.324333	-0.286333	-0.356	-0.387	-0.321333	-0.273333	-0.299667	-0.221667	-0.18	-0.182667	-0.157667	-0.163667	-0.127667	-0.0926667	-0.007	0.057	0.109667	0.0753333	0.134667	0.218	0.254667	0.316667	0.371	0.451667	0.501667	0.648667	0.626667	0.695	0.705667	0.675	0.591667	0.548	0.470667	0.333	0.265
530	-0.228333	-0.244333	-0.291667	-0.305	-0.289667	-0.27	-0.260667	-0.255667	-0.267667	-0.292667	-0.276	-0.259667	-0.294667	-0.28	-0.226667	-0.216	-0.251	-0.271	-0.254667	-0.207	-0.222667	-0.151333	-0.124667	-0.150333	-0.139333	-0.164	-0.172	-0.152667	-0.0756667	-0.026	0.042	0.0146667	0.0903333	0.173	0.217	0.281	0.324333	0.396667	0.409333	0.511333	0.448667	0.549333	0.639	0.626333	0.612333	0.586	0.521667	0.347667	0.272667
531	-0.230333	-0.253	-0.288333	-0.302333	-0.310333	-0.301667	-0.296333	-0.302667	-0.318667	-0.318	-0.296667	-0.293	-0.337333	-0.296667	-0.255	-0.228667	-0.270667	-0.282667	-0.245333	-0.201333	-0.214333	-0.121333	-0.0786667	-0.0863333	-0.0706667	-0.092	-0.08	-0.0573333	0.0123333	0.0403333	0.0886667	0.0506667	0.0926667	0.171667	0.224	0.289667	0.348333	0.397333	0.394333	0.470333	0.463333	0.569333	0.668	0.668	0.670667	0.634333	0.576667	0.424667	0.378
532	-0.278667	-0.291	-0.312	-0.31	-0.291333	-0.262	-0.244333	-0.244	-0.252333	-0.262333	-0.248	-0.229	-0.253333	-0.240667	-0.202667	-0.187333	-0.256333	-0.265	-0.250333	-0.239333	-0.231	-0.129667	-0.0943333	-0.0896667	-0.0613333	-0.0566667	-0.0153333	0.0223333	0.0686667	0.104667	0.0993333	0.0416667	0.058	0.0956667	0.115	0.169	0.246333	0.303	0.339333	0.494	0.520667	0.608	0.694333	0.652	0.667667	0.606333	0.541	0.432667	0.380667
533	-0.217333	-0.219333	-0.232667	-0.222	-0.195667	-0.160333	-0.135333	-0.129333	-0.139667	-0.168	-0.140667	-0.101	-0.124333	-0.129	-0.089	-0.0873333	-0.141	-0.128667	-0.134	-0.134667	-0.111667	-0.033	-0.021	-0.0176667	-0.00466667	-0.0136667	0.006	0.0146667	0.0346667	0.0483333	0.0153333	-0.0526667	-0.0546667	-0.0306667	-0.0166667	0.0493333	0.126	0.184667	0.203	0.302	0.300333	0.421667	0.551333	0.539	0.581	0.523667	0.470667	0.389	0.325667
534	-0.186333	-0.184667	-0.190667	-0.177333	-0.151333	-0.117333	-0.0926667	-0.0813333	-0.0763333	-0.107	-0.103667	-0.0686667	-0.0633333	-0.100333	-0.07	-0.0736667	-0.148667	-0.136333	-0.157333	-0.179333	-0.156667	-0.0953333	-0.081	-0.06	-0.0336667	-0.0106667	0.0186667	0.0343333	0.0446667	0.0763333	0.038	-0.0236667	-0.026	-0.0276667	-0.0556667	-0.0216667	0.0483333	0.137667	0.225667	0.376	0.384667	0.445	0.54	0.467667	0.496333	0.384	0.346333	0.292	0.222
535	-0.243667	-0.256667	-0.280667	-0.285	-0.274333	-0.252667	-0.236667	-0.23	-0.224	-0.240333	-0.244333	-0.224333	-0.218333	-0.226333	-0.176	-0.162667	-0.244	-0.239667	-0.24	-0.239667	-0.224333	-0.162667	-0.130667	-0.114333	-0.0933333	-0.0773333	-0.044	-0.00366667	0.011	0.0643333	0.0566667	-0.00233333	0.025	0.032	-0.009	0.015	0.0933333	0.212333	0.354333	0.560333	0.569333	0.64	0.710667	0.611333	0.615333	0.49	0.425667	0.342	0.288
536	-0.212	-0.226	-0.254333	-0.263667	-0.255	-0.236333	-0.223667	-0.222333	-0.220667	-0.234667	-0.237	-0.218	-0.206333	-0.206	-0.150333	-0.145	-0.21	-0.192333	-0.197667	-0.195667	-0.174	-0.125667	-0.107333	-0.0923333	-0.0833333	-0.0816667	-0.0626667	-0.0253333	-0.0243333	0.0343333	0.021	-0.0416667	-0.013	-0.00866667	-0.0613333	-0.0463333	0.027	0.149667	0.298	0.490667	0.503	0.589667	0.660333	0.555333	0.567333	0.449333	0.378333	0.300667	0.253
537	-0.228	-0.246667	-0.279	-0.296667	-0.291333	-0.276333	-0.267	-0.267667	-0.264	-0.275333	-0.284667	-0.27	-0.250333	-0.248	-0.203	-0.199667	-0.241667	-0.220667	-0.225667	-0.207667	-0.179333	-0.137	-0.122667	-0.115667	-0.112667	-0.117333	-0.103	-0.0533333	-0.0546667	0.0106667	0.018	-0.0363333	0.0126667	0.0196667	-0.0336667	-0.0286667	0.04	0.17	0.324	0.484667	0.493333	0.590667	0.635333	0.524	0.518333	0.42	0.339333	0.261	0.212333
538	-0.123	-0.134	-0.162	-0.177	-0.170667	-0.159667	-0.158667	-0.168	-0.161333	-0.166	-0.181667	-0.181667	-0.144667	-0.138	-0.103333	-0.115	-0.125333	-0.102667	-0.137667	-0.126	-0.0946667	-0.0806667	-0.077	-0.0673333	-0.0703333	-0.0766667	-0.0843333	-0.0403333	-0.058	0.000666667	0.00633333	-0.032	0.0166667	-0.005	-0.076	-0.118667	-0.09	0.0476667	0.200667	0.347667	0.368667	0.413333	0.41	0.280333	0.271	0.181	0.122667	0.0743333	0.06
539	-0.153	-0.164333	-0.19	-0.211	-0.202333	-0.189667	-0.182	-0.186667	-0.186333	-0.191667	-0.204667	-0.212	-0.182	-0.158667	-0.125	-0.141667	-0.127	-0.0903333	-0.121667	-0.111	-0.07	-0.065	-0.0746667	-0.0766667	-0.0906667	-0.0976667	-0.107667	-0.0523333	-0.0653333	-0.007	0.01	-0.0233333	0.03	0.009	-0.0516667	-0.0946667	-0.081	0.041	0.173333	0.289	0.301333	0.355	0.342	0.227333	0.216667	0.165333	0.104333	0.058	0.0373333
540	-0.018	-0.0183333	-0.034	-0.0453333	-0.038	-0.031	-0.0296667	-0.041	-0.0393333	-0.038	-0.0566667	-0.079	-0.0323333	-0.001	0.0203333	0.00166667	0.047	0.074	0.006	0.00633333	0.0576667	0.033	0.00966667	0.0156667	0.003	-0.007	-0.0316667	2.31296e-18	-0.0393333	-0.017	-0.003	-0.0186667	0.0266667	-0.018	-0.0933333	-0.161333	-0.206333	-0.101667	-0.017	0.0876667	0.102333	0.101667	0.0723333	-0.0363333	-0.0233333	-0.0563333	-0.0806667	-0.110333	-0.0936667
541	-0.008	-0.007	-0.0136667	-0.0216667	-0.00933333	0.00566667	0.00566667	-0.0166667	-0.0193333	-0.0136667	-0.0313333	-0.064	-0.0166667	2.89121e-19	0.00166667	-0.021	0.05	0.0503333	-0.049	-0.0453333	0.03	0.0206667	0.0196667	0.0583333	0.054	0.0396667	0.0123333	0.00233333	-0.0203333	-0.0366667	-0.0316667	-0.0476667	-0.0216667	-0.0583333	-0.105333	-0.183333	-0.177333	-0.103	-0.038	0.0626667	0.072	0.053	0.0193333	-0.0593333	-0.0626667	-0.0863333	-0.117333	-0.118667	-0.0793333
542	-0.008	-0.00466667	-0.000666667	0.00133333	0.0233333	0.05	0.0593333	0.0453333	0.0346667	0.037	0.0146667	-0.0246667	0.01	0.0366667	0.0296667	-0.0223333	0.056	0.0806667	-0.014	-0.0123333	0.0463333	0.0256667	0.00733333	0.057	0.0426667	0.0466667	0.0293333	0.0393333	0.061	0.0433333	0.0806667	0.051	0.065	0.0173333	-0.031	-0.127333	-0.155667	-0.0816667	-0.0556667	0.017	0.0263333	-0.0206667	-0.0843333	-0.146333	-0.150667	-0.152	-0.155667	-0.143333	-0.113667
543	-0.004	-0.000333333	0.008	0.00766667	0.024	0.046	0.052	0.032	0.0246667	0.0296667	0.006	-0.03	0.006	0.0286667	0.006	-0.0396667	0.053	0.0593333	-0.035	-0.00366667	0.0616667	0.0446667	0.0286667	0.0806667	0.0616667	0.061	0.0453333	0.043	0.0756667	0.0343333	0.067	0.0326667	0.0496667	0.0126667	-0.0173333	-0.106333	-0.112	-0.0556667	-0.052	-0.0176667	-0.0283333	-0.081	-0.141333	-0.179	-0.187333	-0.164667	-0.165667	-0.140667	-0.108667
544	-0.0266667	-0.031	-0.0256667	-0.035	-0.018	-0.00466667	-0.000333333	-0.0103333	-0.00233333	0.0103333	-0.02	-0.056	-0.0236667	-0.012	-0.063	-0.0876667	-0.0196667	-0.0443333	-0.108	-0.0943333	-0.0746667	-0.0886667	-0.0813333	-0.0563333	-0.078	-0.069	-0.071	-0.0586667	-0.0503333	-0.0466667	-0.00766667	0.001	0.0203333	-0.00866667	-0.00833333	-0.0936667	-0.114333	-0.084	-0.028	0.0296667	0.0196667	-0.0273333	-0.104667	-0.153333	-0.21	-0.197667	-0.218333	-0.184333	-0.143333
545	-0.0136667	-0.0176667	-0.015	-0.0266667	-0.0143333	-0.00366667	-0.003	-0.0116667	-0.016	-0.016	-0.0533333	-0.097	-0.0666667	-0.068	-0.0903333	-0.12	-0.0813333	-0.075	-0.115667	-0.143	-0.141	-0.162667	-0.149	-0.109	-0.124333	-0.106	-0.0896667	-0.0273333	0.00933333	0.0216667	0.0636667	0.064	0.103667	0.0716667	0.0453333	-0.0433333	-0.0586667	-0.0433333	0.00233333	0.0983333	0.107667	0.0333333	-0.0796667	-0.143667	-0.205667	-0.197	-0.199333	-0.166667	-0.132333
546	-0.016	-0.0206667	-0.0243333	-0.0323333	-0.0183333	-0.006	-0.00266667	-0.0116667	-0.021	-0.019	-0.055	-0.104333	-0.0726667	-0.0776667	-0.0913333	-0.128	-0.108667	-0.0783333	-0.113333	-0.163333	-0.162333	-0.191333	-0.176333	-0.141333	-0.142333	-0.115	-0.104	-0.0263333	0.00266667	0.0286667	0.0773333	0.1	0.155667	0.130333	0.0753333	-0.0236667	-0.0543333	-0.0403333	0.026	0.139333	0.16	0.0853333	-0.0263333	-0.111333	-0.161	-0.174	-0.169333	-0.139333	-0.124667
547	0.00333333	0.00133333	-0.00466667	-0.012	0.00566667	0.0113333	0.0116667	0.00166667	0.002	0.013	-0.0226667	-0.0733333	-0.034	-0.0376667	-0.0616667	-0.0873333	-0.0636667	-0.0476667	-0.0946667	-0.151	-0.145667	-0.193333	-0.173333	-0.151333	-0.15	-0.128	-0.146	-0.0716667	-0.0893333	-0.066	-0.0163333	0.0363333	0.104333	0.0766667	0.027	-0.073	-0.136333	-0.120667	-0.00633333	0.106	0.118	0.0456667	-0.055	-0.152333	-0.206	-0.225333	-0.228	-0.181333	-0.168333
548	-0.0483333	-0.0553333	-0.0703333	-0.0856667	-0.07	-0.0633333	-0.0596667	-0.0666667	-0.058	-0.058	-0.0933333	-0.131333	-0.0933333	-0.0866667	-0.0933333	-0.106	-0.051	-0.0373333	-0.0723333	-0.100667	-0.068	-0.0986667	-0.113333	-0.131333	-0.150333	-0.131	-0.167333	-0.0906667	-0.110667	-0.0663333	0.0103333	0.0506667	0.115333	0.0826667	0.05	-0.048	-0.110667	-0.0776667	0.0433333	0.0996667	0.114333	0.085	-0.002	-0.109	-0.165	-0.187333	-0.209333	-0.176	-0.201333
549	-0.117	-0.128333	-0.145	-0.162333	-0.151	-0.141667	-0.133	-0.133333	-0.127	-0.130333	-0.163667	-0.194333	-0.162333	-0.146333	-0.149667	-0.159667	-0.110333	-0.081	-0.0903333	-0.0966667	-0.0693333	-0.0996667	-0.121333	-0.142	-0.171	-0.157	-0.182333	-0.0933333	-0.105	-0.0603333	0.017	0.0363333	0.105667	0.071	0.047	-0.039	-0.0896667	-0.0323333	0.0823333	0.118	0.132667	0.125667	0.034	-0.0726667	-0.135333	-0.144	-0.177333	-0.153	-0.186
550	-0.129333	-0.143	-0.159333	-0.188	-0.181	-0.174333	-0.168	-0.170333	-0.174333	-0.177	-0.204333	-0.23	-0.201667	-0.169	-0.172667	-0.199	-0.117667	-0.063	-0.068	-0.042	0.00866667	-0.0136667	-0.05	-0.0593333	-0.0963333	-0.09	-0.108	-0.0236667	-0.00533333	0.018	0.0816667	0.0633333	0.125333	0.0993333	0.0646667	-0.01	-0.0153333	0.0406667	0.072	0.043	0.065	0.0786667	0.00233333	-0.07	-0.0933333	-0.0613333	-0.0896667	-0.0873333	-0.128333
551	-0.206667	-0.228	-0.254	-0.288333	-0.285333	-0.279	-0.270667	-0.272	-0.282667	-0.292333	-0.305667	-0.311	-0.296333	-0.262	-0.237	-0.246	-0.196667	-0.116667	-0.0866667	-0.074	-0.0326667	-0.0283333	-0.0616667	-0.081	-0.103667	-0.100667	-0.115667	-0.03	-0.026	0.00866667	0.052	0.024	0.087	0.072	0.034	-0.00966667	0.008	0.0696667	0.136333	0.122	0.13	0.196667	0.165	0.0953333	0.0923333	0.121667	0.0693333	0.0456667	0.002
552	-0.331	-0.359667	-0.393	-0.429667	-0.429667	-0.422	-0.407333	-0.399333	-0.406333	-0.422667	-0.426333	-0.406	-0.406333	-0.386333	-0.338667	-0.320667	-0.318	-0.245333	-0.180667	-0.160667	-0.131333	-0.095	-0.111	-0.134333	-0.147667	-0.149667	-0.138667	-0.051	-0.0393333	0.009	0.0393333	-0.0106667	0.0573333	0.065	0.0436667	0.0463333	0.105333	0.180333	0.283333	0.293	0.286667	0.412667	0.423333	0.361333	0.352667	0.364	0.277667	0.227333	0.166667
553	-0.394333	-0.428	-0.464333	-0.505667	-0.515333	-0.513	-0.495333	-0.479333	-0.492333	-0.509667	-0.496	-0.453333	-0.474667	-0.456333	-0.392667	-0.358667	-0.383	-0.306	-0.212667	-0.187333	-0.164333	-0.0996667	-0.104	-0.125333	-0.13	-0.140333	-0.108333	-0.0263333	-0.00333333	0.0356667	0.0436667	-0.0276667	0.0286667	0.056	0.0496667	0.0943333	0.194667	0.257667	0.344667	0.331667	0.31	0.491667	0.557333	0.538	0.548333	0.567667	0.467333	0.402	0.33
554	-0.405	-0.439	-0.475333	-0.512667	-0.525	-0.522	-0.507	-0.494667	-0.506	-0.521667	-0.504333	-0.451667	-0.474667	-0.461	-0.397333	-0.35	-0.394667	-0.338667	-0.245333	-0.212	-0.199	-0.114667	-0.108667	-0.129667	-0.125	-0.137667	-0.0986667	-0.026	0.00466667	0.0466667	0.0463333	-0.028	0.019	0.0616667	0.058	0.119667	0.232667	0.294	0.385667	0.4	0.377667	0.583667	0.687333	0.682	0.705667	0.709667	0.606333	0.520333	0.436667
555	-0.370333	-0.400667	-0.434667	-0.469333	-0.489	-0.492667	-0.485333	-0.476333	-0.486667	-0.496333	-0.477333	-0.422	-0.442333	-0.425667	-0.368	-0.312667	-0.348667	-0.314667	-0.231333	-0.183	-0.165333	-0.075	-0.0683333	-0.0893333	-0.086	-0.113667	-0.0783333	-0.0266667	0.0133333	0.0476667	0.033	-0.0416667	-0.00833333	0.0493333	0.045	0.112667	0.236333	0.287667	0.365	0.366	0.34	0.567667	0.705667	0.737667	0.787667	0.795667	0.682	0.577667	0.522667
556	-0.314333	-0.338333	-0.37	-0.399333	-0.413333	-0.410333	-0.399333	-0.39	-0.409333	-0.421667	-0.392333	-0.339	-0.366667	-0.346667	-0.282333	-0.243333	-0.281	-0.241	-0.174	-0.137667	-0.120333	-0.033	-0.032	-0.0486667	-0.0483333	-0.076	-0.0536667	-0.0203333	0.013	0.0446667	0.0133333	-0.0686667	-0.051	0.00133333	0	0.0773333	0.196667	0.242	0.306	0.316333	0.290667	0.510333	0.674	0.714	0.799333	0.804667	0.712	0.599333	0.533667
557	-0.307333	-0.329667	-0.357	-0.380333	-0.388333	-0.384333	-0.369	-0.352667	-0.368	-0.38	-0.347333	-0.295	-0.328667	-0.311	-0.255667	-0.225333	-0.274	-0.248	-0.188667	-0.151333	-0.136667	-0.0416667	-0.0306667	-0.043	-0.042	-0.0683333	-0.0403333	-0.0166667	0.0156667	0.0366667	0.00733333	-0.0676667	-0.055	0.00933333	0.0183333	0.107	0.230333	0.262667	0.305667	0.328667	0.309	0.526	0.702	0.770667	0.853	0.854	0.770333	0.65	0.556
558	-0.272333	-0.292333	-0.318333	-0.343	-0.351333	-0.345667	-0.326333	-0.305667	-0.325	-0.339	-0.298667	-0.247	-0.29	-0.273667	-0.217	-0.198667	-0.230667	-0.186667	-0.128333	-0.102667	-0.083	0.00933333	0.0153333	0.000333333	-0.00833333	-0.0423333	-0.0236667	-0.00666667	0.0203333	0.02	-0.00533333	-0.0793333	-0.068	-0.0106667	0.0123333	0.0936667	0.208	0.222	0.236667	0.219667	0.192	0.4	0.578667	0.670333	0.770667	0.797667	0.725333	0.614667	0.529333
559	-0.333333	-0.358	-0.384	-0.411667	-0.426	-0.428333	-0.412	-0.388	-0.404333	-0.417	-0.377	-0.319333	-0.367333	-0.343667	-0.28	-0.242333	-0.283333	-0.23	-0.146	-0.118667	-0.0983333	-0.017	-0.00566667	-0.0133333	-0.0146667	-0.043	-0.00633333	0.028	0.0593333	0.0526667	0.026	-0.0496667	-0.0393333	0.011	0.018	0.096	0.223333	0.242	0.259	0.232667	0.217667	0.435	0.593667	0.673333	0.745333	0.770667	0.684667	0.601	0.538667
560	-0.302667	-0.329333	-0.359667	-0.394333	-0.417333	-0.422	-0.415	-0.401667	-0.422333	-0.431667	-0.392667	-0.338667	-0.379333	-0.353	-0.285	-0.249	-0.274	-0.204	-0.118333	-0.0923333	-0.0816667	-0.00566667	-0.00733333	-0.0226667	-0.0243333	-0.0526667	-0.0266667	0.00766667	0.0413333	0.0533333	0.024	-0.063	-0.0496667	-0.00333333	0.003	0.0733333	0.201667	0.234333	0.265667	0.216	0.194667	0.405333	0.558	0.620667	0.701667	0.730667	0.648333	0.558667	0.504333
561	-0.336667	-0.365333	-0.400667	-0.439	-0.461	-0.465	-0.453	-0.434667	-0.453667	-0.462	-0.426667	-0.373	-0.412333	-0.385333	-0.319	-0.285333	-0.304	-0.228667	-0.132333	-0.100333	-0.078	-0.00266667	-0.009	-0.0316667	-0.0403333	-0.0696667	-0.0416667	0.000666667	0.0346667	0.0513333	0.0353333	-0.048	-0.0206667	0.0233333	0.0323333	0.0993333	0.219667	0.256667	0.289667	0.223667	0.206667	0.421	0.556	0.598	0.667	0.698	0.601667	0.517333	0.463667
562	-0.307	-0.332	-0.364667	-0.406	-0.419333	-0.419333	-0.404333	-0.387	-0.410333	-0.421667	-0.384	-0.340667	-0.374667	-0.336667	-0.260333	-0.243667	-0.249667	-0.158333	-0.0783333	-0.0636667	-0.0293333	0.034	0.0143333	-0.00966667	-0.0266667	-0.0543333	-0.038	0.0106667	0.0313333	0.056	0.0306667	-0.0616667	-0.0416667	-0.0216667	-0.02	0.0366667	0.147	0.184333	0.221667	0.189333	0.165	0.36	0.484667	0.510333	0.582333	0.615667	0.529667	0.448667	0.383667
563	-0.267	-0.289667	-0.32	-0.363	-0.374333	-0.374667	-0.363	-0.347	-0.370667	-0.381	-0.356667	-0.327333	-0.346667	-0.307667	-0.239	-0.236	-0.224	-0.124667	-0.0563333	-0.048	-0.009	0.029	0	-0.0153333	-0.0416667	-0.0626667	-0.048	0.0133333	0.032	0.0673333	0.041	-0.0516667	-0.0296667	-0.0276667	-0.0333333	0.005	0.0996667	0.145333	0.176333	0.139333	0.124667	0.276333	0.35	0.351333	0.404333	0.443	0.365333	0.303	0.248333
564	-0.185	-0.2	-0.225667	-0.266	-0.271667	-0.268333	-0.257667	-0.25	-0.281	-0.289667	-0.269333	-0.258	-0.273333	-0.229333	-0.171667	-0.185	-0.145667	-0.0396667	0.00433333	-0.00933333	0.0313333	0.0533333	0.0133333	-0.00133333	-0.0246667	-0.033	-0.051	0.0306667	0.0333333	0.0716667	0.045	-0.033	-0.014	-0.0456667	-0.0756667	-0.0696667	-0.00533333	0.0363333	0.078	0.0723333	0.071	0.177333	0.216333	0.191	0.244667	0.286667	0.232333	0.191667	0.142667
565	-0.120333	-0.129667	-0.147	-0.178333	-0.175333	-0.166667	-0.156333	-0.157667	-0.188333	-0.186667	-0.182	-0.191	-0.198	-0.161333	-0.137333	-0.163333	-0.101667	-0.004	0.00433333	-0.00366667	0.048	0.0653333	0.0326667	0.0416667	0.0316667	0.0263333	-0.012	0.0636667	0.0393333	0.0343333	0.0116667	-0.0473333	-0.018	-0.0613333	-0.113333	-0.154333	-0.107333	-0.0483333	-0.014	-0.001	0.015	0.0723333	0.0776667	0.039	0.0843333	0.134667	0.095	0.0996667	0.0596667
566	-0.0566667	-0.056	-0.053	-0.0626667	-0.036	-0.0256667	-0.0203333	-0.0303333	-0.052	-0.0473333	-0.051	-0.0606667	-0.065	-0.0383333	-0.0396667	-0.0646667	-0.026	0.0416667	0.0233333	0.0156667	0.0626667	0.0763333	0.049	0.0773333	0.0793333	0.0663333	0.054	0.065	0.0246667	-0.007	-0.0643333	-0.105333	-0.105667	-0.146333	-0.198333	-0.238667	-0.228667	-0.166333	-0.141667	-0.111333	-0.099	-0.0773333	-0.0656667	-0.085	-0.0396667	0.0276667	-0.00466667	0.023	-0.001
567	-0.0233333	-0.0206667	-0.00866667	-0.0173333	0.0163333	0.0196667	0.0226667	0.019	-0.00266667	0.023	0.0346667	0.0216667	0.00966667	0.055	0.0426667	-0.00266667	0.029	0.094	0.0576667	0.0473333	0.083	0.0643333	0.0396667	0.0536667	0.044	-0.00533333	-0.000666667	-0.0166667	-0.0856667	-0.102667	-0.182667	-0.184333	-0.19	-0.209	-0.237667	-0.255667	-0.279667	-0.263	-0.249667	-0.217	-0.208	-0.178333	-0.152333	-0.154333	-0.130667	-0.0503333	-0.0783333	-0.0466667	-0.069
568	-0.0476667	-0.0493333	-0.0433333	-0.058	-0.037	-0.036	-0.0403333	-0.0513333	-0.0736667	-0.0406667	-0.0283333	-0.0453333	-0.0556667	-0.00233333	-0.00833333	-0.0523333	-0.0456667	0.0416667	0.0143333	-0.0126667	0.0166667	0.00366667	0.0163333	0.0456667	0.051	-0.00533333	0.0173333	-0.0126667	-0.0626667	-0.0866667	-0.179667	-0.186333	-0.19	-0.211333	-0.250667	-0.285	-0.280667	-0.238667	-0.217667	-0.182	-0.163	-0.143667	-0.121333	-0.121667	-0.0986667	-0.026	-0.0606667	-0.0446667	-0.022
569	-0.051	-0.054	-0.0566667	-0.0683333	-0.045	-0.0523333	-0.0623333	-0.0703333	-0.0843333	-0.035	-0.022	-0.0496667	-0.0473333	0.027	0.009	-0.0393333	-0.0153333	0.0553333	0.0396667	0.0253333	0.0463333	0.007	0.019	0.0273333	0.00966667	-0.0453333	-0.041	-0.0746667	-0.134	-0.129667	-0.199667	-0.185667	-0.178333	-0.186333	-0.216333	-0.248333	-0.272667	-0.246667	-0.222333	-0.224667	-0.200333	-0.182667	-0.169333	-0.166333	-0.158	-0.0946667	-0.131667	-0.106333	-0.115667
570	0.000333333	0.00466667	0.00233333	0.000333333	0.0133333	-0.00633333	-0.0233333	-0.027	-0.027	0.013	0.0273333	0.012	0.0296667	0.0993333	0.0956667	0.0603333	0.0793333	0.128	0.0873333	0.0713333	0.091	0.047	0.069	0.0953333	0.074	0.0116667	0.00166667	-0.0536667	-0.129	-0.165667	-0.234333	-0.246667	-0.237333	-0.243333	-0.266667	-0.279667	-0.28	-0.237667	-0.265	-0.286333	-0.265333	-0.231667	-0.199	-0.165667	-0.155333	-0.106667	-0.13	-0.102333	-0.0803333
571	-0.0303333	-0.0233333	-0.0236667	-0.032	-0.0373333	-0.0593333	-0.0806667	-0.0836667	-0.0726667	-0.0186667	-0.021	-0.0536667	0.00333333	0.076	0.0573333	0.0476667	0.108333	0.118667	0.0536667	0.0716667	0.112	0.0353333	0.0563333	0.108333	0.073	0.0143333	0.0353333	-0.01	-0.0803333	-0.0956667	-0.161667	-0.209667	-0.207	-0.215667	-0.219667	-0.237667	-0.202333	-0.139	-0.202333	-0.203	-0.158	-0.131333	-0.151333	-0.137667	-0.144667	-0.119667	-0.149	-0.111	-0.0596667
572	-0.0693333	-0.0716667	-0.074	-0.076	-0.0793333	-0.0963333	-0.113333	-0.116667	-0.109333	-0.0663333	-0.0616667	-0.0726667	-0.0156667	0.036	0.0563333	0.054	0.0963333	0.117667	0.0303333	0.0246667	0.0533333	-0.03	0.00566667	0.0863333	0.07	0.0133333	0.029	-0.00133333	-0.0816667	-0.114	-0.177	-0.224	-0.208	-0.239667	-0.253333	-0.283667	-0.247	-0.173333	-0.178	-0.150333	-0.154667	-0.135	-0.134333	-0.131	-0.146667	-0.124667	-0.144667	-0.103667	-0.00166667
573	-0.130667	-0.131667	-0.135667	-0.126	-0.111667	-0.130667	-0.146667	-0.147667	-0.141333	-0.125667	-0.120333	-0.103	-0.0543333	-0.0286667	0.0236667	0.048	0.045	0.0213333	-0.012	-0.0143333	0.0126667	-0.047	-0.0143333	0.0236667	0.001	-0.033	0.00333333	-0.0313333	-0.0873333	-0.0803333	-0.147	-0.158667	-0.115667	-0.124333	-0.131333	-0.151667	-0.108667	-0.073	-0.088	-0.088	-0.0746667	-0.057	-0.075	-0.0673333	-0.0853333	-0.0513333	-0.0743333	-0.039	0.033
574	-0.0756667	-0.0756667	-0.086	-0.0763333	-0.0706667	-0.093	-0.110667	-0.111667	-0.112333	-0.105	-0.103	-0.078	-0.0343333	-0.0203333	0.035	0.094	0.0773333	0.0313333	0.0403333	0.0476667	0.0563333	-0.000333333	0.0366667	0.0416667	0.00133333	-0.0476667	-0.0353333	-0.0683333	-0.135333	-0.137	-0.190333	-0.176	-0.117	-0.112667	-0.114667	-0.103667	-0.0873333	-0.0696667	-0.093	-0.102333	-0.104333	-0.07	-0.0863333	-0.0726667	-0.0823333	-0.0436667	-0.0616667	-0.0323333	0.0633333
575	-0.042	-0.0463333	-0.0506667	-0.0436667	-0.048	-0.0836667	-0.117	-0.131333	-0.136667	-0.128	-0.135	-0.108667	-0.0673333	-0.0696667	-0.0183333	0.067	0.0403333	-0.0123333	0.0413333	0.052	0.036	-0.0313333	0.0113333	0.00366667	-0.023	-0.0563333	-0.0463333	-0.058	-0.117	-0.0743333	-0.141333	-0.110667	-0.0966667	-0.124333	-0.158667	-0.128	-0.129333	-0.121333	-0.077	-0.0416667	-0.0656667	-0.0496667	-0.0906667	-0.0803333	-0.100333	-0.0776667	-0.092	-0.0726667	0.0233333
576	-0.0253333	-0.033	-0.0323333	-0.0236667	-0.035	-0.0733333	-0.108667	-0.121333	-0.123667	-0.115667	-0.124333	-0.096	-0.0733333	-0.087	-0.0383333	0.053	0.01	-0.0326667	0.043	0.0523333	-0.00133333	-0.068	-0.0346667	-0.044	-0.06	-0.086	-0.0676667	-0.073	-0.123	-0.087	-0.146	-0.114	-0.101333	-0.130667	-0.161667	-0.136	-0.151333	-0.140667	-0.0576667	-0.015	-0.06	-0.038	-0.0773333	-0.0583333	-0.088	-0.0913333	-0.105667	-0.099	0.003
577	-0.0753333	-0.085	-0.085	-0.0776667	-0.09	-0.112667	-0.125667	-0.111333	-0.114333	-0.09	-0.0756667	-0.0676667	-0.081	-0.0823333	-0.0516667	-0.008	-0.0523333	-0.05	0.0356667	0.0196667	-0.021	-0.0676667	-0.0663333	-0.097	-0.117333	-0.134	-0.121667	-0.0956667	-0.126333	-0.0743333	-0.108667	-0.0746667	-0.068	-0.0906667	-0.100667	-0.0866667	-0.107667	-0.114333	-0.0133333	0.013	-0.0273333	0.00166667	-0.0373333	-0.0286667	-0.054	-0.066	-0.0893333	-0.081	-0.00433333
578	-0.125	-0.133667	-0.130333	-0.119667	-0.133333	-0.157	-0.169333	-0.152333	-0.148	-0.117333	-0.089	-0.077	-0.0856667	-0.0676667	-0.0323333	0.0123333	-0.018	-0.00466667	0.061	0.0516667	0.036	-0.019	-0.000666667	-0.0206667	-0.0383333	-0.058	-0.048	-0.039	-0.098	-0.068	-0.105	-0.07	-0.0816667	-0.136333	-0.150333	-0.149667	-0.181667	-0.166667	-0.0603333	-0.054	-0.107333	-0.0586667	-0.076	-0.0593333	-0.0896667	-0.100333	-0.125333	-0.088	-0.0506667
579	-0.139333	-0.150667	-0.159	-0.164333	-0.166667	-0.192667	-0.215333	-0.203667	-0.200333	-0.16	-0.134667	-0.128333	-0.144667	-0.118	-0.0876667	-0.063	-0.0963333	-0.064	0.0153333	0.00866667	-0.0173333	-0.0713333	-0.06	-0.0846667	-0.100667	-0.123	-0.114667	-0.0823333	-0.143667	-0.0866667	-0.131	-0.0986667	-0.103333	-0.133667	-0.156333	-0.149667	-0.162	-0.166667	-0.0653333	-0.06	-0.085	-0.0276667	-0.045	-0.0376667	-0.069	-0.067	-0.102	-0.057	-0.068
580	-0.0813333	-0.0906667	-0.0976667	-0.112	-0.112	-0.143	-0.169667	-0.175	-0.192667	-0.149	-0.122667	-0.135333	-0.159667	-0.105333	-0.0803333	-0.0723333	-0.0856667	-0.031	0.0556667	0.0223333	-0.008	-0.063	-0.0543333	-0.0843333	-0.116333	-0.163667	-0.146333	-0.114333	-0.151	-0.0883333	-0.154333	-0.119	-0.138333	-0.163333	-0.188333	-0.171	-0.198333	-0.239333	-0.157	-0.109	-0.118667	-0.0776667	-0.09	-0.0803333	-0.09	-0.0526667	-0.100667	-0.0636667	-0.0653333
581	-0.098	-0.105	-0.105667	-0.115667	-0.09	-0.115667	-0.138	-0.144667	-0.158333	-0.121	-0.108	-0.129333	-0.146	-0.0943333	-0.0856667	-0.0946667	-0.0986667	-0.042	0.0266667	-0.0203333	-0.0436667	-0.0963333	-0.083	-0.0943333	-0.122333	-0.155667	-0.119333	-0.108333	-0.144667	-0.0863333	-0.147333	-0.127667	-0.137667	-0.150667	-0.135333	-0.131333	-0.161667	-0.206667	-0.155667	-0.141333	-0.126333	-0.116	-0.144	-0.135667	-0.172	-0.118333	-0.157333	-0.115667	-0.139667
582	-0.136667	-0.146667	-0.145667	-0.149	-0.111667	-0.133667	-0.147667	-0.149667	-0.163667	-0.134667	-0.122333	-0.140333	-0.157333	-0.105	-0.088	-0.102333	-0.117333	-0.0583333	0.008	-0.0283333	-0.0333333	-0.0816667	-0.065	-0.0586667	-0.081	-0.110333	-0.0526667	-0.059	-0.096	-0.0463333	-0.1	-0.0896667	-0.105333	-0.105667	-0.0856667	-0.0913333	-0.109333	-0.147333	-0.135	-0.161333	-0.112	-0.0986667	-0.138	-0.129333	-0.188	-0.143333	-0.170333	-0.123667	-0.155
583	-0.129667	-0.141333	-0.145	-0.153	-0.123333	-0.145333	-0.163667	-0.167667	-0.173	-0.134	-0.131	-0.156	-0.159333	-0.117	-0.12	-0.118667	-0.117667	-0.0843333	-0.0273333	-0.039	-0.032	-0.072	-0.042	-0.0136667	-0.0333333	-0.0696667	-0.0143333	-0.0403333	-0.0896667	-0.0503333	-0.098	-0.0903333	-0.103	-0.0823333	-0.029	-0.04	-0.0326667	-0.057	-0.0533333	-0.14	-0.086	-0.055	-0.104333	-0.091	-0.167667	-0.148667	-0.174	-0.099	-0.143333
584	-0.0926667	-0.0963333	-0.093	-0.084	-0.0406667	-0.048	-0.0573333	-0.0633333	-0.0653333	-0.035	-0.0183333	-0.0296667	-0.039	-0.00433333	0.002	-0.01	-0.028	0.00966667	0.0486667	0.014	-0.009	-0.059	-0.0663333	-0.0556667	-0.0856667	-0.150333	-0.123333	-0.148333	-0.188667	-0.190667	-0.24	-0.218333	-0.197333	-0.147	-0.0906667	-0.108	-0.073	-0.118667	-0.141	-0.172	-0.0776667	-0.0433333	-0.0823333	-0.0533333	-0.0923333	-0.054	-0.076	-0.000333333	-0.0176667
585	-0.029	-0.0206667	-0.0106667	0.0136667	0.0496667	0.0323333	0.0136667	0.006	0.00466667	0.039	0.0436667	0.04	0.038	0.0806667	0.0843333	0.0796667	0.05	0.0716667	0.11	0.0633333	0.0216667	-0.0296667	-0.0306667	-0.0116667	-0.057	-0.123333	-0.0866667	-0.128333	-0.157	-0.164333	-0.241	-0.232667	-0.227333	-0.187667	-0.144667	-0.153333	-0.121667	-0.14	-0.160333	-0.224667	-0.0976667	-0.0816667	-0.13	-0.0973333	-0.114333	-0.0903333	-0.117667	-0.0573333	0.0133333
586	0.076	0.0956667	0.107	0.133667	0.149	0.133667	0.112333	0.0956667	0.105	0.139333	0.137	0.129	0.143	0.160667	0.142	0.144	0.166333	0.178667	0.171667	0.145667	0.144667	0.125667	0.149333	0.185	0.132	0.046	0.0326667	-0.047	-0.0886667	-0.152333	-0.201333	-0.209667	-0.199667	-0.187333	-0.125333	-0.159667	-0.162	-0.142	-0.136667	-0.249	-0.167333	-0.185333	-0.217667	-0.197667	-0.177667	-0.179333	-0.198667	-0.125	-0.044
587	0.0793333	0.0923333	0.11	0.143	0.162333	0.150333	0.133333	0.110333	0.106333	0.122	0.128	0.133667	0.121333	0.135	0.139333	0.166	0.155333	0.188333	0.222333	0.183333	0.134667	0.115333	0.132667	0.165	0.125	0.0366667	0.0343333	-0.0486667	-0.112333	-0.187	-0.265667	-0.273667	-0.262333	-0.239667	-0.181333	-0.174333	-0.198667	-0.183333	-0.186333	-0.256	-0.169	-0.191	-0.217	-0.187667	-0.177333	-0.166667	-0.163333	-0.0956667	0.00233333
588	0.0863333	0.0933333	0.101	0.123333	0.122333	0.0843333	0.052	0.0246667	0.0226667	0.057	0.069	0.061	0.0543333	0.106333	0.115	0.134667	0.149	0.191333	0.220667	0.186667	0.152333	0.106667	0.150333	0.185333	0.155	0.0646667	0.0666667	-0.00466667	-0.0663333	-0.136333	-0.202667	-0.195667	-0.203333	-0.190333	-0.147667	-0.152333	-0.155	-0.146	-0.191333	-0.309333	-0.192667	-0.213333	-0.243667	-0.206333	-0.224	-0.214	-0.184667	-0.128667	-0.0436667
589	0.0316667	0.0336667	0.0433333	0.0613333	0.0683333	0.033	0.0133333	-0.001	-0.00766667	0.0423333	0.0533333	0.0166667	0.0113333	0.088	0.0596667	0.053	0.0973333	0.123	0.123333	0.111667	0.112333	0.0676667	0.129333	0.16	0.142333	0.0896667	0.076	0.011	-0.014	-0.0806667	-0.0926667	-0.0433333	-0.0576667	-0.041	-0.006	-0.0466667	-0.0676667	-0.0726667	-0.145	-0.291	-0.182333	-0.225333	-0.257333	-0.21	-0.255	-0.231333	-0.200333	-0.168667	-0.128
590	0.0333333	0.0386667	0.051	0.0713333	0.0816667	0.0516667	0.034	0.024	0.0376667	0.095	0.0963333	0.053	0.0693333	0.135667	0.084	0.0656667	0.119333	0.109667	0.0596667	0.0536667	0.0723333	0.037	0.0923333	0.124667	0.126	0.0973333	0.0886667	0.02	-0.005	-0.058	-0.0466667	-0.001	-0.0116667	-0.00333333	0.049	-0.0116667	-0.0456667	-0.057	-0.107667	-0.204	-0.112333	-0.185333	-0.222333	-0.205667	-0.254	-0.246667	-0.214	-0.194667	-0.159667
591	-0.002	-0.004	0.00566667	0.0116667	0.013	-0.0233333	-0.0413333	-0.044	-0.028	0.052	0.0493333	-0.0193333	0.009	0.106667	0.0416667	0.01	0.095	0.099	0.0236667	0.01	0.046	0.00533333	0.0656667	0.104667	0.113667	0.094	0.0883333	0.0506667	0.0203333	-0.0273333	0.0136667	0.076	0.0766667	0.0693333	0.0966667	-0.004	-0.056	-0.0673333	-0.111333	-0.174	-0.0916667	-0.151333	-0.195667	-0.189667	-0.251	-0.242	-0.223	-0.217667	-0.151
592	-0.063	-0.0723333	-0.0686667	-0.0676667	-0.0753333	-0.109	-0.131333	-0.137	-0.124333	-0.0386667	-0.0426667	-0.114333	-0.073	0.025	-0.041	-0.0666667	0.0173333	0.026	-0.0356667	-0.0373333	-0.011	-0.061	-0.000333333	0.0283333	0.0493333	0.0436667	0.047	0.009	-0.0263333	-0.0416667	-0.005	0.0666667	0.0773333	0.0803333	0.110667	0.0176667	-0.0203333	-0.0146667	-0.046	-0.121	-0.0626667	-0.108	-0.155667	-0.153	-0.228667	-0.223667	-0.212667	-0.216667	-0.170333
593	-0.0776667	-0.089	-0.0923333	-0.0996667	-0.098	-0.132333	-0.158667	-0.168333	-0.16	-0.0776667	-0.100333	-0.178333	-0.123	-0.052	-0.123333	-0.145	-0.0796667	-0.0913333	-0.127667	-0.126333	-0.0923333	-0.127667	-0.057	-0.0226667	-0.011	-0.018	0.009	-0.0213333	-0.0286667	-0.00466667	0.0243333	0.088	0.111667	0.150333	0.186	0.104	0.097	0.0913333	0.063	-0.0176667	0.08	0.018	-0.064	-0.0776667	-0.160667	-0.167	-0.181	-0.177	-0.163333
594	-0.198	-0.212667	-0.215	-0.231333	-0.228667	-0.259333	-0.282333	-0.287667	-0.275	-0.199	-0.232667	-0.301667	-0.246	-0.186667	-0.264	-0.279667	-0.213333	-0.230667	-0.244667	-0.223333	-0.184	-0.195667	-0.137667	-0.111	-0.077	-0.0486667	0.00133333	0.027	0.014	0.062	0.0983333	0.142667	0.181333	0.211	0.213667	0.131667	0.161667	0.177	0.167333	0.134	0.227	0.205667	0.123	0.0986667	0.012	0.00633333	-0.0216667	-0.0293333	-0.0453333
595	-0.100333	-0.109667	-0.109667	-0.130333	-0.121667	-0.148333	-0.161	-0.163667	-0.151	-0.086	-0.132667	-0.213333	-0.155333	-0.095	-0.190667	-0.218667	-0.139667	-0.146	-0.153667	-0.153333	-0.135333	-0.162667	-0.157667	-0.155	-0.146	-0.116667	-0.0703333	-0.0383333	0.024	0.099	0.177333	0.251667	0.284	0.332333	0.322667	0.207667	0.191	0.17	0.147	0.0876667	0.213667	0.167333	0.052	0.00866667	-0.0683333	-0.081	-0.0946667	-0.104	-0.179667
596	-0.0743333	-0.076	-0.0716667	-0.0796667	-0.071	-0.0913333	-0.091	-0.0786667	-0.066	-0.00166667	-0.033	-0.102333	-0.0566667	0.0156667	-0.07	-0.128667	-0.0693333	-0.073	-0.129667	-0.158	-0.138667	-0.175333	-0.173667	-0.132333	-0.0993333	-0.0696667	-0.009	-0.00233333	0.0603333	0.0793333	0.139667	0.196667	0.208667	0.249667	0.225	0.104667	0.127	0.107667	0.034	-0.01	0.108667	0.0836667	0.00166667	-0.00333333	-0.059	-0.0576667	-0.0566667	-0.0633333	-0.075
597	-0.0803333	-0.0803333	-0.0743333	-0.0666667	-0.038	-0.06	-0.0656667	-0.057	-0.0603333	-0.005	-0.0163333	-0.063	-0.0373333	0.0506667	0.015	-0.021	0	0.0136667	0.00633333	-0.0396667	-0.0453333	-0.115	-0.134	-0.093	-0.095	-0.0863333	-0.0263333	-0.0446667	-0.0436667	-0.0146667	-0.0286667	0.00233333	-0.0126667	0.00866667	-0.006	-0.0826667	-0.0736667	-0.089	-0.116	-0.150667	-0.0406667	-0.03	-0.104667	-0.0966667	-0.155333	-0.140667	-0.167333	-0.119667	-0.0596667
598	-0.139	-0.140667	-0.138667	-0.134667	-0.120333	-0.128333	-0.123	-0.105	-0.0893333	-0.046	-0.0643333	-0.0973333	-0.0613333	0.00533333	-0.0303333	-0.0513333	-0.016	-0.00166667	-0.000333333	-0.029	-0.0296667	-0.105	-0.167667	-0.179333	-0.210333	-0.193667	-0.134333	-0.126667	-0.121	-0.0776667	-0.025	0.0123333	0.033	0.0446667	0.0603333	-0.007	-0.0226667	-0.0316667	-0.0203333	-0.0403333	0.00333333	0.0313333	-0.0366667	-0.064	-0.105	-0.104667	-0.142667	-0.115667	-0.106667
599	-0.161667	-0.167333	-0.176	-0.194333	-0.194333	-0.204333	-0.203667	-0.195	-0.201667	-0.172667	-0.176667	-0.187333	-0.173667	-0.131	-0.16	-0.176667	-0.120333	-0.0803333	-0.0486667	-0.0546667	-0.016	-0.0323333	-0.0636667	-0.0826667	-0.12	-0.114333	-0.115667	-0.0693333	-0.039	-0.007	0.0163333	0.019	0.0316667	0.0426667	0.0493333	0.0153333	0.065	0.055	0.075	-0.0276667	0.0373333	0.08	0.0556667	0.0506667	0.0693333	0.111333	0.043	0.0606667	0.02
600	-0.212	-0.222667	-0.238667	-0.252333	-0.26	-0.261667	-0.256333	-0.255	-0.260333	-0.248667	-0.253	-0.245333	-0.241	-0.213	-0.218667	-0.204	-0.167333	-0.118667	-0.0493333	-0.0373333	-0.0213333	-0.0143333	-0.0473333	-0.092	-0.126333	-0.126	-0.138333	-0.104	-0.0833333	-0.0513333	-0.0153333	-0.0103333	0.0223333	0.0573333	0.0863333	0.0833333	0.121333	0.118	0.166	0.0453333	0.104333	0.163667	0.141333	0.115	0.140667	0.177	0.110333	0.12	0.0726667
601	-0.319667	-0.344667	-0.365667	-0.389667	-0.387667	-0.384333	-0.366667	-0.349667	-0.351	-0.345333	-0.359667	-0.340667	-0.349	-0.341667	-0.332333	-0.309667	-0.304333	-0.267	-0.176	-0.169	-0.175333	-0.164333	-0.182667	-0.223	-0.252	-0.254	-0.225	-0.155333	-0.137	-0.105	-0.0626667	-0.059	0.0113333	0.0473333	0.0746667	0.0833333	0.12	0.113	0.198667	0.144	0.151667	0.244667	0.234667	0.213	0.199	0.241	0.165333	0.162	0.134667
602	-0.281	-0.307333	-0.335333	-0.368	-0.369333	-0.370667	-0.36	-0.346	-0.350667	-0.351	-0.355	-0.333667	-0.349667	-0.332667	-0.308	-0.292333	-0.280667	-0.216	-0.109	-0.101667	-0.105667	-0.0953333	-0.113	-0.164667	-0.209333	-0.245	-0.231333	-0.175	-0.170333	-0.149333	-0.111667	-0.103333	-0.0146667	0.0256667	0.0606667	0.061	0.101667	0.093	0.137667	0.06	0.0813333	0.173667	0.167	0.157667	0.145667	0.212	0.141333	0.133333	0.091
603	-0.242667	-0.267667	-0.292	-0.323333	-0.318333	-0.317667	-0.310667	-0.300333	-0.296333	-0.29	-0.298333	-0.288667	-0.296	-0.284	-0.28	-0.276	-0.255333	-0.201333	-0.110667	-0.112	-0.118667	-0.112667	-0.132667	-0.191667	-0.232333	-0.258	-0.256667	-0.202333	-0.205333	-0.169667	-0.114333	-0.0813333	0.0113333	0.0533333	0.106667	0.0883333	0.0973333	0.0723333	0.125333	0.0426667	0.0523333	0.113667	0.088	0.0706667	0.04	0.102667	0.0433333	0.0503333	-0.013
604	-0.208667	-0.229333	-0.254333	-0.282333	-0.284333	-0.288333	-0.284	-0.270667	-0.269667	-0.265333	-0.263667	-0.25	-0.265	-0.242667	-0.229667	-0.227667	-0.205333	-0.136667	-0.0386667	-0.0383333	-0.0473333	-0.05	-0.0693333	-0.129333	-0.185	-0.229333	-0.228	-0.197	-0.210667	-0.188667	-0.144	-0.119333	-0.0356667	0.000333333	0.0616667	0.0503333	0.0703333	0.052	0.0806667	-0.032	-0.0173333	0.0483333	0.034	0.0326667	0.0123333	0.0743333	0.017	0.023	-0.0303333
605	-0.185333	-0.201667	-0.226	-0.251	-0.257667	-0.260333	-0.255	-0.240667	-0.247667	-0.252333	-0.245	-0.223	-0.246667	-0.219	-0.187333	-0.180667	-0.163667	-0.084	0.0116667	0.0206667	0.016	0.0166667	-0.00333333	-0.0536667	-0.122667	-0.189	-0.180667	-0.163	-0.178333	-0.187333	-0.160667	-0.162667	-0.081	-0.056	-0.00566667	-0.00433333	0.0333333	0.0396667	0.034	-0.0716667	-0.0536667	0.03	0.0363333	0.0516667	0.054	0.123	0.0663333	0.0583333	0.0236667
606	-0.230667	-0.255333	-0.286667	-0.324667	-0.333667	-0.346	-0.343	-0.329	-0.334667	-0.344	-0.343	-0.310667	-0.335	-0.319667	-0.282333	-0.260667	-0.256333	-0.178667	-0.0573333	-0.0423333	-0.055	-0.0416667	-0.0426667	-0.0876667	-0.146667	-0.211333	-0.188	-0.144	-0.147333	-0.148667	-0.122333	-0.129	-0.0366667	0.003	0.0436667	0.0546667	0.0946667	0.0873333	0.0853333	-0.0153333	0.002	0.0936667	0.099	0.112	0.099	0.173333	0.113	0.101333	0.0836667
607	-0.287	-0.318	-0.349667	-0.391	-0.399667	-0.413333	-0.408333	-0.393333	-0.393	-0.396	-0.400667	-0.372333	-0.393333	-0.385	-0.360333	-0.333	-0.328	-0.266667	-0.140667	-0.122667	-0.138333	-0.12	-0.113667	-0.159333	-0.204333	-0.249333	-0.216333	-0.154	-0.144667	-0.126333	-0.0853333	-0.0796667	0.0136667	0.0593333	0.101	0.11	0.141333	0.117667	0.146667	0.0593333	0.063	0.156333	0.154333	0.159333	0.125333	0.196667	0.130333	0.117333	0.0896667
608	-0.337	-0.369667	-0.399333	-0.438	-0.445	-0.451667	-0.439	-0.420667	-0.416	-0.415	-0.426	-0.397	-0.414	-0.414667	-0.401333	-0.367333	-0.372333	-0.325	-0.204333	-0.186333	-0.199	-0.174	-0.165667	-0.206	-0.236667	-0.263667	-0.223667	-0.149	-0.135333	-0.108667	-0.062	-0.054	0.037	0.0806667	0.109333	0.121333	0.156667	0.137667	0.196	0.141	0.135667	0.238667	0.238667	0.233	0.197	0.256333	0.181	0.165333	0.129333
609	-0.392	-0.429333	-0.457	-0.493667	-0.497	-0.502667	-0.488	-0.470333	-0.457333	-0.451667	-0.473333	-0.45	-0.455667	-0.465	-0.467	-0.421333	-0.420333	-0.399	-0.289	-0.249667	-0.261	-0.233333	-0.219333	-0.254333	-0.262333	-0.255667	-0.212	-0.128	-0.108667	-0.0723333	-0.00533333	0.014	0.107333	0.151667	0.171667	0.170667	0.195667	0.183667	0.276	0.234	0.197667	0.297667	0.295	0.278667	0.22	0.261333	0.184333	0.166667	0.112
610	-0.429333	-0.471667	-0.503	-0.543	-0.551	-0.559333	-0.547667	-0.532667	-0.52	-0.515333	-0.538333	-0.511333	-0.518333	-0.534	-0.535333	-0.477667	-0.483	-0.469667	-0.350667	-0.292	-0.303667	-0.258667	-0.229	-0.254	-0.247	-0.235	-0.174333	-0.0876667	-0.0643333	-0.0223333	0.041	0.048	0.133333	0.184333	0.200667	0.21	0.248667	0.242	0.343	0.315667	0.265333	0.381333	0.392333	0.38	0.313333	0.344	0.262333	0.237	0.168333
611	-0.468333	-0.510333	-0.538	-0.575	-0.583333	-0.587667	-0.572	-0.552667	-0.537333	-0.53	-0.557	-0.531667	-0.529333	-0.549333	-0.556	-0.499333	-0.513667	-0.512667	-0.413333	-0.344333	-0.341667	-0.286333	-0.249	-0.266333	-0.245667	-0.216	-0.146333	-0.0496667	-0.0163333	0.0363333	0.102333	0.100333	0.173333	0.216667	0.219333	0.232667	0.29	0.306	0.426	0.417667	0.36	0.477333	0.491	0.466667	0.392667	0.401667	0.315	0.280333	0.199
612	-0.480333	-0.520333	-0.545333	-0.578333	-0.588	-0.590333	-0.573667	-0.551333	-0.534667	-0.527	-0.554	-0.527333	-0.522	-0.548667	-0.559667	-0.501	-0.532	-0.540333	-0.449667	-0.38	-0.374	-0.315667	-0.270333	-0.275	-0.240333	-0.200667	-0.115333	-0.018	0.0213333	0.0736667	0.130333	0.119333	0.181	0.228	0.224333	0.255333	0.333333	0.353333	0.468333	0.477333	0.408333	0.533	0.558	0.541667	0.471	0.468333	0.381667	0.342	0.249
613	-0.502	-0.541667	-0.572667	-0.607667	-0.619	-0.618333	-0.595333	-0.566667	-0.557	-0.552333	-0.565333	-0.530667	-0.539	-0.555667	-0.547333	-0.495333	-0.540667	-0.522333	-0.426333	-0.369667	-0.354333	-0.288	-0.243333	-0.239333	-0.202	-0.168667	-0.0786667	0.0113333	0.0453333	0.0906667	0.129667	0.0966667	0.146333	0.191333	0.187667	0.235667	0.337	0.366667	0.473	0.477667	0.419	0.570333	0.620667	0.613	0.557333	0.550333	0.459333	0.423	0.322333
614	-0.466667	-0.508	-0.541667	-0.581	-0.595333	-0.601667	-0.583667	-0.558667	-0.555	-0.552667	-0.559	-0.519667	-0.54	-0.544333	-0.523667	-0.474667	-0.508667	-0.469333	-0.352	-0.302	-0.291667	-0.229333	-0.201	-0.210333	-0.192	-0.180667	-0.106	-0.0203333	0.00366667	0.047	0.0813333	0.0496667	0.102	0.149333	0.154	0.198667	0.287333	0.298333	0.387333	0.348	0.310667	0.472	0.524	0.527667	0.486333	0.506667	0.418	0.39	0.3
615	-0.444	-0.487333	-0.524333	-0.565	-0.587	-0.600333	-0.588333	-0.564333	-0.564333	-0.567	-0.559667	-0.511667	-0.549333	-0.552	-0.519333	-0.467333	-0.509333	-0.457	-0.321333	-0.270333	-0.260333	-0.193667	-0.166	-0.176	-0.157333	-0.162	-0.087	-0.00866667	0.0193333	0.061	0.0823333	0.044	0.0793333	0.128333	0.134333	0.182	0.277333	0.283333	0.358333	0.300333	0.271	0.451	0.517	0.547333	0.507	0.529333	0.447	0.42	0.323333
616	-0.446	-0.484333	-0.52	-0.554333	-0.574333	-0.579	-0.560333	-0.535	-0.538667	-0.542333	-0.529333	-0.480333	-0.511333	-0.506	-0.463333	-0.412333	-0.462333	-0.412333	-0.302333	-0.264333	-0.258	-0.196	-0.173667	-0.170667	-0.151	-0.149	-0.0783333	-0.006	0.0163333	0.0556667	0.07	0.0103333	0.039	0.0886667	0.094	0.154	0.266333	0.281	0.363333	0.349333	0.313	0.512	0.593667	0.627	0.598	0.604667	0.52	0.492	0.393333
617	-0.412333	-0.447	-0.483667	-0.522	-0.545	-0.548667	-0.529333	-0.505	-0.512667	-0.517333	-0.503667	-0.455667	-0.489	-0.482333	-0.443	-0.399	-0.439333	-0.376333	-0.266667	-0.238	-0.227	-0.161	-0.144	-0.145333	-0.139	-0.154333	-0.0896667	-0.0196667	0.00433333	0.0386667	0.0453333	-0.0173333	0.0156667	0.0603333	0.0663333	0.128667	0.242667	0.261667	0.336	0.318	0.298	0.491667	0.577667	0.598333	0.599333	0.613667	0.522333	0.487	0.395333
618	-0.378667	-0.413	-0.448667	-0.488333	-0.509	-0.515667	-0.494667	-0.466333	-0.478333	-0.482	-0.461333	-0.421	-0.472667	-0.460667	-0.417	-0.399	-0.436333	-0.351667	-0.239	-0.229667	-0.212333	-0.147	-0.130667	-0.140333	-0.140667	-0.164333	-0.100333	-0.025	0.004	0.0386667	0.0486667	-0.011	0.007	0.0456667	0.0583333	0.119	0.221	0.216333	0.266333	0.218667	0.213667	0.387333	0.468333	0.497333	0.500667	0.535667	0.458	0.431	0.347667
619	-0.386	-0.423667	-0.458333	-0.497333	-0.513667	-0.516	-0.491333	-0.459667	-0.468667	-0.469667	-0.45	-0.416	-0.466333	-0.459	-0.430667	-0.415	-0.447333	-0.371667	-0.264333	-0.246333	-0.213333	-0.15	-0.134667	-0.148	-0.140333	-0.156	-0.0893333	-0.013	0.026	0.0523333	0.066	0.0276667	0.039	0.078	0.0816667	0.134333	0.230667	0.22	0.263667	0.209667	0.191	0.355667	0.438333	0.472333	0.467	0.506667	0.436667	0.412	0.321667
620	-0.335333	-0.369667	-0.404333	-0.443333	-0.462	-0.477667	-0.462667	-0.433667	-0.451333	-0.456667	-0.429333	-0.386	-0.452667	-0.444667	-0.392	-0.369	-0.414333	-0.320333	-0.178333	-0.175	-0.175	-0.129667	-0.107	-0.119667	-0.13	-0.157333	-0.087	-0.0316667	-0.007	0.0186667	0.011	-0.0293333	-0.0116667	0.0276667	0.057	0.126667	0.214333	0.191667	0.211667	0.117667	0.120333	0.272333	0.341667	0.386	0.380333	0.432	0.372333	0.354333	0.278667
621	-0.348667	-0.384333	-0.421	-0.460333	-0.480333	-0.498333	-0.487333	-0.464333	-0.474	-0.475667	-0.454333	-0.415667	-0.471667	-0.455	-0.410667	-0.400667	-0.436	-0.348333	-0.221	-0.218667	-0.231	-0.168	-0.141	-0.150667	-0.156333	-0.184	-0.123	-0.06	-0.0393333	-0.00466667	0.0206667	-0.033	-0.00466667	0.044	0.09	0.132	0.207	0.172333	0.217333	0.152	0.147667	0.298667	0.362333	0.397	0.382	0.429333	0.364667	0.350667	0.284333
622	-0.385333	-0.424333	-0.46	-0.499333	-0.520667	-0.534	-0.524333	-0.500333	-0.500667	-0.510667	-0.504	-0.448	-0.485333	-0.504	-0.472	-0.411333	-0.451333	-0.407333	-0.256333	-0.207	-0.213	-0.169333	-0.139667	-0.166	-0.169	-0.196	-0.122333	-0.052	-0.025	-0.00533333	0.0136667	-0.003	0.0496667	0.0973333	0.111333	0.176333	0.255667	0.234333	0.272667	0.211	0.186333	0.333	0.387667	0.420667	0.392667	0.437667	0.363333	0.330333	0.266333
623	-0.332	-0.368667	-0.404	-0.445	-0.465667	-0.485667	-0.483	-0.470667	-0.473333	-0.465333	-0.473667	-0.441	-0.456	-0.456667	-0.447	-0.389	-0.373	-0.348	-0.235333	-0.174667	-0.146333	-0.112	-0.087	-0.109	-0.111333	-0.165333	-0.130333	-0.07	-0.0543333	-0.0713333	-0.0356667	-0.003	0.0806667	0.143333	0.127	0.133667	0.197667	0.168333	0.205	0.131	0.124333	0.249333	0.288667	0.317333	0.287	0.34	0.266333	0.244	0.227667
624	-0.342	-0.380667	-0.417	-0.461667	-0.480667	-0.499667	-0.493667	-0.478667	-0.482667	-0.480333	-0.482	-0.452	-0.481	-0.474667	-0.452333	-0.410667	-0.404	-0.352	-0.229	-0.190333	-0.184	-0.139	-0.11	-0.130333	-0.141333	-0.187	-0.146	-0.0833333	-0.0696667	-0.0643333	-0.021	-0.018	0.057	0.111667	0.130667	0.139	0.19	0.155	0.195333	0.124667	0.109333	0.232	0.266667	0.290333	0.252667	0.310333	0.243	0.225333	0.199
625	-0.346333	-0.385667	-0.419	-0.464667	-0.481667	-0.499333	-0.493333	-0.477333	-0.476667	-0.475667	-0.475667	-0.451667	-0.484667	-0.481	-0.461333	-0.434333	-0.423667	-0.374	-0.260667	-0.222667	-0.219667	-0.166667	-0.136	-0.156667	-0.162667	-0.192333	-0.143667	-0.0653333	-0.0466667	-0.018	0.038	0.026	0.0843333	0.124	0.158333	0.164	0.192667	0.15	0.196667	0.138	0.105333	0.214	0.236667	0.254667	0.198	0.252333	0.192	0.17	0.144333
626	-0.38	-0.420667	-0.450667	-0.495333	-0.508	-0.524667	-0.517667	-0.503333	-0.494333	-0.487333	-0.500333	-0.481333	-0.497333	-0.502	-0.499667	-0.458333	-0.438667	-0.413667	-0.308333	-0.253	-0.248	-0.196333	-0.160667	-0.181	-0.178	-0.182333	-0.131667	-0.0476667	-0.03	0.00433333	0.0753333	0.0743333	0.143	0.182	0.213	0.218333	0.234667	0.195333	0.254667	0.203667	0.153	0.249333	0.264	0.272333	0.203	0.248667	0.185333	0.156333	0.112
627	-0.337667	-0.377333	-0.403	-0.444333	-0.449333	-0.464333	-0.461333	-0.451333	-0.445667	-0.447	-0.464667	-0.443667	-0.457333	-0.467333	-0.461333	-0.417333	-0.403333	-0.381667	-0.267667	-0.22	-0.226333	-0.183	-0.153333	-0.188	-0.203	-0.211333	-0.163333	-0.0863333	-0.0656667	-0.026	0.0343333	0.0476667	0.119	0.155	0.181667	0.181667	0.185	0.154333	0.217333	0.165333	0.123	0.195667	0.189667	0.190667	0.115333	0.16	0.097	0.0783333	0.0486667
628	-0.324333	-0.361667	-0.382	-0.416	-0.415	-0.427333	-0.424667	-0.417333	-0.408667	-0.409	-0.430333	-0.414	-0.418667	-0.432667	-0.433333	-0.384	-0.368667	-0.363667	-0.256	-0.205	-0.218333	-0.189333	-0.167333	-0.211333	-0.223667	-0.216	-0.175333	-0.0983333	-0.0803333	-0.0293333	0.0293333	0.0593333	0.131	0.158667	0.179667	0.174667	0.16	0.135333	0.215667	0.174333	0.122667	0.178	0.159667	0.147	0.0653333	0.101	0.039	0.021	-0.008
629	-0.289	-0.319333	-0.332667	-0.356	-0.346333	-0.353667	-0.347	-0.332333	-0.321333	-0.321	-0.339667	-0.328333	-0.321667	-0.319	-0.321667	-0.291667	-0.273	-0.267333	-0.188667	-0.16	-0.166	-0.162	-0.161333	-0.213667	-0.24	-0.226667	-0.204	-0.137667	-0.116	-0.0586667	0.003	0.0506667	0.119667	0.14	0.155333	0.141333	0.113333	0.09	0.157333	0.105333	0.058	0.101	0.071	0.058	-0.0203333	0.018	-0.0356667	-0.039	-0.089
630	-0.244667	-0.266	-0.269667	-0.279	-0.259	-0.264333	-0.257	-0.240333	-0.22	-0.214	-0.238333	-0.236	-0.209333	-0.208333	-0.232	-0.207333	-0.182667	-0.209333	-0.164	-0.129667	-0.129667	-0.156	-0.169333	-0.221	-0.244333	-0.214	-0.202667	-0.147667	-0.132667	-0.0656667	0.000333333	0.0746667	0.134333	0.147333	0.138667	0.107667	0.0626667	0.0393333	0.108667	0.0686667	0.0236667	0.0486667	0.00733333	-0.00866667	-0.0886667	-0.0673333	-0.107333	-0.0893333	-0.161
631	-0.198667	-0.214667	-0.223333	-0.218	-0.199	-0.196333	-0.183667	-0.157333	-0.135	-0.148333	-0.166	-0.142	-0.114333	-0.12	-0.119667	-0.0936667	-0.088	-0.122667	-0.0773333	-0.047	-0.0576667	-0.102333	-0.129	-0.195333	-0.239333	-0.222667	-0.233667	-0.209	-0.194333	-0.164	-0.082	-0.002	0.066	0.083	0.0856667	0.0556667	0.022	0.023	0.0773333	0.00333333	-0.0133333	0.013	-0.027	-0.0456667	-0.125	-0.118667	-0.145	-0.111	-0.181333
632	-0.143667	-0.152333	-0.160667	-0.147	-0.129667	-0.128333	-0.116	-0.0866667	-0.0503333	-0.0513333	-0.0643333	-0.0553333	-0.0126667	0.00266667	-0.00933333	-0.009	0.0313333	-0.00533333	-0.0173333	0.006	0.024	-0.0316667	-0.059	-0.112667	-0.151	-0.138667	-0.183667	-0.177333	-0.185	-0.184333	-0.075	0.0113333	0.083	0.0966667	0.091	0.036	-0.00633333	-0.00633333	0.011	-0.0866667	-0.0983333	-0.0766667	-0.105	-0.115	-0.178	-0.17	-0.174667	-0.133333	-0.219
633	-0.119333	-0.128	-0.139333	-0.13	-0.120333	-0.116333	-0.109	-0.0866667	-0.0526667	-0.0543333	-0.0623333	-0.056	-0.0196667	0.004	0.000333333	-0.0193333	0.0213333	0.0173333	-0.0176667	0.00566667	0.0446667	0.0146667	-0.006	-0.0213333	-0.0386667	-0.0343333	-0.058	-0.0596667	-0.0716667	-0.112333	-0.0163333	0.014	0.074	0.0746667	0.036	-0.033	-0.0246667	0.0123333	-0.005	-0.0763333	-0.0673333	-0.0296667	-0.045	-0.047	-0.085	-0.0753333	-0.077	-0.0306667	-0.12
634	-0.0806667	-0.0853333	-0.0943333	-0.084	-0.0703333	-0.0636667	-0.057	-0.0353333	-0.00866667	-0.00933333	-0.019	-0.0166667	0.0223333	0.0376667	0.032	0.0196667	0.0466667	0.0333333	-0.00233333	0.0153333	0.0496667	0.00833333	-0.0113333	-0.0216667	-0.0306667	-0.0173333	-0.0373333	-0.0336667	-0.055	-0.086	-0.0186667	0.00533333	0.0506667	0.046	-0.008	-0.0616667	-0.0506667	-0.0176667	-0.0323333	-0.074	-0.0576667	-0.0356667	-0.0546667	-0.0653333	-0.094	-0.0913333	-0.0883333	-0.037	-0.109333
635	-0.0866667	-0.0903333	-0.0993333	-0.0846667	-0.0653333	-0.058	-0.0486667	-0.0216667	0.01	0.0153333	0.008	0.00833333	0.0523333	0.0683333	0.0543333	0.0446667	0.0786667	0.057	0.0166667	0.0266667	0.0536667	0.008	-0.0153333	-0.0276667	-0.0423333	-0.0353333	-0.0653333	-0.0693333	-0.107333	-0.135667	-0.071	-0.0313333	0.031	0.0463333	0.0176667	-0.0243333	-0.0296667	-0.0183333	-0.05	-0.101333	-0.088	-0.0696667	-0.0826667	-0.0873333	-0.121333	-0.113	-0.106333	-0.056	-0.132333
636	-0.152667	-0.164667	-0.177	-0.172333	-0.146333	-0.140333	-0.132	-0.106667	-0.0773333	-0.0706667	-0.0913333	-0.089	-0.045	-0.049	-0.071	-0.0603333	-0.0413333	-0.0736667	-0.0736667	-0.048	-0.0436667	-0.0806667	-0.095	-0.109	-0.121333	-0.0983333	-0.106	-0.078	-0.098	-0.092	-0.0333333	0.014	0.0873333	0.109333	0.0626667	0.027	0.0206667	0.0166667	0.023	0.00966667	0.00666667	0.024	-0.000666667	-0.0186667	-0.068	-0.0646667	-0.0716667	-0.028	-0.104
637	-0.184333	-0.201	-0.216	-0.217667	-0.191333	-0.187333	-0.179333	-0.153333	-0.122	-0.115	-0.141	-0.134667	-0.0923333	-0.109333	-0.137	-0.116333	-0.101333	-0.142	-0.122	-0.0886667	-0.0906667	-0.128	-0.141667	-0.165333	-0.181	-0.158	-0.158333	-0.118667	-0.130333	-0.116	-0.0486667	0.0163333	0.105333	0.139667	0.103667	0.0676667	0.058	0.0356667	0.0523333	0.0343333	0.0293333	0.0486667	0.018	-0.002	-0.064	-0.0543333	-0.072	-0.031	-0.104667
638	-0.233	-0.255667	-0.273	-0.282	-0.258667	-0.254	-0.244	-0.222667	-0.202667	-0.203333	-0.237333	-0.221667	-0.190667	-0.226	-0.248333	-0.211333	-0.211333	-0.247	-0.197667	-0.145333	-0.161667	-0.190333	-0.192333	-0.208333	-0.215333	-0.185333	-0.153333	-0.0983333	-0.0966667	-0.076	-0.0233333	0.0183333	0.105333	0.133333	0.0846667	0.055	0.0676667	0.0723333	0.113	0.111	0.092	0.123667	0.0963333	0.0763333	0.00766667	0.0156667	-0.007	0.0226667	-0.0393333
639	-0.299333	-0.326667	-0.340667	-0.357333	-0.337667	-0.338	-0.327	-0.307667	-0.288333	-0.284667	-0.319667	-0.316333	-0.291	-0.312333	-0.339333	-0.301333	-0.284333	-0.308667	-0.248	-0.198333	-0.207333	-0.214333	-0.217	-0.249667	-0.251667	-0.206667	-0.175667	-0.102667	-0.0756667	-0.021	0.054	0.108	0.193	0.22	0.199667	0.169333	0.152	0.132667	0.199667	0.177667	0.125667	0.156	0.123	0.102	0.0196667	0.0353333	-0.00333333	-0.000333333	-0.0826667
640	-0.348667	-0.383333	-0.401333	-0.426	-0.414333	-0.418	-0.407667	-0.395	-0.379	-0.377333	-0.410333	-0.397667	-0.386667	-0.410333	-0.428	-0.374667	-0.363667	-0.378	-0.288	-0.228667	-0.246	-0.232667	-0.213	-0.245333	-0.246	-0.214	-0.171667	-0.098	-0.083	-0.0406667	0.0243333	0.0653333	0.155667	0.184	0.18	0.159667	0.151	0.142	0.234	0.217667	0.157667	0.206667	0.184667	0.163333	0.0756667	0.0973333	0.0403333	0.031	-0.0203333
641	-0.378667	-0.417667	-0.44	-0.473667	-0.471667	-0.480333	-0.472	-0.46	-0.443	-0.437667	-0.466333	-0.450333	-0.447333	-0.466667	-0.483333	-0.430667	-0.421667	-0.426667	-0.326	-0.264	-0.279	-0.249333	-0.217333	-0.245	-0.244	-0.221333	-0.174667	-0.0996667	-0.083	-0.0406667	0.035	0.065	0.151333	0.196	0.214667	0.206333	0.211	0.193	0.284	0.250333	0.189667	0.263	0.253	0.241667	0.154667	0.184667	0.120333	0.110667	0.0453333
642	-0.370667	-0.41	-0.437667	-0.477	-0.48	-0.49	-0.480667	-0.466	-0.454	-0.449333	-0.47	-0.448667	-0.457667	-0.467	-0.470667	-0.426	-0.418667	-0.401667	-0.292333	-0.248	-0.259333	-0.224	-0.197333	-0.228	-0.239333	-0.237667	-0.192	-0.114333	-0.0943333	-0.0583333	0.012	0.0296667	0.114333	0.161333	0.193667	0.194667	0.209	0.181	0.256667	0.21	0.169333	0.255667	0.252333	0.247333	0.175	0.219667	0.152	0.137333	0.0823333
643	-0.366	-0.405	-0.437	-0.480667	-0.492	-0.506	-0.496333	-0.48	-0.475	-0.472	-0.482667	-0.455	-0.475333	-0.479333	-0.469333	-0.425333	-0.422	-0.386	-0.263	-0.224333	-0.234667	-0.195333	-0.169667	-0.199333	-0.215667	-0.235667	-0.184667	-0.105	-0.0853333	-0.055	-0.000333333	0.00333333	0.0866667	0.132	0.163333	0.174333	0.200667	0.166667	0.228333	0.178333	0.144667	0.251667	0.263	0.268	0.212333	0.267	0.195	0.173	0.133333
644	-0.295	-0.331333	-0.368333	-0.414333	-0.426667	-0.444333	-0.442	-0.431333	-0.437333	-0.444333	-0.448	-0.417333	-0.447	-0.444667	-0.413667	-0.375333	-0.370667	-0.310333	-0.175	-0.153667	-0.165333	-0.128	-0.106667	-0.142	-0.173	-0.216	-0.183	-0.115667	-0.107333	-0.0856667	-0.0446667	-0.046	0.0383333	0.0856667	0.122	0.135	0.165	0.129	0.165	0.0836667	0.077	0.174667	0.183	0.194	0.153667	0.220667	0.157	0.144	0.119333
645	-0.238667	-0.270667	-0.31	-0.353667	-0.367	-0.386333	-0.386	-0.379333	-0.394	-0.408333	-0.406667	-0.372667	-0.406	-0.399667	-0.354333	-0.319333	-0.325667	-0.254667	-0.120667	-0.112	-0.121	-0.0913333	-0.0743333	-0.106333	-0.142333	-0.198333	-0.168	-0.112333	-0.113667	-0.099	-0.0766667	-0.09	-0.0153333	0.031	0.0603333	0.0813333	0.124333	0.09	0.11	0.0373333	0.0463333	0.145333	0.160667	0.176333	0.156667	0.225	0.165667	0.160333	0.146
[truncated: 214 more columns]

## Sheet: Figure 9
q	q2. I(q)
0.00908	8.59e-06
0.00926	8.92e-06
0.00944	8.82e-06
0.00962	9.28e-06
0.0098	9.72e-06
0.00997	9.98e-06
0.0102	1.02e-05
0.0103	1.05e-05
0.0105	1.09e-05
0.0107	1.13e-05
0.0109	1.19e-05
0.011	1.22e-05
0.0112	1.26e-05
0.0114	1.26e-05
0.0116	1.32e-05
0.0118	1.37e-05
0.0119	1.42e-05
0.0121	1.42e-05
0.0123	1.48e-05
0.0125	1.52e-05
0.0126	1.58e-05
0.0128	1.6e-05
0.013	1.59e-05
0.0132	1.66e-05
0.0134	1.71e-05
0.0135	1.75e-05
0.0137	1.78e-05
0.0139	1.85e-05
0.0141	1.9e-05
0.0143	1.93e-05
0.0144	2.02e-05
0.0146	2.06e-05
0.0148	2.07e-05
0.015	2.12e-05
0.0151	2.19e-05
0.0153	2.19e-05
0.0155	2.25e-05
0.0157	2.28e-05
0.0159	2.38e-05
0.016	2.4e-05
0.0162	2.47e-05
0.0164	2.5e-05
0.0166	2.55e-05
0.0167	2.58e-05
0.0169	2.61e-05
0.0171	2.67e-05
0.0173	2.77e-05
0.0175	2.8e-05
0.0176	2.85e-05
0.0178	2.89e-05
0.018	2.94e-05
0.0182	3e-05
0.0184	3.03e-05
0.0185	3.1e-05
0.0187	3.16e-05
0.0189	3.2e-05
0.0191	3.24e-05
0.0192	3.33e-05
0.0194	3.37e-05
0.0196	3.39e-05
0.0198	3.5e-05
0.02	3.54e-05
0.0201	3.57e-05
0.0203	3.63e-05
0.0205	3.69e-05
0.0207	3.73e-05
0.0209	3.81e-05
0.021	3.86e-05
0.0212	3.91e-05
0.0214	4e-05
0.0216	4.04e-05
0.0217	4.08e-05
0.0219	4.14e-05
0.0221	4.24e-05
0.0223	4.23e-05
0.0225	4.31e-05
0.0226	4.34e-05
0.0228	4.37e-05
0.023	4.47e-05
0.0232	4.54e-05
0.0233	4.64e-05
0.0235	4.66e-05
0.0237	4.67e-05
0.0239	4.76e-05
0.0241	4.8e-05
0.0242	4.88e-05
0.0244	4.95e-05
0.0246	4.95e-05
0.0248	5.04e-05
0.025	5.11e-05
0.0251	5.15e-05
0.0253	5.2e-05
0.0255	5.21e-05
0.0257	5.34e-05
0.0258	5.39e-05
0.026	5.43e-05
0.0262	5.51e-05
0.0264	5.55e-05
0.0266	5.62e-05
0.0267	5.66e-05
0.0269	5.74e-05
0.0271	5.78e-05
0.0273	5.9e-05
0.0274	5.88e-05
0.0276	5.96e-05
0.0278	5.98e-05
0.028	6.07e-05
0.0282	6.15e-05
0.0283	6.21e-05
0.0285	6.25e-05
0.0287	6.28e-05
0.0289	6.31e-05
0.0291	6.4e-05
0.0292	6.48e-05
0.0294	6.48e-05
0.0296	6.57e-05
0.0298	6.62e-05
0.0299	6.62e-05
0.0301	6.81e-05
0.0303	6.77e-05
0.0305	6.82e-05
0.0307	6.82e-05
0.0308	6.98e-05
0.031	6.99e-05
0.0312	7.03e-05
0.0314	7.13e-05
0.0315	7.22e-05
0.0317	7.21e-05
0.0319	7.26e-05
0.0321	7.34e-05
0.0323	7.36e-05
0.0324	7.44e-05
0.0326	7.47e-05
0.0328	7.56e-05
0.033	7.58e-05
0.0332	7.56e-05
0.0333	7.6e-05
0.0335	7.7e-05
0.0337	7.83e-05
0.0339	7.83e-05
0.034	7.93e-05
0.0342	7.96e-05
0.0344	8.01e-05
0.0346	8.03e-05
0.0348	8.07e-05
0.0349	8.1e-05
0.0351	8.17e-05
0.0353	8.27e-05
0.0355	8.24e-05
0.0356	8.31e-05
0.0358	8.37e-05
0.036	8.47e-05
0.0362	8.51e-05
0.0364	8.49e-05
0.0365	8.63e-05
0.0367	8.59e-05
0.0369	8.6e-05
0.0371	8.74e-05
0.0373	8.74e-05
0.0374	8.73e-05
0.0376	8.83e-05
0.0378	8.92e-05
0.038	8.93e-05
0.0381	8.95e-05
0.0383	8.94e-05
0.0385	9.06e-05
0.0387	9.12e-05
0.0389	9.18e-05
0.039	9.15e-05
0.0392	9.29e-05
0.0394	9.22e-05
0.0396	9.29e-05
0.0397	9.35e-05
0.0399	9.39e-05
0.0401	9.41e-05
0.0403	9.38e-05
0.0405	9.46e-05
0.0406	9.56e-05
0.0408	9.58e-05
0.041	9.61e-05
0.0412	9.65e-05
0.0414	9.7e-05
0.0415	9.73e-05
0.0417	9.73e-05
0.0419	9.75e-05
0.0421	9.79e-05
0.0422	9.78e-05
0.0424	9.92e-05
0.0426	9.83e-05
0.0428	9.88e-05
0.043	9.94e-05
0.0431	9.9e-05
0.0433	9.98e-05
0.0435	9.94e-05
0.0437	9.94e-05
0.0438	9.99e-05
0.044	0.000101
0.0442	0.000102
0.0444	0.000103
0.0446	0.000102
0.0447	0.000101
0.0449	0.000102
0.0451	0.000103
0.0453	0.000103
0.0455	0.000103
0.0456	0.000104
0.0458	0.000104
0.046	0.000105
0.0462	0.000104
0.0463	0.000104
0.0465	0.000104
0.0467	0.000104
0.0469	0.000104
0.0471	0.000104
0.0472	0.000105
0.0474	0.000105
0.0476	0.000106
0.0478	0.000106
0.0479	0.000106
0.0481	0.000106
0.0483	0.000106
0.0485	0.000107
0.0487	0.000106
0.0488	0.000107
0.049	0.000107
0.0492	0.000108
0.0494	0.000107
0.0496	0.000107
0.0497	0.000107
0.0499	0.000107
0.0501	0.000108
0.0503	0.000108
0.0504	0.000108
0.0506	0.000107
0.0508	0.000108
0.051	0.000107
0.0512	0.000107
0.0513	0.000108
0.0515	0.000108
0.0517	0.000109
0.0519	0.000108
0.0521	0.000108
0.0522	0.000109
0.0524	0.000109
0.0526	0.000109
0.0528	0.000109
0.0529	0.00011
0.0531	0.000109
0.0533	0.000109
0.0535	0.00011
0.0537	0.000109
0.0538	0.00011
0.054	0.000109
0.0542	0.000109
0.0544	0.00011
0.0545	0.00011
0.0547	0.000109
0.0549	0.00011
0.0551	0.00011
0.0553	0.000109
0.0554	0.00011
0.0556	0.00011
0.0558	0.00011
0.056	0.000111
0.0562	0.000109
0.0563	0.000109
0.0565	0.000108
0.0567	0.000109
0.0569	0.00011
0.057	0.000108
0.0572	0.000111
0.0574	0.000111
0.0576	0.00011
0.0578	0.00011
0.0579	0.00011
0.0581	0.000109
0.0583	0.000109
0.0585	0.000109
0.0586	0.000109
0.0588	0.000108
0.059	0.000109
0.0592	0.000107
0.0594	0.000107
0.0595	0.000107
0.0597	0.000108
0.0599	0.000107
0.0601	0.000107
0.0603	0.000109
0.0604	0.000109
0.0606	0.000107
0.0608	0.000107
0.061	0.000109
0.0611	0.000106
0.0613	0.000107
0.0615	0.000107
0.0617	0.000106
0.0619	0.000107
0.062	0.000106
0.0622	0.000106
0.0624	0.000106
0.0626	0.000106
0.0627	0.000107
0.0629	0.000106
0.0631	0.000104
0.0633	0.000106
0.0635	0.000104
0.0636	0.000103
0.0638	0.000105
0.064	0.000105
0.0642	0.000105
0.0644	0.000103
0.0645	0.000104
0.0647	0.000106
0.0649	0.000104
0.0651	0.000105
0.0652	0.000104
0.0654	0.000103
0.0656	0.000104
0.0658	0.000103
0.066	0.000102
0.0661	0.000102
0.0663	0.0001
0.0665	0.000101
0.0667	0.000101
0.0668	0.000103
0.067	0.000102
0.0672	0.000101
0.0674	0.000101
0.0676	9.99e-05
0.0677	9.92e-05
0.0679	9.95e-05
0.0681	9.95e-05
0.0683	9.75e-05
0.0685	9.83e-05
0.0686	9.99e-05
0.0688	9.88e-05
0.069	0.0001
0.0692	9.87e-05
0.0693	9.84e-05
0.0695	9.73e-05
0.0697	9.8e-05
0.0699	9.69e-05
0.0701	9.7e-05
0.0702	9.6e-05
0.0704	9.64e-05
0.0706	9.82e-05
0.0708	9.51e-05
0.0709	9.61e-05
0.0711	9.46e-05
0.0713	9.49e-05
0.0715	9.54e-05
0.0717	9.57e-05
0.0718	9.47e-05
0.072	9.38e-05
0.0722	9.43e-05
0.0724	9.42e-05
0.0726	9.33e-05
0.0727	9.28e-05
0.0729	9.27e-05
0.0731	9.22e-05
0.0733	9.21e-05
0.0734	9.18e-05
0.0736	9.22e-05
0.0738	9.04e-05
0.074	8.87e-05
0.0742	8.99e-05
0.0743	9.05e-05
0.0745	9.13e-05
0.0747	9.04e-05
0.0749	9.01e-05
0.075	9.02e-05
0.0752	8.8e-05
0.0754	8.83e-05
0.0756	8.84e-05
0.0758	8.82e-05
0.0759	8.78e-05
0.0761	8.78e-05
0.0763	8.67e-05
0.0765	8.76e-05
0.0767	8.61e-05
0.0768	8.5e-05
0.077	8.38e-05
0.0772	8.33e-05
0.0774	8.49e-05
0.0775	8.39e-05
0.0777	8.46e-05
0.0779	8.37e-05
0.0781	8.21e-05
0.0783	8.3e-05
0.0784	8.48e-05
0.0786	8.35e-05
0.0788	8.13e-05
0.079	8.08e-05
0.0791	8.04e-05
0.0793	8.33e-05
0.0795	7.97e-05
0.0797	8.1e-05
0.0799	7.94e-05
0.08	7.97e-05
0.0802	8.09e-05
0.0804	8.03e-05
0.0806	7.88e-05
0.0808	7.83e-05
0.0809	7.97e-05
0.0811	8.02e-05
0.0813	7.68e-05
0.0815	7.71e-05
0.0816	7.77e-05
0.0818	7.75e-05
0.082	7.74e-05
0.0822	7.81e-05
0.0824	7.71e-05
0.0825	7.75e-05
0.0827	7.42e-05
0.0829	7.5e-05
0.0831	7.39e-05
0.0833	7.51e-05
0.0834	7.63e-05
0.0836	7.42e-05
0.0838	7.34e-05
0.084	7.4e-05
0.0841	7.31e-05
0.0843	7.22e-05
0.0845	7.09e-05
0.0847	7.14e-05
0.0849	6.97e-05
0.085	6.81e-05
0.0852	7.16e-05
0.0854	7.19e-05
0.0856	7.01e-05
0.0857	6.96e-05
0.0859	6.97e-05
0.0861	6.91e-05
0.0863	6.94e-05
0.0865	7.02e-05
0.0866	6.85e-05
0.0868	6.82e-05
0.087	6.89e-05
0.0872	6.79e-05
0.0874	6.61e-05
0.0875	6.77e-05
0.0877	6.97e-05
0.0879	6.46e-05
0.0881	6.69e-05
0.0882	6.77e-05
0.0884	6.47e-05
0.0886	6.51e-05
0.0888	6.63e-05
0.089	6.61e-05
0.0891	6.59e-05
0.0893	6.31e-05
0.0895	6.33e-05
0.0897	6.42e-05
0.0898	6.52e-05
0.09	6.06e-05
0.0902	6.31e-05
0.0904	6.3e-05
0.0906	6.41e-05
0.0907	6.14e-05
0.0909	6.14e-05
0.0911	6.13e-05
0.0913	5.89e-05
0.0915	5.91e-05
0.0916	6.12e-05
0.0918	6.01e-05
0.092	6.05e-05
0.0922	5.73e-05
0.0923	5.89e-05
0.0925	5.92e-05
0.0927	5.97e-05
0.0929	5.89e-05
0.0931	5.96e-05
0.0932	5.83e-05
0.0934	5.87e-05
0.0936	5.83e-05
0.0938	5.64e-05
0.0939	5.75e-05
0.0941	5.44e-05
0.0943	5.47e-05
0.0945	5.19e-05
0.0947	5.57e-05
0.0948	5.77e-05
0.095	5.7e-05
0.0952	5.27e-05
0.0954	5.73e-05
0.0956	5.45e-05
0.0957	5.54e-05
0.0959	5.47e-05
0.0961	5.27e-05
0.0963	5.4e-05
0.0964	5.35e-05
0.0966	5.36e-05
0.0968	4.94e-05
0.097	5.11e-05
0.0972	5.17e-05
0.0973	5.14e-05
0.0975	4.86e-05
0.0977	5.31e-05
0.0979	5.15e-05
0.098	4.94e-05
0.0982	4.74e-05
0.0984	5.01e-05
0.0986	5.02e-05
0.0988	4.85e-05
0.0989	4.76e-05
0.0991	4.84e-05
0.0993	5.1e-05
0.0995	4.62e-05
0.0997	4.78e-05
0.0998	5.06e-05
0.1	4.49e-05
0.1	4.76e-05
0.1	4.95e-05
0.101	4.85e-05
0.101	4.72e-05
0.101	4.9e-05
0.101	4.41e-05
0.101	4.8e-05
0.101	4.59e-05
0.102	4.59e-05
0.102	4.38e-05
0.102	4.85e-05
0.102	4.57e-05
0.102	4.56e-05
0.103	4.59e-05
0.103	4.51e-05
0.103	4.81e-05
0.103	4.5e-05
0.103	4.4e-05
0.103	4.46e-05
0.104	4.65e-05
0.104	4.4e-05
0.104	4.27e-05
0.104	4.22e-05
0.104	4.05e-05
0.104	4.28e-05
0.105	4.12e-05
0.105	4.35e-05
0.105	4.33e-05
0.105	4.14e-05
0.105	3.99e-05
0.106	4.13e-05
0.106	4.34e-05
0.106	4.17e-05
0.106	4.47e-05
0.106	4.22e-05
0.106	4.05e-05
0.107	4.07e-05
0.107	4.19e-05
0.107	4.06e-05
0.107	4.32e-05
0.107	4.5e-05
0.107	3.87e-05
0.108	3.95e-05
0.108	4.18e-05
0.108	4.28e-05
0.108	3.73e-05
0.108	3.87e-05
0.109	4.07e-05
0.109	3.79e-05
0.109	3.85e-05
0.109	4.32e-05
0.109	3.88e-05
0.109	4.06e-05
0.11	4.21e-05
0.11	4.01e-05
0.11	3.7e-05
0.11	3.71e-05
0.11	3.81e-05
0.111	3.98e-05
0.111	3.85e-05
0.111	3.93e-05
0.111	3.91e-05
0.111	3.7e-05
0.111	3.95e-05
0.112	3.9e-05
0.112	4.13e-05
0.112	3.86e-05
0.112	4e-05
0.112	3.13e-05
0.112	3.55e-05
0.113	3.76e-05
0.113	3.65e-05
0.113	3.46e-05
0.113	3.55e-05
0.113	3.8e-05
0.114	3.74e-05
0.114	3.55e-05
0.114	3.38e-05
0.114	3.54e-05
0.114	3.32e-05
0.114	3.49e-05
0.115	3.24e-05
0.115	3.83e-05
0.115	3.13e-05
0.115	3.38e-05
0.115	3.62e-05
0.116	3.23e-05
0.116	3.37e-05
0.116	3.43e-05
0.116	3.78e-05
0.116	3.21e-05
0.116	3.43e-05
0.117	3.65e-05
0.117	3.36e-05
0.117	3.53e-05
0.117	3.25e-05
0.117	3.19e-05
0.117	3.08e-05
0.118	3.25e-05
0.118	3.05e-05
0.118	3.32e-05
0.118	3.77e-05
0.118	3.57e-05
0.119	3.1e-05
0.119	3.54e-05
0.119	3.13e-05
0.119	3.44e-05
0.119	3.3e-05
0.119	3.52e-05
0.12	3.27e-05
0.12	3.49e-05
0.12	3.37e-05
0.12	3.21e-05
0.12	3.19e-05
0.121	3.29e-05
0.121	3.23e-05
0.121	3.39e-05
0.121	3.13e-05
0.121	3.27e-05
0.121	3.19e-05
0.122	3.06e-05
0.122	2.87e-05
0.122	3.47e-05
0.122	2.93e-05
0.122	3.13e-05
0.122	2.61e-05
0.123	2.86e-05
0.123	3.01e-05
0.123	3.24e-05
0.123	3.13e-05
0.123	3.33e-05
0.124	2.8e-05
0.124	2.82e-05
0.124	2.68e-05
0.124	3.32e-05
0.124	3.47e-05
0.124	2.73e-05
0.125	2.74e-05
0.125	3.29e-05
0.125	3.55e-05
0.125	3.2e-05
0.125	3.44e-05
0.126	3.19e-05
0.126	3.14e-05
0.126	2.87e-05
0.126	3.16e-05
0.126	2.56e-05
0.126	2.87e-05
0.127	2.64e-05
0.127	3.59e-05
0.127	2.99e-05
0.127	3.21e-05
0.127	3.03e-05
0.127	3.08e-05
0.128	3.13e-05
0.128	2.84e-05
0.128	2.76e-05
0.128	3.24e-05
0.128	3.27e-05
0.129	2.68e-05
0.129	2.93e-05
0.129	2.67e-05
0.129	3.1e-05
0.129	2.87e-05
0.129	3.19e-05
0.13	2.82e-05
0.13	3.18e-05
0.13	3e-05
0.13	2.73e-05
0.13	2.68e-05
0.13	2.88e-05
0.131	2.67e-05
0.131	3.25e-05
0.131	2.57e-05
0.131	2.96e-05
0.131	2.76e-05
0.132	3.3e-05
0.132	2.73e-05
0.132	2.62e-05
0.132	2.89e-05
0.132	2.85e-05
0.132	3.4e-05
0.133	2.84e-05
0.133	2.88e-05
0.133	2.9e-05
0.133	2.8e-05
0.133	3.11e-05
0.134	3.25e-05
0.134	2.87e-05
0.134	2.58e-05
0.134	2.82e-05
0.134	2.76e-05
0.134	2.88e-05
0.135	2.97e-05
0.135	2.85e-05
0.135	3.09e-05
0.135	3.15e-05
0.135	3.31e-05
0.135	2.96e-05
0.136	3.32e-05
0.136	2.91e-05
0.136	3.21e-05
0.136	2.95e-05
0.136	3.39e-05
0.137	3.32e-05
0.137	2.54e-05
0.137	3.21e-05
0.137	3.24e-05
0.137	2.77e-05
0.137	2.69e-05
0.138	2.54e-05
0.138	2.78e-05
0.138	2.91e-05
0.138	3e-05
0.138	2.91e-05
0.139	2.62e-05
0.139	2.6e-05
0.139	3.09e-05
0.139	2.94e-05
0.139	2.95e-05
0.139	2.97e-05
0.14	3.23e-05
0.14	2.74e-05
0.14	3.3e-05
0.14	3.04e-05
0.14	2.54e-05
0.14	3.23e-05
0.141	2.92e-05
0.141	3.17e-05
0.141	3.03e-05
0.141	3.15e-05
0.141	2.11e-05
0.142	2.74e-05
0.142	2.85e-05
0.142	3e-05
0.142	2.79e-05
0.142	3.02e-05
0.142	2.68e-05
0.143	2.84e-05
0.143	2.82e-05
0.143	2.9e-05
0.143	3.1e-05
0.143	3.05e-05
0.144	2.89e-05
0.144	2.91e-05
0.144	2.48e-05
0.144	2.84e-05
0.144	2.7e-05
0.144	2.42e-05
0.145	2.86e-05
0.145	3.18e-05
0.145	2.95e-05
0.145	2.85e-05
0.145	2.57e-05
0.145	3.12e-05
0.146	2.56e-05
0.146	2.53e-05
0.146	2.85e-05
0.146	3.13e-05
0.146	2.59e-05
0.147	2.6e-05
0.147	3.05e-05
0.147	3.43e-05
0.147	3.07e-05
0.147	2.74e-05
0.147	2.98e-05
0.148	2.87e-05
0.148	2.93e-05
0.148	2.73e-05
0.148	2.51e-05
0.148	2.34e-05
0.149	3.09e-05
0.149	2.52e-05
0.149	2.89e-05
0.149	3.14e-05
0.149	3.08e-05
0.149	2.83e-05
0.15	2.89e-05
0.15	3.06e-05
0.15	3.24e-05
0.15	2.7e-05
0.15	2.76e-05
0.15	2.69e-05
0.151	2.68e-05
0.151	3.24e-05
0.151	2.49e-05
0.151	2.81e-05
0.151	2.38e-05
0.152	3.19e-05
0.152	2.57e-05
0.152	2.44e-05
0.152	2.96e-05
0.152	2.34e-05
0.152	2.64e-05
0.153	2.96e-05
0.153	3.07e-05
0.153	3.36e-05
0.153	3.09e-05
0.153	2.74e-05
0.153	2.76e-05
0.154	3.07e-05
0.154	2.67e-05
0.154	3.45e-05
0.154	3.18e-05
0.154	2.56e-05
0.155	3.41e-05
0.155	3.3e-05
0.155	2.42e-05
0.155	3.17e-05
0.155	2.62e-05
0.155	2.6e-05
0.156	2.39e-05
0.156	2.55e-05
0.156	2.76e-05
0.156	3.09e-05
0.156	3.23e-05
0.157	2.6e-05
0.157	3.06e-05
0.157	3.07e-05
0.157	2.49e-05
0.157	3.38e-05
0.157	3.06e-05
0.158	2.88e-05
0.158	2.89e-05
0.158	3.28e-05
0.158	3.06e-05
0.158	2.71e-05
0.158	2.21e-05
0.159	3.32e-05
0.159	2.54e-05
0.159	3.01e-05
0.159	2.34e-05
0.159	2.97e-05
0.16	2.72e-05
0.16	2.32e-05
0.16	2.84e-05
0.16	2.92e-05
0.16	2.46e-05
0.16	2.42e-05
0.161	2.97e-05
0.161	2.38e-05
0.161	2.9e-05
0.161	3.27e-05
0.161	3.24e-05
0.162	3.03e-05
0.162	2.64e-05
0.162	2.6e-05
0.162	3e-05
0.162	2.72e-05
0.162	2.06e-05
0.163	3.23e-05
0.163	3.23e-05
0.163	2.81e-05
0.163	2.31e-05
0.163	3.48e-05
0.163	2.03e-05
0.164	3.17e-05
0.164	3.09e-05
0.164	3.65e-05
0.164	2.34e-05
0.164	2.78e-05
0.165	3.04e-05
0.165	2e-05
0.165	2.56e-05
0.165	2.87e-05
0.165	3.23e-05
0.165	3.26e-05
0.166	3.39e-05
0.166	3.2e-05
0.166	2.5e-05
0.166	2.46e-05
0.166	3.21e-05
0.167	3.33e-05
0.167	2.43e-05
0.167	3.53e-05
0.167	3.38e-05
0.167	3.61e-05
0.167	3.1e-05
0.168	3.79e-05
0.168	2.62e-05
0.168	3.25e-05
0.168	2.8e-05
0.168	3.28e-05
0.168	3.02e-05
0.169	2.56e-05
0.169	2.09e-05
0.169	2.98e-05
0.169	2.99e-05
0.169	3.12e-05
0.17	2.87e-05
0.17	2.84e-05
0.17	3.06e-05
0.17	2.7e-05
0.17	2.92e-05
0.17	2.87e-05
0.171	3.44e-05
0.171	2.25e-05
0.171	2.85e-05
0.171	3.33e-05
0.171	3.07e-05
0.172	2.82e-05
0.172	3.13e-05
0.172	2.99e-05
0.172	2.82e-05
0.172	3.53e-05
0.172	3.17e-05
0.173	3.29e-05
0.173	3.63e-05
0.173	2.75e-05
0.173	2.81e-05
0.173	2.43e-05
0.173	3.25e-05
0.174	3.1e-05
0.174	3.23e-05
0.174	3.67e-05
0.174	3.57e-05
0.174	3.46e-05
0.175	3.13e-05
0.175	3.02e-05
0.175	2.64e-05
0.175	2.62e-05
0.175	3.32e-05
0.175	3.2e-05
0.176	2.99e-05
0.176	3.06e-05
0.176	3.08e-05
0.176	3.32e-05
0.176	2.38e-05
0.176	2.84e-05
0.177	3.34e-05
0.177	3.29e-05
0.177	3.24e-05
0.177	2.7e-05
0.177	2.9e-05
0.178	2.78e-05
0.178	3.27e-05
0.178	3.32e-05
0.178	3.28e-05
0.178	2.67e-05
0.178	2.52e-05
0.179	3.06e-05
0.179	3.04e-05
0.179	2.81e-05
0.179	3.23e-05
0.179	3.48e-05
0.18	2.47e-05
0.18	3.51e-05
0.18	3.81e-05
0.18	3.43e-05
0.18	2.56e-05
0.18	2.66e-05
0.181	3.27e-05
0.181	2.9e-05
0.181	3.42e-05
0.181	3.06e-05
0.181	3.28e-05
0.181	4.2e-05
0.182	2.49e-05
0.182	2.66e-05
0.182	2.86e-05
0.182	3.92e-05
0.182	2.85e-05
0.183	3.96e-05
0.183	3.47e-05
0.183	2.62e-05
0.183	3.83e-05
0.183	3.23e-05
0.183	2.49e-05
0.184	2.94e-05
0.184	3.93e-05
0.184	3.37e-05
0.184	3.32e-05
0.184	3.14e-05
0.185	2.85e-05
0.185	3.47e-05
0.185	2.92e-05
0.185	3.14e-05
0.185	2.62e-05
0.185	3.09e-05
0.186	3.02e-05
0.186	3.43e-05
0.186	3.4e-05
0.186	2.91e-05
0.186	2.61e-05
0.186	3.17e-05
0.187	3.17e-05
0.187	3.09e-05
0.187	2.99e-05
0.187	2.9e-05
0.187	3.53e-05
0.188	3.88e-05
0.188	3.83e-05
0.188	3.23e-05
0.188	3.41e-05
0.188	3.14e-05
0.188	3.23e-05
0.189	2.89e-05
0.189	3.53e-05
0.189	3.55e-05
0.189	2.78e-05
0.189	3.51e-05
0.19	4.1e-05
0.19	3.71e-05
0.19	3.3e-05
0.19	3.06e-05
0.19	3.29e-05
0.19	3.12e-05
0.191	3.16e-05
0.191	3.43e-05
0.191	3.44e-05
0.191	2.69e-05
0.191	3.64e-05
0.191	3.07e-05
0.192	2.88e-05
0.192	3.43e-05
0.192	3.03e-05
0.192	2.78e-05
0.192	3.59e-05
0.193	3.53e-05
0.193	3.77e-05
0.193	3.23e-05
0.193	2.24e-05
0.193	4.01e-05
0.193	2.59e-05
0.194	3.88e-05
0.194	3.1e-05
0.194	3.46e-05
0.194	3.31e-05
0.194	3.24e-05
0.195	3.89e-05
0.195	3.07e-05
0.195	3.84e-05
0.195	3.6e-05
0.195	2.26e-05
0.195	3.03e-05
0.196	2.91e-05
0.196	3.92e-05
0.196	3.09e-05
0.196	3.95e-05
0.196	2.75e-05
0.196	3.29e-05
0.197	3.39e-05
0.197	3.41e-05
0.197	3e-05
0.197	3.47e-05
0.197	2.83e-05
0.198	3.57e-05
0.198	3.54e-05
0.198	3.24e-05
0.198	3.58e-05
0.198	2.64e-05
0.198	3.37e-05
0.199	2.78e-05
0.199	3.08e-05
0.199	3.2e-05
0.199	3.48e-05
0.199	1.82e-05
0.199	3.43e-05
0.2	3.57e-05
0.2	3.3e-05
0.2	2.56e-05
0.2	2.57e-05
0.2	2.65e-05
0.201	2.39e-05
0.201	2.73e-05
0.201	1.84e-05
0.201	3.59e-05
0.201	3.24e-05
0.201	3.21e-05
0.202	3.72e-05
0.202	3.87e-05
0.202	3.94e-05
0.202	3.47e-05
0.202	3.72e-05
0.203	3.33e-05
0.203	3e-05
0.203	2.4e-05
0.203	2.8e-05
0.203	3.09e-05
0.203	3.49e-05
0.204	3.09e-05
0.204	3.54e-05
0.204	3.9e-05
0.204	2.36e-05
0.204	3.39e-05
0.204	3.36e-05
0.205	3.09e-05
0.205	4.02e-05
0.205	2.02e-05
0.205	3.23e-05
0.205	3.17e-05
0.206	2.74e-05
0.206	2.72e-05
0.206	2.68e-05
0.206	3.3e-05
0.206	3.21e-05
0.206	3.62e-05
0.207	3.79e-05
0.207	3.55e-05
0.207	3.69e-05
0.207	2.7e-05
0.207	3.45e-05
0.208	3.64e-05
0.208	3.13e-05
0.208	3.13e-05
0.208	2.66e-05
0.208	2.66e-05
0.208	3.75e-05
0.209	3.36e-05
0.209	3.52e-05
0.209	3.91e-05
0.209	3.45e-05
0.209	3.75e-05
0.209	3.54e-05
0.21	3.4e-05
0.21	2.71e-05
0.21	3.64e-05
0.21	2.87e-05
0.21	4.29e-05
0.211	2.15e-05
0.211	3.41e-05
0.211	2.74e-05
0.211	3.46e-05
0.211	4.1e-05
0.211	2.97e-05
0.212	3.1e-05
0.212	4.78e-05
0.212	4.16e-05
0.212	3.04e-05
0.212	3.18e-05
0.213	3.53e-05
0.213	2.6e-05
0.213	2.77e-05
0.213	3.31e-05
0.213	2.63e-05
0.213	2.68e-05
0.214	2.42e-05
0.214	2.01e-05
0.214	2.29e-05
0.214	2.44e-05
0.214	2.37e-05
0.214	3.1e-05
0.215	2.06e-05
0.215	3.16e-05
0.215	3.24e-05
0.215	3.98e-05
0.215	3.58e-05
0.216	4.08e-05
0.216	3.68e-05
0.216	3.39e-05
0.216	3.32e-05
0.216	2.84e-05
0.216	3.06e-05
0.217	2.75e-05
0.217	4e-05
0.217	3.49e-05
0.217	3.24e-05
0.217	2.92e-05
0.217	3.91e-05
0.218	4.57e-05
0.218	4.09e-05
0.218	3.77e-05
0.218	4.46e-05
0.218	3.5e-05
0.219	3.39e-05
0.219	3.28e-05
0.219	2.99e-05
0.219	3.33e-05
0.219	2.69e-05
0.219	3.78e-05
0.22	4.18e-05
0.22	2.96e-05
0.22	2.96e-05
0.22	4.1e-05
0.22	3.78e-05
0.221	3.43e-05
0.221	3.88e-05
0.221	4.31e-05
0.221	3.7e-05
0.221	4.24e-05
0.221	3.35e-05
0.222	3.11e-05
0.222	2.32e-05
0.222	3.56e-05
0.222	3.11e-05
0.222	3.31e-05
0.222	4.52e-05
0.223	3.94e-05
0.223	4.27e-05
0.223	4.54e-05
0.223	3.59e-05
0.223	2.86e-05
0.224	3.38e-05
0.224	2.21e-05
0.224	3.59e-05
0.224	2.86e-05
0.224	3.22e-05
0.224	3.18e-05
0.225	3.35e-05
0.225	4.27e-05
0.225	3.45e-05
0.225	3.79e-05
0.225	3.24e-05
0.226	3.39e-05
0.226	2.81e-05
0.226	4.07e-05
0.226	3.69e-05
0.226	3.07e-05
0.226	3.18e-05
0.227	3.36e-05
0.227	3.99e-05
0.227	3.15e-05
0.227	2.95e-05
0.227	3.71e-05
0.227	4.56e-05
0.228	3.33e-05
0.228	3.8e-05
0.228	3.58e-05
0.228	3.62e-05
0.228	3e-05
0.229	3.82e-05
0.229	3.36e-05
0.229	3.52e-05
0.229	3.37e-05
0.229	3.78e-05
0.229	3.87e-05
0.23	1.75e-05
0.23	3.31e-05
0.23	2.91e-05
0.23	3.83e-05
0.23	3.88e-05
0.231	3.76e-05
0.231	2.98e-05
0.231	3.34e-05
0.231	1.88e-05
0.231	3.25e-05
0.231	3.42e-05
0.232	2.82e-05
0.232	4.21e-05
0.232	3.78e-05
0.232	4.14e-05
0.232	3.48e-05
0.232	3.7e-05
0.233	3.93e-05
0.233	3.57e-05
0.233	4.4e-05
0.233	3.15e-05
0.233	3.61e-05
0.234	3.95e-05
0.234	2.54e-05
0.234	2.36e-05
0.234	3.79e-05
0.234	3.48e-05
0.234	3.81e-05
0.235	3.14e-05
0.235	3.05e-05
0.235	2.36e-05
0.235	3.53e-05
0.235	3.64e-05
0.236	3.37e-05
0.236	2.23e-05
0.236	4e-05
0.236	4.34e-05
0.236	4.02e-05
0.236	3.9e-05
0.237	5.05e-05
0.237	3.62e-05
0.237	3.81e-05
0.237	3.32e-05
0.237	3.68e-05
0.237	3.66e-05
0.238	3.7e-05
0.238	1.64e-05
0.238	4.31e-05
0.238	4.81e-05
0.238	3.78e-05
0.239	3.58e-05
0.239	3.78e-05
0.239	2.71e-05
0.239	4.2e-05
0.239	4.02e-05
0.239	3.47e-05
0.24	3.34e-05
0.24	4.39e-05
0.24	3e-05
0.24	3.18e-05
0.24	3.42e-05
0.24	4.24e-05
0.241	3.96e-05
0.241	4.23e-05
0.241	3.6e-05
0.241	4.86e-05
0.241	3.96e-05
0.242	1.98e-05
0.242	2.94e-05
0.242	4.52e-05
0.242	3.74e-05
0.242	3.57e-05
0.242	3.76e-05
0.243	2.91e-05
0.243	4e-05
0.243	4.26e-05
0.243	3.65e-05
0.243	3.18e-05
0.244	3.72e-05
0.244	2.66e-05
0.244	3.07e-05
0.244	4.81e-05
0.244	4.41e-05
0.244	2.8e-05
0.245	3.73e-05
0.245	3.35e-05
0.245	4.25e-05
0.245	2.88e-05
0.245	3.33e-05
0.245	2.47e-05
0.246	2.51e-05
0.246	2.15e-05
0.246	3.87e-05
0.246	4.46e-05
0.246	3.09e-05
0.247	4.09e-05
0.247	3.68e-05
0.247	3.09e-05
0.247	4.08e-05
0.247	2.84e-05
0.247	3.98e-05
0.248	4.08e-05
0.248	4.39e-05
0.248	3.96e-05
0.248	2.31e-05
0.248	4.08e-05
0.249	4.01e-05
0.249	3.2e-05
0.249	2.68e-05
0.249	3.87e-05
0.249	3.23e-05
0.249	3.77e-05
0.25	4.06e-05
0.25	5.61e-05
0.25	4.71e-05
0.25	3.55e-05
0.25	3.66e-05
0.25	2.99e-05
0.251	2.85e-05
0.251	2.77e-05
0.251	3.52e-05
0.251	3.39e-05
0.251	4.36e-05
0.252	2.1e-05
0.252	3.42e-05
0.252	3.68e-05
0.252	2.59e-05
0.252	4.01e-05
0.252	3.7e-05
0.253	3.2e-05
0.253	4.76e-05
0.253	4.35e-05
0.253	3.31e-05
0.253	3.73e-05
0.254	5.11e-05
0.254	4.46e-05
0.254	4.71e-05
0.254	3.97e-05
0.254	4.13e-05
0.254	3.13e-05
0.255	4.54e-05
0.255	3.64e-05
0.255	3.51e-05
0.255	3.38e-05
0.255	4e-05
0.255	2.4e-05
0.256	2.47e-05
0.256	3.85e-05
0.256	3.75e-05
0.256	2.77e-05
0.256	3.97e-05
0.257	4.11e-05
0.257	3.87e-05
0.257	5.38e-05
0.257	3.19e-05
0.257	3.51e-05
0.257	3.47e-05
0.258	4.57e-05
0.258	3.01e-05
0.258	3.17e-05
0.258	3.91e-05
0.258	4.36e-05
0.259	3.25e-05
0.259	4.67e-05
0.259	4.04e-05
0.259	4.08e-05
0.259	4.19e-05
0.259	1.61e-05
0.26	3.02e-05
0.26	3.83e-05
0.26	2.83e-05
0.26	5.16e-05
0.26	2.77e-05
0.26	3.7e-05
0.261	2.74e-05
0.261	3.37e-05
0.261	4.11e-05
0.261	4.87e-05
0.261	3.98e-05
0.262	4.7e-05
0.262	4.7e-05
0.262	3.72e-05
0.262	4.14e-05
0.262	3.96e-05
0.262	4.08e-05
0.263	5.63e-05
0.263	4.75e-05
0.263	2.62e-05
0.263	3.5e-05
0.263	3.18e-05
0.263	3.24e-05
0.264	3.25e-05
0.264	4.53e-05
0.264	3.26e-05
0.264	4.84e-05
0.264	4.17e-05
0.265	4.6e-05
0.265	4.69e-05
0.265	3.67e-05
0.265	3.56e-05
0.265	3.12e-05
0.265	4.32e-05
0.266	3.83e-05
0.266	4.4e-05
0.266	4.42e-05
0.266	4.84e-05
0.266	3.38e-05
0.267	3.33e-05
0.267	3.44e-05
0.267	2.91e-05
0.267	2.1e-05
0.267	2.8e-05
0.267	3.79e-05
0.268	4.74e-05
0.268	3.24e-05
0.268	3.54e-05
0.268	5.06e-05
0.268	5.13e-05
0.268	3.15e-05
0.269	4.63e-05
0.269	3.04e-05
0.269	4.88e-05
0.269	3.84e-05
0.269	4.69e-05
0.27	4.07e-05
0.27	3.07e-05
0.27	3.24e-05
0.27	4.34e-05
0.27	3.26e-05
0.27	3.49e-05
0.271	3.62e-05
0.271	4.49e-05
0.271	2.02e-05
0.271	3.45e-05
0.271	3.31e-05
0.272	5e-05
0.272	4.3e-05
0.272	2.74e-05
0.272	3.24e-05
0.272	2.45e-05
0.272	2.66e-05
0.273	3.81e-05
0.273	5.85e-05
0.273	5.49e-05
0.273	3.46e-05
0.273	3.81e-05
0.273	1.65e-05
0.274	1.66e-05
0.274	4.47e-05
0.274	2.19e-05
0.274	4.06e-05
0.274	4.11e-05
0.275	3.17e-05
0.275	3.54e-05
0.275	3.41e-05
0.275	3.56e-05
0.275	3.31e-05
0.275	3.58e-05
0.276	3.02e-05
0.276	4.62e-05
0.276	3.45e-05
0.276	2.59e-05
0.276	2.35e-05
0.277	4.31e-05
0.277	4.91e-05
0.277	4.03e-05
0.277	4.17e-05
0.277	2.93e-05
0.277	4.41e-05
0.278	4.45e-05
0.278	3.42e-05
0.278	3.46e-05
0.278	3.09e-05
0.278	4.79e-05
0.278	4.34e-05
0.279	3.84e-05
0.279	2.6e-05
0.279	5.46e-05
0.279	3.14e-05
0.279	3.86e-05
0.28	4.28e-05
0.28	4.67e-05
0.28	3.26e-05
0.28	2.05e-05
0.28	3.76e-05
0.28	4.97e-05
0.281	4.44e-05
0.281	3.69e-05
0.281	2.91e-05
0.281	2.95e-05
0.281	5.3e-05
0.282	2.87e-05
0.282	3.03e-05
0.282	4.44e-05
0.282	5.41e-05
0.282	3.5e-05
0.282	4.68e-05
0.283	4.93e-05
0.283	3.71e-05
0.283	4.26e-05
0.283	4.59e-05
0.283	2.83e-05
0.283	4.69e-05
0.284	4.64e-05
0.284	4.74e-05
0.284	4.53e-05
0.284	5.08e-05
0.284	4.78e-05
0.285	4.2e-05
0.285	4.36e-05
0.285	4.61e-05
0.285	3.7e-05
0.285	4.22e-05
0.285	4.11e-05
0.286	3.35e-05
0.286	4.28e-05
0.286	3.41e-05
0.286	5.1e-05
0.286	4.54e-05
0.286	4.07e-05
0.287	3.56e-05
0.287	4.4e-05
0.287	4.5e-05
0.287	3.56e-05
0.287	3.62e-05
0.288	4.08e-05
0.288	3.13e-05
0.288	3.42e-05
0.288	5.92e-05
0.288	3.89e-05
0.288	3.43e-05
0.289	5.28e-05
0.289	2.99e-05
0.289	2.99e-05
0.289	3.41e-05
0.289	2.6e-05
0.29	3.8e-05
0.29	3.03e-05
0.29	4.98e-05
0.29	3.77e-05
0.29	4.27e-05
0.29	4.67e-05
0.291	5.82e-05
0.291	3.79e-05
0.291	5.35e-05
0.291	3.01e-05
0.291	4.23e-05
0.291	3.59e-05
0.292	2.28e-05
0.292	2.7e-05
0.292	2.95e-05
0.292	4.13e-05
0.292	5e-05
0.293	3.8e-05
0.293	4.33e-05
0.293	2.73e-05
0.293	4.11e-05
0.293	4.64e-05
0.293	4.6e-05
0.294	5.17e-05
0.294	4.18e-05
0.294	4.31e-05
0.294	3.9e-05
0.294	6.48e-05
0.295	3.27e-05
0.295	4.18e-05
0.295	5.61e-05
0.295	5.1e-05
0.295	4.14e-05
0.295	4.34e-05
0.296	3.33e-05
0.296	4.24e-05
0.296	4.01e-05
0.296	4.73e-05
0.296	4.17e-05
0.296	3.98e-05
0.297	5.14e-05
0.297	3.23e-05
0.297	4.49e-05
0.297	4.56e-05
0.297	5.25e-05
0.298	2.52e-05
0.298	5.32e-05
0.298	4.69e-05
0.298	3.41e-05
0.298	2.6e-05
0.298	5.22e-05
0.299	3.89e-05
0.299	3.53e-05
0.299	3.13e-05
0.299	2.45e-05
0.299	2.81e-05
0.3	4.98e-05
0.3	2.91e-05
0.3	2.26e-05
0.3	5.45e-05
0.3	2.35e-05
0.3	6.27e-05
0.301	5.33e-05
0.301	3.07e-05
0.301	3.31e-05
0.301	3.67e-05
0.301	2.51e-05
0.301	4.01e-05
0.302	4.25e-05
0.302	2.19e-05
0.302	2.13e-05
0.302	3.73e-05
0.302	4.46e-05
0.303	4.67e-05
0.303	4.19e-05
0.303	5.22e-05
0.303	3.76e-05
0.303	3.15e-05
0.303	4.47e-05
0.304	4.51e-05
0.304	3.12e-05
0.304	4.21e-05
0.304	4.01e-05
0.304	3.15e-05
0.305	3.11e-05
0.305	3.57e-05
0.305	2.6e-05
0.305	4.53e-05
0.305	3.83e-05
0.305	4.42e-05
0.306	3.25e-05
0.306	4.24e-05
0.306	5.03e-05
0.306	5.19e-05
0.306	4.03e-05
0.306	3.86e-05
0.307	5.09e-05
0.307	2.07e-05
0.307	3.2e-05
0.307	4e-05
0.307	4.41e-05
0.308	4.66e-05
0.308	3.47e-05
0.308	4.1e-05
0.308	4.38e-05
0.308	2.42e-05
0.308	3.25e-05
0.309	4.04e-05
0.309	2.79e-05
0.309	4.05e-05
0.309	5e-05
0.309	2.62e-05
0.309	3.04e-05
0.31	3.41e-05
0.31	5.13e-05
0.31	3.7e-05
0.31	4.56e-05
0.31	3.71e-05
0.311	3.48e-05
0.311	3.09e-05
0.311	3.16e-05
0.311	3.28e-05
0.311	3.29e-05
0.311	3.98e-05
0.312	3.08e-05
0.312	4.29e-05
0.312	4.11e-05
0.312	4.46e-05
0.312	4.53e-05
0.313	4.96e-05
0.313	6.42e-05
0.313	5.77e-05
0.313	4.53e-05
0.313	5.57e-05
0.313	5.34e-05
0.314	4.5e-05
0.314	5.49e-05
0.314	4.53e-05
0.314	2.05e-05
0.314	6.07e-05
0.314	4.2e-05
0.315	5.84e-05
0.315	4.16e-05
0.315	6.06e-05
0.315	5.37e-05
0.315	4.63e-05
0.316	6.25e-05
0.316	4.22e-05
0.316	2.72e-05
0.316	5.19e-05
0.316	3.68e-05
0.316	5.78e-05
0.317	3.83e-05
0.317	4.29e-05
0.317	6.41e-05
0.317	7.69e-05
0.317	3.9e-05
0.318	5.14e-05
0.318	3.79e-05
0.318	3.2e-05
0.318	4.48e-05
0.318	4.01e-05
0.318	3.98e-05
0.319	4.03e-05
0.319	4.96e-05
0.319	3.79e-05
0.319	6.02e-05
0.319	4.48e-05
0.319	5.21e-05
0.32	4.66e-05
0.32	3.52e-05
0.32	3.65e-05
0.32	6.11e-05
0.32	4.6e-05
0.321	5.45e-05
0.321	6.25e-05
0.321	3.14e-05
0.321	5.6e-05
0.321	4.31e-05
0.321	3.86e-05
0.322	5.99e-05
0.322	2.94e-05
0.322	3.59e-05
0.322	5.93e-05
0.322	5.95e-05
0.323	4.45e-05
0.323	4.26e-05
0.323	4.7e-05
0.323	5.3e-05
0.323	4.77e-05
0.323	5.54e-05
0.324	4.9e-05
0.324	3.82e-05
0.324	5.92e-05
0.324	4.99e-05
0.324	5.25e-05
0.324	4.19e-05
0.325	3.41e-05
0.325	5.63e-05
0.325	4.27e-05
0.325	5.67e-05
0.325	4.12e-05
0.326	6.32e-05
0.326	4.28e-05
0.326	2.86e-05
0.326	4.49e-05
0.326	3.97e-05
0.326	4.97e-05
0.327	4.8e-05
0.327	4.51e-05
0.327	3.56e-05
0.327	3.21e-05
0.327	2.94e-05
0.328	6.31e-05
0.328	6.01e-05
0.328	3.52e-05
0.328	5.93e-05
0.328	3.53e-05
0.328	2.72e-05
0.329	3.57e-05
0.329	4.11e-05
0.329	4.65e-05
0.329	3.26e-05
0.329	7.16e-05
0.329	4.64e-05
0.33	5.21e-05
0.33	5.29e-05
0.33	3.17e-05
0.33	4.93e-05
0.33	2.54e-05
0.331	3.99e-05
0.331	4.88e-05
0.331	4.28e-05
0.331	5.34e-05
0.331	1.98e-05
0.331	5.67e-05
0.332	5.95e-05
0.332	5.26e-05
0.332	9.28e-06
0.332	2.86e-05
0.332	5.84e-05
0.332	4.78e-05
0.333	4.59e-05
0.333	5.9e-05
0.333	5.63e-05
0.333	8.41e-05
0.333	3.37e-05
0.334	6.42e-05
0.334	6.14e-05
0.334	3.52e-05
0.334	3.01e-05
0.334	4.75e-05
0.334	5.15e-05
0.335	3.77e-05
0.335	3.93e-05
0.335	4.19e-05
0.335	3.44e-05
0.335	3.9e-05
0.336	7.04e-05
0.336	5.23e-05
0.336	4.08e-05
0.336	3.04e-05
0.336	3.29e-05
0.336	2.62e-05
0.337	1.51e-05
0.337	4.36e-05
0.337	5.42e-05
0.337	4.17e-05
0.337	5e-05
0.337	4.76e-05
0.338	5.2e-05
0.338	2.62e-05
0.338	4.84e-05
0.338	3.22e-05
0.338	5.35e-05
0.339	4.5e-05
0.339	2.83e-05
0.339	5.16e-05
0.339	4.45e-05
0.339	8.86e-05
0.339	4.98e-05
0.34	6.51e-05
0.34	4.37e-05
0.34	3.5e-05
0.34	5.91e-05
0.34	4.78e-05
0.341	1.74e-05
0.341	4.81e-05
0.341	5.63e-05
0.341	4.26e-05
0.341	7.49e-05
0.341	5.45e-05
0.342	3.89e-05
0.342	6.62e-05
0.342	3.27e-05
0.342	5.01e-05
0.342	7.54e-05
0.342	2e-05
0.343	6.39e-05
0.343	6.28e-05
0.343	4.08e-05
0.343	4.88e-05
0.343	4.86e-05
0.344	6.97e-05
0.344	3.95e-05
0.344	5.7e-05
0.344	4.71e-05
0.344	2.85e-05
0.344	3.31e-05
0.345	3.57e-05
0.345	4.91e-05
0.345	3.74e-05
0.345	1.41e-05
0.345	4.78e-05
0.346	5.32e-05
0.346	5.24e-05
0.346	6.28e-05
0.346	5.99e-05
0.346	6e-05
0.346	4.28e-05
0.347	7.05e-05
0.347	7.93e-05
0.347	6.13e-05
0.347	3.2e-05
0.347	3.9e-05
0.347	4.57e-05
0.348	4.23e-05
0.348	5.39e-05
0.348	5.2e-05
0.348	4e-05
0.348	3.53e-05
0.349	4.06e-05
0.349	5.71e-05
0.349	5.44e-05
0.349	6.1e-05
0.349	4.81e-05
0.349	4.72e-05
0.35	7.18e-05
0.35	6.7e-05
0.35	5.24e-05
0.35	2.32e-05
0.35	5.23e-05
0.351	3.9e-05
0.351	4.82e-05
0.351	2.28e-05
0.351	1.35e-05
0.351	6.14e-05
0.351	3.05e-05
0.352	5.17e-05
0.352	6.22e-05
0.352	3.22e-05
0.352	5.36e-05
0.352	6.58e-05
0.352	1.94e-05
0.353	8.75e-05
0.353	8.81e-05
0.353	4.6e-05
0.353	6.45e-05
0.353	5.69e-05
0.354	5.27e-05
0.354	8.68e-05
0.354	4.47e-05
0.354	6.05e-05
0.354	5.42e-05
0.354	1.57e-05
0.355	5.51e-05
0.355	1.23e-05
0.355	6.69e-05
0.355	3.17e-05
0.355	5.65e-05
0.355	2.42e-05
0.356	2.78e-05
0.356	3.01e-05
0.356	6.16e-05
0.356	4.22e-05
0.356	2.94e-05
0.357	5.13e-05
0.357	5.26e-05
0.357	7.62e-05
0.357	7.89e-05
0.357	4.82e-05
0.357	1.95e-05
0.358	3.39e-05
0.358	8.3e-06
0.358	6.56e-05
0.358	0.0001
0.358	4.98e-05
0.359	5.43e-05
0.359	5.1e-05
0.359	7.99e-05
0.359	6.1e-05
0.359	1.56e-05
0.359	1.27e-05
0.36	2.15e-06
0.36	2.61e-05
0.36	1.03e-05
0.36	1.77e-05
0.36	5.36e-05
0.36	5.68e-05
0.361	6.56e-05
0.361	4.01e-05
0.361	7.56e-05
0.361	1.32e-05
0.361	4.56e-05
0.362	5.75e-05
0.362	1.74e-05
0.362	4.26e-05
0.362	7.9e-05
0.362	3.89e-05
0.362	8.47e-05
0.363	2.63e-05
0.363	6.54e-05
0.363	1.87e-05
0.363	1.82e-05
0.363	4.89e-05
0.364	5.03e-05
0.364	9.86e-05
0.364	1.13e-05
0.364	1.43e-05
0.364	3.35e-05
0.364	4.41e-05
0.365	5.3e-05
0.365	6.13e-05
0.365	3.99e-05
0.365	4.44e-05
0.365	-2.04e-06
[truncated: 416 more rows]

## Sheet: Sheet1
	H77 1		H77 2		H77 3		H77 4		H77 5				1b09 1		1b09 2		1b09 3		1b09 4		1b09 5				J6 1		J6 2		J6 3		J6 4		J6 5
Frame	4DGY RMSD	4XVJ RMSD	4DGY RMSD	4XVJ RMSD	4DGY RMSD	4XVJ RMSD	4DGY RMSD	4XVJ RMSD	4DGY RMSD	4XVJ RMSD		Frame	4DGY RMSD	4XVJ RMSD	4DGY RMSD	4XVJ RMSD	4DGY RMSD	4XVJ RMSD	4DGY RMSD	4XVJ RMSD	4DGY RMSD	4XVJ RMSD		Frame	4DGY RMSD	4XVJ RMSD	4DGY RMSD	4XVJ RMSD	4DGY RMSD	4XVJ RMSD	4DGY RMSD	4XVJ RMSD	4DGY RMSD	4XVJ RMSD
1	2.1327	3.4411	1.8962	3.6814	2.5912	3.5468	2.0068	3.6814	2.4168	3.6514		1	3.3946	3.5306	3.3868	3.622	3.4096	3.6504	3.3661	3.4931	3.4279	3.7378		1	1.2509	3.6544	2.2049	3.8055	2.3529	2.9889	1.2008	3.8381	2.16	3.2666
2	2.2181	3.3633	1.9452	3.6025	2.5016	3.7633	1.8974	3.6985	2.3562	3.2637		2	3.3531	3.6114	3.5132	3.5843	3.4176	3.5637	3.44	3.4963	3.3046	3.6791		2	1.2977	3.5255	2.1574	3.6374	2.2989	2.9869	1.2602	3.7913	2.0735	3.3701
3	2.161	3.4702	2.0156	3.4329	2.4897	3.6564	1.8982	3.7831	2.4367	3.5288		3	3.3936	3.5404	3.5293	3.6166	3.6142	3.661	3.5093	3.6014	3.2784	3.7219		3	1.3529	3.5403	2.2682	3.6082	2.3126	2.9874	1.2126	3.7302	2.0627	3.2688
4	2.2135	3.4383	1.8766	3.6071	2.456	3.6567	1.7066	3.9284	2.5368	3.448		4	3.2613	3.6294	3.5414	3.6734	3.4582	3.6108	3.3859	3.5824	3.4321	3.6892		4	1.2706	3.5433	2.312	3.7017	2.2116	2.9474	1.2577	3.8388	2.1892	3.2995
5	2.0663	3.5267	1.9265	3.584	2.6042	3.6622	1.9103	3.6694	2.4485	3.6737		5	3.1987	3.5304	3.5882	3.5411	3.5054	3.6932	3.4541	3.5609	3.5034	3.6472		5	1.2435	3.5181	2.2846	3.5682	2.2762	2.9623	1.252	3.6852	2.04	3.4821
6	2.2185	3.4328	1.8522	3.6173	2.5322	3.6979	1.7495	3.5088	2.5133	3.3938		6	3.2993	3.5807	3.3576	3.4706	3.4375	3.625	3.4206	3.6215	3.4516	3.6787		6	1.306	3.6226	2.3443	3.7294	2.2566	2.9596	1.1137	3.8109	2.0375	3.4145
7	2.0439	3.5138	1.8374	3.5809	2.5222	3.648	1.7508	3.5803	2.5191	3.4982		7	3.2984	3.4056	3.6783	3.586	3.4402	3.5526	3.3789	3.6064	3.3245	3.7494		7	1.4313	3.6195	2.247	3.6389	2.1989	2.9548	1.1281	3.8581	2.0025	3.4169
8	2.3923	3.4381	1.8515	3.6255	2.388	3.7149	1.7272	3.664	2.4528	3.5902		8	3.4015	3.4602	3.4689	3.642	3.5286	3.6109	3.3643	3.6785	3.2243	3.6222		8	1.1937	3.6726	2.1706	3.6974	2.1806	3.024	1.1313	3.7227	2.1539	3.2436
9	2.2119	3.4141	1.8279	3.613	2.5533	3.5649	1.8456	3.6151	2.2842	3.4273		9	3.4452	3.386	3.5412	3.6063	3.5063	3.7084	3.3633	3.7951	3.3901	3.5954		9	1.1818	3.6485	1.9685	3.7285	2.103	3.1107	1.0426	3.8166	1.9602	3.3856
10	2.379	3.2826	1.7157	3.603	2.5947	3.7546	1.9463	3.6115	2.3214	3.3664		10	3.3107	3.5734	3.3758	3.6654	3.4914	3.6479	3.4146	3.7155	3.1923	3.608		10	1.3085	3.6371	2.0141	3.7	2.2232	3.0924	1.0698	3.8497	1.9186	3.338
11	2.2284	3.3352	1.7788	3.4919	2.5175	3.7961	1.7729	3.703	2.5477	3.001		11	3.3317	3.4977	3.2517	3.6051	3.4352	3.6829	3.4097	3.6704	3.3152	3.6175		11	1.1869	3.6104	2.038	3.6831	2.0787	3.1343	1.077	3.8279	2.0363	3.2298
12	2.3834	3.4412	1.9178	3.4026	2.3067	3.6352	1.813	3.6836	2.7264	3.1652		12	3.6653	3.5731	3.3734	3.5849	3.5192	3.6868	3.3453	3.6552	3.4007	3.6239		12	1.2842	3.6372	2.1137	3.7139	2.2429	3.1033	1.072	3.8981	2.0768	3.3864
13	2.1759	3.5618	1.8425	3.6396	2.5962	3.5493	2.0263	3.5139	2.6498	3.258		13	3.5279	3.4669	3.4121	3.5734	3.6203	3.6164	3.3519	3.6068	3.1885	3.5679		13	1.2631	3.5217	1.9184	3.7391	2.1821	3.1145	1.0727	3.8342	2.3143	3.1643
14	2.2431	3.5154	1.8752	3.6951	2.7099	3.8013	1.9254	3.7316	2.5986	3.2637		14	3.3854	3.5059	3.3108	3.602	3.5519	3.6751	3.3766	3.609	3.2237	3.6491		14	1.3138	3.5589	1.9851	3.7203	2.4615	2.955	1.0727	3.8048	2.4921	3.0799
15	2.4062	3.4054	1.9712	3.5413	2.4158	3.595	1.8867	3.6766	2.8673	3.2434		15	3.2381	3.5738	3.4132	3.5934	3.4254	3.4659	3.4057	3.631	3.2908	3.5406		15	1.2813	3.6209	2.1168	3.7927	2.4223	2.9558	1.0918	3.8195	2.2415	3.1859
16	2.3345	3.4488	1.8934	3.6741	2.5383	3.9225	1.8878	3.8553	2.8854	3.2024		16	3.4516	3.4692	3.6109	3.8045	3.5341	3.5529	3.4154	3.5446	3.1631	3.5141		16	1.2038	3.5285	2.1059	3.6238	2.2407	3.0429	1.187	3.8571	2.2842	3.1539
17	2.2575	3.4807	1.9346	3.4104	2.6004	3.8901	1.737	3.866	2.7571	3.0938		17	3.389	3.5615	3.4075	3.6578	3.516	3.5529	3.5316	3.5955	3.2695	3.6289		17	1.2493	3.5792	2.1185	3.6782	2.3693	3.1007	0.9884	3.8717	2.3843	3.1553
18	2.3987	3.4979	1.9338	3.5499	2.4862	3.7314	1.8896	3.6546	2.63	3.3805		18	3.468	3.6213	3.2119	3.6077	3.3383	3.6401	3.4335	3.671	3.0928	3.7071		18	1.2527	3.5632	2.0438	3.6629	2.3871	2.9109	1.2395	3.7866	2.3391	3.115
19	2.2147	3.5896	1.8852	3.583	2.5641	3.7636	1.8416	3.8041	3.0084	2.75		19	3.3726	3.5066	3.3936	3.6952	3.3669	3.5423	3.3369	3.5587	3.3157	3.698		19	1.2685	3.5384	2.1429	3.7377	2.3174	3.0659	1.1359	3.8945	2.1197	3.2313
20	2.0891	3.6172	1.9417	3.6889	2.394	3.7303	1.8139	3.7771	3.412	2.8115		20	3.5806	3.5954	3.5556	3.7565	3.4602	3.5687	3.4595	3.5298	3.354	3.6984		20	1.2375	3.5722	2.0432	3.7211	2.3634	2.9225	1.0718	3.8237	2.2854	3.0918
21	2.1796	3.7233	1.9564	3.5503	2.501	3.7059	1.8074	3.7529	3.0892	2.9366		21	3.5229	3.6397	3.4716	3.706	3.6635	3.5939	3.4677	3.5933	3.3028	3.621		21	1.2548	3.5786	2.2531	3.5871	2.5666	2.7371	1.0863	3.9212	2.2393	3.1853
22	2.212	3.6201	1.8871	3.7678	2.5364	3.7625	1.7005	3.8579	2.9098	3.0717		22	3.4712	3.5934	3.4752	3.6498	3.6955	3.5355	3.3566	3.5987	3.2231	3.5961		22	1.4132	3.4821	2.1506	3.6679	2.452	2.8977	1.1178	3.9294	2.2406	3.0787
23	2.1318	3.6427	1.9494	3.4637	2.53	3.7342	1.841	3.6636	3.0773	2.6611		23	3.336	3.5677	3.4877	3.7376	3.6811	3.6196	3.3428	3.607	3.4379	3.5914		23	1.4044	3.5132	2.0619	3.738	2.3494	3.0008	1.0535	3.9261	2.2271	3.1598
24	2.0335	3.5943	1.8024	3.5781	2.6094	3.7038	1.8368	3.8073	3.0119	2.9422		24	3.3954	3.6606	3.6997	3.7812	3.5787	3.538	3.3993	3.63	3.253	3.6459		24	1.3654	3.5268	2.1491	3.7561	2.276	2.9821	1.1279	3.8521	2.3321	3.0793
25	2.0797	3.6046	1.8832	3.5572	2.384	3.7405	1.9177	3.5201	3.0522	2.6722		25	3.4688	3.6447	3.4891	3.7549	3.536	3.5689	3.2804	3.4959	3.2946	3.61		25	1.3036	3.5371	2.1176	3.6508	2.1304	3.1459	1.0586	3.9378	2.2324	3.1043
26	1.9409	3.4958	2.1119	3.5241	2.4737	3.682	2.0007	3.5687	3.049	2.7572		26	3.3967	3.7109	3.6347	3.8512	3.5741	3.7227	3.3699	3.6761	3.5396	3.5999		26	1.2137	3.5945	2.0687	3.7147	2.1591	3.1099	1.0394	3.9366	2.2711	3.13
27	2.1061	3.5038	1.7197	3.6521	2.3491	3.5651	1.7996	3.7752	3.0697	2.9951		27	3.4511	3.7781	3.5933	3.762	3.5815	3.6772	3.3503	3.5577	3.4705	3.6025		27	1.2888	3.5741	2.1117	3.7514	2.2713	2.9343	1.0376	3.8681	2.297	3.128
28	1.9261	3.5111	1.8465	3.6278	2.3658	3.7693	1.9473	3.6469	2.7833	2.9353		28	3.1416	3.583	3.3909	3.7085	3.7235	3.6688	3.387	3.5597	3.4453	3.6796		28	1.2319	3.6998	2.0271	3.7353	2.0831	3.0384	1.028	3.9143	2.1679	3.2629
29	2.2341	3.635	1.7434	3.7347	2.4036	3.6506	1.8373	3.8252	2.6951	3.2679		29	3.4745	3.6177	3.5174	3.8104	3.524	3.4784	3.4237	3.5196	3.6229	3.5705		29	1.1159	3.6722	2.1307	3.8092	2.2198	3.0646	1.1034	3.9129	2.2208	3.0963
30	2.098	3.493	1.8242	3.7628	2.3274	3.719	1.8588	3.7128	2.7818	3.0194		30	3.3799	3.6577	3.5256	3.6223	3.7241	3.6551	3.352	3.6194	3.3343	3.6071		30	1.2504	3.6503	2.0957	3.7428	2.5772	2.956	1.0042	3.8417	2.1878	3.0863
31	2.0325	3.6117	1.7308	3.6477	2.5175	3.6154	1.7798	3.6428	2.8332	3.1762		31	3.2722	3.496	3.5507	3.6632	3.734	3.5741	3.2881	3.5879	3.3396	3.6696		31	1.1766	3.5667	1.8966	3.5676	2.3713	2.9759	1.0208	3.9278	2.0367	3.1951
32	2.0032	3.5689	1.8202	3.5449	2.4914	3.6873	1.8729	3.7893	3.2363	2.8566		32	3.3295	3.6129	3.4448	3.5744	3.4237	3.7165	3.4921	3.5701	3.3907	3.5505		32	1.2539	3.5099	2.0466	3.5419	2.2023	3.2175	1.175	3.9751	2.2325	3.1259
33	1.9538	3.6545	1.7044	3.645	2.6382	3.5142	1.7182	3.8257	3.0943	2.8537		33	3.2872	3.6205	3.5007	3.6785	3.3837	3.6072	3.306	3.5047	3.2261	3.6147		33	1.2759	3.4882	1.9732	3.5949	2.2828	2.985	1.072	3.9569	2.1507	3.1689
34	2.003	3.6527	1.8647	3.7273	2.564	3.6876	1.7777	3.6199	2.8584	2.9474		34	3.3307	3.6422	3.4749	3.563	3.6073	3.641	3.4283	3.561	3.408	3.549		34	1.2917	3.5823	2.0241	3.63	2.3483	3.0098	1.0719	3.7698	2.246	3.2052
35	2.1402	3.8075	1.956	3.7823	2.4297	3.7854	1.7746	3.9158	2.8812	3.0356		35	3.3861	3.4414	3.4999	3.7088	3.4465	3.5934	3.3316	3.6646	3.4175	3.6248		35	1.223	3.603	1.9939	3.7136	2.3952	2.8852	1.0306	3.9636	2.0533	3.2083
36	2.1364	3.5877	1.81	3.7993	2.6613	3.689	1.9126	3.7956	2.7764	2.8507		36	3.6215	3.5284	3.3502	3.5124	3.5267	3.5843	3.6013	3.581	3.2461	3.5547		36	1.2454	3.5361	2.0427	3.7341	2.3017	3.122	1.012	3.9919	2.1526	3.1559
37	2.2178	3.5737	1.9411	3.7279	2.542	3.7642	1.8971	3.6259	2.6921	2.9297		37	3.6801	3.5125	3.254	3.4669	3.6721	3.6684	3.3717	3.689	3.2518	3.564		37	1.2553	3.635	1.9333	3.7141	2.3556	2.8808	0.8681	4.0014	2.0806	3.195
38	2.2845	3.5746	1.7998	3.6382	2.5937	3.7154	1.861	3.7706	3.0435	3.0043		38	3.5737	3.5204	3.3085	3.4497	3.6455	3.6095	3.4506	3.6845	3.0399	3.5094		38	1.2657	3.6214	1.9418	3.7141	2.0412	3.1243	0.87	4.0154	2.1726	3.157
39	2.2652	3.5523	1.7745	3.8199	2.5808	3.7312	1.6892	3.7986	3.1143	3.2109		39	3.6615	3.5081	3.2943	3.4046	3.5744	3.6789	3.3664	3.617	3.165	3.5679		39	1.1698	3.6175	1.9606	3.8655	2.2538	3.0619	1.013	4.1101	2.2844	3.1272
40	2.282	3.5772	1.7933	3.6308	2.5406	3.7318	1.7274	3.8005	3.2377	2.8923		40	3.5644	3.6581	3.318	3.6849	3.4249	3.6785	3.4978	3.5841	3.3467	3.5442		40	1.2739	3.5421	1.9527	3.7287	2.1121	3.0318	1.0315	3.9522	2.2475	3.0741
41	2.4015	3.6496	1.9659	3.7721	2.4617	3.7316	1.7806	3.9207	3.5829	2.8779		41	3.6176	3.5909	3.0994	3.564	3.6888	3.6979	3.4	3.633	3.3041	3.6571		41	1.1541	3.7108	1.9979	3.8011	2.1799	3.0897	0.9639	3.9469	1.9923	3.3096
42	2.3582	3.6277	1.8387	3.6971	2.4782	3.9111	1.8084	3.9251	3.1282	3.1039		42	3.5664	3.5562	3.2173	3.6162	3.5276	3.6571	3.2957	3.7039	3.2933	3.5842		42	1.2218	3.5845	2.0334	3.7249	2.3019	2.866	0.9408	3.9804	2.1718	3.1587
43	2.4612	3.6628	1.7828	3.7629	2.5322	3.7151	1.7356	3.799	3.2067	2.9069		43	3.5811	3.4476	3.0518	3.5987	3.5474	3.6106	3.392	3.5445	3.2569	3.5502		43	1.3283	3.4847	2.0689	3.7291	2.2258	2.974	1.0358	3.927	2.1188	3.2819
44	2.3733	3.6867	1.8508	3.6632	2.5301	3.8048	1.7373	3.7911	2.9787	3.1477		44	3.4686	3.5764	3.1335	3.7292	3.4976	3.5657	3.3893	3.6204	3.219	3.5586		44	1.2976	3.5475	2.0798	3.6837	2.2445	2.9128	0.9346	4.0273	2.0568	3.1649
45	2.4506	3.5281	1.9555	3.6693	2.4125	3.8927	1.8263	3.7155	3.0562	2.8769		45	3.7462	3.6571	3.1392	3.6829	3.5978	3.625	3.2794	3.5874	3.3485	3.5163		45	1.1976	3.562	2.1735	3.8515	2.2492	2.9395	0.9315	4.1049	2.1135	3.1255
46	2.2282	3.58	1.8499	3.8297	2.593	3.7069	1.8259	3.6714	2.9273	2.8222		46	3.6866	3.5614	3.0963	3.5621	3.7059	3.6257	3.2328	3.504	3.2008	3.5119		46	1.2808	3.5625	2.3217	3.8484	2.2005	2.8241	0.966	3.9311	2.3497	3.1037
47	2.2978	3.5988	1.7544	3.7531	2.6583	3.6834	1.7171	3.7122	2.9347	2.761		47	3.6573	3.5418	3.27	3.6485	3.5473	3.668	3.4578	3.6529	3.2123	3.5163		47	1.2937	3.484	2.2623	3.7578	2.3022	2.9711	0.8576	4.0238	2.2285	3.2411
48	2.2264	3.6187	1.7882	3.7031	2.5384	3.7433	1.7079	3.7266	3.0729	2.766		48	3.6154	3.6986	3.0618	3.7984	3.4728	3.4766	3.3416	3.515	3.1661	3.5984		48	1.3618	3.5429	2.2839	3.719	2.271	2.9325	0.8582	3.9086	2.1057	3.1984
49	2.4997	3.6169	1.8475	3.63	2.4509	3.7302	1.6308	3.6804	3.1443	2.9271		49	3.7681	3.6618	2.9322	3.5531	3.7341	3.5287	3.3464	3.5661	3.3434	3.5667		49	1.3494	3.6216	2.1981	3.7208	2.3609	2.9278	0.7825	4.0935	2.2633	3.1253
50	2.2782	3.5498	1.6992	3.5897	2.524	3.7284	1.8361	3.6957	3.1131	2.9961		50	3.5761	3.5714	3.0333	3.6708	3.5588	3.6153	3.3178	3.6549	3.4393	3.4607		50	1.2449	3.611	2.1904	3.686	2.3268	2.9821	0.7779	3.9925	2.1436	3.1953
51	2.4054	3.5355	1.9244	3.5215	2.572	3.6836	1.736	3.7612	3.0418	2.7978		51	3.6562	3.7076	3.2011	3.6233	3.557	3.6094	3.2395	3.6221	3.2223	3.4649		51	1.2857	3.6083	2.1271	3.5087	2.2819	3.1458	0.8919	4.0172	2.1093	3.2704
52	2.252	3.5746	1.9282	3.4785	2.4002	3.7047	1.6868	3.754	3.123	2.6613		52	3.5842	3.7443	3.156	3.7236	3.4117	3.5598	3.1521	3.7356	3.2385	3.5964		52	1.3772	3.4324	2.1971	3.6362	2.1506	2.9628	1.0072	3.9887	2.2443	3.144
53	2.1827	3.6747	2.0157	3.6676	2.5026	3.8106	1.5323	3.8629	3.0574	2.7707		53	3.5841	3.5136	3.2264	3.7006	3.3995	3.7526	3.3299	3.5533	3.2577	3.602		53	1.1861	3.6954	2.1833	3.7127	2.3012	3.0912	0.8351	4.0943	2.33	3.1343
54	2.2358	3.5176	1.7856	3.6711	2.5982	3.6882	1.6099	3.8105	3.2043	2.8804		54	3.5723	3.5412	2.9814	3.5496	3.5903	3.6478	3.2327	3.7104	3.2656	3.5681		54	1.4341	3.6444	2.2324	3.6964	2.2034	3.1145	0.8929	4.0634	2.1636	3.1636
55	2.1703	3.4475	1.8679	3.4686	2.477	3.6689	1.5258	3.869	3.3693	2.6084		55	3.4208	3.6435	3.1222	3.7872	3.5484	3.6352	3.3422	3.6647	3.1199	3.4777		55	1.2395	3.6685	2.2089	3.6586	2.2442	2.9446	0.9656	3.9678	2.3424	3.1746
56	2.0999	3.5075	1.7298	3.6453	2.4632	3.8119	1.6837	3.8038	3.213	2.6353		56	3.6423	3.6976	3.2119	3.6742	3.5974	3.6698	3.2408	3.6834	3.0742	3.5096		56	1.2425	3.6523	2.2076	3.61	2.3766	2.7188	1.0645	3.927	2.1222	3.1597
57	2.0026	3.4572	1.7928	3.5923	2.415	3.6576	1.7404	3.7569	3.3777	2.9603		57	3.2497	3.6262	3.2141	3.6153	3.6612	3.664	3.3532	3.7181	3.1349	3.4706		57	1.427	3.4661	2.3584	3.5708	2.2153	2.9112	0.8302	4.0979	2.1447	3.2408
58	2.0485	3.5207	1.7385	3.5996	2.6032	3.5559	1.7614	3.6605	3.4187	3.091		58	3.2494	3.5832	3.2067	3.5816	3.5869	3.6395	3.3265	3.69	3.2302	3.5329		58	1.3253	3.4614	2.2063	3.5329	2.274	3.0178	1.1172	3.9644	2.0602	3.199
59	2.3156	3.3782	1.9076	3.568	2.4255	3.7126	1.7839	3.6003	3.3568	3.1025		59	3.3919	3.5502	3.2721	3.4998	3.446	3.6286	3.3792	3.6193	3.092	3.5421		59	1.3184	3.5076	2.0917	3.5787	2.4448	2.9302	0.9351	3.9095	2.0429	3.1725
60	2.3477	3.5303	1.7821	3.6868	2.4963	3.7271	1.8471	3.6064	3.3206	2.7662		60	3.3883	3.4852	3.4019	3.6805	3.4459	3.5162	3.2912	3.5883	3.1545	3.4728		60	1.3306	3.5166	2.2299	3.5301	2.4424	2.8528	0.8528	4.0565	2.0501	3.3983
61	2.4635	3.464	1.9402	3.4953	2.5189	3.8001	1.7891	3.6669	3.4421	3.121		61	3.1632	3.5527	3.5004	3.7409	3.3956	3.495	3.3171	3.6548	3.0433	3.5643		61	1.3095	3.6773	2.1935	3.583	2.2075	2.7337	0.8334	4.0082	2.0918	3.3033
62	2.2898	3.4741	1.996	3.3945	2.3334	3.6485	1.7463	3.7036	3.2707	3.2758		62	3.2359	3.584	3.7789	3.65	3.2989	3.619	3.4983	3.6745	3.0427	3.5619		62	1.3636	3.6161	2.2311	3.6947	2.0493	2.9843	0.7812	3.9917	1.9794	3.5519
63	2.4797	3.5163	1.8547	3.6542	2.369	3.6276	1.7006	3.6713	3.4725	3.0834		63	3.2727	3.5152	3.5099	3.6155	3.3905	3.604	3.4026	3.6793	3.2161	3.541		63	1.3003	3.5532	2.2474	3.7074	2.3145	3.0198	0.9456	3.9783	1.9606	3.4237
64	2.5111	3.5567	1.8208	3.7173	2.4364	3.8215	1.65	3.8321	3.1414	2.7606		64	3.2914	3.5468	3.4231	3.4339	3.6067	3.6027	3.4104	3.6624	3.2467	3.4737		64	1.3219	3.5769	2.169	3.7279	2.2851	2.887	0.872	4.0272	2.0323	3.2948
65	2.508	3.5206	1.8337	3.7247	2.4541	3.7456	1.9387	3.708	3.1946	2.7312		65	3.4662	3.5759	3.5392	3.4667	3.5534	3.5351	3.4054	3.6818	3.3392	3.6075		65	1.2235	3.6037	2.2399	3.7261	2.3842	2.8092	1.0033	3.9541	2.104	3.1806
66	2.4695	3.5942	1.8362	3.5738	2.5157	3.5233	1.7778	3.7046	3.2404	2.5942		66	3.3132	3.5721	3.4937	3.618	3.4589	3.6231	3.3281	3.5542	3.2625	3.628		66	1.3661	3.5764	2.2949	3.6876	2.1855	2.9632	0.9237	3.9639	2.2511	3.4131
67	2.4718	3.527	1.916	3.3377	2.3979	3.6245	1.732	3.7563	3.2254	2.7286		67	3.3824	3.6982	3.3469	3.5359	3.4788	3.6511	3.4287	3.5607	3.089	3.6102		67	1.3772	3.6549	2.2343	3.6442	2.1261	2.9338	0.9342	4.0137	2.0635	3.3785
68	2.647	3.4263	1.8705	3.3982	2.4544	3.6638	1.8254	3.7186	3.0792	2.7538		68	3.3333	3.6073	3.4208	3.6566	3.4768	3.5915	3.414	3.6771	3.2277	3.5717		68	1.2759	3.7008	2.2917	3.8664	2.4862	2.7001	1.008	3.9026	2.1745	3.1938
69	2.5617	3.5532	1.9827	3.3138	2.4048	3.7535	1.8607	3.6676	3.0308	2.7219		69	3.2633	3.6322	3.1313	3.6225	3.3984	3.8376	3.2959	3.5761	3.1003	3.643		69	1.3141	3.8185	2.2294	3.6351	2.1981	2.906	1.0127	4.0304	1.9822	3.2127
70	2.4714	3.5286	1.7309	3.5652	2.3407	3.7509	1.8108	3.6727	3.149	2.7157		70	3.3723	3.4987	3.4158	3.6232	3.5297	3.5821	3.5546	3.5997	3.3435	3.5122		70	1.3241	3.6803	2.2212	3.7531	1.9526	2.8229	1.0529	3.9488	2.1606	3.2074
71	2.4886	3.5429	1.9552	3.2544	2.6373	3.6682	1.896	3.6535	3.5886	2.8		71	3.307	3.6953	3.4225	3.484	3.4112	3.6937	3.3053	3.6721	3.2859	3.5552		71	1.314	3.7236	2.2802	3.6823	2.0173	2.9465	0.9108	4.0435	2.1874	3.1569
72	2.4342	3.3843	1.9556	3.4616	2.444	3.7987	1.8338	3.6654	3.371	2.5553		72	3.3235	3.6102	3.5473	3.6077	3.39	3.6712	3.3503	3.5671	3.459	3.5861		72	1.2708	3.651	2.2473	3.6237	2.1877	2.7945	0.7938	4.0883	1.9412	3.3384
73	2.5564	3.4752	1.9342	3.4635	2.2598	3.7881	1.7344	3.6641	3.1292	2.7718		73	3.3675	3.6097	3.5984	3.5728	3.6808	3.5531	3.3652	3.6711	3.3774	3.5104		73	1.4005	3.5561	2.2013	3.7628	2.1611	2.9044	0.811	4.0408	2.1741	3.2101
74	2.4449	3.5053	1.7315	3.5385	2.3757	3.8847	1.9568	3.5502	3.011	2.8515		74	3.3688	3.5606	3.5763	3.6041	3.5852	3.5703	3.2332	3.6509	3.2259	3.5786		74	1.2003	3.6707	2.2146	3.735	2.3982	2.9462	0.7944	3.9623	1.9382	3.3061
75	2.4381	3.4927	1.9016	3.3773	2.3605	3.7655	1.7907	3.8409	3.1243	2.7365		75	3.4499	3.6076	3.5115	3.5645	3.4496	3.6486	3.3013	3.6157	3.1873	3.5922		75	1.2079	3.5981	2.2616	3.7362	2.2605	2.8694	0.7798	4.0427	1.9639	3.4034
76	2.3925	3.6311	1.8784	3.3946	2.4092	3.9898	1.8125	3.6841	3.1771	2.907		76	3.2941	3.6406	3.5833	3.6098	3.5859	3.5452	3.4314	3.6863	3.1802	3.5687		76	1.1819	3.6336	2.2317	3.7916	2.0368	2.9585	0.9188	4.0072	1.8808	3.2052
77	2.3384	3.5423	1.8027	3.4351	2.4899	3.7044	1.7043	3.7106	3.4025	2.6381		77	3.434	3.518	3.5816	3.6582	3.5113	3.6907	3.3338	3.6177	3.1557	3.6125		77	1.2035	3.6737	2.1356	3.7223	2.0682	2.8427	1.0189	3.9984	1.9902	3.2347
78	2.536	3.5584	1.9594	3.4969	2.392	3.6752	1.8016	3.703	3.1734	2.8174		78	3.4125	3.5007	3.5801	3.6832	3.5034	3.5795	3.3196	3.558	3.1206	3.6902		78	1.1486	3.7076	2.1978	3.7358	2.2907	2.6712	1.0964	3.8846	2.1132	3.1583
79	2.4991	3.5473	1.8382	3.3301	2.4783	3.8519	1.7369	3.7606	2.9347	2.6971		79	3.2213	3.587	3.8326	3.6388	3.5218	3.6285	3.2709	3.6864	3.2086	3.563		79	1.185	3.6829	2.3226	3.7385	2.1644	2.9496	0.9939	3.8447	2.2174	3.1124
80	2.5585	3.5829	1.6971	3.4634	2.586	3.8702	1.7847	3.762	3.1753	2.9656		80	3.4343	3.5929	3.5005	3.6057	3.3483	3.5666	3.2851	3.6661	3.2903	3.4619		80	1.3228	3.5224	2.35	3.7252	2.1637	2.8436	1.0224	3.8935	1.9063	3.4067
81	2.6045	3.6113	1.719	3.3654	2.5203	3.5793	1.7807	3.5838	3.2412	2.8975		81	3.3233	3.4482	3.5849	3.6477	3.4838	3.6261	3.2407	3.6214	3.4199	3.5051		81	1.2431	3.5819	2.326	3.6466	2.2203	2.8616	1.2524	3.7734	1.8041	3.1812
82	2.4052	3.6388	1.779	3.5247	2.4866	3.7962	1.7717	3.6976	3.4247	2.621		82	3.2733	3.5114	3.6127	3.574	3.2634	3.4991	3.2185	3.6704	3.2941	3.5749		82	1.2687	3.5925	2.2923	3.7375	2.1981	2.7356	1.1835	3.8641	1.9434	3.1515
83	2.4414	3.6576	1.646	3.3977	2.3388	3.8917	1.803	3.6405	3.2246	2.7418		83	3.353	3.4742	3.6293	3.5774	3.4582	3.6496	3.3504	3.6606	3.5498	3.6577		83	1.3458	3.4827	2.22	3.7572	2.3922	2.632	1.049	3.8372	2.0143	3.1279
84	2.2789	3.553	1.7466	3.4237	2.4433	3.8124	1.9571	3.6611	3.1494	2.6538		84	3.3704	3.4919	3.6316	3.6533	3.384	3.6062	3.3269	3.6667	3.3385	3.6129		84	1.4089	3.4773	2.1865	3.6665	2.1043	2.8558	1.1422	3.7819	2.089	3.1345
85	2.3298	3.5433	1.6319	3.6641	2.4214	3.7923	1.8476	3.7688	3.0915	2.7815		85	3.6333	3.5696	3.5338	3.6609	3.3482	3.5783	3.1939	3.6414	3.4451	3.5313		85	1.3386	3.4838	2.1719	3.7719	2.2112	2.7536	1.1607	3.771	1.9408	3.2615
86	2.5585	3.4522	1.8225	3.4492	2.5048	3.8147	1.8467	3.7254	2.7255	3.1545		86	3.4224	3.6081	3.5452	3.7139	3.327	3.6467	3.2976	3.7366	3.3317	3.6038		86	1.2863	3.6795	2.3445	3.7535	2.0983	2.6984	1.1528	3.6886	1.7294	3.164
87	2.4423	3.5175	2.1105	3.5031	2.4536	3.7904	1.8066	3.7845	2.7159	3.068		87	3.4291	3.5402	3.4917	3.5774	3.2571	3.606	3.3702	3.6763	3.4353	3.5284		87	1.2886	3.5323	2.2462	3.6749	2.0439	2.8232	1.1697	3.7297	1.752	3.2651
88	2.2719	3.3788	1.8906	3.4626	2.2964	3.7205	1.7678	3.7434	2.8848	2.9707		88	3.3846	3.6953	3.5372	3.5896	3.4523	3.6261	3.3786	3.6217	3.4713	3.5222		88	1.0984	3.6794	2.2914	3.7402	2.3098	2.6755	1.2107	3.757	1.9433	2.9527
89	2.3351	3.4766	2.0418	3.4153	2.41	3.7423	1.7471	3.7513	2.8099	2.9509		89	3.4665	3.6833	3.5039	3.5191	3.3036	3.6485	3.2707	3.6343	3.4543	3.5929		89	1.254	3.6032	2.1359	3.7985	2.3781	2.5684	1.3008	3.8274	1.8238	3.1429
90	2.3906	3.3784	1.9996	3.5334	2.2447	3.5507	1.6892	3.7745	2.9419	2.888		90	3.2999	3.501	3.394	3.5851	3.259	3.5835	3.3326	3.6341	3.4878	3.6973		90	1.2967	3.6048	2.3831	3.7362	2.2648	2.8962	1.2294	3.8792	1.789	3.1483
91	2.3625	3.4431	2.0128	3.3501	2.2886	3.7736	1.7689	3.6978	2.694	3.0695		91	3.5728	3.6795	3.5999	3.5856	3.2717	3.5686	3.1989	3.5143	3.5489	3.6174		91	1.2045	3.6719	2.3573	3.6898	2.2369	2.8053	1.1371	3.9344	1.8605	3.1446
92	2.5073	3.3375	1.7718	3.4607	2.2908	3.778	1.6984	3.7939	3.0755	2.9261		92	3.525	3.6942	3.3701	3.6141	3.0251	3.6419	3.1687	3.5329	3.4833	3.5742		92	1.2711	3.8649	2.2675	3.8951	2.0881	2.9373	1.1727	3.7304	1.9253	3.2025
93	2.5548	3.3733	1.885	3.4164	2.25	3.6687	1.8583	3.774	3.0737	2.7539		93	3.3985	3.5064	3.4758	3.5798	3.3299	3.5001	3.4223	3.4225	3.4385	3.6275		93	1.1513	3.7427	2.2539	3.7305	2.1427	2.8103	1.1492	4.0003	2.0182	3.2523
94	2.5904	3.3751	1.8194	3.5593	2.2767	3.6399	1.7438	3.8178	3.2034	2.8081		94	3.6115	3.523	3.7076	3.5293	3.3928	3.676	3.4155	3.5231	3.4174	3.6303		94	1.3023	3.6141	2.1772	3.6768	2.1598	2.7559	1.1481	3.7501	1.845	3.1742
95	2.3107	3.4742	2.0198	3.508	2.3494	3.6455	1.6149	3.7802	3.1707	2.8201		95	3.4477	3.6001	3.7057	3.5498	3.4856	3.6404	3.0985	3.585	3.3948	3.6142		95	1.2113	3.7826	2.186	3.7379	2.0565	2.9152	1.1215	3.8213	2.1037	3.1867
96	2.5966	3.4913	1.6928	3.5137	2.4174	3.6119	1.6463	3.8112	3.2226	2.4808		96	3.3206	3.5527	3.5661	3.5883	3.4924	3.7465	3.3028	3.6173	3.4143	3.6079		96	1.1965	3.7211	2.1467	3.7698	2.304	2.6169	1.1649	3.702	2.0023	3.2772
97	2.6265	3.4597	1.8197	3.576	2.2196	3.549	1.7469	3.6724	3.0828	2.7192		97	3.5246	3.5691	3.5297	3.5628	3.4081	3.6788	3.5053	3.5671	3.2701	3.5849		97	1.2748	3.6327	2.2173	3.6804	2.242	2.6974	1.1418	3.7094	1.9269	3.2376
98	2.6906	3.449	1.8892	3.708	2.2392	3.7883	1.5348	3.8555	3.0392	2.7764		98	3.612	3.6888	3.5309	3.5939	3.5037	3.6187	3.5712	3.5662	3.3691	3.5697		98	1.3739	3.6172	2.2494	3.7685	2.1592	2.8941	1.0458	3.8049	1.7477	3.3488
99	2.6798	3.4982	1.9206	3.4711	2.2492	3.6248	1.7195	3.7802	3.2012	2.619		99	3.6659	3.7532	3.5463	3.6365	3.4668	3.7063	3.4751	3.5937	3.398	3.665		99	1.2334	3.698	2.2837	3.7417	2.0605	2.8576	1.1581	3.8453	1.8162	3.3941
100	2.7798	3.4683	1.8368	3.3798	2.2059	3.6176	1.7584	3.794	3.0748	2.72		100	3.6121	3.6495	3.4892	3.5787	3.2659	3.5217	3.5484	3.5098	3.2632	3.6404		100	1.1988	3.71	2.2613	3.6045	2.0646	2.876	1.2011	3.7372	1.9198	3.3665
101	2.6024	3.4906	1.743	3.5111	2.3767	3.7201	1.9094	3.6685	2.8974	2.9533		101	3.4767	3.6582	3.4757	3.7461	3.3785	3.6472	3.4617	3.5998	3.2352	3.5641		101	1.4081	3.6005	2.1836	3.6765	2.0096	2.8808	1.1975	3.8743	2.1051	3.2823
102	2.6425	3.4554	1.615	3.4275	2.4574	3.6441	1.7908	3.6675	2.6749	2.9112		102	3.6301	3.5385	3.5159	3.4307	3.3297	3.7064	3.5179	3.5637	3.3507	3.5952		102	1.2304	3.6619	2.1784	3.7873	2.2752	2.7391	1.0942	3.8708	2.2036	3.2735
103	2.6348	3.4811	1.5991	3.4923	2.2735	3.726	1.9075	3.6642	2.8341	2.9827		103	3.5668	3.527	3.4712	3.5415	3.3347	3.6654	3.3762	3.576	3.4432	3.5284		103	1.3156	3.6198	2.2965	3.705	2.1374	2.9266	1.1773	3.7705	2.0239	3.2489
104	2.4164	3.4412	1.5558	3.4686	2.1989	3.6614	1.8385	3.6406	2.5886	3.2599		104	3.5064	3.5409	3.6447	3.6599	3.2052	3.5555	3.6209	3.5775	3.3858	3.6416		104	1.2197	3.7606	2.1582	3.69	2.2763	2.8608	1.2524	3.8219	1.9772	3.2917
105	2.4155	3.4842	1.6708	3.5453	2.2714	3.6698	1.7431	3.7158	2.4815	3.4296		105	3.4885	3.3977	3.4772	3.6741	3.3139	3.5925	3.4619	3.605	3.4299	3.5893		105	1.2105	3.6537	2.2295	3.7604	2.0805	2.8531	1.1665	3.7801	2.0566	3.0557
106	2.5955	3.413	1.7693	3.5046	2.2879	3.7769	1.8791	3.5836	2.6559	3.3252		106	3.5452	3.4765	3.5015	3.6276	3.3422	3.6705	3.4573	3.5971	3.3878	3.5399		106	1.2243	3.6734	2.2226	3.6634	2.2926	2.8172	1.296	3.7237	2.0822	3.3336
107	2.5588	3.4537	1.7808	3.2465	2.28	3.7914	1.8521	3.5318	2.8961	3.0676		107	3.5326	3.586	3.4536	3.7473	3.3634	3.5674	3.4794	3.6013	3.3543	3.5981		107	1.0153	3.8025	2.1396	3.6688	2.1084	2.9248	1.2524	3.7598	2.0426	3.3997
108	2.5015	3.4365	1.6907	3.3205	2.303	3.6841	1.8219	3.7203	2.9424	2.8972		108	3.6117	3.5667	3.4834	3.6027	3.4579	3.5696	3.3475	3.5212	3.4754	3.6791		108	1.4209	3.6192	2.1034	3.6546	2.1443	2.8496	1.3	3.7743	2.1099	3.4504
109	2.3448	3.3798	1.7534	3.3363	2.3542	3.6569	1.8015	3.5726	2.7572	2.9737		109	3.6662	3.5813	3.4889	3.6164	3.4331	3.5128	3.343	3.6201	3.4124	3.6491		109	1.223	3.7345	2.0806	3.7091	2.346	2.7057	1.1093	3.7912	1.9551	3.3083
110	2.5036	3.5316	1.6493	3.5277	2.3951	3.5734	1.8085	3.7229	2.8645	2.9494		110	3.4382	3.5763	3.4572	3.6746	3.4227	3.5744	3.4305	3.688	3.3105	3.5898		110	1.2203	3.7309	2.0218	3.5872	2.3086	2.7158	1.2227	3.8655	1.8642	3.4653
111	2.4416	3.4701	1.8106	3.6515	2.4124	3.8819	1.8287	3.6931	2.5659	3.1313		111	3.3951	3.635	3.4933	3.6154	3.4471	3.6371	3.27	3.5647	3.3526	3.6378		111	1.2178	3.7693	2.0279	3.695	2.1967	2.7689	1.1221	3.8823	1.9706	3.4109
112	2.5116	3.4539	1.6838	3.5694	2.4959	3.5666	1.8269	3.668	2.8595	2.9926		112	3.3663	3.578	3.6512	3.6842	3.3439	3.6288	3.4769	3.6363	3.4617	3.6823		112	1.1975	3.7134	2.0958	3.7696	2.4022	2.7213	1.1665	3.924	1.8722	3.4179
113	2.4246	3.4408	1.5068	3.7064	2.2324	3.659	1.768	3.7621	2.9277	2.8586		113	3.4009	3.5568	3.6247	3.5406	3.326	3.5403	3.4527	3.6015	3.2191	3.6126		113	1.2654	3.8321	2.0983	3.7408	2.2749	2.7611	1.218	3.9173	1.8792	3.3316
114	2.171	3.5059	1.7999	3.5721	2.3266	3.7169	1.7588	3.592	2.8481	2.9558		114	3.4246	3.4495	3.473	3.6928	3.409	3.5378	3.47	3.6785	3.479	3.6296		114	1.1849	3.8021	2.139	3.8035	2.416	2.5463	1.2909	3.8901	1.8296	3.3977
115	2.2398	3.7244	1.4992	3.5801	2.4455	3.7552	1.8143	3.7592	2.8618	2.8614		115	3.3368	3.551	3.5265	3.5241	3.496	3.5382	3.513	3.5882	3.4051	3.7357		115	1.3045	3.6081	2.0651	3.8409	2.1156	2.8179	1.2785	3.7987	1.7782	3.4545
116	2.2527	3.5914	1.607	3.4817	2.4113	3.5999	1.7831	3.7595	2.9153	2.9758		116	3.4095	3.4993	3.436	3.6624	3.4142	3.5429	3.4878	3.6008	3.459	3.6389		116	1.3517	3.5936	2.1247	3.7479	2.1963	2.7665	1.2393	3.9021	1.9307	3.3236
117	2.0646	3.5897	1.6087	3.6019	2.2892	3.8041	1.8439	3.7179	2.6197	3.1783		117	3.5114	3.6239	3.424	3.658	3.4486	3.6306	3.5252	3.5605	3.4291	3.5252		117	1.2611	3.6922	2.1773	3.742	2.1959	2.929	1.1981	3.8406	2.0373	3.2962
118	2.1761	3.5312	1.7594	3.4691	2.478	3.6744	1.7448	3.9733	2.5726	3.0989		118	3.6674	3.5715	3.437	3.5916	3.7401	3.6262	3.5167	3.5545	3.5586	3.5667		118	1.274	3.6901	2.132	3.7706	1.9467	3.0317	1.2919	3.6854	2.0188	3.215
119	2.1692	3.6606	1.623	3.6741	2.3407	3.5087	1.8047	3.7238	2.7677	3.2848		119	3.7052	3.4792	3.3259	3.618	3.5557	3.6339	3.5546	3.6477	3.3154	3.545		119	1.2553	3.6267	2.127	3.8197	2.0313	2.8513	1.3014	3.7594	2.0459	3.2083
120	2.0899	3.5901	1.6179	3.6067	2.4189	3.5376	1.8724	3.5681	2.5736	3.1872		120	3.5251	3.6872	3.5464	3.5703	3.3623	3.5282	3.5771	3.6477	3.2401	3.6925		120	1.4371	3.5754	2.2394	3.7437	2.0904	2.9077	1.3118	3.8021	2.0633	3.4274
121	1.9902	3.7205	1.7493	3.5469	2.3003	3.623	1.6987	3.8941	2.6465	3.1318		121	3.5533	3.471	3.6436	3.6053	3.5283	3.5353	3.624	3.5498	3.2652	3.5063		121	1.3192	3.5009	2.3284	3.7163	2.1391	2.876	1.4173	3.9125	2.0763	3.2844
122	2.155	3.643	1.7353	3.5563	2.3642	3.6386	1.6475	3.7808	2.5721	3.1944		122	3.7023	3.493	3.4132	3.5794	3.6867	3.6045	3.553	3.548	3.1192	3.6171		122	1.2222	3.6628	2.2938	3.7884	2.0607	2.8654	1.2842	3.8795	2.0909	3.2295
123	1.9194	3.609	1.8232	3.5324	2.3748	3.6221	1.6866	3.7711	2.6302	3.0862		123	3.6645	3.5942	3.2972	3.4938	3.8188	3.5129	3.5692	3.6002	3.4371	3.5711		123	1.2147	3.6794	2.1308	3.6452	2.2764	2.7047	1.2531	3.7254	1.9596	3.2168
124	2.2252	3.7002	1.72	3.6301	2.4066	3.6121	1.843	3.7699	2.5672	3.221		124	3.6884	3.6336	3.3337	3.595	3.6422	3.6408	3.5707	3.6091	3.1734	3.6165		124	1.113	3.7122	2.0984	3.5748	2.1196	2.8793	1.2684	3.9438	2.0108	3.2473
125	2.1971	3.7297	1.7605	3.5556	2.327	3.6947	1.699	3.7472	2.5235	3.2134		125	3.6042	3.5083	3.5812	3.6624	3.6734	3.5668	3.6388	3.7057	3.2508	3.6255		125	1.2327	3.6605	2.1003	3.7116	2.0499	2.9004	1.2901	3.9193	2.1267	3.2448
126	2.235	3.6556	1.7751	3.5647	2.5144	3.4585	1.8026	3.6834	2.7925	2.8132		126	3.5299	3.5697	3.5576	3.6291	3.6556	3.4732	3.5823	3.6188	3.5089	3.5728		126	1.1689	3.5761	2.0917	3.6114	2.1851	2.8328	1.3107	3.9042	2.0479	3.2536
127	2.3402	3.5975	1.7077	3.6656	2.6107	3.6773	1.704	3.7101	2.9137	3.1209		127	3.5643	3.6174	3.5511	3.6041	3.7296	3.6134	3.619	3.5978	3.3555	3.5864		127	1.2328	3.7918	2.1277	3.5959	1.9637	2.938	1.2778	3.8446	2.1801	3.2816
128	2.1772	3.6072	1.8192	3.6637	2.5401	3.704	1.7529	3.5865	2.732	3.0175		128	3.7015	3.6207	3.5855	3.7113	3.5076	3.4384	3.6416	3.594	3.2011	3.5411		128	1.2324	3.6957	2.1419	3.5339	2.158	2.832	1.3301	3.8796	2.1114	3.253
129	2.1452	3.6787	1.6724	3.6941	2.4153	3.7342	1.7931	3.7273	2.6879	3.138		129	3.5745	3.5154	3.4055	3.5127	3.5469	3.6912	3.6343	3.634	3.3024	3.7152		129	1.3237	3.6859	2.07	3.6299	2.1618	2.897	1.3699	3.7863	2.1428	3.3542
130	2.0366	3.6106	1.631	3.7284	2.5741	3.7444	1.7506	3.6415	2.6975	2.9992		130	3.7279	3.5083	3.6627	3.4074	3.3932	3.6049	3.7032	3.7725	3.3314	3.6303		130	1.1814	3.6851	2.1841	3.6912	2.1629	2.8854	1.2877	3.8564	2.003	3.2081
131	2.3599	3.7193	1.6273	3.5727	2.41	3.6016	1.6609	3.7151	2.6216	3.3157		131	3.6399	3.6227	3.5136	3.562	3.6538	3.6175	3.6163	3.5198	3.1818	3.6021		131	1.1963	3.7177	2.2948	3.6214	1.9601	2.9928	1.1321	3.8105	1.9128	3.5105
132	2.4368	3.7476	1.6473	3.484	2.5334	3.5522	1.666	3.7455	2.5639	3.1213		132	3.6997	3.5722	3.5242	3.5125	3.6119	3.5882	3.6121	3.6505	3.3233	3.5891		132	1.18	3.7377	2.2042	3.7708	2.028	2.9769	1.2764	3.7595	2.0154	3.3604
133	2.2857	3.5423	1.7503	3.5922	2.4676	3.6521	1.7568	3.7092	2.6424	3.0941		133	3.4544	3.5647	3.4831	3.6401	3.6991	3.6146	3.5604	3.6243	3.4695	3.648		133	1.3327	3.5863	2.2095	3.6783	2.1576	2.8866	1.1874	3.8558	1.9759	3.4377
134	2.2599	3.6897	1.7812	3.6691	2.4483	3.6665	1.8884	3.567	2.6763	3.1818		134	3.688	3.6264	3.6862	3.592	3.4919	3.5026	3.8197	3.4296	3.6292	3.5385		134	1.3386	3.5905	2.185	3.7657	2.4946	3.0285	1.1844	3.8476	2.064	3.3416
135	2.2974	3.7076	1.801	3.6503	2.4428	3.7308	1.9169	3.5484	2.6649	3.0397		135	3.6203	3.5875	3.5322	3.4754	3.635	3.7035	3.6291	3.5386	3.4611	3.6927		135	1.2283	3.5786	2.1797	3.7314	2.1343	3.179	1.1175	3.8068	1.9124	3.4257
136	2.4585	3.7236	1.6402	3.6812	2.5433	3.6782	1.9286	3.6537	2.6487	3.2373		136	3.6168	3.573	3.6326	3.5764	3.8345	3.6254	3.6888	3.5921	3.4013	3.5864		136	1.2724	3.5626	2.3128	3.701	2.2079	2.9786	1.1257	4.0014	1.9198	3.4404
137	2.4342	3.4752	1.6324	3.676	2.5075	3.7508	1.8035	3.6025	2.6973	3.1007		137	3.4567	3.4225	3.6593	3.5185	3.7479	3.5714	3.5886	3.7013	3.5625	3.7453		137	1.1977	3.6041	2.1707	3.7832	2.0561	3.1311	0.9605	3.8827	2.022	3.4296
138	2.4574	3.6893	1.6359	3.7194	2.53	3.7189	1.9017	3.5694	2.5617	3.1972		138	3.428	3.5048	3.5741	3.5411	3.721	3.562	3.6426	3.591	3.6548	3.7053		138	1.34	3.5317	2.2104	3.7692	2.2577	3.0506	1.069	3.9405	2.0663	3.4759
139	2.5237	3.5721	1.5892	3.6886	2.3581	3.691	1.8151	3.6411	2.7148	2.9613		139	3.5878	3.5836	3.5784	3.5715	3.6031	3.474	3.5913	3.5574	3.7518	3.6795		139	1.3167	3.4912	2.1653	3.8047	2.2421	3.0205	1.1371	3.9975	1.9358	3.4729
140	2.5202	3.6189	1.6964	3.7258	2.3836	3.7291	1.7989	3.7343	2.7468	3.1607		140	3.5758	3.6045	3.5872	3.4639	3.7272	3.6533	3.5259	3.4821	3.5481	3.7625		140	1.2989	3.6316	2.0887	3.8208	2.0234	3.2411	1.088	3.8866	1.9195	3.4285
141	2.4407	3.6188	1.6223	3.6766	2.4083	3.6076	1.9045	3.6811	2.6998	3.2276		141	3.4164	3.6292	3.7238	3.5982	3.8072	3.6015	3.7011	3.5853	3.6362	3.5721		141	1.3022	3.5481	2.1152	3.7408	2.0817	3.0213	1.2328	3.9439	1.9154	3.4139
142	2.4127	3.4406	1.5931	3.8334	2.4297	3.7718	1.9813	3.6525	2.8054	2.9839		142	3.5879	3.5897	3.5451	3.6577	3.6394	3.5177	3.6668	3.6218	3.6582	3.6655		142	1.2627	3.6365	2.0684	3.7591	2.0691	3.0694	1.2083	3.8517	1.9334	3.3005
143	2.242	3.5445	1.6011	3.7697	2.6395	3.7808	1.8977	3.4768	2.7101	2.9192		143	3.5036	3.6341	3.6046	3.692	3.7409	3.5527	3.6232	3.5897	3.3839	3.6321		143	1.2956	3.4775	2.1709	3.7624	1.9983	3.0366	1.1348	3.938	1.9623	3.3046
144	2.2719	3.5017	1.7847	3.6763	2.4088	3.8916	1.9173	3.6507	2.9843	2.9894		144	3.6355	3.5596	3.4356	3.582	3.6512	3.5331	3.6904	3.6594	3.4207	3.6097		144	1.3472	3.6212	2.1227	3.6701	1.8732	3.1437	1.1949	3.9366	2.2277	3.2249
145	2.2254	3.4241	1.7231	3.6643	2.5322	3.7443	1.809	3.6709	2.7394	3.1554		145	3.5175	3.6331	3.5245	3.6291	3.7184	3.4698	3.8649	3.5065	3.431	3.6313		145	1.2633	3.7071	2.1491	3.6993	2.1267	2.8776	1.1338	3.7702	2.1322	3.221
146	2.1862	3.4647	1.4958	3.7781	2.5102	3.7633	1.7869	3.7975	2.6374	3.2303		146	3.5648	3.593	3.5638	3.6599	3.4881	3.5872	3.5699	3.6006	3.4115	3.6438		146	1.258	3.4784	2.1238	3.7076	2.1372	2.8909	1.0764	3.7755	2.1474	3.1158
147	2.4219	3.5755	1.5464	3.6189	2.497	3.6758	1.8163	3.7964	2.647	3.1743		147	3.833	3.6686	3.5288	3.5642	3.5963	3.628	3.4757	3.6113	3.3771	3.5896		147	1.2473	3.6666	2.0973	3.6467	2.2723	2.9933	1.2751	3.8302	2.0537	3.3631
148	2.4422	3.5378	1.7727	3.7725	2.5061	3.6611	1.8466	3.6389	2.7965	2.9941		148	3.6324	3.5874	3.4623	3.597	3.649	3.5926	3.5438	3.5776	3.4645	3.5846		148	1.254	3.6533	2.1241	3.7187	2.2077	3.1116	1.1525	3.8231	2.1622	3.2159
149	2.3396	3.5551	1.8738	3.6	2.476	3.6963	1.7875	3.7613	2.6429	3.1328		149	3.5404	3.5901	3.4655	3.5455	3.6279	3.5554	3.5141	3.6262	3.3009	3.5843		149	1.2446	3.6728	2.2482	3.6668	2.2843	2.935	1.2384	3.7128	2.0991	3.2964
150	2.5987	3.523	1.6356	3.5649	2.3985	3.8196	1.6795	3.6556	2.5894	3.2394		150	3.5352	3.5808	3.5681	3.6065	3.6068	3.6063	3.3889	3.6243	3.2763	3.5893		150	1.2339	3.6635	2.2582	3.737	2.1513	3.3767	1.1061	3.7492	2.049	3.2716
151	2.5183	3.2931	1.6783	3.4954	2.6249	3.8101	1.7889	3.6947	2.5651	3.0882		151	3.5543	3.6865	3.3778	3.5929	3.6178	3.6121	3.5503	3.7637	3.236	3.5456		151	1.3134	3.768	2.2965	3.6897	2.3226	3.1681	1.2137	3.7466	2.1065	3.3365
152	2.3016	3.4753	1.6003	3.6005	2.5345	3.7304	1.7333	3.7682	2.6417	3.2355		152	3.6148	3.5856	3.5206	3.6013	3.692	3.6493	3.4969	3.5139	3.4881	3.6094		152	1.2991	3.8038	2.2137	3.7917	2.3457	3.1756	1.0511	3.8027	2.1698	3.2449
153	2.4738	3.5677	1.6161	3.6072	2.5927	3.7759	1.7541	3.704	2.7691	3.0078		153	3.642	3.572	3.5262	3.6669	3.5974	3.6352	3.4535	3.5715	3.4648	3.5861		153	1.231	3.5241	2.1131	3.728	2.2717	3.014	1.0899	3.7845	2.128	3.3302
154	2.2664	3.5548	1.6586	3.5895	2.5945	3.7143	1.8962	3.7373	2.6321	3.1484		154	3.5476	3.5448	3.3866	3.5599	3.5662	3.5635	3.314	3.5504	3.5445	3.6434		154	1.2963	3.6047	2.1808	3.707	2.3134	3.2832	1.0709	3.7694	2.1743	3.4224
155	2.3651	3.5615	1.6207	3.7115	2.3674	3.8312	1.7291	3.6172	2.6006	3.1691		155	3.695	3.6052	3.4601	3.5862	3.5102	3.4691	3.2322	3.6375	3.5016	3.6397		155	1.3352	3.5724	2.3439	3.8147	2.3129	3.2697	1.1794	3.867	2.0052	3.3961
156	2.2589	3.5707	1.7014	3.669	2.327	3.8221	1.8423	3.6199	2.5664	3.1327		156	3.7155	3.5887	3.4241	3.6101	3.5988	3.5969	3.2421	3.778	3.8584	3.6453		156	1.3381	3.4614	2.2634	3.9462	2.2366	3.0989	1.1543	3.9318	2.1636	3.4112
157	2.1462	3.596	1.6442	3.6704	2.5078	3.6885	1.7851	3.4985	2.6035	2.9535		157	3.5944	3.5677	3.4945	3.5678	3.6108	3.7151	3.3921	3.5741	3.4578	3.6733		157	1.3065	3.5616	2.2054	3.7005	2.3534	3.1558	1.1559	3.891	1.9486	3.5581
158	2.1918	3.6141	1.5416	3.7906	2.4861	3.6392	1.7162	3.6799	2.6543	3.1898		158	3.5518	3.6581	3.5297	3.5843	3.4839	3.5617	3.2695	3.61	3.3661	3.6178		158	1.3082	3.5852	2.1163	3.91	2.2687	3.1826	1.1213	3.8675	2.0611	3.3439
159	2.2396	3.6562	1.5224	3.8316	2.5143	3.5986	1.7798	3.7062	2.7016	3.036		159	3.5597	3.5628	3.5471	3.7357	3.6464	3.6094	3.3475	3.538	3.4919	3.7116		159	1.3584	3.746	2.1631	3.6694	2.0861	3.07	1.1187	3.951	1.8085	3.4786
160	2.2347	3.6293	1.6405	3.7887	2.5547	3.669	1.7727	3.7905	2.7575	2.9301		160	3.7314	3.5414	3.6038	3.6412	3.5035	3.595	3.5217	3.5535	3.4106	3.6451		160	1.2607	3.7876	2.2821	3.7853	2.2903	2.9743	1.0572	3.854	1.9991	3.4378
161	2.3937	3.5103	1.4992	3.8151	2.279	3.7201	1.6854	3.709	2.7772	2.9078		161	3.747	3.5974	3.4849	3.5465	3.5653	3.5658	3.4639	3.5647	3.4367	3.6958		161	1.4487	3.5757	2.3195	3.7185	2.1604	2.9283	1.0745	3.7698	1.986	3.4342
162	2.3372	3.6374	1.5543	3.755	2.1556	3.6809	1.812	3.6176	3.0663	2.7762		162	3.749	3.5928	3.6431	3.5426	3.5392	3.5731	3.4749	3.6172	3.3341	3.6741		162	1.372	3.5983	2.3155	3.719	2.4432	2.9703	1.1459	3.8089	2.1168	3.3624
163	2.3237	3.456	1.4256	3.8001	2.29	3.5598	1.8572	3.5473	3.3184	2.982		163	3.6311	3.6464	3.4776	3.547	3.6493	3.6427	3.6148	3.6561	3.2875	3.5648		163	1.3024	3.7239	2.0059	3.8794	2.4353	3.0678	0.9621	3.794	1.8358	3.464
164	2.2208	3.5918	1.5654	3.7135	2.2929	3.5773	1.8782	3.6357	3.034	3.1491		164	3.5051	3.6147	3.5847	3.5855	3.6739	3.5897	3.6237	3.58	3.3193	3.6118		164	1.3134	3.6264	2.0778	3.8366	2.3909	3.0206	1.0515	3.8738	2.0048	3.4438
165	2.2652	3.5707	1.6991	3.6745	2.2527	3.8078	1.6924	3.8466	3.124	2.9442		165	3.734	3.6638	3.5872	3.5074	3.7818	3.6882	3.5284	3.7251	3.2818	3.6997		165	1.2654	3.6735	2.1039	3.7377	2.6165	2.9801	1.1274	3.8445	1.8326	3.358
166	2.1962	3.6254	1.504	3.8486	2.2938	3.7196	1.8787	3.7243	3.0194	2.8859		166	3.5597	3.5483	3.4772	3.5331	3.5582	3.5636	3.6398	3.673	3.3875	3.6282		166	1.4096	3.6784	2.1381	3.7199	2.4472	2.9307	1.0691	3.8941	1.8447	3.4336
167	2.2382	3.3716	1.5681	3.7455	2.3932	3.7048	1.8077	3.657	2.9777	2.9664		167	3.528	3.6663	3.3637	3.5626	3.5434	3.6768	3.5367	3.5939	3.425	3.6252		167	1.2568	3.6853	2.127	3.7172	2.5431	3.038	1.1113	3.8126	2.006	3.3846
168	2.2048	3.3789	1.5995	3.8925	2.1509	3.8382	1.7817	3.8204	3.3051	2.9135		168	3.5506	3.5442	3.4337	3.4969	3.5467	3.5559	3.6358	3.7356	3.396	3.6511		168	1.237	3.6272	2.041	3.7154	2.2793	3.1375	1.1529	3.7602	2.1648	3.2542
169	2.2358	3.4763	1.6565	3.8676	2.4204	3.7407	1.78	3.5757	3.1739	2.9338		169	3.6116	3.6871	3.5643	3.6194	3.576	3.4868	3.4014	3.6572	3.3868	3.5307		169	1.2932	3.7485	2.046	3.5904	2.4281	3.0468	1.0935	3.8091	2.0233	3.2779
170	2.0821	3.4725	1.8387	3.7048	2.4472	3.7977	1.8673	3.5882	3.1086	2.9451		170	3.7585	3.6442	3.5063	3.5341	3.5747	3.4443	3.5349	3.5748	3.4294	3.683		170	1.3054	3.5935	2.1406	3.6685	2.4378	3.0431	1.0771	3.799	1.9154	3.4523
171	2.1895	3.4451	1.7586	3.8095	2.3018	3.751	1.9247	3.613	2.8625	2.9988		171	3.5249	3.6384	3.5253	3.5737	3.6671	3.5791	3.5087	3.6907	3.2234	3.7356		171	1.2128	3.6465	2.1882	3.7009	2.3321	3.077	1.1602	3.8857	2.0865	3.2021
172	2.3105	3.3695	1.741	3.6821	2.4145	3.7848	1.8082	3.7854	3.0103	2.9719		172	3.6368	3.4738	3.5615	3.6007	3.4911	3.5065	3.5812	3.6864	3.4675	3.6626		172	1.2644	3.6896	2.1328	3.4975	2.4089	3.1703	1.1509	3.824	1.9924	3.3668
173	2.1353	3.5058	1.8916	3.6134	2.443	3.8656	1.6598	3.7595	3.1092	2.879		173	3.8365	3.5331	3.5071	3.5881	3.6984	3.6448	3.5337	3.7005	3.3822	3.555		173	1.1968	3.853	2.0772	3.7478	2.4627	3.0597	1.1546	3.9045	1.9772	3.243
174	2.2811	3.4435	1.8295	3.6401	2.414	3.8237	1.8908	3.6401	2.832	3.057		174	3.6463	3.6121	3.4379	3.5788	3.5134	3.5624	3.4313	3.6879	3.4631	3.5436		174	1.3367	3.993	2.2161	3.779	2.3	3.3174	0.945	3.9347	1.9969	3.3295
175	2.2824	3.494	1.7065	3.6062	2.3743	3.7714	1.6687	3.7354	2.6947	3.0166		175	3.5992	3.4827	3.3235	3.5764	3.6233	3.5311	3.4398	3.6671	3.3112	3.5932		175	1.2152	3.8131	2.1572	3.7155	2.6366	3.2953	1.0644	3.8373	1.8426	3.4976
176	2.345	3.3973	1.8645	3.5605	2.5025	3.8309	1.709	3.7102	2.9	3.0039		176	3.5807	3.6384	3.4637	3.5602	3.8062	3.5441	3.4527	3.6814	3.3908	3.5883		176	1.221	3.6216	2.0692	3.7156	2.644	3.2274	1.0099	3.7665	1.8264	3.4399
177	2.1368	3.4732	1.8939	3.5279	2.3211	3.9061	1.836	3.5715	2.9583	3.1131		177	3.3913	3.6979	3.4662	3.6541	3.599	3.6197	3.5096	3.642	3.3093	3.6541		177	1.1945	3.7282	2.1297	3.7362	2.3935	3.0869	0.9655	3.8115	1.8347	3.3758
178	2.2247	3.4828	1.8648	3.5679	2.4105	3.7201	1.8441	3.7113	3.0841	3.522		178	3.4329	3.6615	3.5197	3.6635	3.536	3.7292	3.3906	3.7314	3.3143	3.4978		178	1.232	3.6656	2.0216	3.7479	2.3837	3.1771	1.0891	3.8126	1.7632	3.4637
179	2.3013	3.44	1.731	3.5161	2.442	3.613	1.8341	3.8154	3.2106	3.3894		179	3.5204	3.6521	3.4096	3.5814	3.5901	3.6242	3.5035	3.7389	3.3213	3.522		179	1.1987	3.8036	2.1195	3.7578	2.5741	3.1689	1.1183	3.8539	1.8312	3.4335
180	2.2275	3.5319	1.9059	3.3612	2.4807	3.5984	1.8514	3.759	3.5794	3.2775		180	3.3922	3.6668	3.332	3.5808	3.5288	3.6948	3.6706	3.6315	3.3193	3.662		180	1.2123	3.8511	2.1811	3.7459	2.7054	3.0315	1.1445	3.8317	1.9006	3.4768
181	2.1432	3.4842	1.8006	3.4486	2.373	3.6266	1.8549	3.6685	3.4522	3.3564		181	3.4233	3.6105	3.4674	3.6142	3.641	3.7479	3.509	3.7756	3.2186	3.5436		181	1.3788	3.7466	2.2206	3.5616	2.3158	3.0261	1.1016	3.8053	2.0753	3.1608
182	2.2121	3.4447	1.8294	3.4888	2.3694	3.7758	1.8247	3.701	3.4056	3.2665		182	3.4524	3.5851	3.4687	3.6056	3.7052	3.7401	3.3877	3.7437	3.1608	3.6944		182	1.3318	3.8107	2.173	3.688	2.4785	3.0634	1.122	3.8278	1.929	3.2931
183	2.3833	3.4283	1.9323	3.4555	2.515	3.6398	1.7275	3.639	3.3282	3.287		183	3.5965	3.7321	3.4303	3.5688	3.5054	3.6828	3.5511	3.6254	3.3282	3.6021		183	1.2332	3.8542	2.0612	3.6049	2.4184	3.0578	1.2134	3.7431	1.9843	3.4058
184	2.4571	3.4941	1.9028	3.5569	2.3975	3.6497	1.8171	3.6341	3.4518	3.3529		184	3.5339	3.6578	3.5935	3.5436	3.4643	3.6434	3.4046	3.5756	3.2535	3.6127		184	1.349	3.7581	2.0606	3.6606	2.4326	3.0436	1.2312	3.8138	1.936	3.4255
185	2.2471	3.5388	1.9252	3.5402	2.3658	3.6524	1.7365	3.6904	3.4445	3.4226		185	3.5152	3.5933	3.3069	3.6071	3.6459	3.6379	3.4312	3.624	3.2099	3.6455		185	1.183	3.8058	2.1627	3.6967	2.2514	3.0957	1.1396	3.8248	1.9745	3.3485
186	2.2984	3.5489	1.7933	3.6434	2.4036	3.7083	1.8682	3.7096	3.5289	3.2921		186	3.4268	3.6064	3.1953	3.6782	3.6095	3.561	3.5221	3.7787	3.2583	3.6466		186	1.2156	3.7782	2.1426	3.6668	2.3756	3.1571	1.0685	3.8085	1.7919	3.4276
187	2.2541	3.5981	1.875	3.4227	2.4856	3.7267	1.8485	3.803	3.4898	3.3355		187	3.5948	3.5563	3.4774	3.7183	3.6329	3.7758	3.4712	3.6498	3.1627	3.6894		187	1.1555	3.6427	2.3812	3.6766	2.4389	3.1659	1.0909	3.8251	1.8759	3.4352
188	2.1808	3.4542	2.1205	3.3177	2.4763	3.6418	1.8174	3.704	3.3247	3.0538		188	3.5774	3.5676	3.4561	3.6644	3.4963	3.737	3.5559	3.5519	3.2265	3.601		188	1.2859	3.843	2.2227	3.6691	2.2691	3.2552	0.9749	3.8139	1.9174	3.4526
189	2.1352	3.5173	2.0433	3.4923	2.3581	3.5995	1.8042	3.7735	3.1119	3.0243		189	3.5045	3.6265	3.4781	3.6594	3.4765	3.6678	3.4731	3.6897	3.3087	3.6628		189	1.3726	3.8281	2.1802	3.7696	2.4609	3.1769	1.0444	3.9041	1.9327	3.4371
190	2.0009	3.544	1.7506	3.5581	2.3745	3.7371	2.0091	3.5432	2.8717	3.1787		190	3.4691	3.5215	3.3257	3.538	3.5537	3.7392	3.3391	3.8535	3.3263	3.6096		190	1.217	3.8506	2.1764	3.7875	2.4549	3.2582	1.0074	3.915	1.8561	3.382
191	2.1546	3.6206	1.8731	3.5117	2.4625	3.556	1.786	3.6284	3.1543	3.1004		191	3.4471	3.5465	3.3905	3.5483	3.5911	3.639	3.4051	3.759	3.3134	3.6045		191	1.3017	3.6874	2.1077	3.7783	2.377	3.1904	0.9035	3.9157	1.753	3.4407
192	2.2219	3.553	1.9225	3.583	2.3388	3.5606	1.856	3.6288	3.0381	2.8661		192	3.6014	3.6297	3.3666	3.5518	3.7808	3.7216	3.3513	3.8158	3.3222	3.6505		192	1.2613	3.7947	2.0697	3.7703	2.5024	3.2737	0.9023	3.8935	1.8456	3.373
193	2.1675	3.597	1.85	3.723	2.4634	3.4469	1.7843	3.8078	3.0911	3.0045		193	3.5232	3.5429	3.473	3.5103	3.6114	3.5574	3.5712	3.6518	3.2808	3.5833		193	1.2145	3.8729	2.1181	3.6046	2.2316	3.3276	1.0014	3.8027	1.7068	3.5561
194	2.2853	3.5019	1.941	3.702	2.3878	3.5366	1.8984	3.6244	3.037	3.0007		194	3.5831	3.6402	3.4054	3.5538	3.4821	3.6513	3.4818	3.7929	3.2793	3.6721		194	1.2882	3.7558	2.0917	3.6521	2.4593	3.1932	1.0648	3.8264	1.8451	3.4338
195	2.157	3.6228	1.739	3.6599	2.5797	3.4971	1.7485	3.8758	3.2952	2.8518		195	3.4992	3.5942	3.5256	3.4912	3.6336	3.5858	3.3732	3.6146	3.3873	3.6491		195	1.3319	3.703	2.1685	3.6445	2.2577	3.235	0.9804	3.9243	1.8392	3.3466
196	2.2317	3.5754	1.8461	3.5345	2.4368	3.6035	1.8217	3.7418	3.1395	2.9448		196	3.525	3.67	3.4425	3.4307	3.5326	3.645	3.4392	3.6651	3.3704	3.6521		196	1.206	3.7978	2.1739	3.7595	2.4313	3.1958	1.1282	3.8722	1.8736	3.3794
197	2.3502	3.5245	1.8344	3.4797	2.2957	3.6246	1.786	3.6845	3.1953	2.9662		197	3.5305	3.6331	3.5271	3.5996	3.6539	3.6672	3.2592	3.5571	3.3428	3.6234		197	1.4106	3.9649	2.1461	3.7192	2.4801	3.1925	1.2272	3.9876	1.9062	3.2626
198	2.2483	3.4734	1.873	3.3902	2.3342	3.7277	1.8255	3.6154	3.1586	2.8687		198	3.4503	3.6078	3.3858	3.5363	3.6725	3.6635	3.4949	3.6746	3.479	3.6264		198	1.1809	4.0058	2.0397	3.761	2.408	3.0954	1.0573	3.8436	1.906	3.4453
199	2.2452	3.4441	1.9241	3.5187	2.3222	3.721	1.6333	3.8676	3.025	2.7409		199	3.3276	3.5806	3.4008	3.5001	3.6066	3.6547	3.3296	3.5761	3.4796	3.6774		199	1.1759	4.0784	2.1611	3.7119	2.4754	3.2063	1.1078	3.884	1.9337	3.3321
200	2.3045	3.4143	1.9306	3.5088	2.3956	3.5319	1.7942	3.6833	3.0901	3.0117		200	3.5418	3.5617	3.3076	3.602	3.5598	3.6259	3.2364	3.6312	3.5498	3.4312		200	1.3974	3.8999	2.0863	3.7914	2.3088	3.2805	1.0521	3.8216	1.931	3.4081
201	2.1724	3.491	1.9528	3.4619	2.4082	3.5629	1.9233	3.4851	3.2413	2.8915		201	3.5298	3.7003	3.4078	3.5322	3.6553	3.6893	3.3555	3.6063	3.5269	3.6204		201	1.348	3.8561	2.209	3.8576	2.3249	3.1192	1.0189	3.7851	2.0028	3.2652
202	2.1996	3.4753	1.9215	3.4262	2.3196	3.5018	1.6103	3.8331	3.0892	3.0486		202	3.5162	3.5071	3.4938	3.5867	3.7621	3.6149	3.4438	3.5414	3.4792	3.5829		202	1.1579	3.7437	2.1366	3.8662	2.4408	3.3227	1.0718	3.7878	1.9629	3.3332
203	2.1939	3.5413	1.8319	3.5245	2.3351	3.6327	1.8319	3.6645	3.2542	3.2344		203	3.5033	3.6423	3.4927	3.57	3.4778	3.648	3.3628	3.6321	3.425	3.5025		203	1.4574	3.6792	2.1966	3.6425	2.37	3.1693	1.0612	3.7935	1.8983	3.5135
204	2.2181	3.5749	1.7891	3.6793	2.4496	3.7017	1.745	3.8804	3.2656	2.9965		204	3.5928	3.5835	3.3222	3.5573	3.5901	3.6484	3.3532	3.5534	3.2996	3.678		204	1.4499	3.4997	2.2505	3.7656	2.2118	3.0576	1.0897	3.8244	1.9415	3.3387
205	2.2579	3.6507	1.6239	3.7003	2.5254	3.7136	1.7985	3.7513	3.0398	2.9199		205	3.7267	3.6132	3.3983	3.5573	3.7221	3.6152	3.3887	3.4786	3.6052	3.5185		205	1.2913	3.6821	2.0578	3.7201	2.2827	3.1736	0.9816	3.8789	1.8888	3.3942
206	2.1314	3.539	1.6659	3.6962	2.495	3.7323	1.7343	3.6803	2.9915	3.0771		206	3.769	3.4948	3.5935	3.6293	3.6324	3.7268	3.3768	3.6129	3.5974	3.6354		206	1.3987	3.5895	2.0619	3.7153	2.2611	3.0838	0.9755	3.8675	1.8952	3.4126
207	2.2227	3.5401	1.6081	3.7074	2.3972	3.7569	1.6941	3.6535	3.1027	2.9641		207	3.401	3.6377	3.5095	3.6457	3.5696	3.6581	3.3965	3.5876	3.3108	3.7038		207	1.3514	3.5637	2.235	3.6657	2.1974	3.1614	1.0938	3.8688	1.8856	3.4387
208	2.24	3.5175	1.6105	3.6738	2.37	3.7627	1.7142	3.7155	2.9079	3.1624		208	3.4195	3.5399	3.5093	3.614	3.6506	3.5882	3.5576	3.5826	3.403	3.635		208	1.3263	3.7409	2.1561	3.5924	2.3551	3.2807	0.992	3.9145	1.8226	3.5384
209	2.2642	3.4642	1.4466	3.835	2.586	3.7721	1.7721	3.7097	3.1425	2.8076		209	3.4774	3.6027	3.3614	3.6097	3.5848	3.5926	3.7378	3.5918	3.4229	3.6114		209	1.2742	3.6717	2.1247	3.8367	2.5301	3.0733	1.1352	3.7852	1.8798	3.3854
210	2.1932	3.4374	1.4411	3.7791	2.4275	3.6532	1.7226	3.6892	3.2346	3.1375		210	3.6117	3.5613	3.5799	3.6341	3.6433	3.6605	3.6665	3.7575	3.362	3.5598		210	1.4084	3.6333	2.1193	3.7975	2.4594	3.0549	1.091	3.8744	1.8883	3.4819
211	2.1573	3.5148	1.3849	3.8004	2.494	3.7624	1.9268	3.5508	3.2462	2.9544		211	3.6973	3.5402	3.5643	3.6851	3.5938	3.7017	3.5458	3.6743	3.5102	3.5665		211	1.4026	3.6695	2.2294	3.8297	2.092	3.3064	1.1249	3.8617	1.8154	3.3838
212	1.9352	3.5248	1.6728	3.5221	2.4335	3.677	1.7839	3.6515	3.2427	3.1071		212	3.5401	3.6432	3.4101	3.6743	3.604	3.7	3.7502	3.7718	3.4602	3.6889		212	1.2112	3.6402	2.1082	3.801	2.1982	3.239	1.1157	3.8836	1.9569	3.3403
213	2.0023	3.5162	1.5124	3.6689	2.504	3.6932	1.683	3.6878	3.2275	2.8096		213	3.7892	3.6369	3.569	3.6234	3.6661	3.6765	3.5062	3.6869	3.2686	3.5848		213	1.4157	3.5994	2.1799	3.7471	2.462	3.1803	1.0866	3.8471	1.9945	3.1549
214	2.2568	3.5254	1.6593	3.6831	2.39	3.6498	1.8256	3.6388	3.2577	2.7996		214	3.6195	3.7796	3.5604	3.5844	3.6867	3.654	3.5158	3.6479	3.3784	3.6411		214	1.3963	3.6285	2.1528	3.7938	2.237	3.1057	1.4751	3.7468	1.8964	3.4591
215	2.3071	3.4421	1.6398	3.6684	2.3727	3.6989	1.5962	3.8434	3.0629	2.7993		215	3.6636	3.5869	3.2325	3.6049	3.7303	3.5935	3.7491	3.6332	3.2488	3.5872		215	1.2072	3.7401	2.1568	3.6477	2.4701	3.2833	1.2735	3.8086	1.8174	3.6052
216	2.1266	3.5559	1.5535	3.5747	2.2626	3.7137	1.4928	3.7323	3.3146	2.819		216	3.6647	3.706	3.2487	3.5291	3.5735	3.6115	3.6474	3.6773	3.4618	3.6602		216	1.363	3.6408	2.0538	3.6245	2.6774	3.3952	1.3249	3.8616	1.9391	3.3449
217	2.0285	3.5058	1.5931	3.5358	2.2116	3.7562	1.6463	3.7497	3.1343	2.6042		217	3.622	3.7282	3.533	3.593	3.3498	3.4978	3.7919	3.8007	3.2392	3.5815		217	1.3557	3.6871	2.1688	3.7463	2.5342	3.261	1.2257	3.813	1.8231	3.4507
218	2.2875	3.5064	1.6194	3.6112	2.4452	3.6324	1.7376	3.794	2.8928	2.6532		218	3.5914	3.5809	3.6244	3.6352	3.3103	3.4756	3.8084	3.9141	3.3418	3.6503		218	1.4115	3.6762	1.9998	3.829	2.5422	3.2629	1.1736	3.7889	1.9679	3.3144
219	2.2993	3.4878	1.5664	3.6125	2.2823	3.6503	1.758	3.6091	2.9484	2.7034		219	3.7979	3.4347	3.4699	3.5422	3.4884	3.5283	3.956	3.9157	3.4601	3.6351		219	1.427	3.8092	2.1267	3.9188	2.8005	3.0374	1.2644	3.7976	1.8359	3.5836
220	2.2905	3.513	1.5953	3.5434	2.5065	3.7834	1.6499	3.784	2.6623	3.1744		220	3.6116	3.4662	3.5591	3.5057	3.4626	3.5412	3.8366	3.8789	3.3292	3.5879		220	1.3601	3.6805	2.0996	3.8888	2.3711	3.2308	1.1895	3.8887	1.9323	3.3911
221	2.2606	3.5196	1.6969	3.5316	2.5013	3.7656	1.9577	3.546	2.7047	3.223		221	3.5589	3.606	3.3983	3.528	3.3711	3.6597	3.8383	3.8483	3.3825	3.6136		221	1.3436	3.6035	2.0791	3.7302	2.7268	3.2441	1.2494	3.8682	1.7943	3.5675
222	2.1927	3.3847	1.7011	3.5657	2.5248	3.702	1.8217	3.6759	2.5248	3.3099		222	3.6045	3.3801	3.4952	3.6116	3.3458	3.5234	3.8066	3.7646	3.3723	3.6938		222	1.3125	3.4888	2.1578	3.816	2.4379	3.1098	1.2634	3.8344	1.8827	3.383
223	2.1017	3.5202	1.6599	3.5255	2.4142	3.6903	1.9153	3.5838	2.7842	3.2003		223	3.6869	3.5727	3.6017	3.6086	3.5019	3.6728	3.7736	3.7834	3.4734	3.5867		223	1.2106	3.6411	2.0363	3.8409	2.4415	3.0381	1.202	3.8643	1.9214	3.3239
224	2.2474	3.4689	1.6469	3.4364	2.4263	3.7673	1.753	3.6626	2.9043	3.1123		224	3.7433	3.5178	3.4632	3.6254	3.4171	3.6924	3.7551	3.8209	3.4125	3.6483		224	1.2615	3.5892	1.9998	3.7857	2.3471	3.2628	1.1813	3.9158	1.8881	3.4009
225	2.1468	3.5779	1.7022	3.4622	2.3921	3.6887	1.6532	3.8661	2.7458	3.1872		225	3.7274	3.6736	3.4401	3.5543	3.3632	3.6366	3.8402	3.6178	3.403	3.5977		225	1.2357	3.5787	2.0157	3.8285	2.3582	3.2138	1.2839	3.9089	1.7236	3.4297
226	2.1896	3.4237	1.6869	3.6062	2.4739	3.7722	1.974	3.4709	3.0092	3.0291		226	3.7177	3.6381	3.4186	3.4966	3.2447	3.6071	3.9165	3.8245	3.3373	3.6631		226	1.2363	3.5963	2.1267	3.7534	2.4535	3.2656	1.257	3.9076	1.8606	3.4049
227	2.2828	3.4475	1.576	3.6124	2.3672	3.6703	1.8659	3.6247	2.6369	2.9829		227	3.564	3.6218	3.5656	3.5343	3.3942	3.4791	3.832	3.7496	3.3768	3.6656		227	1.1271	3.7462	2.0979	3.7749	2.6696	3.2617	1.2795	3.8701	1.8571	3.3537
228	2.2207	3.5695	1.761	3.4798	2.4441	3.7287	1.9486	3.7083	2.8408	3.1143		228	3.533	3.4761	3.6215	3.6401	3.5285	3.5684	3.9172	3.9636	3.3091	3.656		228	1.2891	3.5905	2.0349	3.8612	2.6492	3.2266	1.1468	3.9402	1.7934	3.7106
229	2.3576	3.4621	1.648	3.4983	2.5529	3.8661	1.7791	3.5591	2.8737	3.006		229	3.5619	3.5726	3.5572	3.5218	3.5301	3.6453	3.8746	3.7664	3.4843	3.6561		229	1.2477	3.6239	2.0376	3.8743	2.5747	3.2726	1.3522	3.8822	1.9107	3.4385
230	2.2993	3.4567	1.6986	3.5324	2.4494	3.7718	1.7604	3.6397	2.7775	3.0636		230	3.6409	3.5418	3.5321	3.7158	3.4215	3.5437	3.757	3.6963	3.6392	3.518		230	1.1954	3.6975	2.1699	3.7484	2.8283	3.1117	1.2703	3.8403	1.9721	3.3443
231	2.3061	3.4836	1.6974	3.5093	2.3364	3.7957	1.765	3.6915	2.6189	3.0945		231	3.675	3.5991	3.4439	3.5618	3.5251	3.5724	3.7678	3.7676	3.3854	3.6593		231	1.1995	3.6995	2.0786	3.7958	2.4995	3.2374	1.2319	3.9374	1.7923	3.3839
232	2.2926	3.5036	1.5765	3.5144	2.5964	3.7347	1.9457	3.5812	2.6609	3.1299		232	3.5823	3.5758	3.4911	3.5808	3.5516	3.6634	3.7614	3.693	3.2157	3.5676		232	1.3352	3.6377	2.0038	3.902	2.6727	3.161	1.4954	3.7594	1.9872	3.3369
233	2.3602	3.6012	1.5731	3.4881	2.5444	3.9939	1.8147	3.704	2.7495	3.1185		233	3.7068	3.596	3.615	3.5827	3.412	3.5636	3.6582	3.5383	3.3925	3.5901		233	1.3426	3.5969	1.9752	3.7162	2.4976	3.2187	1.0609	3.9302	1.9424	3.3188
234	2.1433	3.4581	1.5378	3.5589	2.4448	3.7055	1.7332	3.7846	2.5572	3.1063		234	3.7379	3.5654	3.5987	3.5359	3.5143	3.5352	3.6955	3.6078	3.3278	3.556		234	1.3132	3.7619	2.0053	3.5524	2.4838	3.37	1.1968	3.9073	1.834	3.3726
235	2.0788	3.5188	1.6879	3.525	2.4874	3.786	1.9267	3.6734	2.6559	3.0814		235	3.6893	3.5782	3.3835	3.4987	3.5109	3.4906	3.6981	3.6718	3.3113	3.5663		235	1.2535	3.6837	1.9265	3.6998	2.3421	3.3256	1.1135	3.8085	1.9035	3.4206
236	2.2879	3.3874	1.6217	3.5205	2.3817	3.7526	1.8868	3.8109	2.855	3.1038		236	3.6663	3.5008	3.4351	3.6081	3.4348	3.5765	3.7269	3.5568	3.4984	3.5811		236	1.2781	3.635	2.02	3.7365	2.6425	3.3822	1.3136	3.7659	1.9556	3.4383
237	2.3258	3.4971	1.5099	3.6924	2.4848	3.811	1.7357	3.7568	2.6583	3.1249		237	3.6595	3.5847	3.4507	3.505	3.3689	3.5158	3.606	3.6956	3.4964	3.5516		237	1.3157	3.6354	1.9389	3.8811	2.4026	3.4051	1.2141	3.8968	1.9928	3.3753
238	2.2756	3.5699	1.7256	3.4797	2.5722	3.8656	1.8071	3.6968	2.6006	3.0954		238	3.6519	3.6753	3.2379	3.5154	3.2775	3.5847	3.689	3.7114	3.3587	3.593		238	1.2472	3.5966	2.1728	3.7756	2.7512	3.3616	1.1002	3.7979	1.9573	3.3561
239	2.2094	3.5185	1.6882	3.6137	2.5567	3.7609	1.7222	3.6207	2.692	3.0877		239	3.8728	3.4885	3.4932	3.5506	3.3435	3.5387	3.7819	3.8466	3.5203	3.6143		239	1.181	3.6788	2.1813	3.7754	2.6076	3.5425	1.1442	3.8819	1.9706	3.3981
240	2.2431	3.5605	1.6729	3.5735	2.4662	3.714	2.0115	3.5	2.7777	2.9975		240	3.7421	3.6398	3.5344	3.5686	3.4878	3.4241	3.7311	3.8426	3.4312	3.6741		240	1.1875	3.6562	2.2778	3.8929	2.4921	3.3375	1.0567	3.8243	2.0451	3.3579
241	2.2155	3.4733	1.6049	3.5989	2.4519	3.99	1.8741	3.6506	2.6428	3.3429		241	3.7861	3.49	3.4878	3.627	3.3967	3.6063	3.6835	3.7304	3.4788	3.6493		241	1.2182	3.6751	1.9706	3.853	2.5669	3.2597	1.07	3.8748	1.929	3.328
242	2.2294	3.5049	1.7162	3.6666	2.6082	3.7307	1.6842	3.8058	2.6318	3.332		242	3.5956	3.7379	3.5103	3.7047	3.4347	3.5047	3.6654	3.6959	3.2339	3.5855		242	1.2817	3.7021	2.0684	3.6885	2.4688	3.46	1.1518	3.8824	2.0394	3.291
243	2.2315	3.5099	1.7688	3.6811	2.3633	3.781	1.7203	3.7491	2.7824	3.1248		243	3.6181	3.6138	3.655	3.5535	3.4392	3.456	3.7685	3.6955	3.2852	3.5252		243	1.215	3.6997	2.096	3.7878	2.8091	3.5039	1.0952	3.8754	1.9048	3.2867
244	2.3111	3.5987	1.7039	3.637	2.3981	3.737	1.6676	3.7992	2.7724	3.1764		244	3.6264	3.6244	3.5877	3.5818	3.3588	3.5029	3.7114	3.7187	3.4917	3.632		244	1.2743	3.6188	2.0874	3.6637	2.5243	3.5076	1.1631	3.8232	1.8842	3.3687
245	2.258	3.6005	1.7334	3.549	2.6309	3.814	1.7736	3.7541	2.8965	3.0233		245	3.5602	3.5587	3.6418	3.599	3.3873	3.5186	3.5506	3.6839	3.3974	3.6946		245	1.2185	3.7293	2.0523	3.624	2.2987	3.5631	1.137	3.9237	2.0204	3.199
246	2.1501	3.4732	1.6078	3.5591	2.5247	3.7001	1.8041	3.6596	2.774	3.2783		246	3.6504	3.5913	3.5008	3.4736	3.4429	3.4957	3.4726	3.5388	3.5998	3.673		246	1.2191	3.5367	2.1353	3.8107	2.3448	3.4109	1.1285	3.9652	1.8676	3.2993
247	2.2055	3.5716	1.6776	3.6205	2.6149	3.6728	1.8103	3.7138	2.6857	3.1155		247	3.7325	3.624	3.7515	3.5177	3.3547	3.6689	3.6363	3.5837	3.4588	3.6732		247	1.199	3.6792	2.2747	3.9139	2.2658	3.4281	1.0098	3.8904	1.9275	3.3352
248	2.1733	3.6613	1.677	3.5715	2.407	3.7539	1.7981	3.7967	2.914	3.1488		248	3.5135	3.5646	3.6113	3.5579	3.3519	3.6041	3.5858	3.7155	3.5878	3.6507		248	1.2054	3.6111	2.0999	3.8207	2.1744	3.414	1.0904	3.92	1.7873	3.4229
249	2.1034	3.5674	1.6557	3.6042	2.4297	3.7737	1.7605	3.7344	2.9721	2.8434		249	3.7485	3.7105	3.5492	3.6238	3.6266	3.6398	3.6043	3.7178	3.3592	3.5275		249	1.1902	3.6952	2.0669	3.8802	2.2547	3.3041	1.0939	3.8809	1.8378	3.3233
250	2.1606	3.4978	1.6853	3.4757	2.3819	3.6823	1.729	3.7458	2.7386	3.0005		250	3.6939	3.5848	3.6542	3.6804	3.5623	3.5822	3.3293	3.5053	3.4998	3.6032		250	1.2705	3.5013	2.0158	3.6674	2.2684	3.2632	1.1001	3.8775	1.9815	3.2694
251	2.2018	3.4823	1.685	3.592	2.4852	3.8752	1.7384	3.7321	2.6669	3.1059		251	3.6554	3.5683	3.7526	3.6166	3.4848	3.5273	3.3184	3.6423	3.3125	3.7832		251	1.2574	3.5993	2.1697	3.7317	2.5075	3.3739	1.1486	3.8574	1.8913	3.2655
252	2.06	3.5046	1.7291	3.6401	2.5021	3.6731	1.8006	3.7717	2.6057	3.2246		252	3.8093	3.545	3.5221	3.553	3.8226	3.5972	3.3454	3.6975	3.3669	3.555		252	1.1978	3.5612	2.0973	3.8249	2.5338	3.4198	1.0448	3.9542	1.9359	3.2558
253	2.0687	3.5774	1.7776	3.5994	2.5466	3.807	1.8989	3.5467	2.6666	3.251		253	3.7185	3.4635	3.5585	3.5291	3.6388	3.5481	3.3425	3.5699	3.443	3.607		253	1.1806	3.6009	2.046	3.7429	2.3795	3.3213	1.1352	3.9339	1.8158	3.2163
254	2.134	3.605	1.5515	3.602	2.6514	3.5078	1.7684	3.6494	2.6136	3.204		254	3.462	3.6021	3.7145	3.4729	3.5024	3.5811	3.2525	3.5333	3.462	3.5464		254	1.261	3.5373	2.0908	3.6942	2.359	3.3181	1.223	3.8002	1.9302	3.1667
255	2.2721	3.5164	1.6763	3.688	2.5459	3.7039	1.7591	3.8082	2.6353	3.1754		255	3.4328	3.6557	3.5551	3.6437	3.5363	3.5785	3.2452	3.6	3.4807	3.5326		255	1.3055	3.4913	2.1695	3.786	2.7307	3.3478	1.0976	3.801	2.0009	3.3258
256	2.2087	3.5886	1.7342	3.5613	2.4951	3.7696	1.8592	3.7336	2.7072	3.0849		256	3.4943	3.4674	3.6308	3.7748	3.5326	3.6928	3.4084	3.6377	3.426	3.7231		256	1.202	3.6019	2.2949	3.6921	2.5696	3.2217	1.1296	3.9236	1.9103	3.3089
257	2.2743	3.6292	1.6216	3.636	2.3383	3.8395	1.8103	3.7083	2.6233	3.0475		257	3.4114	3.5986	3.6622	3.6935	3.6486	3.5963	3.3882	3.6257	3.3849	3.6814		257	1.288	3.5319	2.1047	3.8053	2.5267	3.4643	1.1632	3.8247	1.9562	3.1697
258	2.1762	3.5786	1.4922	3.607	2.4211	3.7767	2.0134	3.7163	2.6761	3.191		258	3.3673	3.6533	3.5742	3.5857	3.4475	3.573	3.5877	3.6406	3.5682	3.6308		258	1.3238	3.4735	2.0636	3.7006	2.4786	3.3256	0.9865	3.9513	1.9806	3.2896
259	2.2713	3.5279	1.6175	3.8156	2.486	3.6852	2.0694	3.7191	2.6439	3.0604		259	3.4448	3.5342	3.3773	3.5882	3.6258	3.5985	3.5288	3.6573	3.3498	3.5836		259	1.1842	3.668	2.102	3.753	2.5517	3.3288	1.1491	3.8769	1.8422	3.3067
260	2.0358	3.5683	1.6349	3.5729	2.4595	3.9069	1.8889	3.8453	2.8784	3.0902		260	3.3835	3.5191	3.4983	3.6768	3.4089	3.5703	3.4125	3.5755	3.2873	3.6173		260	1.2677	3.5935	2.1439	3.638	2.9007	3.3663	1.0963	3.9211	2.0091	3.2922
261	2.1756	3.4662	1.6902	3.6099	2.4015	3.8516	1.825	3.8301	2.6098	3.2816		261	3.3782	3.5594	3.507	3.6625	3.5314	3.4948	3.5525	3.719	3.3545	3.6694		261	1.2703	3.6231	2.0734	3.7545	2.591	3.2339	1.2318	3.8016	2.0463	3.1535
262	2.1748	3.4233	1.7104	3.7267	2.4146	3.9034	1.8434	3.8116	3.0506	2.9729		262	3.5966	3.5251	3.3912	3.5873	3.5303	3.6059	3.4762	3.6143	3.248	3.7203		262	1.2777	3.5386	2.0718	3.7327	2.529	3.3686	1.1557	3.8467	1.7911	3.3017
263	2.3103	3.5447	1.5444	3.61	2.457	3.8068	1.8077	3.7968	2.8221	3.0703		263	3.4274	3.6555	3.4571	3.5748	3.6165	3.752	3.4492	3.7087	3.3905	3.7221		263	1.3418	3.5286	2.3493	3.8114	2.6594	3.2086	1.1519	3.8469	1.9438	3.2084
264	2.2977	3.539	1.4938	3.5646	2.4439	3.9777	1.9653	3.768	2.6258	3.2197		264	3.4778	3.707	3.4941	3.5017	3.5982	3.5071	3.6197	3.6373	3.4852	3.6725		264	1.2257	3.5839	2.1883	3.7122	2.4771	3.3755	1.0321	3.8136	1.8359	3.2655
265	2.279	3.5159	1.6043	3.6159	2.3903	3.8755	1.8279	3.7423	2.7012	3.0518		265	3.5344	3.6658	3.6299	3.5629	3.5599	3.5908	3.577	3.6959	3.4914	3.6417		265	1.2946	3.5136	2.0974	3.7732	2.9699	3.4164	1.0546	3.8326	1.983	3.3976
266	2.1906	3.584	1.648	3.42	2.5023	3.7578	1.8679	3.6165	2.7486	2.989		266	3.561	3.7965	3.5102	3.5548	3.5471	3.5244	3.4866	3.707	3.541	3.5524		266	1.2834	3.4795	2.175	3.737	2.8258	3.2482	1.1617	3.8163	2.0544	3.3712
267	2.2034	3.5105	1.6784	3.4818	2.4535	3.7372	1.9348	3.7513	2.4565	3.0948		267	3.5889	3.6259	3.6016	3.5291	3.4611	3.5614	3.5781	3.6683	3.413	3.5719		267	1.2424	3.5063	2.1595	3.8352	2.6672	3.2772	1.0924	3.9572	1.9007	3.1737
268	2.2565	3.5223	1.6846	3.6012	2.5386	3.8259	1.8543	3.7784	2.6333	3.0336		268	3.545	3.6654	3.7549	3.5184	3.43	3.6139	3.5807	3.7588	3.3799	3.54		268	1.1946	3.6263	2.1808	3.78	2.5003	3.3616	1.0188	3.9542	1.8633	3.2517
269	2.1504	3.5069	1.8557	3.4765	2.4946	3.8233	1.84	3.6294	2.9091	2.8063		269	3.5749	3.5507	3.5826	3.3943	3.4645	3.6989	3.5137	3.6199	3.2591	3.5626		269	1.3538	3.5029	2.0223	3.8855	2.6008	3.361	1.0527	3.977	1.9367	3.2709
270	2.0655	3.5441	1.6231	3.6039	2.2561	3.6328	1.7443	3.6787	2.8521	3.1298		270	3.5675	3.6551	3.4625	3.4557	3.4403	3.4703	3.7741	3.6171	3.3387	3.4741		270	1.3543	3.5865	2.2182	3.8606	2.5368	3.3231	0.9536	3.973	2.0057	3.2089
271	2.2134	3.5957	1.4752	3.7252	2.3528	3.7272	1.7982	3.7171	3.0461	3.005		271	3.6572	3.677	3.6098	3.5705	3.4817	3.5189	3.6615	3.6699	3.274	3.5903		271	1.1275	3.7147	2.1653	3.8134	2.942	3.294	0.9524	3.7684	1.9875	3.1835
272	2.3017	3.4998	1.7468	3.8315	2.4519	3.7671	1.8672	3.7085	2.9366	3.0061		272	3.6904	3.687	3.6065	3.6123	3.3585	3.5537	3.4645	3.6499	3.3654	3.4847		272	1.206	3.576	2.2293	3.88	2.6179	3.2265	1.1403	3.9755	1.9549	3.2299
273	2.2871	3.4836	1.7644	3.5684	2.3308	3.6472	1.8278	3.7035	2.8876	2.9037		273	3.6066	3.6536	3.7299	3.536	3.3319	3.4894	3.4213	3.6162	3.5042	3.5263		273	1.3086	3.6667	2.1931	3.8286	2.5541	3.4865	1.0483	3.9078	2.0441	3.1852
274	2.3444	3.4361	1.7262	3.609	2.316	3.8623	1.7604	3.7175	2.7148	2.7393		274	3.3882	3.5662	3.5495	3.5256	3.4278	3.5515	3.5754	3.5989	3.3173	3.4627		274	1.2567	3.6746	2.2364	3.737	2.6297	3.3197	0.9881	4.0152	2.0619	3.0793
275	2.1608	3.4085	1.8585	3.6254	2.4294	3.7031	1.8437	3.5004	2.9598	2.8223		275	3.4936	3.6226	3.4933	3.5468	3.32	3.4662	3.6359	3.5745	3.3962	3.5923		275	1.2091	3.5967	2.2114	3.8093	2.5243	3.3655	1.0572	3.9583	2.1408	3.1781
276	2.2014	3.5576	1.737	3.6258	2.5835	3.7178	1.8242	3.6104	2.6301	3.108		276	3.3707	3.6599	3.5672	3.6532	3.3718	3.583	3.6707	3.5775	3.3031	3.508		276	1.2569	3.5367	2.2462	3.7793	2.6207	3.324	1.1315	3.7224	1.9705	3.3216
277	2.3203	3.434	1.7227	3.6892	2.6545	3.6776	1.778	3.7535	2.7794	3.0548		277	3.502	3.5245	3.5419	3.6349	3.3796	3.4923	3.5444	3.6708	3.4306	3.5694		277	1.2143	3.5789	2.0006	3.7288	2.5006	3.2471	1.1156	3.791	1.9258	3.326
278	2.38	3.5243	1.5949	3.7772	2.3794	3.9586	1.8761	3.5155	2.8199	2.894		278	3.4273	3.6593	3.5604	3.5998	3.4181	3.5435	3.5006	3.6266	3.1657	3.546		278	1.269	3.5241	1.9807	3.8603	2.5723	3.3313	1.1588	3.9121	1.8846	3.2445
279	2.1976	3.4594	1.8931	3.642	2.4699	3.8363	1.8062	3.6129	2.9971	2.7963		279	3.3543	3.562	3.6164	3.5788	3.3494	3.5372	3.4073	3.7096	3.2827	3.5688		279	1.1938	3.6593	2.1256	3.8523	2.5118	3.0776	1.0861	3.9033	2.0734	3.3678
280	2.1554	3.5948	1.5077	3.6915	2.571	3.6403	1.8343	3.542	2.8128	2.8856		280	3.1635	3.5962	3.5998	3.5101	3.3168	3.532	3.361	3.6138	3.3723	3.5953		280	1.1037	3.6877	2.2267	3.8954	2.4799	3.1922	1.17	3.8054	2.0262	3.2377
281	2.1756	3.425	1.5969	3.5174	2.5652	3.7324	1.8926	3.6712	2.8408	2.9509		281	3.2907	3.6898	3.4957	3.4473	3.5867	3.4272	3.2606	3.6065	3.3529	3.6369		281	1.3045	3.5937	2.0941	3.7798	2.2799	3.0334	1.0157	3.9287	2.1259	3.1385
282	2.0916	3.6013	1.4185	3.7233	2.5212	3.8044	1.8323	3.6982	2.9193	3.0019		282	3.3477	3.5096	3.435	3.5023	3.3224	3.6376	3.1888	3.6845	3.3675	3.5348		282	1.1449	3.706	2.1811	3.7113	2.3587	3.3026	1.0674	3.9647	2.2303	3.2592
283	2.1726	3.553	1.6966	3.6904	2.4637	3.8818	1.8275	3.5584	3.254	2.8672		283	3.3547	3.5567	3.3704	3.481	3.3233	3.4954	3.3758	3.6275	3.2912	3.5531		283	1.2232	3.6896	2.1806	3.794	2.2923	3.2328	1.0323	3.9791	2.3666	3.3434
284	2.2357	3.5125	1.758	3.7275	2.6987	3.7759	1.7642	3.6684	2.7033	2.9425		284	3.1043	3.6428	3.5969	3.3966	3.3996	3.5572	3.3578	3.6205	3.3038	3.5312		284	1.1328	3.6243	2.2839	3.678	2.4304	3.2725	1.2155	3.8944	2.3184	3.2138
285	2.2067	3.4843	1.6627	3.8095	2.6195	3.6971	1.858	3.6311	2.7126	3.2701		285	3.2353	3.6594	3.5684	3.5172	3.3305	3.5119	3.3199	3.5425	3.1632	3.6549		285	1.2423	3.5315	2.2024	3.7692	2.6354	3.0799	1.1119	3.919	2.2196	3.4206
286	2.4095	3.5341	1.8341	3.5833	2.504	3.7435	1.8659	3.6318	2.6183	3.1306		286	3.3503	3.6025	3.4022	3.3719	3.2142	3.5001	3.301	3.4863	3.2877	3.5865		286	1.2383	3.6182	2.0762	3.6358	2.4539	3.1385	1.2478	3.7254	2.5974	3.0884
287	2.2724	3.5082	1.7167	3.7533	2.4953	3.7358	1.7713	3.6968	2.9863	2.9709		287	3.4533	3.6854	3.5198	3.4334	3.3073	3.4906	3.2163	3.565	3.4105	3.7151		287	1.1567	3.6843	2.1666	3.7713	2.4796	3.045	1.2239	3.914	2.3997	3.0439
288	2.1712	3.4577	1.9303	3.5797	2.5524	3.5877	1.7493	3.6767	2.8108	3.0719		288	3.4735	3.6351	3.5755	3.4984	3.3744	3.6021	3.287	3.5412	3.4233	3.7281		288	1.16	3.7199	2.1375	3.6073	2.5248	3.1294	1.2952	3.7483	2.4007	3.0056
289	2.0778	3.5544	1.6001	3.6779	2.5934	3.7879	1.8549	3.5876	2.7275	3.1309		289	3.4033	3.6601	3.4175	3.417	3.3818	3.4323	3.3425	3.5618	3.2509	3.6071		289	1.2829	3.5209	2.1469	3.7917	2.5035	3.1997	1.2149	3.6993	2.041	3.1474
290	2.007	3.532	1.5496	3.6201	2.5284	3.762	1.8897	3.5912	2.7057	3.2578		290	3.4758	3.588	3.6303	3.3305	3.3137	3.4141	3.4015	3.6334	3.3316	3.6919		290	1.2513	3.6185	2.0383	3.9129	2.3649	3.2024	1.4193	3.596	1.9875	3.3032
291	2.0598	3.5399	1.5795	3.5464	2.6026	3.6517	1.7623	3.7558	2.6222	3.2164		291	3.4084	3.5839	3.5264	3.3991	3.3302	3.5697	3.2431	3.515	3.3474	3.6857		291	1.1036	3.6528	2.1628	3.8904	2.3833	3.232	1.1811	3.7417	2.0635	3.33
292	2.2612	3.5164	1.6232	3.5894	2.6745	3.8876	1.7988	3.7152	2.698	3.2993		292	3.5494	3.6128	3.5301	3.457	3.4633	3.4879	3.5644	3.504	3.4014	3.6973		292	1.2919	3.6424	2.3091	3.8638	2.4389	3.2562	1.1683	3.7033	2.0373	3.2939
293	2.2523	3.4859	1.7503	3.5221	2.5079	3.8161	1.6832	3.7618	2.6833	3.2857		293	3.5585	3.6313	3.6195	3.4831	3.2825	3.5035	3.5231	3.5605	3.3291	3.7238		293	1.2715	3.7637	2.1511	3.8561	2.3446	3.1964	1.348	3.6928	1.9293	3.4237
294	2.1187	3.4385	1.5342	3.7103	2.55	3.7277	1.6904	3.7339	2.6996	3.277		294	3.5973	3.6436	3.5834	3.4419	3.3173	3.5668	3.422	3.6307	3.2727	3.6765		294	1.2109	3.7681	2.1338	3.8538	2.3542	3.3317	1.2298	3.7762	2.114	3.2089
295	2.1229	3.4842	1.6705	3.6804	2.4893	3.8932	1.7113	3.8952	2.644	3.1847		295	3.4841	3.644	3.4356	3.4206	3.2653	3.5691	3.4616	3.6343	3.2865	3.7319		295	1.2553	3.8252	2.0742	3.8122	2.4518	3.2157	1.2942	3.7515	2.1259	3.05
296	2.1939	3.3768	1.6415	3.7619	2.5116	3.8698	1.9325	3.6961	2.5207	3.2767		296	3.623	3.5924	3.5098	3.3931	3.2087	3.472	3.4118	3.6178	3.3648	3.6532		296	1.2528	3.7204	2.0922	3.8567	2.4291	3.2318	1.1514	3.7962	2.1357	3.2566
297	1.933	3.4584	1.9393	3.6347	2.3809	3.7373	1.9076	3.6154	2.6816	3.2368		297	3.5203	3.3326	3.5854	3.37	3.2963	3.4686	3.1504	3.6411	3.523	3.6033		297	1.309	3.5755	2.0617	3.7438	2.4921	3.4434	1.293	3.7529	1.9679	3.418
298	2.0164	3.3995	1.8083	3.6887	2.5276	3.6621	1.9115	3.6408	2.6547	3.0969		298	3.6379	3.4958	3.3803	3.6072	3.2945	3.557	3.3195	3.591	3.3966	3.5825		298	1.2255	3.7488	2.1757	3.7843	2.7219	3.1824	1.2743	3.7626	2.1142	3.2195
299	2.1281	3.4438	1.8902	3.8628	2.5546	3.7281	1.7389	3.6575	2.5331	3.3735		299	3.2632	3.4933	3.3297	3.6248	3.4033	3.4419	3.3743	3.5638	3.255	3.626		299	1.3483	3.7629	2.1397	3.7601	2.4769	3.2262	1.4158	3.76	2.2083	3.2471
300	2.3058	3.4501	1.6655	3.5882	2.7112	3.7947	1.8283	3.6031	2.8646	3.414		300	3.472	3.4439	3.4354	3.5675	3.3328	3.5501	3.3923	3.5662	3.3811	3.7423		300	1.278	3.8232	2.0893	3.6918	2.3182	3.3484	1.2346	3.816	2.3134	3.1965
301	2.1532	3.5077	1.6003	3.7008	2.6153	3.6553	1.898	3.405	2.654	3.4191		301	3.2494	3.5449	3.5757	3.3302	3.4173	3.4555	3.3774	3.5568	3.2964	3.7023		301	1.2402	3.805	2.1028	3.7557	2.4077	3.509	1.1427	3.7631	2.1021	3.2798
302	2.0667	3.3787	1.6906	3.4849	2.6641	3.732	1.8405	3.602	2.7831	3.357		302	3.6306	3.5309	3.544	3.5066	3.2847	3.5028	3.4147	3.5764	3.4664	3.7538		302	1.2746	3.6856	2.144	3.743	2.2981	3.3837	1.066	3.9275	1.9034	3.3676
303	2.1803	3.3395	1.6495	3.3615	2.5118	3.7202	1.9051	3.6922	2.811	3.2147		303	3.5182	3.515	3.6064	3.3844	3.4472	3.5221	3.3572	3.6214	3.2556	3.6817		303	1.3028	3.8472	2.0733	3.6457	2.3361	3.4063	1.2029	3.7846	2.1314	3.1154
304	2.0765	3.3932	1.6535	3.5396	2.5429	3.7	1.8473	3.5993	2.7111	3.1983		304	3.5664	3.4695	3.4762	3.4664	3.3556	3.5345	3.3215	3.6236	3.2715	3.6393		304	1.2676	3.6826	2.1704	3.8063	2.4168	3.3672	1.2837	3.7184	2.3092	3.3693
305	2.1446	3.4163	1.5825	3.4025	2.5001	3.6615	1.8087	3.9062	2.7974	3.1287		305	3.5113	3.5498	3.4372	3.5976	3.252	3.4944	3.4015	3.5271	3.4374	3.5546		305	1.339	3.7563	2.1331	3.7748	2.4716	3.2717	1.1926	3.806	2.1362	3.0462
306	2.1515	3.4432	1.5705	3.5943	2.6222	3.7752	1.8551	3.7279	2.6002	3.3369		306	3.5198	3.5636	3.52	3.5167	3.4328	3.5724	3.4003	3.5962	3.4815	3.5686		306	1.3007	3.6892	2.0603	3.7181	2.3432	3.4995	1.1297	3.8769	2.1656	2.9493
307	1.9581	3.3698	1.5081	3.581	2.3952	3.7183	1.8005	3.7469	2.5856	3.4383		307	3.3135	3.5014	3.5232	3.4697	3.488	3.5652	3.5702	3.6292	3.3748	3.6404		307	1.2025	3.8251	2.0093	3.7529	2.4762	3.2917	1.2732	3.783	2.1043	3.1203
308	2.1015	3.476	1.6575	3.4575	2.4504	3.6084	1.8165	3.7379	2.8001	3.3322		308	3.5487	3.5576	3.4838	3.6306	3.4047	3.4269	3.5023	3.5694	3.5705	3.6901		308	1.1287	3.7929	2.2472	3.7184	2.4843	3.2657	1.1736	3.8509	2.2084	3.0092
309	2.2763	3.3479	1.7404	3.4708	2.4938	3.7263	1.721	3.6512	2.6732	3.3804		309	3.5327	3.5243	3.5123	3.4488	3.4418	3.5861	3.3827	3.6467	3.3703	3.6253		309	1.2923	3.8468	2.1828	3.767	2.5596	3.2999	1.1289	3.8478	1.7969	3.2437
310	2.1373	3.3748	1.7588	3.4471	2.4173	3.6374	1.8717	3.7676	2.6288	3.2351		310	3.4381	3.5469	3.5339	3.4534	3.5698	3.595	3.4595	3.5666	3.3007	3.6094		310	1.1679	3.7396	2.108	3.8257	2.4437	3.1876	1.1219	3.8403	1.8436	3.1576
311	2.1377	3.4327	1.5608	3.8062	2.6004	3.7421	1.8197	3.8041	2.677	3.1324		311	3.6383	3.5968	3.55	3.6225	3.4957	3.47	3.3739	3.6413	3.4156	3.6844		311	1.2321	3.6102	2.1736	3.8994	2.5815	3.2513	1.2305	3.8228	1.874	3.1472
312	2.2201	3.2993	1.6415	3.6305	2.5496	3.6132	1.9411	3.7558	2.6849	3.1567		312	3.5592	3.5057	3.3881	3.4898	3.5114	3.6372	3.627	3.5926	3.4316	3.6563		312	1.2878	3.7888	2.0686	3.759	2.335	3.2768	1.0268	3.8744	1.9356	3.2564
313	2.3813	3.2063	1.5973	3.664	2.4964	3.6315	1.9408	3.6532	2.8451	3.1682		313	3.7198	3.5835	3.5014	3.4139	3.5156	3.5696	3.5225	3.6412	3.4045	3.7054		313	1.4691	3.6603	2.0669	3.704	2.3529	3.1065	1.1781	3.9049	1.9187	3.0834
314	2.4956	3.2714	1.7155	3.5831	2.6734	3.6987	1.8696	3.6831	2.8027	3.2313		314	3.5548	3.6525	3.7573	3.3654	3.5921	3.5746	3.4449	3.6359	3.4733	3.7238		314	1.2353	3.7733	2.1189	3.8239	2.4876	3.1385	1.2073	3.835	2.001	3.0083
315	2.4779	3.2196	1.6326	3.5037	2.5629	3.6989	1.7696	3.7014	2.8003	3.1828		315	3.5366	3.5003	3.5218	3.5649	3.3939	3.5328	3.7024	3.7657	3.4559	3.6816		315	1.2452	3.7241	2.1404	3.6937	2.5219	3.1712	1.332	3.7916	2.12	2.9434
316	2.2605	3.2931	1.4842	3.6239	2.6066	3.7556	1.7958	3.6902	2.6634	3.2555		316	3.5578	3.5474	3.6696	3.514	3.4954	3.5637	3.6232	3.7418	3.529	3.5584		316	1.0851	3.7601	2.1228	3.7344	2.3918	3.3577	1.3256	3.6846	1.9686	3.1225
317	2.2636	3.4429	1.5071	3.6851	2.6314	3.7857	1.841	3.6314	2.6725	3.3411		317	3.6398	3.5851	3.6448	3.5168	3.6479	3.4901	3.5674	3.692	3.3559	3.5369		317	1.1874	3.8076	2.1242	3.7837	2.3652	3.493	1.2128	3.8042	2.0551	3.0938
318	2.2943	3.5137	1.5516	3.7336	2.585	3.8447	1.7607	3.6884	2.7111	3.3038		318	3.4103	3.6245	3.5563	3.4566	3.3689	3.5252	3.5877	3.6278	3.2824	3.4489		318	1.2787	3.6194	2.223	3.8241	2.4862	3.3222	1.2401	3.7692	2.0984	2.9739
319	2.162	3.4427	1.8255	3.5511	2.558	3.6796	1.8479	3.6298	2.8297	3.2227		319	3.5153	3.5978	3.548	3.5891	3.3706	3.4099	3.6119	3.6196	3.3702	3.4988		319	1.2842	3.7018	2.1521	3.83	2.3228	3.2782	1.1784	3.7396	2.0224	3.1484
320	2.1857	3.4667	1.8596	3.6381	2.5966	3.7381	1.8159	3.6356	2.6245	3.2881		320	3.4658	3.6004	3.5806	3.6532	3.378	3.5965	3.5044	3.6705	3.5302	3.6693		320	1.1382	3.7224	2.1442	3.7516	2.2689	3.3752	1.2261	3.7343	1.8887	3.199
321	2.1505	3.435	2.0278	3.5802	2.5121	3.7239	1.8767	3.6115	2.6455	3.0579		321	3.4274	3.6052	3.6552	3.5601	3.5167	3.4737	3.6929	3.6189	3.2018	3.6366		321	1.1322	3.7172	2.2529	3.7989	2.5622	3.2591	1.3155	3.8569	1.7083	3.191
322	2.1023	3.4385	1.7429	3.6861	2.5595	3.8462	1.8156	3.6423	2.7708	3.108		322	3.3887	3.5566	3.6982	3.6228	3.3902	3.5076	3.5817	3.626	3.3087	3.5026		322	1.2677	3.627	2.0573	3.7977	2.5389	3.0178	1.2339	3.8834	1.6293	3.3385
323	2.1487	3.3977	1.7616	3.8217	2.4565	3.6578	1.9126	3.4939	2.7104	3.359		323	3.3811	3.591	3.8351	3.6484	3.4163	3.4515	3.4702	3.596	3.2673	3.524		323	1.1415	3.6857	2.1976	3.804	2.586	3.0193	1.4101	3.5644	1.7512	3.3259
324	2.1078	3.3608	1.5821	3.6259	2.6077	3.8061	1.7682	3.6295	2.6894	3.2236		324	3.3087	3.5345	3.7799	3.4049	3.3165	3.5005	3.5376	3.5856	3.3419	3.587		324	0.9328	3.8416	2.1419	3.7808	2.3303	3.1371	1.4859	3.6055	1.762	3.2352
325	2.3388	3.2747	1.6547	3.6982	2.6137	3.6964	1.8745	3.6648	2.8199	3.2155		325	3.457	3.5082	3.5018	3.7204	3.4331	3.6124	3.4538	3.6097	3.3247	3.4696		325	0.7994	3.8879	2.1735	3.7623	2.514	3.1922	1.4012	3.6367	1.7674	3.2867
326	2.3945	3.2302	1.8261	3.5453	2.6169	3.6553	1.7792	3.4716	2.6953	3.3516		326	3.4524	3.6749	3.5407	3.5581	3.4789	3.6215	3.5644	3.6016	3.1744	3.6161		326	0.9409	3.8271	2.1602	3.8044	2.4492	3.2143	1.4039	3.7352	1.6546	3.3409
327	2.2586	3.441	1.6857	3.567	2.509	3.7221	1.8011	3.5839	2.5747	3.0866		327	3.6352	3.5662	3.5122	3.6482	3.5334	3.5787	3.566	3.6852	3.2596	3.5642		327	0.8462	3.8132	2.2083	3.8569	2.5205	3.2798	1.4102	3.6909	1.8653	3.3241
328	2.3119	3.3696	1.8221	3.6434	2.4564	3.8003	1.7734	3.7071	2.822	3.1921		328	3.5411	3.4986	3.5608	3.5649	3.5731	3.4987	3.4761	3.6292	3.0914	3.5719		328	0.8472	3.7874	2.1048	3.8817	2.5208	3.2829	1.4991	3.7451	1.9363	3.2985
329	2.2932	3.2944	1.8653	3.5898	2.3946	3.7449	1.8336	3.704	2.6333	3.1057		329	3.5047	3.4988	3.6139	3.4689	3.4466	3.5365	3.5355	3.6973	3.1085	3.6039		329	1.0015	3.6668	2.2175	3.7728	2.7479	3.1506	1.5182	3.5712	1.8523	3.2727
330	2.117	3.3619	1.6303	3.7342	2.6236	3.6514	1.7661	3.5228	2.8526	3.417		330	3.6246	3.5948	3.6241	3.5257	3.4562	3.5075	3.4089	3.5469	3.091	3.5496		330	1.0559	3.669	2.0642	3.8234	2.5757	3.2177	1.4615	3.7681	2.1199	3.1755
331	2.2749	3.2336	1.6416	3.7519	2.5229	3.4476	1.9117	3.6728	2.6311	3.2022		331	3.5426	3.4929	3.6295	3.5282	3.5181	3.61	3.5818	3.4205	3.127	3.5974		331	0.9807	3.7463	2.1715	3.7489	2.5266	3.1806	1.4069	3.6305	2.0198	3.3343
332	2.1194	3.2475	1.5981	3.509	2.5858	3.5963	2	3.4603	2.7584	3.2002		332	3.5497	3.5408	3.6745	3.6345	3.5339	3.5319	3.4768	3.4344	3.0933	3.7646		332	1.0332	3.6982	2.139	3.8659	2.4218	3.1011	1.4222	3.7151	2.0721	3.3894
333	2.1444	3.3171	1.543	3.634	2.6156	3.4653	1.8017	3.7137	2.6315	3.2951		333	3.5515	3.5762	3.6153	3.6537	3.3107	3.5411	3.5295	3.5164	3.2196	3.658		333	1.0679	3.645	2.216	3.8294	2.5785	3.1226	1.2914	3.6529	1.8417	3.569
334	2.2214	3.2703	1.7776	3.5813	2.4145	3.7162	1.6252	3.763	2.6483	3.0978		334	3.4646	3.7376	3.5072	3.7214	3.4295	3.505	3.4462	3.6869	3.3603	3.4501		334	0.9671	3.8709	2.0216	3.9073	2.718	3.0796	1.3522	3.7425	1.7931	3.4924
335	2.2255	3.1424	1.9132	3.5652	2.3311	3.6294	1.7972	3.6672	2.7011	3.2211		335	3.546	3.7445	3.4606	3.6025	3.3616	3.456	3.3774	3.4202	3.33	3.5594		335	0.9907	3.7023	2.1451	3.7454	2.3731	3.328	1.4235	3.743	1.9516	3.4826
336	2.1609	3.2269	2.0114	3.6478	2.4713	3.7909	1.7139	3.7085	2.8036	3.2094		336	3.3228	3.5887	3.6783	3.5661	3.436	3.5056	3.4559	3.5436	3.2087	3.6651		336	0.921	3.7418	2.1907	3.793	2.4717	3.1812	1.4536	3.8233	1.8527	3.5693
337	2.209	3.296	1.892	3.6314	2.3615	3.5731	1.7919	3.7187	2.6705	3.0931		337	3.5032	3.6358	3.7032	3.5807	3.6042	3.4654	3.5493	3.5234	3.3915	3.6023		337	0.9696	3.7154	2.2241	3.7449	2.5306	3.2767	1.362	3.8542	1.8782	3.6237
338	2.236	3.1734	1.8944	3.6384	2.5459	3.8139	1.8111	3.7294	2.8608	3.2231		338	3.5024	3.666	3.68	3.6014	3.4797	3.4566	3.5407	3.6066	3.3955	3.5861		338	1.129	3.6074	2.1986	3.8641	2.5387	3.1226	1.2888	3.7653	1.9504	3.3557
339	2.2123	3.362	1.9334	3.702	2.5032	3.7676	1.8334	3.6519	2.7351	3.2157		339	3.5482	3.5352	3.4846	3.6314	3.4142	3.4525	3.3447	3.5695	3.3783	3.6453		339	1.1109	3.7286	2.2267	3.7783	2.4385	3.1868	1.4798	3.735	1.8499	3.6909
340	2.2754	3.2671	1.9435	3.6577	2.683	3.6951	1.718	3.7683	2.9026	3.4106		340	3.5775	3.5544	3.4387	3.5858	3.4466	3.5763	3.3872	3.5554	3.2876	3.5085		340	0.9989	3.7522	2.1459	3.7696	2.3766	3.1633	1.4022	3.6706	1.842	3.5185
341	2.3512	3.1806	1.8805	3.5422	2.451	3.6176	1.8525	3.5536	2.6385	3.3865		341	3.2937	3.6204	3.5276	3.5646	3.4382	3.4744	3.5407	3.6344	3.3034	3.5873		341	1.1109	3.5953	2.1529	3.7572	2.285	3.2093	1.3606	3.6387	1.8249	3.5376
342	1.9837	3.3086	1.7757	3.7184	2.5845	3.6408	1.864	3.617	2.8576	3.5749		342	3.7357	3.5692	3.5406	3.6473	3.6248	3.5599	3.5113	3.6207	3.2639	3.5636		342	0.9832	3.782	2.1234	3.8447	2.8274	3.1695	1.5724	3.6269	1.8341	3.5384
343	2.0965	3.234	1.8782	3.6428	2.5365	3.8231	1.6961	3.6352	2.8469	3.5393		343	3.6479	3.6628	3.6356	3.697	3.5089	3.6227	3.5654	3.6197	3.4005	3.6403		343	1.1452	3.7765	2.1661	3.7682	2.2782	3.2027	1.3147	3.6719	1.7543	3.5116
344	2.1484	3.2061	1.7481	3.5491	2.361	3.6933	1.7717	3.7408	2.7692	3.5084		344	3.704	3.636	3.5408	3.5913	3.6602	3.3754	3.5851	3.5779	3.4013	3.7221		344	0.9884	3.6858	2.1571	3.7031	2.4029	3.0743	1.3484	3.6383	1.739	3.6983
345	2.1841	3.4714	1.9025	3.778	2.3365	3.6954	1.8679	3.5506	2.6533	3.3783		345	3.5576	3.517	3.5627	3.5329	3.4252	3.5251	3.5788	3.7217	3.5158	3.7427		345	1.2323	3.6633	2.2236	3.8791	2.3977	3.1615	1.2428	3.968	1.6884	3.8464
346	2.1409	3.3138	1.839	3.7582	2.5253	3.7166	1.7155	3.629	2.5814	3.2408		346	3.5793	3.4919	3.5034	3.5425	3.5224	3.5321	3.3984	3.5592	3.2486	3.771		346	1.16	3.7283	2.0625	3.8533	2.4189	3.1248	1.2963	3.7366	1.704	3.7355
347	2.1063	3.3347	1.7976	3.6984	2.3297	3.5619	1.7997	3.6763	2.5884	3.5451		347	3.6941	3.4783	3.6419	3.6264	3.4751	3.6276	3.6298	3.558	3.5833	3.7346		347	1.2459	3.6894	2.1008	3.7919	2.3507	3.3383	1.4069	3.7269	1.7089	3.7003
348	2.1942	3.3914	1.9034	3.3825	2.355	3.6926	1.7011	3.7857	2.7562	3.3774		348	3.5756	3.5446	3.4668	3.7026	3.6388	3.4959	3.5222	3.4834	3.2762	3.7069		348	1.1677	3.6664	2.131	3.8446	2.3013	3.3719	1.4864	3.7659	1.8043	3.9137
349	2.1919	3.1589	1.7002	3.5134	2.3656	3.5569	1.7669	3.6433	2.8206	3.3796		349	3.473	3.6497	3.419	3.645	3.4439	3.6046	3.5453	3.5812	3.2455	3.7084		349	0.9929	3.8227	2.1711	3.8448	2.6565	3.3277	1.5417	3.7416	1.7672	3.717
350	2.099	3.3283	1.6053	3.616	2.4481	3.8006	1.6898	3.8391	2.7606	3.539		350	3.5137	3.5114	3.3062	3.6276	3.532	3.5979	3.524	3.6393	3.1556	3.5622		350	1.1027	3.8354	2.0805	3.713	2.5272	3.3171	1.4538	3.7551	1.8506	3.7239
351	2.1781	3.2657	1.6173	3.666	2.2805	3.6162	1.7067	3.7167	2.8364	3.5701		351	3.4852	3.5791	3.4733	3.638	3.6799	3.6603	3.3886	3.6073	3.3154	3.6996		351	1.2002	3.6703	2.159	3.8133	2.5903	3.2826	1.4	3.8687	1.8865	3.3953
352	2.1168	3.3993	1.5161	3.6338	2.2174	3.6462	1.7391	3.6101	2.9518	3.5696		352	3.4868	3.5605	3.5121	3.5138	3.6049	3.5192	3.4963	3.5621	3.3723	3.6583		352	0.9869	3.8174	2.1501	3.6567	2.6793	3.4025	1.4763	3.7261	1.875	3.4082
353	2.1409	3.2554	1.6358	3.613	2.4734	3.7318	1.6569	3.7164	2.8594	3.5283		353	3.5727	3.6258	3.4234	3.6313	3.3757	3.5038	3.4311	3.5064	3.3547	3.5687		353	1.0315	3.7372	2.1688	3.9279	2.4752	3.2385	1.3802	3.8343	1.9244	3.3857
354	2.1917	3.3384	1.8162	3.6798	2.5341	3.7308	1.8277	3.7209	2.9175	3.555		354	3.4449	3.6477	3.5915	3.4558	3.3863	3.5752	3.5787	3.5576	3.3657	3.5793		354	1.03	3.857	2.1585	3.638	2.3876	3.3313	1.3903	3.5954	1.8954	3.3791
355	2.3632	3.2653	1.6635	3.6594	2.6207	3.5811	1.8502	3.585	2.7402	3.3882		355	3.6441	3.57	3.3239	3.6768	3.4291	3.5247	3.5281	3.526	3.5085	3.5493		355	0.965	3.8506	2.1904	3.6621	2.488	3.5357	1.38	3.6597	1.9934	3.299
356	2.3619	3.2945	1.6535	3.7195	2.4478	3.6078	1.8501	3.7667	2.755	3.5311		356	3.7176	3.5718	3.4382	3.6262	3.4652	3.48	3.3099	3.554	3.4401	3.6048		356	1.142	3.7531	2.2395	3.5869	2.4249	3.39	1.3081	3.7454	1.9683	3.2938
357	2.1451	3.3451	1.5542	3.6897	2.6082	3.5707	1.6133	3.8803	2.64	3.3721		357	3.5257	3.5895	3.7303	3.566	3.5603	3.483	3.3903	3.5267	3.3422	3.6016		357	1.2434	3.7839	2.2102	3.8296	2.4079	3.3945	1.2282	3.7213	2.0374	3.2746
358	2.1204	3.2476	1.4477	3.8425	2.4808	3.7748	1.8283	3.6187	2.7648	3.48		358	3.6091	3.5444	3.6812	3.5666	3.4484	3.4456	3.4015	3.6069	3.4912	3.6833		358	1.0136	3.8506	2.2321	3.8079	2.1149	3.2292	1.2777	3.755	2.0336	3.3498
359	2.098	3.3668	1.5874	3.7102	2.535	3.8018	1.7726	3.829	2.7092	3.4516		359	3.5841	3.3855	3.5853	3.5768	3.5727	3.4717	3.3556	3.6034	3.4291	3.6582		359	1.1074	3.7082	2.3219	3.8346	2.3714	3.4179	1.3256	3.7419	2.0308	3.2952
360	2.0099	3.4707	1.6428	3.6988	2.562	3.6449	1.8907	3.6059	2.7636	3.6374		360	3.6832	3.5253	3.6615	3.5225	3.5929	3.5389	3.2227	3.6629	3.3529	3.6989		360	1.2772	3.6561	2.1276	3.7954	2.3161	3.3603	1.122	3.8031	2.0149	3.1833
361	2.2816	3.3787	1.403	3.7062	2.435	3.7616	1.6515	3.6667	2.4637	3.3937		361	3.6403	3.6019	3.6762	3.6107	3.6617	3.5161	3.3924	3.5501	3.3952	3.6966		361	1.1629	3.7924	2.1601	3.7637	2.3412	3.3127	1.1913	3.8118	1.9196	3.3229
362	2.2343	3.3908	1.5591	3.7655	2.4429	3.6834	1.7071	3.7076	2.6645	3.2197		362	3.5022	3.5697	3.6161	3.5138	3.6174	3.382	3.2714	3.6408	3.4315	3.7181		362	1.1329	3.763	2.0923	3.7898	2.4907	3.2354	1.294	3.818	1.8416	3.3729
363	2.2643	3.3017	1.5726	3.6896	2.5601	3.6348	1.7732	3.8199	2.597	3.3745		363	3.5105	3.5926	3.5636	3.6439	3.4822	3.5467	3.4358	3.6262	3.4509	3.7712		363	1.144	3.7562	2.1055	3.7388	2.4233	3.333	1.2977	3.6937	1.9753	3.2607
364	2.275	3.2378	1.704	3.6966	2.5575	3.7702	1.6599	3.74	2.5873	3.1961		364	3.4426	3.4439	3.5128	3.6559	3.5944	3.531	3.4046	3.6077	3.625	3.7727		364	1.248	3.7051	2.1635	3.8062	2.5542	3.2993	1.4677	3.8071	2.0447	3.2543
365	2.1833	3.3263	1.6833	3.6611	2.3253	3.7736	1.7117	3.5568	2.539	3.1716		365	3.4647	3.4857	3.5816	3.5404	3.6709	3.5748	3.5844	3.7136	3.6421	3.7841		365	1.19	3.7316	2.084	3.7353	2.3968	3.1867	1.5972	3.6429	1.9053	3.4365
366	2.1926	3.4739	1.631	3.6719	2.549	3.817	1.5134	3.8271	2.4303	3.3468		366	3.6747	3.6228	3.6384	3.6224	3.4805	3.4921	3.5392	3.6297	3.7669	3.8511		366	1.1958	3.8584	2.122	3.8486	2.5223	3.2056	1.3225	3.8889	1.9339	3.4741
367	2.1662	3.2523	1.6674	3.6666	2.5227	3.6953	1.6865	3.8074	2.4752	3.2175		367	3.4556	3.4193	3.6086	3.5912	3.4695	3.5912	3.6486	3.4692	3.5357	3.8012		367	1.1126	3.8474	2.2995	3.8298	2.663	3.3204	1.4288	3.6184	1.9133	3.3309
368	2.2778	3.4324	1.5464	3.711	2.4299	3.6582	1.744	3.7449	2.4157	3.2138		368	3.4545	3.4094	3.5687	3.6308	3.2993	3.603	3.5345	3.5169	3.5232	3.7095		368	1.0828	3.936	2.0972	3.8455	2.8188	3.2229	1.4307	3.7081	2.1672	3.3013
369	2.0961	3.3113	1.6859	3.6263	2.4484	3.6018	1.7821	3.5515	2.6446	3.2378		369	3.419	3.6022	3.5608	3.6661	3.4561	3.5524	3.5013	3.5756	3.4204	3.6669		369	1.2352	3.7067	2.1826	3.8243	2.513	3.3835	1.4857	3.7182	2.0427	3.3355
370	2.1113	3.5045	1.6351	3.5794	2.4724	3.5233	1.699	3.7211	2.4556	3.2465		370	3.3833	3.5464	3.4426	3.3932	3.4205	3.4972	3.5346	3.6347	3.4059	3.7777		370	1.2394	3.7541	2.2789	3.7673	2.657	3.4008	1.4594	3.7735	2.0086	3.3183
371	2.11	3.2849	1.6236	3.6322	2.558	3.6028	1.8124	3.6759	2.5584	3.3685		371	3.2873	3.6224	3.4564	3.6067	3.3732	3.5422	3.6114	3.6472	3.2671	3.5471		371	1.2786	3.8672	2.1452	3.6841	2.6119	3.1844	1.3856	3.7041	1.8674	3.5234
372	2.1631	3.4244	1.6522	3.8192	2.5435	3.5874	1.7814	3.6316	2.6213	3.1806		372	3.5243	3.6077	3.3326	3.4749	3.3473	3.5032	3.5342	3.56	3.3549	3.5454		372	1.3215	3.7594	2.0565	3.7464	2.5232	3.4181	1.4748	3.794	1.9632	3.4135
373	2.1612	3.4541	1.7522	3.727	2.5048	3.6741	1.9078	3.6122	2.3653	3.3666		373	3.4274	3.5618	3.2809	3.4177	3.2789	3.4797	3.6131	3.6658	3.1856	3.5587		373	1.159	3.9938	2.2081	3.8276	2.5909	3.2341	1.3839	3.7248	2.0421	3.2789
374	2.1313	3.5957	1.6075	3.6507	2.437	3.5662	1.9172	3.4968	2.4659	3.3657		374	3.5654	3.634	3.372	3.62	3.4485	3.4515	3.6371	3.7231	3.099	3.6176		374	1.072	3.9676	2.1466	3.8243	2.5216	3.356	1.4591	3.6903	1.7447	3.4462
375	2.2096	3.5475	1.5548	3.7452	2.5921	3.811	1.9198	3.599	2.6631	3.394		375	3.5181	3.4305	3.5177	3.5335	3.4164	3.5224	3.5942	3.6491	3.09	3.724		375	1.2145	3.864	2.1407	3.8823	2.5479	3.3648	1.2626	3.6045	1.9392	3.3266
376	2.018	3.4944	1.8241	3.6033	2.422	3.6891	1.8675	3.5897	2.4282	3.2904		376	3.5149	3.4808	3.2495	3.5092	3.296	3.5968	3.6535	3.5778	3.132	3.7225		376	1.2347	3.7654	2.181	3.784	2.3588	3.4248	1.4143	3.6705	2.0016	3.3032
377	2.0297	3.3726	1.6959	3.6538	2.3702	3.5936	1.864	3.6149	2.3773	3.2279		377	3.5526	3.4444	3.4105	3.4357	3.4468	3.4462	3.4572	3.5624	3.2412	3.6256		377	1.3258	3.6326	2.084	3.7831	2.5772	3.3101	1.3804	3.592	1.8764	3.2167
378	2.0007	3.4365	1.6043	3.7355	2.4775	3.7757	1.9517	3.675	2.3064	3.186		378	3.649	3.5687	3.5043	3.4713	3.4824	3.4293	3.4853	3.5311	3.2043	3.6439		378	1.1895	3.9143	2.1316	3.8581	2.6727	3.4685	1.1563	3.7474	1.9246	3.4339
379	2.2102	3.4639	1.6394	3.6918	2.5487	3.6051	1.7458	3.6289	2.454	3.2615		379	3.5339	3.4636	3.3857	3.5446	3.5229	3.5828	3.5357	3.5969	3.3079	3.7299		379	1.1433	3.7591	2.0981	3.7777	2.4934	3.3329	1.2346	3.8672	1.9643	3.3975
380	2.0791	3.6143	1.5713	3.6811	2.5875	3.5612	1.6776	3.7779	2.4283	3.2447		380	3.3258	3.5806	3.3095	3.6725	3.257	3.5747	3.526	3.6824	3.3147	3.6444		380	1.3937	3.6357	2.2869	3.9299	2.4846	3.4134	1.3071	3.8383	1.8923	3.3471
381	2.2246	3.4765	1.6069	3.5457	2.4628	3.4988	1.8515	3.6532	2.5361	3.2808		381	3.5579	3.5741	3.3641	3.5344	3.4188	3.5183	3.5672	3.6324	3.2625	3.6246		381	1.3928	3.6554	2.0232	3.7708	2.4474	3.3813	1.2619	3.875	1.7827	3.5823
382	2.1025	3.4444	1.6049	3.6725	2.534	3.727	1.7611	3.6821	2.5775	3.3163		382	3.2418	3.5575	3.2212	3.5189	3.3535	3.4854	3.641	3.6524	3.2579	3.6673		382	1.3785	3.7206	2.1847	3.748	2.3702	3.535	1.3019	3.9303	1.8672	3.6318
383	1.9822	3.5446	1.3921	3.7181	2.4958	3.5846	1.6723	3.7472	2.5595	3.2033		383	3.5714	3.5061	3.5407	3.7099	3.2353	3.5497	3.4689	3.696	3.2887	3.6839		383	1.4202	3.6492	2.0504	3.7929	2.4206	3.1211	1.2381	3.9356	1.8355	3.5315
384	2.0598	3.3731	1.4033	3.7308	2.4601	3.6534	1.6876	3.7397	2.7311	3.2325		384	3.3523	3.4909	3.3459	3.6695	3.402	3.5116	3.4935	3.4944	3.1485	3.6682		384	1.3107	3.7205	2.1256	3.8684	2.1549	3.1444	1.3908	3.8369	1.8619	3.5589
385	2.1015	3.375	1.4545	3.6099	2.5825	3.8767	1.7288	3.7793	2.3644	3.3665		385	3.2579	3.5165	3.4645	3.64	3.3611	3.4906	3.3627	3.6432	3.2782	3.6343		385	1.3946	3.6354	2.0341	3.9728	2.1775	3.2374	1.2927	3.8305	1.7393	3.4819
386	2.0882	3.4995	1.6326	3.5731	2.4644	3.6631	1.6837	3.6447	2.5178	3.2169		386	3.481	3.5323	3.4262	3.6132	3.4722	3.5012	3.4275	3.5356	3.3064	3.7038		386	1.2524	3.7527	2.2783	3.7216	2.0861	3.5489	1.3062	3.966	1.8399	3.4983
387	2.2033	3.2821	1.4727	3.8663	2.4278	3.657	1.5252	3.8908	2.5935	3.0034		387	3.3917	3.4758	3.3863	3.674	3.3127	3.5682	3.6532	3.5814	3.3403	3.7269		387	1.317	3.5653	2.1332	3.7258	2.2478	3.3622	1.3971	3.864	1.8511	3.2712
388	2.1233	3.2996	1.6674	3.6322	2.6515	3.533	1.77	3.7646	2.4179	3.3338		388	3.3737	3.5762	3.5925	3.6092	3.2995	3.5198	3.4585	3.6036	3.4132	3.8066		388	1.3767	3.7035	2.2455	3.9149	2.0519	3.2722	1.3304	3.9954	1.8839	3.3707
389	2.035	3.4206	1.6865	3.7569	2.6943	3.7664	1.7271	3.765	2.6574	3.3549		389	3.3885	3.58	3.4038	3.5357	3.3879	3.5444	3.5362	3.6302	3.369	3.7226		389	1.3186	3.6761	2.2318	3.826	2.2381	3.2492	1.4306	3.6951	1.9267	3.33
390	2.1403	3.5205	1.5452	3.5523	2.6438	3.7471	1.7744	3.6371	2.4084	3.1985		390	3.3377	3.4359	3.2524	3.6112	3.1882	3.6118	3.6896	3.5576	3.3973	3.6625		390	1.3203	3.7011	2.1588	3.8711	1.9031	3.1993	1.1375	3.8166	2.0451	3.3186
391	2.2229	3.378	1.571	3.5336	2.6054	3.753	1.6654	3.6808	2.5205	3.2517		391	3.3355	3.5079	3.2109	3.4986	3.2188	3.5977	3.4937	3.5883	3.3205	3.5079		391	1.3358	3.7315	2.212	3.7554	2.0246	3.3934	1.3043	3.7885	1.9727	3.4117
392	2.0576	3.5426	1.6202	3.6595	2.5735	3.7425	1.8646	3.6494	2.5779	3.3741		392	3.3321	3.396	3.302	3.5103	3.3472	3.5953	3.4107	3.6407	3.4691	3.702		392	1.5024	3.6109	2.1673	3.7384	2.0583	3.239	1.2662	3.7061	2.1135	3.1838
393	2.0435	3.5335	1.6482	3.7084	2.539	3.7253	1.8901	3.551	2.5362	3.2299		393	3.1569	3.4345	3.2902	3.5251	3.3285	3.5099	3.4259	3.6641	3.3936	3.6897		393	1.2872	3.6611	2.2245	3.8382	2.0497	3.346	1.3244	3.6838	2.0431	3.3154
394	2.0777	3.492	1.5489	3.6266	2.3691	3.673	1.9402	3.5079	2.7715	2.9441		394	3.2818	3.6179	3.4621	3.636	3.5106	3.4673	3.6652	3.6443	3.3852	3.768		394	1.401	3.703	2.1783	3.8819	2.1205	3.2115	1.3147	3.6462	2.0447	3.2178
395	1.9972	3.4032	1.4422	3.6243	2.303	3.551	1.9152	3.6375	2.7326	3.3106		395	3.4111	3.6011	3.3194	3.6056	3.3824	3.5881	3.5347	3.5637	3.4009	3.7866		395	1.379	3.7587	2.1512	3.7245	2.126	3.2453	1.2177	3.7158	2.0578	3.361
396	2.1674	3.3599	1.5139	3.7268	2.2954	3.7218	1.924	3.6314	2.4713	3.3488		396	3.249	3.4182	3.2129	3.5627	3.3871	3.5503	3.6445	3.6321	3.4369	3.6565		396	1.5051	3.6732	2.1391	3.8547	2.0591	3.3242	1.2713	3.7351	1.9696	3.1858
397	1.972	3.4476	1.5254	3.6738	2.2942	3.7235	1.9332	3.5026	2.4419	3.2026		397	3.2806	3.494	3.3497	3.6453	3.3481	3.6103	3.5711	3.577	3.4882	3.6584		397	1.4686	3.6316	2.176	3.6821	2.0358	3.2185	1.3003	3.8138	1.9761	3.3454
398	2.0267	3.3748	1.5854	3.6567	2.2394	3.6999	1.9439	3.6092	2.4195	3.2443		398	3.3004	3.4779	3.2943	3.5754	3.4664	3.6091	3.6079	3.643	3.4579	3.7085		398	1.4523	3.6722	2.1761	3.7998	2.3786	3.5491	1.2529	3.6844	2.0076	3.2357
399	1.9983	3.4544	1.5409	3.674	2.2679	3.6541	1.9991	3.5537	2.7297	3.0559		399	3.2664	3.5095	3.4802	3.5297	3.2836	3.6295	3.789	3.6666	3.4794	3.7059		399	1.3569	3.6628	2.0576	3.847	2.377	3.3809	1.3079	3.8281	2.0593	3.2512
400	2.0224	3.3805	1.4959	3.7494	2.0992	3.769	1.7716	3.5989	2.6387	3.205		400	3.1246	3.397	3.3492	3.5678	3.2992	3.5727	3.7219	3.641	3.2476	3.6445		400	1.3658	3.6735	2.1116	3.911	2.0759	3.4159	1.3943	3.6774	1.8488	3.2857
401	2.1307	3.3332	1.5671	3.6134	2.2872	3.777	1.8263	3.6584	2.726	2.9541		401	3.2433	3.5239	3.2431	3.7201	3.1912	3.5435	3.6896	3.7362	3.1906	3.6524		401	1.3297	3.6709	2.1643	3.9729	2.2246	3.439	1.4576	3.7785	2.1289	3.1902
402	1.981	3.4763	1.413	3.6343	2.4204	3.5866	1.8035	3.6137	2.5814	3.1905		402	3.2401	3.5016	3.2915	3.5461	3.2844	3.4842	3.6361	3.7039	3.2455	3.6883		402	1.3826	3.5421	2.1533	3.9117	2.2736	3.3651	1.2725	3.8305	2.0884	3.1698
403	2.1143	3.3976	1.3887	3.9482	2.3064	3.8096	1.8493	3.6719	2.6372	3.1296		403	3.3191	3.5455	3.3915	3.5592	3.3028	3.5409	3.5909	3.7967	3.3279	3.6852		403	1.5253	3.6059	2.2335	3.8206	2.182	3.4516	1.4564	3.6728	2.3127	3.0795
404	1.9842	3.3416	1.4639	3.6931	2.1635	3.8283	1.8139	3.6702	2.8406	2.8509		404	3.2097	3.4482	3.2047	3.5327	3.4038	3.6542	3.6302	3.6142	3.3284	3.6405		404	1.4148	3.7113	2.1656	3.793	2.2063	3.4389	1.3621	3.8764	2.1878	3.1251
405	1.916	3.4836	1.4027	3.6965	2.3001	3.777	1.7623	3.5436	2.8002	2.991		405	3.1583	3.4255	3.4169	3.5688	3.6035	3.49	3.5709	3.6149	3.2696	3.6606		405	1.3036	3.8018	2.3328	3.8229	2.3315	3.3883	1.4026	3.7433	2.2576	3.3136
406	2.1257	3.4042	1.5939	3.4871	2.3165	3.7091	1.7328	3.6477	2.9223	3.0555		406	2.9296	3.5444	3.4722	3.5513	3.3988	3.5558	3.5402	3.5289	3.3172	3.683		406	1.3594	3.7549	2.2327	3.8331	2.325	3.3496	1.1736	3.9302	2.1558	3.1547
407	2.0283	3.4982	1.558	3.6315	2.3463	3.7409	1.805	3.6176	2.9074	2.9893		407	3.1114	3.4558	3.4678	3.5314	3.3499	3.4545	3.5391	3.4926	3.4284	3.6777		407	1.5086	3.5304	2.2826	3.8349	2.1126	3.4081	1.3546	3.8066	2.1668	3.2298
408	2.0748	3.3875	1.7065	3.6113	2.3069	3.7695	1.8543	3.6361	2.484	3.1183		408	3.0454	3.5258	3.3664	3.5681	3.301	3.4958	3.3645	3.5818	3.4495	3.5651		408	1.4207	3.6825	2.1971	3.7258	2.133	3.3972	1.3255	3.8778	2.0719	3.3818
409	2.195	3.4414	1.4371	3.6107	2.4204	3.628	2.0964	3.3279	2.4832	3.2132		409	3.0634	3.4144	3.2419	3.5597	3.2579	3.5454	3.5195	3.48	3.5034	3.5482		409	1.3619	3.6997	2.1267	3.7624	2.1087	3.3426	1.3568	3.7867	2.1359	3.0951
410	2.1643	3.5404	1.4055	3.7454	2.3389	3.7079	2.0623	3.3917	2.665	3.1485		410	3.0763	3.3941	3.2113	3.6074	3.4926	3.5786	3.4822	3.586	3.6994	3.547		410	1.4298	3.8202	2.1778	3.8119	2.1223	3.3688	1.296	3.8472	1.9931	3.2968
411	1.9839	3.5629	1.4811	3.5122	2.3799	3.6051	2.0444	3.3054	2.837	3.1249		411	3.2161	3.4119	3.3989	3.5595	3.5047	3.3865	3.5346	3.5497	3.643	3.6847		411	1.2972	3.7701	2.2453	3.8129	2.0541	3.4288	1.3945	3.8563	2.0465	3.3297
412	2.1857	3.4798	1.5579	3.6158	2.1706	3.7261	2.053	3.4285	2.6538	3.0793		412	3.0587	3.3697	3.2642	3.5462	3.3722	3.5196	3.6033	3.6052	3.7021	3.6362		412	1.3795	3.7235	2.1814	3.7954	2.091	3.276	1.3267	3.8487	1.9921	3.3754
413	2.0404	3.3504	1.5557	3.6697	2.2406	3.7344	2.1031	3.4153	2.7757	2.8924		413	3.2551	3.3518	3.1833	3.3945	3.3046	3.4455	3.6793	3.6323	3.503	3.6559		413	1.6148	3.4933	2.2178	3.8001	2.2066	3.4855	1.2909	3.8202	1.9851	3.3189
414	1.9816	3.4217	1.4673	3.5744	2.2546	3.678	1.9527	3.5457	2.5735	3.3677		414	3.2647	3.2934	3.2271	3.5956	3.352	3.5336	3.4777	3.5545	3.419	3.6341		414	1.5254	3.6213	2.0878	3.7815	2.4537	3.5119	1.1907	3.7913	2.1453	3.1964
415	1.9642	3.4226	1.5176	3.729	2.2821	3.5597	1.9709	3.506	2.6399	3.4298		415	3.05	3.4043	3.3005	3.4803	3.4095	3.5407	3.5696	3.5386	3.4182	3.5878		415	1.3498	3.716	2.2993	3.7809	2.4445	3.3322	1.3341	3.6982	2.0766	3.2191
416	1.9801	3.4267	1.5166	3.6799	2.3321	3.8041	1.9268	3.4965	2.5427	3.3386		416	3.3105	3.4592	3.0723	3.6549	3.3328	3.4613	3.509	3.6235	3.3248	3.5645		416	1.4382	3.5889	2.0961	3.7314	2.4533	3.3696	1.3043	3.8479	2.0976	3.3422
417	2.1366	3.4749	1.6062	3.5009	2.307	3.7446	1.7914	3.5274	2.7775	3.1266		417	3.1592	3.3988	3.2352	3.5207	3.4876	3.4625	3.5573	3.6198	3.204	3.4869		417	1.4775	3.6914	2.1995	3.8037	2.2758	3.4113	1.3657	3.7487	1.9416	3.2538
418	2.0741	3.5468	1.4873	3.5489	2.2998	3.7615	1.745	3.7041	2.5213	3.4415		418	3.2566	3.3744	3.3425	3.6205	3.3156	3.491	3.4647	3.5623	3.4021	3.6071		418	1.4477	3.6524	2.1845	3.7813	2.1197	3.4342	1.363	3.8007	1.9514	3.1884
419	2.2578	3.4911	1.5703	3.5543	2.3524	3.6285	1.7984	3.6401	2.5817	3.065		419	3.3276	3.4019	3.3172	3.5794	3.3973	3.4601	3.3777	3.5335	3.2935	3.6367		419	1.386	3.6689	2.1292	3.7388	2.2412	3.3311	1.3607	3.725	2.018	3.1736
420	2.2624	3.3289	1.6617	3.5208	2.431	3.7392	1.84	3.7059	2.5799	3.2621		420	3.1202	3.4493	3.2576	3.5791	3.5312	3.4674	3.5559	3.554	3.3027	3.5995		420	1.5158	3.6606	2.0684	3.7688	2.4058	3.4998	1.2902	3.6813	2.1306	3.1544
421	2.0963	3.3998	1.8068	3.5331	2.3253	3.5274	1.8808	3.5642	2.4983	3.3155		421	3.1724	3.354	3.3059	3.6641	3.3471	3.5521	3.4078	3.5749	3.3825	3.6015		421	1.3629	3.8139	2.303	3.7034	2.3105	3.4136	1.2101	3.8236	2.2114	3.0462
422	2.0842	3.4487	1.5167	3.7777	2.2596	3.6762	1.7764	3.7657	2.7813	3.1832		422	3.1226	3.4211	3.369	3.5333	3.3099	3.5396	3.4922	3.5611	3.3387	3.552		422	1.5316	3.647	2.1944	3.8414	2.4653	3.2869	1.3193	3.7662	1.9801	3.2627
423	2.181	3.5176	1.561	3.5871	2.4167	3.5948	1.7717	3.8238	2.5133	3.3388		423	3.0122	3.5185	3.334	3.6281	3.3397	3.5924	3.3506	3.5899	3.4182	3.5594		423	1.386	3.7485	2.2437	3.6302	2.2969	3.4051	1.1288	3.8055	2.0504	3.2834
424	2.2033	3.5103	1.5469	3.5628	2.3582	3.6515	1.8483	3.6767	2.9208	3.2777		424	3.0101	3.4261	3.2508	3.4697	3.5624	3.5857	3.4064	3.5652	3.3478	3.519		424	1.3913	3.8042	2.3069	3.6815	2.3308	3.3889	1.2528	3.7353	2.0531	3.3014
425	2.0013	3.6982	1.5761	3.5417	2.343	3.7949	1.8335	3.7574	2.3213	3.3053		425	3.1114	3.4314	3.2096	3.6372	3.4277	3.6447	3.3867	3.5426	3.5148	3.5086		425	1.3553	3.7643	2.1185	3.7533	2.431	3.3115	1.3358	3.6796	1.9625	3.3103
426	2.1168	3.4629	1.6643	3.3693	2.3005	3.6161	1.7386	3.6831	2.5881	3.052		426	3.1683	3.4676	3.1973	3.5893	3.4595	3.6215	3.2235	3.5791	3.4767	3.581		426	1.3595	3.7104	2.1428	3.6886	2.3038	3.5285	1.193	3.8548	2.024	3.2667
427	2.1108	3.3577	1.5754	3.4523	2.3794	3.8438	1.6815	3.6441	2.5363	3.0629		427	3.2928	3.4156	3.2014	3.5497	3.3582	3.635	3.401	3.5518	3.45	3.5287		427	1.3833	3.6952	2.1212	3.7068	2.2444	3.4606	1.2862	3.7869	2.0368	3.2433
428	2.2511	3.4632	1.5665	3.3636	2.3089	3.6945	1.7412	3.6952	2.6366	3.0924		428	3.0729	3.5022	3.3349	3.5346	3.2047	3.4854	3.3328	3.5669	3.3513	3.721		428	1.3756	3.6291	2.2237	3.6646	2.49	3.4406	1.3953	3.6437	2.0304	3.184
429	2.1016	3.5051	1.6353	3.4798	2.2177	3.5606	1.7594	3.8059	2.6193	3.2287		429	3.1812	3.3834	3.2062	3.5994	3.353	3.4534	3.3734	3.5445	3.4463	3.594		429	1.3867	3.7804	2.2871	3.7402	2.6952	3.4985	1.3187	3.6019	2.0797	3.2064
430	2.2424	3.4273	1.7338	3.5023	2.2437	3.7012	1.6418	3.8324	2.4274	3.175		430	3.0957	3.4271	3.3141	3.6883	3.2804	3.5707	3.3066	3.6824	3.6069	3.638		430	1.3273	3.6487	2.2845	3.808	2.542	3.4512	1.4321	3.7236	1.9823	3.1302
431	2.303	3.5397	1.6153	3.5303	2.2434	3.7867	1.5968	3.7392	2.4407	3.4625		431	3.09	3.3955	3.2297	3.6305	3.2818	3.6169	3.2239	3.5686	3.5969	3.4675		431	1.2293	3.7302	2.2515	3.8172	2.4853	3.2423	1.3317	3.7769	2.0939	3.1582
432	2.1005	3.4912	1.5559	3.4763	2.2976	3.6296	1.665	3.7186	2.7655	3.1392		432	3.118	3.3855	3.3305	3.602	3.5575	3.5313	3.3481	3.5857	3.5011	3.6937		432	1.4228	3.6874	2.2074	3.8102	2.1572	3.4313	1.2444	3.711	1.944	3.2962
433	2.0626	3.3559	1.5983	3.5543	2.1958	3.6889	1.7105	3.8512	2.7438	3.2615		433	3.2621	3.5004	3.341	3.7482	3.3695	3.5884	3.3997	3.5742	3.3902	3.6394		433	1.4215	3.6045	2.1811	3.7606	2.1909	3.3459	1.3372	3.746	2.0469	3.2183
434	2.3092	3.4009	1.7826	3.4979	2.2791	3.6443	1.8397	3.799	2.6514	3.219		434	3.2926	3.3943	3.3876	3.5041	3.3419	3.5193	3.2567	3.6502	3.3682	3.5659		434	1.4902	3.7155	2.1709	3.7028	2.2586	3.3491	1.3	3.7563	2.1028	3.1118
435	2.152	3.6051	1.6523	3.662	2.2057	3.7454	1.7795	3.6587	2.7768	3.1532		435	3.2657	3.3638	3.4709	3.5996	3.2694	3.5213	3.2093	3.6174	3.4609	3.4766		435	1.3425	3.7835	2.2192	3.8385	2.3198	3.4952	1.1716	3.8046	1.9286	3.2342
436	2.1185	3.6302	1.7354	3.6019	2.2757	3.6468	1.8997	3.7178	2.6597	3.2507		436	3.3362	3.4464	3.3695	3.5955	3.3402	3.5148	3.4745	3.598	3.5558	3.6201		436	1.3833	3.8815	2.2495	3.736	2.3056	3.4251	1.2579	3.8009	1.9488	3.3583
437	2.0967	3.5545	1.6145	3.5734	2.3577	3.7977	1.7793	3.7298	2.6413	3.2821		437	3.2197	3.4993	3.3941	3.6561	3.4371	3.5296	3.4818	3.5221	3.2958	3.573		437	1.4611	3.8425	2.1887	3.7605	2.2991	3.4298	1.16	3.8614	1.9789	3.2512
438	2.1014	3.5428	1.6996	3.4376	2.2732	3.7495	1.8479	3.7021	2.4052	3.1885		438	3.4039	3.5105	3.4121	3.6242	3.4435	3.6391	3.5172	3.5922	3.3871	3.6118		438	1.3133	3.7856	2.1715	3.7425	2.301	3.6039	1.2129	3.9295	2.0225	3.1941
439	2.1504	3.6511	1.7094	3.5473	2.2397	3.6785	1.8996	3.5707	2.8745	3.2732		439	3.2571	3.5163	3.405	3.6337	3.4156	3.5992	3.368	3.5734	3.3346	3.5506		439	1.313	3.7211	2.0192	3.8193	2.3267	3.3608	1.2132	3.8661	2.0245	3.485
440	2.1795	3.5501	1.7588	3.6466	2.3896	3.7185	1.6413	3.8331	2.561	3.2242		440	3.248	3.5523	3.5217	3.7305	3.3906	3.5129	3.4495	3.5872	3.3292	3.4508		440	1.3679	3.7231	2.0508	3.8034	2.373	3.3868	1.3077	3.7225	2.0249	3.3149
441	2.2104	3.6923	1.5446	3.5786	2.3317	3.7382	1.6977	3.8207	2.6508	3.2114		441	3.2544	3.4464	3.2889	3.6727	3.3515	3.5199	3.4027	3.6305	3.2546	3.5672		441	1.2568	3.7689	2.0823	3.8322	2.2661	3.4268	1.4466	3.7324	1.8456	3.5224
442	1.9572	3.5176	1.6699	3.5762	2.2816	3.7482	1.7223	3.6997	2.6281	3.5049		442	3.1429	3.5007	3.3442	3.7052	3.2323	3.5	3.3667	3.4666	3.2312	3.5727		442	1.3	3.7489	2.1515	3.785	2.2552	3.3976	1.1678	3.919	1.868	3.4153
443	2.0065	3.5406	1.5058	3.6787	2.3883	3.9577	1.7133	3.7935	2.5452	3.3162		443	3.2447	3.4797	3.3655	3.695	3.6618	3.5421	3.4044	3.5444	3.3165	3.5393		443	1.4097	3.6844	2.191	3.7902	2.3527	3.4107	1.2664	3.8622	1.9349	3.3306
444	2.0559	3.4039	1.5246	3.6239	2.2314	3.7093	1.758	3.6885	2.5953	3.264		444	3.249	3.4692	3.3715	3.6402	3.305	3.5524	3.3544	3.4766	3.3431	3.6283		444	1.2732	3.8539	2.1637	3.7179	2.5339	3.5099	1.2911	3.648	1.8009	3.4043
445	2.0304	3.4031	1.455	3.6547	2.2432	3.7091	1.8372	3.7842	2.566	3.2286		445	3.2628	3.3611	3.316	3.6009	3.4434	3.4135	3.4561	3.5913	3.4968	3.6796		445	1.3566	3.6746	2.1487	3.8428	2.3069	3.5117	1.1495	3.7724	1.7608	3.5099
446	1.9451	3.4887	1.624	3.4802	2.3514	3.6172	1.8007	3.7227	2.6237	3.3278		446	3.0589	3.386	3.3521	3.5993	3.3343	3.5833	3.4115	3.4534	3.5588	3.5548		446	1.3233	3.7483	2.1193	3.7395	2.456	3.3184	1.3422	3.8355	1.8184	3.4625
447	1.9021	3.548	1.5603	3.6534	2.3331	3.7061	1.7489	3.8143	2.8146	3.1354		447	3.4459	3.4687	3.2904	3.6521	3.4129	3.5588	3.4737	3.5685	3.501	3.6708		447	1.3639	3.7447	1.9775	3.5067	2.5131	3.2659	1.3255	3.7296	1.822	3.3201
448	1.972	3.4605	1.5532	3.7043	2.3669	3.7245	1.8582	3.6222	2.7289	3.1275		448	3.3092	3.2681	3.2488	3.637	3.3739	3.5861	3.4921	3.5744	3.5284	3.52		448	1.295	3.8835	2.1605	3.7332	2.3323	3.3553	1.3342	3.8499	2.0165	3.3383
449	1.9932	3.3645	1.5488	3.8922	2.2991	3.7818	1.8061	3.6516	2.5646	3.2875		449	3.2528	3.3825	3.3012	3.6755	3.4389	3.5643	3.4577	3.5935	3.5525	3.5111		449	1.2668	3.7097	2.2085	3.9218	2.3458	3.407	1.2036	3.8754	1.9585	3.4739
450	2.0256	3.4836	1.6323	3.6882	2.4331	3.7505	1.8498	3.4747	2.526	3.2228		450	3.4024	3.4276	3.1472	3.7034	3.3583	3.5686	3.4167	3.5318	3.5058	3.5067		450	1.322	3.6238	2.0778	3.8554	2.457	3.2215	1.2127	3.8698	1.9034	3.3528
451	2.0618	3.5163	1.5797	3.6377	2.3825	3.748	1.8596	3.5993	2.5678	3.1154		451	3.6317	3.2403	3.2155	3.652	3.3045	3.7104	3.32	3.4869	3.3795	3.5908		451	1.3734	3.6603	2.1334	3.8881	2.304	3.2773	1.2888	3.7795	1.8589	3.4162
452	1.9555	3.5512	1.5617	3.6586	2.2384	3.6615	1.7207	3.5695	2.4169	3.2531		452	3.5267	3.3405	3.3612	3.707	3.338	3.5568	3.6174	3.514	3.2977	3.6124		452	1.4043	3.5937	2.0972	3.7745	2.1822	3.4195	1.2526	3.8266	1.8793	3.4628
453	2.0944	3.5193	1.4995	3.7254	2.3595	3.6673	1.8388	3.6083	2.4389	3.3657		453	3.3208	3.4953	3.5007	3.6603	3.2226	3.511	3.2786	3.6106	3.3224	3.5736		453	1.529	3.616	1.9598	3.8789	2.247	3.3847	1.2278	3.794	2.0104	3.1727
454	2.1231	3.4594	1.4894	3.4025	2.4437	3.5621	1.7629	3.696	2.6335	3.2788		454	3.2585	3.4742	3.3513	3.5822	3.3465	3.5497	3.3871	3.6057	3.4516	3.541		454	1.4323	3.804	2.1924	3.7602	2.4574	3.2371	1.2388	3.6332	1.8423	3.4066
455	1.9845	3.4098	1.5351	3.552	2.3258	3.6665	1.7642	3.6869	2.4773	3.3525		455	3.2667	3.447	3.3036	3.603	3.516	3.4731	3.4485	3.5268	3.4427	3.5219		455	1.3674	3.7804	2.083	3.822	2.4059	3.4155	1.3235	3.7001	1.9421	3.3761
456	2.0414	3.4199	1.525	3.5364	2.3139	3.4731	1.8402	3.7355	2.7843	3.0562		456	3.3704	3.5796	3.2974	3.6434	3.5088	3.6274	3.5848	3.5686	3.2689	3.7055		456	1.3686	3.7651	2.0584	3.7539	2.3997	3.4276	1.1428	3.8768	1.7407	3.5077
457	1.9559	3.4837	1.49	3.6536	2.4172	3.5864	1.6672	3.7925	2.6579	3.124		457	3.318	3.5634	3.2661	3.6745	3.2791	3.5063	3.4298	3.5658	3.4452	3.6432		457	1.2536	3.7721	2.0485	3.7503	2.4608	3.3477	1.1912	3.755	1.9865	3.4798
458	2.1782	3.4358	1.4523	3.6553	2.2699	3.6697	1.8146	3.7232	2.7494	3.2185		458	3.3299	3.4341	3.2619	3.6287	3.4707	3.504	3.4803	3.4756	3.3631	3.5748		458	1.182	3.8274	2.0673	3.7545	2.2976	3.3297	1.1351	3.739	2.0002	3.2959
459	2.0701	3.5918	1.5842	3.6802	2.3935	3.6543	1.6165	3.8483	2.621	3.2065		459	3.291	3.4649	3.3597	3.645	3.3874	3.425	3.5163	3.638	3.4605	3.5244		459	1.3611	3.7531	2.0155	3.7545	2.3507	3.1615	1.2872	3.7646	2.1128	3.2452
460	2.0494	3.592	1.6553	3.6831	2.2156	3.6991	1.7356	3.671	2.6423	3.1987		460	3.2528	3.4673	3.2516	3.697	3.3246	3.5114	3.4523	3.6224	3.4476	3.6345		460	1.31	3.8345	2.1717	3.9081	2.2462	3.5007	1.3723	3.7235	1.9539	3.3962
461	2.1481	3.5327	1.5859	3.7593	2.6159	3.6978	1.7102	3.684	2.4576	3.1808		461	3.0973	3.484	3.2957	3.6521	3.4318	3.521	3.418	3.5918	3.444	3.6		461	1.3949	3.5536	2.1166	3.93	2.3739	3.3891	1.267	3.7827	1.9019	3.4622
462	1.9846	3.4295	1.4907	3.7477	2.2838	3.5827	1.8017	3.7145	2.4616	3.3435		462	3.1632	3.4799	3.2836	3.5355	3.3829	3.5374	3.5221	3.5446	3.4631	3.5648		462	1.3757	3.8235	2.1163	3.8538	2.5204	3.3429	1.2013	3.8161	1.965	3.5103
463	2.0611	3.4664	1.579	3.7163	2.32	3.6594	1.8245	3.4722	2.5327	3.0163		463	3.3532	3.4824	3.259	3.5925	3.4606	3.4794	3.5644	3.6302	3.4239	3.5189		463	1.383	3.723	2.0594	3.8571	2.5519	3.3482	1.3603	3.6435	1.976	3.4312
464	2.0979	3.4234	1.4589	3.7193	2.3493	3.5809	1.7266	3.6481	2.5559	3.1389		464	3.3487	3.4582	3.2112	3.6771	3.4252	3.4167	3.5843	3.5978	3.3308	3.5477		464	1.3068	3.6712	2.059	3.8667	2.5315	3.3958	1.2488	3.7203	2.0613	3.3786
465	2.0942	3.4699	1.459	3.6215	2.3664	3.5915	1.716	3.5606	2.6619	3.1853		465	3.3007	3.4903	3.2213	3.6016	3.3506	3.5445	3.494	3.5012	3.4146	3.547		465	1.3377	3.7489	2.026	3.8459	2.6453	3.244	1.3477	3.6765	1.945	3.4434
466	2.101	3.5806	1.6749	3.467	2.4751	3.5056	1.7797	3.5932	2.6444	3.0286		466	3.4093	3.5187	3.2826	3.6153	3.5538	3.5458	3.5334	3.5188	3.3968	3.4972		466	1.4957	3.7469	2.1813	3.8841	2.5814	3.3693	1.2458	3.7284	1.8986	3.4369
467	2.139	3.5104	1.6106	3.7898	2.3555	3.6241	1.8826	3.4279	2.5702	3.1576		467	3.3623	3.4337	3.4054	3.605	3.3623	3.5903	3.385	3.5848	3.3643	3.5846		467	1.2264	3.8362	2.1426	3.8228	2.6072	3.2412	1.3497	3.5443	1.881	3.383
468	2.1059	3.5577	1.5698	3.6729	2.2474	3.7412	1.9343	3.5929	2.5627	3.2186		468	3.4951	3.4847	3.4259	3.5961	3.4207	3.6148	3.5084	3.5456	3.5175	3.5927		468	1.3818	3.6792	2.1369	3.73	2.4847	3.3946	1.2286	3.7004	1.8651	3.433
469	2.2174	3.5514	1.4737	3.7625	2.2895	3.8344	2.1243	3.1429	2.5874	3.3519		469	3.4377	3.4345	3.3671	3.6234	3.4036	3.4925	3.3973	3.56	3.3589	3.591		469	1.1912	3.7033	2.1169	3.6921	2.375	3.472	1.3105	3.7655	1.9638	3.3248
470	2.2146	3.5863	1.3361	3.8354	2.4418	3.8165	1.7349	3.6866	2.8177	3.3373		470	3.453	3.5199	3.3277	3.5479	3.4776	3.5809	3.4886	3.4965	3.5178	3.6027		470	1.3509	3.6697	1.9066	3.7059	2.4269	3.2861	1.3622	3.7099	2.1137	3.3478
471	2.1905	3.412	1.4823	3.6817	2.2214	3.7663	1.6719	3.765	2.8071	2.9506		471	3.4216	3.4215	3.3989	3.6083	3.275	3.5942	3.3782	3.5018	3.4796	3.5928		471	1.2501	3.7474	1.9618	3.8013	2.5254	3.3771	1.3201	3.6861	2.057	3.1633
472	2.1301	3.5624	1.5537	3.6337	2.2663	3.6252	1.7962	3.6525	2.9181	2.9112		472	3.3259	3.5504	3.2451	3.5654	3.2723	3.5431	3.4272	3.5326	3.5901	3.5694		472	1.3371	3.7211	2.1252	3.8169	2.2695	3.1995	1.3505	3.7537	1.8686	3.3588
473	2.2681	3.5828	1.464	3.6668	2.2985	3.6511	1.8413	3.5442	2.5597	3.1127		473	3.317	3.3995	3.4207	3.5367	3.2536	3.4908	3.4581	3.562	3.5383	3.6083		473	1.2819	3.7969	2.1987	3.7056	2.515	3.3074	1.2697	3.6599	1.9897	3.2258
474	2.1742	3.3476	1.46	3.7925	2.3455	3.6736	1.7826	3.6907	2.4818	3.267		474	3.2831	3.5601	3.2974	3.6417	3.2561	3.6006	3.2463	3.558	3.3601	3.5492		474	1.3109	3.7708	2.3255	3.7869	2.4554	3.3801	1.2967	3.7331	2.1094	3.1074
475	1.9058	3.4094	1.5373	3.6835	2.2285	3.7583	1.8048	3.7011	2.7716	2.9863		475	3.3989	3.4914	3.3897	3.5867	3.1318	3.611	3.2212	3.5142	3.5628	3.6045		475	1.277	3.8659	2.3198	3.8321	2.4776	3.3768	1.281	3.7501	2.0088	3.1769
476	2.1062	3.4365	1.5964	3.6611	2.224	3.7535	1.7475	3.6707	2.6255	3.2874		476	3.3015	3.4731	3.4554	3.6471	3.1331	3.7043	3.3046	3.5308	3.5458	3.5516		476	1.2532	3.8498	2.1653	3.8068	2.4108	3.3312	1.2801	3.6754	2.1111	3.2625
477	1.9376	3.4928	1.6195	3.6348	2.1178	3.5832	1.6387	3.7688	2.5272	3.2265		477	3.4344	3.5062	3.319	3.6338	3.277	3.6605	3.2387	3.7239	3.4646	3.6194		477	1.2639	3.5751	2.0316	3.7383	2.4139	3.2754	1.3005	3.7585	2.2442	3.1424
478	2.097	3.5087	1.5475	3.704	2.3137	3.6663	1.7719	3.8124	2.4546	3.2621		478	3.3453	3.5004	3.3966	3.7019	3.0478	3.6532	3.3441	3.4964	3.493	3.61		478	1.3593	3.6582	2.2143	3.7129	2.3599	3.3292	1.2915	3.6966	2.2179	3.2419
479	2.0579	3.5158	1.6943	3.5476	2.2663	3.6767	1.8672	3.7689	2.5838	3.0872		479	3.4292	3.53	3.5158	3.6254	2.9305	3.7287	3.2748	3.541	3.5897	3.5332		479	1.2212	3.6909	2.2672	3.6565	2.3375	3.2825	1.341	3.664	2.0509	3.2857
480	2.022	3.505	1.661	3.569	2.3593	3.7254	1.8366	3.8484	2.3757	3.3237		480	3.207	3.4079	3.4914	3.5888	3.1551	3.655	3.393	3.5485	3.6172	3.5507		480	1.3213	3.7359	2.274	3.7999	2.3953	3.2845	1.3733	3.9976	2.0369	3.3145
481	1.9659	3.4662	1.6177	3.6743	2.1836	3.6782	1.8437	3.6368	2.5673	3.3502		481	3.0212	3.3891	3.3359	3.6298	3.1578	3.5821	3.4461	3.6461	3.3233	3.6628		481	1.2723	3.7576	2.083	3.9071	2.3587	3.3674	1.3563	3.7832	2.0834	3.2064
482	2.0289	3.4418	1.6516	3.5963	2.3651	3.7194	1.8524	3.7292	2.7266	3.1594		482	3.1367	3.5269	3.5478	3.4799	3.1244	3.5757	3.3027	3.564	3.534	3.5019		482	1.3216	3.7516	2.1051	3.732	2.3987	3.3165	1.3119	3.5817	1.9626	3.2267
483	2.0319	3.5832	1.5312	3.6197	2.0981	3.6679	1.8003	3.6779	2.4657	3.3396		483	3.354	3.4916	3.4661	3.6102	3.0836	3.5896	3.2639	3.662	3.3555	3.6128		483	1.3249	3.5712	2.2041	3.7738	2.4933	3.3221	1.1239	3.772	2.0073	3.0518
484	2.052	3.5811	1.6816	3.6937	2.2476	3.504	1.8156	3.6	2.4372	3.2263		484	3.2166	3.4139	3.3163	3.5585	3.1577	3.5663	3.3206	3.6152	3.3804	3.5763		484	1.1623	3.6367	2.185	3.7124	2.5605	3.3946	1.1665	3.8145	1.9421	3.1881
485	1.7324	3.471	1.6799	3.6137	2.5054	3.5747	1.6616	3.7651	2.5567	3.1412		485	2.9927	3.4972	3.2449	3.5673	2.9908	3.5904	3.353	3.6364	3.3935	3.6105		485	1.3146	3.6342	2.1759	3.6512	2.6697	3.4587	1.3978	3.9181	2.0806	3.3012
486	1.812	3.5509	1.777	3.6363	2.1	3.6755	1.7215	3.656	2.7513	3.1269		486	3.217	3.4085	3.428	3.7139	2.9955	3.617	3.4305	3.4911	3.4097	3.6432		486	1.4457	3.6351	2.1167	3.7478	2.5436	3.37	1.3054	3.6749	1.8914	3.1493
487	1.942	3.4088	1.5723	3.7609	2.2453	3.6356	1.7399	3.6781	2.7783	3.0439		487	3.202	3.438	3.4785	3.6905	3.0806	3.5791	3.3681	3.6028	3.3826	3.6126		487	1.2339	3.7472	2.1366	3.6892	2.5376	3.4206	1.2947	3.8327	2.028	3.2599
488	1.8898	3.4629	1.6077	3.4971	2.241	3.6484	1.6565	3.7336	2.5668	3.058		488	3.0503	3.4663	3.5643	3.7322	3.0592	3.6329	3.1967	3.5567	3.4047	3.5709		488	1.3026	3.7015	2.0634	3.766	2.428	3.5937	1.3599	3.8538	2.0831	3.2536
489	2.0283	3.4672	1.6341	3.6283	2.4312	3.7694	1.7949	3.5874	2.5386	3.312		489	3.17	3.5415	3.4766	3.5489	3.0546	3.563	3.2982	3.623	3.347	3.5941		489	1.227	3.7537	2.0395	3.678	2.4939	3.4773	1.3083	3.8697	1.9038	3.2752
490	1.973	3.5612	1.5029	3.5195	2.4076	3.7065	1.7577	3.529	2.4673	3.1399		490	3.0329	3.5239	3.758	3.8155	3.0147	3.5319	3.0551	3.6368	3.6473	3.6091		490	1.1174	3.7036	2.0957	3.8149	2.535	3.4631	1.2229	3.8151	1.8487	3.3068
491	2.0512	3.6274	1.6033	3.4968	2.4156	3.7195	1.768	3.6449	2.3082	3.1693		491	3.0764	3.5664	3.5775	3.6939	2.9989	3.6962	3.2145	3.6771	3.5224	3.7216		491	1.1919	3.7398	2.1607	3.7672	2.3186	3.5081	1.1504	3.8876	1.8892	3.3739
492	2.0839	3.4947	1.5827	3.605	2.3056	3.6817	1.8214	3.6346	2.5214	2.9673		492	2.9314	3.628	3.5793	3.6976	3.0648	3.658	3.5131	3.5044	3.3871	3.6767		492	1.1057	3.8154	2.0186	3.7603	2.4002	3.5629	1.3165	3.7296	1.9906	3.2647
493	2.0588	3.5565	1.6401	3.4896	2.2817	3.6133	1.8084	3.5764	2.4386	3.1159		493	2.7953	3.6038	3.5622	3.6128	3.0029	3.6067	3.4612	3.5757	3.3031	3.7086		493	1.1806	3.7467	2.1535	3.793	2.1502	3.5347	1.362	3.5434	2.1675	3.3209
494	1.879	3.556	1.5786	3.6664	2.3371	3.5746	1.8184	3.5755	2.778	2.9218		494	2.984	3.5216	3.5565	3.6066	2.9316	3.6231	3.5155	3.7092	3.3156	3.6706		494	1.3397	3.8344	2.0978	3.622	2.3165	3.5195	1.2687	3.8481	2.017	3.3536
495	1.9285	3.626	1.6381	3.6	2.343	3.685	1.7655	3.7253	2.3693	3.2416		495	2.831	3.5551	3.6727	3.6524	3.0412	3.5266	3.5152	3.6368	3.4497	3.64		495	1.2307	3.7918	2.2119	3.832	2.1823	3.6672	1.2141	3.809	2.1707	3.2171
496	2.0379	3.5514	1.4885	3.6416	2.3299	3.5973	1.7028	3.8517	2.5203	3.2287		496	2.961	3.5135	3.6536	3.6154	3.0594	3.6595	3.3568	3.6414	3.3944	3.6356		496	1.1635	3.9106	2.1334	3.8223	2.4422	3.555	1.1372	3.9239	2.2768	3.0077
497	2.1447	3.4049	1.5873	3.6125	2.4056	3.6233	1.8237	3.6894	2.6078	3.1334		497	3.0031	3.5268	3.4937	3.5888	2.9824	3.5825	3.4577	3.5984	3.4352	3.7074		497	1.3329	3.637	1.9611	3.7679	2.3503	3.5182	1.238	3.8939	2.2065	3.1391
498	1.8434	3.581	1.7168	3.5417	2.4393	3.6852	1.7755	3.7228	2.6958	3.1783		498	3.0628	3.4112	3.5154	3.552	2.9854	3.6279	3.4857	3.6321	3.3909	3.7063		498	1.1922	3.8834	2.0298	3.8645	2.2372	3.5463	1.2156	3.8631	1.999	3.2204
499	1.971	3.5028	1.5327	3.5787	2.3486	3.8016	1.8371	3.7526	2.8186	3.1456		499	3.0333	3.3511	3.4902	3.6876	3.0091	3.5259	3.5388	3.6837	3.4937	3.7244		499	1.1919	3.6978	2.0331	3.7487	2.2773	3.4719	1.1928	3.9688	2.1536	3.1695
500	2.0327	3.5202	1.4617	3.6733	2.2909	3.7126	1.8284	3.753	2.8943	3.2924		500	2.917	3.3701	3.6816	3.6429	3.1103	3.6585	3.4287	3.5978	3.3336	3.5919		500	1.3764	3.6024	2.0194	3.7714	2.4243	3.418	1.1802	3.9175	2.2172	3.1282
501	2.0078	3.476	1.6176	3.6354	2.1828	3.6843	1.8293	3.6477	3.0065	3.7639		501	2.8228	3.5123	3.6272	3.6247	3.0971	3.6252	3.5121	3.5239	3.4793	3.5635		501	1.2238	3.7188	1.9849	3.8663	2.4524	3.5335	1.2366	3.8092	2.1786	3.2143
502	1.9368	3.4495	1.6449	3.6078	2.2561	3.7095	1.8542	3.5008	2.8396	3.4343		502	2.8818	3.565	3.6379	3.6032	3.0564	3.6192	3.4805	3.5317	3.4716	3.6975		502	1.2252	3.7019	2.1871	3.5187	2.5099	3.6437	1.2741	3.9917	1.9655	3.2529
503	1.9804	3.4181	1.5103	3.534	2.3667	3.6711	1.7681	3.8688	2.8329	3.3392		503	2.949	3.5425	3.6053	3.6459	3.1733	3.5903	3.3326	3.5765	3.5116	3.7111		503	1.1834	3.8359	2.1275	3.8643	2.5727	3.6523	1.3969	4.0545	2.0469	3.2727
504	2.1337	3.3872	1.5667	3.7219	2.174	3.9239	1.8807	3.9285	2.6974	3.4605		504	2.8014	3.4684	3.641	3.7628	3.0979	3.4948	3.4612	3.6603	3.398	3.5338		504	1.1758	3.7708	2.0309	3.7972	2.289	3.5786	1.1679	3.9417	2.1677	3.1771
505	2.0533	3.5326	1.6771	3.5898	2.2244	3.7375	1.7926	3.7394	2.8035	3.2864		505	2.6277	3.5375	3.7935	3.539	3.1579	3.5559	3.4134	3.5381	3.4864	3.6096		505	1.4505	3.5022	2.1405	3.7906	2.3753	3.5534	1.26	3.9598	2.0017	3.328
506	1.9306	3.4699	1.7336	3.6501	2.3186	3.7505	1.7078	3.7542	2.8024	3.7737		506	2.92	3.345	3.6073	3.5756	3.3637	3.5203	3.4193	3.5041	3.4677	3.5248		506	1.3286	3.6545	2.0813	3.8225	2.3374	3.5112	1.1794	3.8992	2.0392	3.3219
507	1.914	3.4329	1.7182	3.5706	2.2918	3.6764	1.8442	3.81	2.9774	3.9215		507	2.9042	3.5202	3.8251	3.545	3.2836	3.5062	3.2686	3.6169	3.2613	3.6402		507	1.2748	3.4879	2.0142	3.7152	2.3616	3.511	1.2993	3.9049	1.9659	3.325
508	1.9989	3.4608	1.4987	3.7341	2.1358	3.6008	1.7148	3.7782	2.7907	3.7726		508	2.8677	3.5243	3.7569	3.6817	3.2549	3.4205	3.4315	3.6032	3.4403	3.6119		508	1.3016	3.5973	2.0872	3.8575	2.4424	3.4119	1.2693	3.7619	1.9744	3.333
509	1.97	3.5402	1.6209	3.6017	2.2655	3.8188	1.6793	3.7218	2.8434	3.742		509	3.0215	3.5254	3.5871	3.5036	3.3747	3.5234	3.4241	3.5225	3.2184	3.6454		509	1.1975	3.672	2.1898	3.9084	2.5729	3.2132	1.3363	3.6279	2.1081	3.2549
510	2.0376	3.3877	1.5418	3.6395	2.3294	3.7511	1.8133	3.7654	2.8249	3.8631		510	2.7248	3.6102	3.6529	3.7094	3.1018	3.5907	3.5212	3.5365	3.2433	3.6209		510	1.2604	3.751	2.0943	3.9173	2.5681	3.4087	1.22	3.793	2.2946	3.248
511	2.0561	3.4914	1.6187	3.6612	2.2996	3.9457	1.7618	3.8253	2.915	3.6813		511	2.7328	3.4547	3.6235	3.6366	3.1822	3.5879	3.3339	3.5269	3.2153	3.6083		511	1.1607	3.7677	2.1312	3.8661	2.6663	3.4958	1.1332	3.843	2.1934	3.2575
512	2.0469	3.4335	1.5727	3.6067	2.1949	3.5973	1.8453	3.6923	3.2075	3.8256		512	2.7866	3.4801	3.6206	3.6668	3.3424	3.5991	3.5469	3.6675	3.1744	3.7011		512	1.145	3.8336	2.14	3.9486	2.9019	3.568	1.3526	3.754	2.1279	3.2097
513	2.0701	3.4435	1.6606	3.5769	2.4067	3.685	1.7731	3.7085	3.2665	3.8366		513	2.562	3.5815	3.5838	3.6816	3.2665	3.5513	3.6075	3.6274	3.2645	3.6317		513	1.2901	3.7054	2.1576	3.67	2.6269	3.5248	1.5318	3.715	2.0562	3.3085
514	1.9724	3.4583	1.6543	3.6032	2.3052	3.9613	1.7731	3.7752	3.1646	3.9565		514	2.6408	3.5123	3.4684	3.6752	3.4932	3.3671	3.7832	3.6666	3.3758	3.5859		514	1.3024	3.7043	2.1919	3.7811	2.8582	3.494	1.1739	3.8509	1.9925	3.3193
515	2.0735	3.462	1.7184	3.5661	2.2598	3.7089	1.7471	3.7109	3.2416	3.719		515	2.764	3.4877	3.5058	3.7183	3.3278	3.4912	3.4934	3.7431	3.4699	3.5067		515	1.2942	3.799	2.2233	3.8476	2.6128	3.2877	1.3765	3.7817	1.9257	3.4358
516	1.9307	3.4866	1.7135	3.5656	2.366	3.6751	1.7635	3.7295	2.9764	3.7643		516	2.5404	3.5153	3.707	3.6407	3.4333	3.5189	3.5017	3.5798	3.4177	3.6236		516	1.3001	3.7674	2.2428	3.7006	2.5925	3.3664	1.3487	3.8942	1.9626	3.2841
517	2.0051	3.4347	1.7065	3.5722	2.2475	3.6342	1.6977	3.682	3.3848	3.7569		517	2.6061	3.6198	3.7189	3.7206	3.6065	3.3549	3.5912	3.6062	3.3658	3.6236		517	1.4627	3.5178	2.1363	3.8322	2.4177	3.3235	1.5358	3.7456	2.0107	3.3074
518	1.9905	3.5815	1.6351	3.5468	2.2329	3.4888	1.7567	3.6893	3.1451	3.6308		518	2.4727	3.7026	3.5966	3.5696	3.6063	3.5853	3.577	3.5214	3.4066	3.672		518	1.2707	3.6533	2.2276	3.7839	2.7951	3.3685	1.4323	3.7365	2.227	3.1602
519	1.98	3.627	1.4989	3.6774	2.0716	3.7127	1.8678	3.791	3.2082	3.684		519	2.5392	3.5932	3.7879	3.586	3.3268	3.5694	3.5867	3.6493	3.3626	3.6765		519	1.3362	3.6699	2.2062	3.8677	2.7721	3.486	1.3879	3.7616	2.1377	3.2472
520	1.9599	3.4302	1.6164	3.4602	2.2635	3.7072	1.7676	3.7548	3.3025	3.6012		520	2.7611	3.5526	3.6479	3.6729	3.3928	3.5745	3.4494	3.5204	3.1987	3.6259		520	1.2255	3.7246	2.1765	3.835	2.7383	3.4963	1.3606	3.841	2.1149	3.2613
521	2.0707	3.737	1.5267	3.6722	2.2603	3.74	1.92	3.7387	3.2229	3.6075		521	2.723	3.5327	3.7188	3.6476	3.4485	3.3327	3.4652	3.5452	3.3217	3.6344		521	1.5	3.6128	2.1813	3.8023	2.7222	3.5058	1.4144	3.7592	1.941	3.4221
522	2.116	3.7549	1.6304	3.6718	2.2677	3.7634	1.8542	3.846	3.2586	3.5829		522	2.7208	3.5066	3.6906	3.5849	3.6832	3.4378	3.6877	3.5341	3.3533	3.5923		522	1.3488	3.5596	2.1804	3.8768	2.8649	3.5572	1.3209	3.8084	1.8293	3.5149
523	2.0174	3.7384	1.7393	3.5357	2.2543	3.7425	1.8187	3.6183	3.2065	3.5994		523	2.6615	3.6454	3.7404	3.5105	3.5232	3.5933	3.6107	3.57	3.4501	3.5275		523	1.3321	3.6652	2.2384	3.8946	2.7662	3.3757	1.4394	3.7747	1.9224	3.2277
524	1.9842	3.7857	1.4837	3.7387	2.3549	3.6576	1.7255	3.7951	3.229	3.5568		524	2.6698	3.4846	3.6796	3.6914	3.3983	3.5745	3.5904	3.6335	3.2891	3.5088		524	1.4368	3.5529	2.1814	3.81	2.791	3.4411	1.4289	3.7184	2.0135	3.3166
525	2.074	3.7795	1.6643	3.6114	2.3828	3.6567	1.6391	3.9423	3.0049	3.6278		525	2.5593	3.5844	3.6239	3.5471	3.372	3.508	3.5407	3.7067	3.366	3.5573		525	1.3804	3.6942	2.1396	3.7707	2.5737	3.4558	1.3686	3.9519	2.0955	3.2765
526	2.1235	3.7678	1.6346	3.6196	2.2278	3.8107	1.8265	3.7419	3.177	3.5082		526	2.7382	3.6008	3.5824	3.5635	3.594	3.5279	3.7714	3.5337	3.2231	3.5499		526	1.1715	3.8009	2.135	3.8615	2.6481	3.3579	1.3588	3.7561	1.9347	3.3375
527	1.9509	3.5943	1.5422	3.8067	2.2841	3.7718	1.7675	3.6743	3.0624	3.5999		527	2.7936	3.4405	3.6667	3.6007	3.4477	3.4476	3.4363	3.6941	3.3319	3.6148		527	1.3344	3.5808	2.0997	3.77	2.8874	3.5581	1.5487	3.7049	1.8978	3.4668
528	1.9067	3.6568	1.5864	3.8401	2.2448	3.6463	1.7516	3.7592	3.0821	3.3821		528	2.5807	3.6292	3.6482	3.7313	3.6365	3.5086	3.5465	3.5607	3.3339	3.4875		528	1.2327	3.592	2.1668	3.8465	2.9837	3.4021	1.302	3.8157	1.9239	3.3598
529	2.1281	3.457	1.4835	3.7138	2.2655	3.7261	1.7532	3.8527	3.132	3.605		529	2.6565	3.5603	3.6261	3.7365	3.5321	3.6399	3.3621	3.5733	3.3295	3.6031		529	1.2632	3.733	2.0196	3.7107	2.9038	3.4338	1.3964	3.7818	1.9664	3.2355
530	2.0516	3.4638	1.4919	3.7107	2.2055	3.702	1.7747	3.7175	3.1225	3.6903		530	2.8431	3.4862	3.7119	3.5783	3.3863	3.5381	3.3958	3.5691	3.3845	3.5929		530	1.2889	3.7254	2.1047	3.7445	2.9796	3.155	1.3223	3.7199	1.8511	3.2912
531	2.1386	3.4166	1.6055	3.5929	2.2651	3.7565	1.9094	3.6737	3.1218	3.6431		531	2.805	3.6009	3.5126	3.8074	3.3031	3.547	3.5795	3.6557	3.274	3.5756		531	1.2345	3.6631	2.0629	3.7663	2.8896	3.2231	1.361	3.636	1.9549	3.26
532	1.994	3.4406	1.6652	3.6915	2.2527	3.7249	1.8094	3.6451	3.1173	3.6618		532	2.5725	3.5781	3.7222	3.713	3.3367	3.5232	3.386	3.5662	3.3959	3.6544		532	1.2327	3.6672	1.9723	3.7689	2.7129	3.2329	1.4209	3.8199	2.017	3.2879
533	2.1027	3.4687	1.666	3.5879	2.2661	3.7145	1.779	3.7188	3.0306	3.7703		533	2.721	3.6708	3.8324	3.7796	3.397	3.5162	3.4445	3.452	3.3336	3.6905		533	1.2184	3.6971	2.1034	3.7698	2.7391	3.4389	1.4618	3.6991	2.0293	3.257
534	1.9827	3.5106	1.9224	3.3548	2.2692	3.7009	1.6676	3.8642	2.9906	3.7384		534	2.6959	3.6418	3.6627	3.5693	3.3252	3.5037	3.5064	3.6429	3.2787	3.6538		534	1.1717	3.8268	2.078	3.7994	2.9376	3.5634	1.4699	3.7127	2.0942	3.2321
535	2.0483	3.4393	1.9257	3.3339	2.2334	3.6768	1.6492	3.7764	2.9404	3.6601		535	2.7453	3.642	3.6858	3.6048	3.3233	3.563	3.5476	3.4651	3.405	3.6544		535	1.2848	3.7711	2.2033	3.8316	2.7843	3.5428	1.2853	3.8084	2.0056	3.2809
536	2.0477	3.4601	1.8847	3.6479	2.3765	3.6107	1.8795	3.7897	3.0883	3.6531		536	2.7487	3.6051	3.4806	3.5567	3.3876	3.6199	3.2834	3.5436	3.4381	3.5165		536	1.3125	3.7145	2.1411	3.7456	2.5915	3.4354	1.3868	3.674	2.0611	3.379
537	2.0602	3.4525	1.7147	3.5684	2.3428	3.8125	1.6624	3.8546	3.1008	3.6752		537	2.6912	3.5656	3.6951	3.7023	3.3255	3.4777	3.4925	3.6116	3.4148	3.6225		537	1.237	3.7312	2.0909	3.8119	2.7767	3.3204	1.4547	3.838	2.0335	3.4269
538	2.0169	3.5492	1.5891	3.6758	2.3403	3.8302	1.6942	3.8379	3.0643	3.6461		538	2.9605	3.7107	3.6192	3.6461	3.311	3.5737	3.575	3.5007	3.4715	3.5933		538	1.2238	3.6665	2.2039	3.7062	2.6363	3.3891	1.5075	3.6308	1.8436	3.4918
539	2.0304	3.5228	1.6724	3.5503	2.4286	3.6949	1.7144	3.648	3.1485	3.5373		539	2.7501	3.6691	3.6799	3.682	3.0999	3.6229	3.4882	3.578	3.273	3.6314		539	1.1252	3.6761	2.1056	3.842	2.4216	3.3391	1.4216	3.6804	1.8724	3.4444
540	2.0128	3.6898	1.5843	3.6155	2.3338	3.7306	1.7115	3.673	3.1038	3.6205		540	2.7663	3.6194	3.4251	3.5606	3.5253	3.5546	3.3712	3.682	3.3198	3.6671		540	1.1557	3.7353	2.1722	3.8255	2.2908	3.3667	1.4562	3.6577	2.0297	3.296
541	1.9781	3.5419	1.9021	3.5158	2.3242	3.7665	1.7187	3.6896	3.1121	3.6332		541	2.7298	3.6281	3.728	3.5866	3.2866	3.5546	3.5298	3.579	3.3209	3.6103		541	1.3647	3.6184	2.2428	3.8605	2.3365	3.499	1.372	3.7604	2.035	3.281
542	2.0089	3.4908	1.681	3.5833	2.4266	3.7188	1.7804	3.5752	3.0949	3.4533		542	2.7574	3.4887	3.4751	3.6338	3.3355	3.5643	3.5482	3.6237	3.2997	3.5606		542	1.3134	3.6949	2.1019	3.8032	2.4336	3.4981	1.4043	3.6686	2.0864	3.1488
543	2.0598	3.425	1.5931	3.5751	2.3752	3.649	1.6832	3.7559	2.9906	3.3401		543	2.6185	3.6599	3.4268	3.5124	3.536	3.558	3.411	3.564	3.2981	3.6357		543	1.3426	3.7016	2.1735	3.8192	2.3347	3.564	1.4134	3.7607	2.1385	3.1898
544	2.0522	3.345	1.6261	3.6564	2.3988	3.6924	1.8296	3.5904	2.9777	3.438		544	2.9194	3.6067	3.3545	3.5186	3.5726	3.5773	3.3896	3.6443	3.2098	3.656		544	1.3255	3.5865	2.279	3.7393	2.475	3.5495	1.4603	3.6187	2.2326	3.0797
545	1.9991	3.4335	1.5661	3.7843	2.2468	3.6451	1.7658	3.6276	2.9044	3.5		545	2.9804	3.585	3.4029	3.5375	3.4504	3.5709	3.6226	3.7172	3.2559	3.6134		545	1.1669	3.666	2.0444	3.734	2.5223	3.4444	1.3271	3.8671	2.0924	3.0852
546	2.1798	3.4051	1.7557	3.6518	2.1705	3.8645	1.6026	3.7109	3.0978	3.4016		546	2.8209	3.5255	3.5006	3.5345	3.7669	3.495	3.4239	3.6115	3.2908	3.6039		546	1.2069	3.8513	2.083	3.7502	2.6733	3.5833	1.4636	3.7648	1.8721	3.2144
547	2.1024	3.5655	1.7014	3.5741	2.2543	3.6675	1.6614	3.6739	3.1081	3.541		547	3.2592	3.52	3.372	3.543	3.5901	3.5434	3.4462	3.5654	3.4251	3.5689		547	1.2165	3.6333	2.1074	3.8146	2.7175	3.62	1.3872	3.8036	1.9634	3.128
548	2.2005	3.5418	1.6671	3.542	2.1973	3.7267	1.6724	3.6587	2.9332	3.5668		548	3.3704	3.4158	3.2193	3.544	3.3278	3.489	3.5036	3.5733	3.3819	3.5424		548	1.3389	3.6717	2.1516	3.7369	2.669	3.6375	1.4704	3.6976	2.0308	3.2853
549	2.0782	3.3996	1.7503	3.5591	2.1229	3.7125	1.8604	3.7389	2.9875	3.5838		549	3.2808	3.4357	3.2054	3.4827	3.4476	3.4968	3.3283	3.6208	3.4528	3.6151		549	1.3375	3.6487	2.0273	3.7191	2.7587	3.4535	1.4078	3.76	1.98	3.1018
550	2.1257	3.5877	1.6038	3.6063	2.2536	3.7433	1.805	3.7826	3.0711	3.5351		550	3.2273	3.5224	3.2665	3.5536	3.5602	3.5043	3.6062	3.6717	3.2619	3.6094		550	1.4031	3.7111	2.1102	3.7554	2.8921	3.5473	1.3703	3.7409	2.0002	3.1676
551	1.946	3.4938	1.431	3.7929	2.2606	3.6633	1.7482	3.7717	2.827	3.4942		551	3.3018	3.4697	3.3655	3.4217	3.4521	3.5414	3.5571	3.6051	3.3239	3.5025		551	1.1986	3.6373	2.2229	3.934	2.7121	3.5611	1.6311	3.5862	2.0342	3.2783
552	2.0236	3.3924	1.4834	3.8912	2.4381	3.727	1.6306	3.7884	3.0026	3.5965		552	3.0195	3.5989	3.3929	3.5438	3.5334	3.505	3.5559	3.4788	3.246	3.5276		552	1.4275	3.6289	2.3007	3.7408	2.8946	3.666	1.4146	3.7025	1.8779	3.3064
553	2.0761	3.4838	1.5607	3.6884	2.3684	3.517	1.8014	3.6841	3.0026	3.4938		553	3.2008	3.5336	3.5534	3.5373	3.4668	3.5255	3.4346	3.6233	3.2282	3.5995		553	1.2855	3.5989	2.187	3.9176	2.5419	3.5935	1.4825	3.6446	2.0591	3.1896
554	2.1259	3.5307	1.7985	3.5272	2.4049	3.5776	1.7017	3.6973	2.8436	3.3683		554	3.1609	3.6047	3.4224	3.5724	3.4587	3.6184	3.6211	3.612	3.1938	3.646		554	1.3634	3.6317	2.3949	3.8367	2.47	3.5205	1.4202	3.7114	2.1443	3.1271
555	1.9225	3.5058	1.7425	3.6858	2.2582	3.5709	1.6747	3.7848	2.9407	3.5882		555	3.2167	3.6166	3.5052	3.5629	3.5247	3.5642	3.5141	3.5568	3.3034	3.6235		555	1.3755	3.6109	2.1725	3.7882	2.7236	3.4352	1.3848	3.7282	1.9539	3.3007
556	1.9446	3.4165	1.6313	3.7226	2.3505	3.7995	1.8038	3.5345	2.9152	3.4154		556	3.2964	3.6929	3.4495	3.5777	3.5332	3.5857	3.6248	3.5801	3.319	3.5732		556	1.3792	3.6502	2.2541	3.7678	2.7745	3.498	1.4894	3.574	2.0562	3.1269
557	2.044	3.5028	1.6497	3.7432	2.2765	3.7905	1.7281	3.8169	2.8722	3.4282		557	3.096	3.5177	3.2922	3.6265	3.3669	3.4351	3.4618	3.658	3.3337	3.5633		557	1.379	3.7389	2.2475	3.8041	2.3909	3.5624	1.4427	3.7192	2.1227	3.018
558	2.066	3.5173	1.7076	3.5465	2.2278	3.6886	1.6796	3.646	3.0537	3.3657		558	2.9472	3.6366	3.4033	3.6016	3.4215	3.5775	3.4568	3.5765	3.313	3.5863		558	1.349	3.6006	2.1576	3.7717	2.3751	3.5054	1.4006	3.8602	1.8888	3.3336
559	2.119	3.4149	1.6585	3.4185	2.2543	3.5866	1.8527	3.7282	2.9476	3.4719		559	3.0436	3.6461	3.3927	3.5921	3.3209	3.5022	3.4954	3.6363	3.3972	3.5612		559	1.2667	3.6588	2.2791	3.8089	2.2493	3.5701	1.4346	3.707	1.9735	3.2604
560	2.1038	3.3542	1.7421	3.5051	2.2858	3.624	1.7458	3.8246	2.9187	3.5424		560	3.0437	3.5133	3.342	3.5	3.3025	3.5042	3.7803	3.7399	3.429	3.7006		560	1.2816	3.6234	2.3049	3.8324	2.0229	3.6025	1.4992	3.6764	2.0069	3.3583
561	1.8383	3.4238	1.6764	3.4908	2.2364	3.7245	1.8769	3.8213	2.9552	3.5497		561	2.9387	3.51	3.2246	3.5377	3.0377	3.5454	3.6012	3.6328	3.3027	3.6409		561	1.3096	3.5762	2.2261	3.7599	2.0702	3.4655	1.4475	3.6722	1.9121	3.2847
562	1.9909	3.4159	1.7943	3.5184	2.2674	3.7336	1.7358	3.802	3.0206	3.4754		562	2.7337	3.6568	3.3391	3.6349	3.1478	3.6027	3.6813	3.6713	3.4373	3.7503		562	1.2651	3.7704	2.2109	3.885	2.3997	3.547	1.4713	3.7284	2.0415	3.207
563	1.9316	3.5619	1.7429	3.4794	2.2358	3.5387	1.7536	3.8421	2.9832	3.3068		563	2.7978	3.762	3.3749	3.5489	3.1899	3.6147	3.5449	3.6176	3.3772	3.6793		563	1.3196	3.6113	2.1368	3.7756	2.5752	3.3209	1.3664	3.7671	1.9552	3.2525
564	1.8882	3.372	1.6198	3.5367	2.1982	3.5913	1.75	3.6994	2.9244	3.4047		564	2.8754	3.5587	3.4187	3.5552	3.6182	3.5514	3.6313	3.659	3.2754	3.7716		564	1.4039	3.5384	2.0614	3.786	2.2239	3.3107	1.7211	3.5877	1.9984	3.3134
565	1.9628	3.3358	1.6258	3.6139	2.2233	3.671	1.8176	3.7456	3.0037	3.5131		565	2.6926	3.7083	3.3495	3.5431	3.2598	3.6048	3.6768	3.6792	3.3209	3.5343		565	1.4175	3.4288	2.1776	3.7202	2.1669	3.4982	1.5292	3.8242	2.0038	3.1788
566	1.9906	3.4586	1.8983	3.5148	2.1693	3.7407	1.8839	3.736	2.85	3.5928		566	2.841	3.5723	3.399	3.4461	3.1364	3.5441	3.6064	3.7014	3.1503	3.5348		566	1.4086	3.5814	2.3881	3.8041	2.2652	3.2489	1.4951	3.7043	1.9751	3.1977
567	1.9337	3.4247	1.6179	3.5371	2.277	3.7087	1.7178	3.7187	3.1433	3.6795		567	2.7801	3.7085	3.3974	3.6466	3.0628	3.6794	3.6211	3.6342	3.2214	3.5768		567	1.399	3.4316	2.2732	3.8023	2.175	3.29	1.4721	3.6986	2.0599	3.1783
568	2.0429	3.3893	1.7422	3.6668	2.3038	3.7235	1.6614	3.8721	3.1167	3.5782		568	2.6263	3.6283	3.2849	3.6332	3.079	3.688	3.3409	3.5601	3.0681	3.6782		568	1.3069	3.5234	2.2595	3.8149	2.2603	3.4282	1.4994	3.649	2.1236	3.2682
569	1.9458	3.3998	1.7249	3.5934	2.2939	3.4416	1.8137	3.8613	3.0763	3.5142		569	2.6753	3.7107	3.4596	3.6078	3.1637	3.7116	3.435	3.5668	3.2891	3.6306		569	1.368	3.7504	2.123	3.7335	2.2631	3.3652	1.4463	3.6454	1.936	3.3784
570	1.881	3.5159	1.5548	3.6273	2.3851	3.5863	1.7464	3.6737	3.0967	3.6292		570	2.7114	3.6043	3.2494	3.5885	2.9437	3.7266	3.4791	3.5036	3.3075	3.701		570	1.3879	3.6195	2.1281	3.8104	2.3354	3.3208	1.4993	3.6128	2.0386	3.2257
571	1.9553	3.4258	1.6032	3.6547	2.2357	3.6433	1.8299	3.5942	3.0867	3.6148		571	2.8133	3.6458	3.2894	3.5571	3.1152	3.6549	3.3907	3.625	3.2682	3.6367		571	1.3279	3.6454	2.1842	3.761	2.3738	3.3309	1.4451	3.5915	2.1318	3.198
572	1.8552	3.4436	1.4883	3.8864	2.3573	3.6613	1.7419	3.667	3.1044	3.5868		572	2.8815	3.5392	3.3498	3.5863	3.2423	3.6104	3.4682	3.6377	3.2242	3.701		572	1.2872	3.7188	2.2159	3.7123	2.5294	3.4168	1.4948	3.771	1.9415	3.2291
573	1.9554	3.375	1.493	3.6188	2.2853	3.7633	1.8406	3.7402	2.8543	3.4246		573	2.8121	3.6288	3.3242	3.526	3.1089	3.6923	3.4553	3.5825	3.3831	3.6143		573	1.192	3.8056	2.0548	3.8094	2.6029	3.2014	1.4143	3.7339	1.9401	3.2529
574	2.1356	3.3849	1.5286	3.7112	2.171	3.7854	1.7647	3.8232	3.05	3.702		574	2.849	3.5272	3.0958	3.6131	3.0547	3.6603	3.6643	3.5163	3.2427	3.62		574	1.367	3.5453	2.1912	3.9038	2.2808	3.1948	1.531	3.6642	1.8803	3.1836
575	2.0173	3.448	1.4159	3.7622	2.2081	3.7443	1.7746	3.7952	3.1147	3.4519		575	2.9041	3.6485	3.2463	3.5795	3.1496	3.6446	3.7868	3.4838	3.2759	3.6548		575	1.2211	3.7058	2.1609	3.7839	2.4593	3.2612	1.6897	3.5487	1.965	3.2526
576	1.8932	3.4627	1.4856	3.6783	2.2384	3.5493	1.6405	3.8408	2.9829	3.5673		576	2.8192	3.6893	3.1196	3.5428	2.9253	3.6734	3.6896	3.6205	3.327	3.5441		576	1.3381	3.6487	2.2132	3.6727	2.3775	3.4242	1.5512	3.6062	2.0201	3.2391
577	2.0272	3.5847	1.6953	3.8157	2.3308	3.7348	1.7895	3.6991	3.0074	3.4414		577	2.869	3.6337	2.9623	3.5859	3.1471	3.6735	3.8183	3.5516	3.5176	3.6483		577	1.2614	3.7769	2.189	3.7471	2.5057	3.3069	1.3927	3.6508	2.0906	3.2269
578	1.9991	3.5262	1.6099	3.7623	2.3802	3.6852	1.7913	3.7973	3.1885	3.5342		578	3.1094	3.7837	3.1053	3.6622	3.2112	3.6737	3.6397	3.6426	3.4754	3.665		578	1.3829	3.6267	2.2001	3.8022	2.6804	3.4449	1.5448	3.6051	1.9931	3.3262
579	1.8752	3.5137	1.5854	3.6872	2.3513	3.5962	1.7503	3.6714	3.1617	3.5069		579	2.9897	3.6832	3.3028	3.5902	3.1422	3.7178	3.4482	3.485	3.4486	3.5431		579	1.3185	3.5953	2.0372	3.8328	2.4294	3.1027	1.4358	3.7294	1.9128	3.5721
580	1.9586	3.6	1.6728	3.7246	2.2422	3.5309	1.8174	3.6701	3.1848	3.4727		580	2.8243	3.6081	3.2833	3.5654	3.3633	3.5047	3.4658	3.6088	3.5134	3.5081		580	1.4128	3.551	2.291	3.7002	2.6301	3.3155	1.4078	3.7024	1.8127	3.6662
581	2.0892	3.5147	1.6174	3.5931	2.214	3.6638	1.8168	3.6759	3.0719	3.4643		581	2.8799	3.6012	3.2032	3.6205	3.3744	3.5804	3.3667	3.5131	3.3748	3.5308		581	1.3874	3.5494	2.1716	3.7369	2.5647	3.2909	1.3878	3.7648	1.9649	3.5636
582	1.9984	3.4772	1.6218	3.5925	2.1553	3.643	1.8397	3.786	3.3283	3.618		582	3.0121	3.6923	3.2646	3.6578	3.1698	3.5853	3.4609	3.6463	3.6056	3.6183		582	1.3943	3.6617	2.2347	3.8296	2.8358	3.238	1.4413	3.6962	2.1455	3.4161
583	1.8722	3.3694	1.5357	3.6298	2.2949	3.7063	1.8389	3.7626	3.0052	3.57		583	2.9453	3.6747	3.388	3.5666	3.3492	3.6094	3.4595	3.5637	3.3946	3.62		583	1.3002	3.6572	2.1672	3.7372	2.5716	3.1506	1.4785	3.6384	1.9252	3.4679
584	1.981	3.3828	1.6177	3.4595	2.4281	3.5906	1.7229	3.7703	2.985	3.705		584	2.7538	3.6629	3.2198	3.6117	3.5018	3.7246	3.503	3.7187	3.5358	3.7002		584	1.4127	3.5202	2.0359	3.8093	2.3667	3.2799	1.3976	3.6718	1.9318	3.5705
585	2.0202	3.4271	1.5581	3.5314	2.1497	3.6528	1.7542	3.7507	3.1227	3.548		585	2.754	3.7281	3.2252	3.5994	3.5119	3.6748	3.5581	3.6066	3.2776	3.5571		585	1.4269	3.5511	1.9795	3.6886	2.3351	3.3592	1.5283	3.6971	1.9785	3.5587
586	2.0504	3.3005	1.6089	3.4538	2.2127	3.6505	1.6875	3.6894	3.2995	3.4738		586	2.8883	3.6568	3.3341	3.521	3.3455	3.5532	3.5637	3.5577	3.426	3.6275		586	1.276	3.5539	2.0958	3.8797	2.3751	3.2445	1.6241	3.6766	1.9041	3.2935
587	1.9922	3.5159	1.378	3.5515	2.202	3.7619	1.7642	3.7895	3.2733	3.6077		587	2.964	3.4888	3.1288	3.5542	3.2884	3.6637	3.5684	3.5305	3.4944	3.7222		587	1.322	3.5381	2.0389	3.8389	2.2851	3.2522	1.4393	3.7258	2.1665	3.0607
588	2.0685	3.5445	1.7702	3.5062	2.4547	3.6935	1.8117	3.7	3.1233	3.7368		588	2.8993	3.6352	3.1921	3.6836	3.0945	3.5584	3.6186	3.5692	3.5012	3.623		588	1.294	3.6175	2.0307	3.7711	2.246	3.2274	1.4443	3.7724	2.0557	3.2393
589	2.0784	3.5326	1.5815	3.5937	2.3354	3.6327	1.9038	3.752	3.175	3.7362		589	2.974	3.6356	3.3133	3.5248	3.1234	3.5221	3.5615	3.6126	3.4428	3.5358		589	1.2945	3.6233	2.0597	3.9038	2.3635	3.2513	1.5104	3.5922	1.8631	3.3706
590	2.1187	3.3837	1.597	3.4849	2.3984	3.5992	1.7367	3.5976	3.1599	3.7261		590	2.9598	3.5643	3.3519	3.494	3.1288	3.6693	3.5381	3.6208	3.4	3.4775		590	1.3558	3.5489	2.0945	3.7795	2.3112	3.2156	1.542	3.664	1.9334	3.3811
591	2.1517	3.6898	1.5637	3.4599	2.3771	3.6313	1.8059	3.8367	3.1967	3.5967		591	3.0387	3.4992	3.4338	3.6233	3.1685	3.582	3.479	3.5763	3.4505	3.5278		591	1.3717	3.5876	1.9587	3.8003	2.5608	3.2072	1.396	3.8709	2.0623	3.2699
592	2.0884	3.572	1.5981	3.5847	2.3291	3.6349	1.7612	3.6711	3.2654	3.476		592	2.8775	3.6697	3.3161	3.638	3.1472	3.5895	3.6755	3.5766	3.5005	3.5414		592	1.3649	3.6676	2.1851	3.8592	2.3437	3.1517	1.3535	3.7545	2.0174	3.2541
593	2.0613	3.6136	1.5199	3.498	2.336	3.6428	1.6279	3.7501	3.1483	3.6637		593	2.8664	3.646	3.4485	3.6536	3.3942	3.4491	3.4932	3.6942	3.5112	3.5575		593	1.2648	3.6669	2.0929	3.7197	2.1868	3.199	1.3875	3.8127	2.2252	3.2253
594	2.1379	3.6861	1.467	3.5442	2.4023	3.6112	1.7447	3.6421	3.144	3.512		594	2.7484	3.6031	3.2115	3.6072	3.3863	3.6514	3.6736	3.5828	3.3712	3.6624		594	1.2917	3.678	2.0691	3.7693	2.3574	3.2035	1.4849	3.6405	2.1089	3.1767
595	2.0681	3.5512	1.6147	3.3589	2.5493	3.4761	1.639	3.7663	3.1298	3.7389		595	2.9095	3.6605	3.0744	3.6292	3.3283	3.5617	3.6923	3.623	3.5014	3.6207		595	1.3701	3.5402	2.2081	3.8959	2.5644	3.2606	1.5894	3.6843	1.8443	3.2542
596	2.2507	3.4323	1.6841	3.553	2.473	3.6061	1.7127	3.8571	3.3046	3.6932		596	2.7502	3.5923	3.218	3.5688	3.4266	3.4775	3.7266	3.6884	3.4805	3.5797		596	1.4022	3.5218	2.1526	3.7666	2.4145	3.2637	1.4916	3.6261	2.0095	3.224
597	2.1386	3.5193	1.5416	3.6569	2.4358	3.5182	1.6956	3.808	3.206	3.7581		597	2.7827	3.5592	3.2076	3.6277	3.4459	3.4645	3.7283	3.665	3.5724	3.5751		597	1.3	3.5653	2.1528	3.7945	2.5865	3.2638	1.3475	3.6553	1.9245	3.2836
598	2.1414	3.4457	1.8191	3.583	2.4812	3.6669	1.8697	3.5595	3.1823	3.7093		598	2.7373	3.6315	3.3837	3.5477	3.2939	3.527	3.8276	3.6182	3.5196	3.6665		598	1.3369	3.5811	2.1726	3.8787	2.5406	3.167	1.3922	3.6778	1.9351	3.3216
599	2.0209	3.3442	1.6167	3.5395	2.5102	3.7392	1.6893	3.7511	3.0387	3.4951		599	2.8664	3.4902	3.1415	3.6789	3.3312	3.532	3.8025	3.6483	3.522	3.5939		599	1.4212	3.5824	2.2071	3.8564	2.3321	3.2069	1.3797	3.7851	2.0305	3.239
600	2.0957	3.4701	1.7758	3.5471	2.5356	3.6809	1.8684	3.802	3.0365	3.6753		600	2.897	3.6312	3.1335	3.6019	3.4291	3.579	3.6825	3.5598	3.4723	3.6871		600	1.3231	3.6043	2.1725	3.7951	2.3778	3.2928	1.3831	3.7039	1.9819	3.2799
601	2.0662	3.6571	1.6991	3.5695	2.4072	3.6504	1.7524	3.8618	3.0752	3.605		601	2.6486	3.5764	3.2111	3.5821	3.4044	3.5038	3.5302	3.649	3.5052	3.6166		601	1.2128	3.7073	2.2488	3.8005	2.3632	3.2392	1.3504	3.7192	1.9881	3.2105
602	2.06	3.6403	1.7469	3.5546	2.4859	3.6308	1.8511	3.5105	3.1314	3.2479		602	2.7115	3.5587	3.2952	3.6995	3.5153	3.6294	3.609	3.6036	3.1414	3.4928		602	1.4238	3.5176	2.2715	3.7162	2.5177	3.3472	1.4771	3.6952	1.9633	3.2015
603	2.1063	3.4846	1.7531	3.5042	2.4108	3.6984	1.8066	3.6183	2.9804	3.4493		603	2.812	3.7142	3.2456	3.6543	3.186	3.564	3.5664	3.6737	3.2196	3.436		603	1.3724	3.5872	2.2221	3.7622	2.4953	3.3617	1.5025	3.4505	2.0942	3.2305
604	2.0896	3.5102	1.6861	3.5317	2.579	3.6955	1.8067	3.6305	3.0755	3.3934		604	2.8166	3.6177	2.992	3.6094	3.246	3.5322	3.5036	3.6626	3.1384	3.5956		604	1.3069	3.6649	2.1703	3.7685	2.5391	3.1222	1.4392	3.6121	2.0784	3.2813
605	2.0593	3.7168	1.6789	3.6235	2.4507	3.6504	1.8272	3.7049	3.116	3.2714		605	2.9373	3.5822	3.1978	3.6989	3.3491	3.4016	3.5228	3.631	3.3668	3.4964		605	1.3141	3.7318	2.2295	3.8024	2.2442	3.3262	1.4642	3.5251	1.9926	3.2446
606	2.0852	3.5549	1.513	3.7876	2.5393	3.6196	1.7587	3.6167	2.7495	3.3578		606	3.3458	3.5753	3.2125	3.6078	3.2733	3.331	3.5225	3.6036	3.4075	3.5863		606	1.3234	3.5842	2.1469	3.7868	2.2444	3.2494	1.462	3.7583	2.1745	3.1964
607	2.0837	3.6433	1.6701	3.7019	2.6579	3.7659	1.9319	3.6447	2.8859	3.2877		607	3.1439	3.5364	3.2115	3.6093	3.2898	3.5704	3.5186	3.6332	3.2383	3.4692		607	1.4641	3.4554	2.2179	3.8605	2.2253	3.2642	1.4444	3.6379	2.1098	3.3047
608	2.2094	3.56	1.7244	3.5941	2.5402	3.5872	1.7231	3.7308	2.8582	3.329		608	3.1028	3.5485	3.2406	3.5493	3.2067	3.5395	3.6085	3.7097	3.4054	3.5139		608	1.3494	3.571	2.2342	3.6404	2.4459	3.2245	1.4546	3.6592	2.0116	3.2553
609	2.1791	3.7027	1.4697	3.5986	2.4163	3.6992	1.712	3.7963	2.8805	3.3931		609	3.1617	3.6228	3.2663	3.506	3.2247	3.5963	3.5884	3.7932	3.4631	3.4875		609	1.2961	3.6026	2.3643	3.748	2.5181	3.4837	1.419	3.6616	2.2135	3.2605
610	2.0487	3.7717	1.4548	3.5013	2.3525	3.648	1.8428	3.776	3.0427	3.3593		610	3.1247	3.5469	3.1757	3.5432	3.3596	3.5171	3.6357	3.6898	3.3415	3.4493		610	1.1796	3.6252	2.262	3.7395	2.457	3.3804	1.4093	3.516	2.0435	3.2963
611	1.9732	3.6931	1.5735	3.4857	2.5892	3.6668	1.7906	3.778	2.9091	3.3715		611	2.9617	3.603	3.0967	3.5216	3.2199	3.5364	3.6489	3.6497	3.1373	3.5253		611	1.1791	3.6521	2.1687	3.781	2.3666	3.421	1.4663	3.7482	1.9707	3.3389
612	1.8669	3.6641	1.6478	3.5962	2.5481	3.6603	1.8121	3.8196	2.988	3.4245		612	3.2073	3.5013	3.093	3.5021	3.2279	3.5399	3.4303	3.6934	3.274	3.4585		612	1.3473	3.4935	2.2783	3.8506	2.3051	3.3703	1.3619	3.7457	2.0045	3.3667
613	1.9761	3.619	1.6313	3.6901	2.4763	3.6363	1.7572	3.8618	3.0385	3.3911		613	3.087	3.603	3.3617	3.5013	3.0858	3.722	3.3526	3.6246	3.2837	3.578		613	1.3744	3.6079	2.2587	3.7855	2.3398	3.4197	1.3593	3.7437	2.0009	3.3246
614	2.096	3.602	1.5149	3.6897	2.4202	3.6152	1.7485	3.7434	2.9986	3.344		614	3.3526	3.5953	3.2296	3.5963	3.1111	3.6795	3.4612	3.511	3.2337	3.6184		614	1.3058	3.6144	2.1136	3.7077	2.456	3.2689	1.4515	3.7272	1.8967	3.3823
615	2.0555	3.5227	1.742	3.6214	2.3824	3.7594	1.8164	3.7207	3.2059	3.3549		615	3.13	3.5175	3.1839	3.4752	3.0236	3.6724	3.4984	3.6371	3.2931	3.586		615	1.3799	3.493	2.2057	3.7922	2.4308	3.3414	1.4382	3.6748	1.9732	3.3034
616	2.0075	3.5	1.6365	3.7266	2.4705	3.6917	1.94	3.7952	3.2713	3.4113		616	3.2716	3.4298	3.0553	3.5824	2.9688	3.7453	3.48	3.6821	3.1852	3.5558		616	1.4546	3.605	2.088	3.7231	2.2622	3.4831	1.4669	3.5783	2.0266	3.2721
617	2.0653	3.6646	1.8609	3.672	2.4523	3.6543	1.8356	3.6405	3.2418	3.2917		617	3.0126	3.5388	3.2566	3.4926	2.9447	3.6804	3.4799	3.6778	3.2959	3.5443		617	1.3749	3.6605	2.2532	3.7051	2.4667	3.4454	1.4538	3.6419	2.0092	3.5099
618	2.0724	3.607	1.6982	3.6092	2.6275	3.7376	1.8325	3.771	2.9708	3.5194		618	2.9829	3.6241	3.0595	3.6549	3.0155	3.5549	3.185	3.7137	3.3336	3.6951		618	1.5517	3.5671	2.207	3.8013	2.5455	3.1392	1.4297	3.7373	1.7987	3.3694
619	1.9859	3.722	1.8163	3.5845	2.6094	3.8841	1.819	3.6868	2.9699	3.3123		619	2.9405	3.6047	2.9766	3.5673	3.0904	3.6112	3.3422	3.6071	3.364	3.5716		619	1.4204	3.6483	2.1145	3.8166	2.4579	3.3736	1.4301	3.86	1.9354	3.3966
620	2.1211	3.5367	1.7391	3.5744	2.6409	3.7127	1.7626	3.6613	2.9009	3.3674		620	2.905	3.5506	3.1255	3.4726	3.1867	3.6119	3.3271	3.5536	3.4342	3.5364		620	1.4342	3.6346	2.1531	3.7308	2.4012	3.3726	1.3461	3.7007	1.9604	3.5092
621	2.094	3.637	1.8032	3.6125	2.4043	3.7058	1.8501	3.7501	2.9201	3.349		621	3.0413	3.5283	3.1485	3.4995	3.2538	3.6265	3.2002	3.6642	3.4626	3.5575		621	1.2814	3.6012	2.1171	3.8248	2.2756	3.4473	1.412	3.7019	1.9556	3.3974
622	1.9662	3.7175	1.8543	3.6116	2.5823	3.6954	1.7668	3.7919	2.8883	3.4438		622	2.8687	3.6603	3.2765	3.4925	3.0443	3.5537	3.3369	3.6702	3.4762	3.6007		622	1.2877	3.6484	2.0552	3.7681	2.4394	3.3899	1.3717	3.7041	1.9554	3.448
623	2.0164	3.5758	1.6601	3.5894	2.355	3.617	1.8418	3.6926	3.0274	3.4709		623	2.9899	3.6709	3.1869	3.5772	3.2895	3.5173	3.4022	3.6128	3.3548	3.5281		623	1.3287	3.6027	2.1331	3.8411	2.6128	3.1823	1.4314	3.753	2.1779	3.3217
624	1.9298	3.4696	1.911	3.5553	2.4628	3.5823	1.7789	3.6642	2.9352	3.4221		624	2.9582	3.559	3.1131	3.524	3.2927	3.5683	3.444	3.604	3.454	3.5681		624	1.1707	3.6249	2.2241	3.8212	2.5096	3.1355	1.364	3.6538	1.8692	3.2502
625	2.0204	3.5471	1.8719	3.6474	2.4329	3.7978	1.8353	3.7652	2.8977	3.4785		625	2.8914	3.6331	3.1301	3.5588	3.5485	3.704	3.4075	3.5874	3.4971	3.5388		625	1.247	3.6101	2.1379	3.8028	2.3397	3.2824	1.3417	3.7394	1.9644	3.2318
626	2.1648	3.6962	1.9278	3.6924	2.3563	3.9078	1.7705	3.7881	2.9186	3.6201		626	2.9651	3.4827	3.0835	3.5376	3.4401	3.4806	3.3991	3.7402	3.5742	3.5729		626	1.2333	3.7022	2.1164	3.7747	2.3135	3.2089	1.2977	3.7296	1.9794	3.3668
627	2.0207	3.6423	1.9504	3.5257	2.3662	3.7659	1.8728	3.8741	3.0202	3.3324		627	2.9981	3.6543	3.25	3.5978	3.6899	3.3871	3.4119	3.6302	3.4262	3.5795		627	1.1962	3.785	2.0747	3.6947	2.2888	3.1875	1.3506	3.663	1.9424	3.3291
628	2.1392	3.5592	1.8366	3.5425	2.285	3.8456	1.8628	3.8474	3.1071	3.7228		628	2.9448	3.7769	3.2573	3.5166	3.6472	3.2171	3.3876	3.6951	3.5358	3.5411		628	1.3513	3.7734	2.2434	3.7388	2.2684	3.1721	1.3407	3.6248	1.8398	3.2769
629	2.037	3.6605	1.9451	3.684	2.2504	3.6582	1.8003	3.7075	3.0886	3.7368		629	3.0883	3.6151	3.4167	3.5584	3.5531	3.3454	3.3531	3.5296	3.4409	3.5693		629	1.1888	3.6553	2.1845	3.733	2.4313	3.1979	1.3258	3.7179	1.8072	3.3866
630	1.9498	3.5301	1.8741	3.6529	2.2626	3.6134	1.8703	3.6808	3.0886	3.8033		630	3.1544	3.4809	3.2092	3.5053	3.2105	3.5581	3.5737	3.6883	3.4782	3.5726		630	1.3645	3.5887	2.1688	3.8188	2.351	3.1949	1.3681	3.4907	1.8638	3.5359
631	2.1589	3.4922	1.8014	3.6465	2.2854	3.5708	1.7289	3.686	3.1484	3.5524		631	3.1271	3.5908	3.2928	3.5083	3.2805	3.4628	3.4254	3.6431	3.7428	3.5081		631	1.294	3.6172	2.1003	3.7442	2.4392	3.3529	1.2513	3.6139	1.9816	3.3726
632	2.1551	3.6286	1.8688	3.7328	2.4024	3.5912	1.636	3.6962	3.107	3.6352		632	3.0095	3.506	3.4171	3.5945	3.1388	3.5629	3.3106	3.4787	3.5846	3.6029		632	1.3287	3.6229	2.2689	3.816	2.345	3.3531	1.3141	3.6011	2.0581	3.2589
633	1.9721	3.6373	1.9391	3.7216	2.3699	3.576	1.7167	3.6463	3.1596	3.6634		633	3.1935	3.4047	3.4065	3.5024	3.4105	3.3285	3.3665	3.6153	3.6092	3.6608		633	1.1946	3.6288	2.2071	3.811	2.6311	3.2687	1.3109	3.722	2.1666	3.2697
634	2.0193	3.6561	1.9719	3.3914	2.331	3.5837	1.7567	3.764	3.1065	3.6241		634	3.0636	3.342	3.4878	3.5244	3.0803	3.6478	3.3133	3.622	3.5304	3.5632		634	1.2147	3.6255	1.9484	3.7065	2.4606	3.4586	1.3312	3.7133	1.8574	3.304
635	2.1045	3.6237	1.8947	3.586	2.2574	3.7882	1.7714	3.8884	3.0119	3.7002		635	2.8925	3.5527	3.5495	3.4226	3.2672	3.571	3.4456	3.6432	3.3009	3.523		635	1.1458	3.7348	2.1582	3.7475	2.7164	3.1865	1.3821	3.6651	1.9466	3.3713
636	2.0895	3.5585	1.9208	3.6663	2.2206	3.5542	1.7961	3.826	3.0741	3.771		636	2.9698	3.6207	3.4266	3.4686	3.4279	3.5968	3.6489	3.6087	3.4535	3.5221		636	1.1623	3.7844	2.1992	3.7504	2.4667	3.2938	1.2037	3.7276	2.1933	3.1991
637	2.0247	3.8467	1.9348	3.5105	2.1976	3.7108	1.7765	3.7006	3.114	3.7064		637	3.0571	3.5132	3.3722	3.586	3.3712	3.6387	3.6491	3.5498	3.3533	3.598		637	1.1315	3.7106	2.1483	3.7158	2.2843	3.1701	1.199	3.7708	2.1762	3.2847
638	1.9789	3.5804	1.8181	3.7513	2.2728	3.7967	1.7135	3.7058	3.0663	3.5722		638	3.0533	3.5313	3.3523	3.5337	3.1822	3.6605	3.6426	3.7864	3.462	3.4998		638	1.3614	3.5948	2.1624	3.7986	2.5205	3.291	1.3319	3.748	2.0524	3.4023
639	1.9944	3.739	1.7843	3.6097	2.3326	3.7438	1.7283	3.7995	3.0536	3.788		639	2.9806	3.6268	3.2789	3.6214	3.3324	3.6232	3.3297	3.5083	3.6301	3.6242		639	1.2428	3.6727	2.1726	3.7798	2.3267	3.4983	1.3773	3.6478	2.1167	3.1786
640	2.0453	3.6317	1.8426	3.5873	2.3245	3.7514	1.7525	3.7823	3.1494	3.8412		640	3.0477	3.5139	3.3238	3.6131	3.1001	3.5931	3.565	3.5902	3.5696	3.6406		640	1.2116	3.6765	2.2439	3.9158	2.2608	3.3851	1.3281	3.7327	2.153	3.2733
641	2.0324	3.5147	1.9268	3.5154	2.39	3.8302	1.7809	3.8182	3.1157	3.8285		641	2.9467	3.5775	3.3306	3.468	3.2244	3.5641	3.6628	3.6282	3.6124	3.5485		641	1.3698	3.694	2.1796	3.8147	2.339	3.1981	1.3701	3.7452	1.8443	3.4953
642	1.9719	3.5723	1.8389	3.5154	2.4879	3.8038	1.761	3.7604	3.2378	3.929		642	3.1334	3.519	3.2163	3.6048	3.2628	3.4936	3.4347	3.581	3.6761	3.4697		642	1.3255	3.7482	2.1643	3.7817	2.3891	3.3414	1.3322	3.7187	1.8427	3.4937
643	2.037	3.5573	1.8138	3.6811	2.3414	3.7864	1.7558	3.6584	3.1588	3.8194		643	3.0121	3.5322	3.1522	3.4896	3.0973	3.5488	3.4961	3.6714	3.5183	3.5947		643	1.2683	3.6849	2.3931	3.8435	2.337	3.5055	1.3419	3.6864	1.9105	3.347
644	2.1328	3.6689	1.897	3.5987	2.2459	3.7664	1.7064	3.723	3.1113	3.8579		644	2.9695	3.5909	3.1704	3.5694	2.9739	3.58	3.5358	3.5023	3.6505	3.6083		644	1.1748	3.8097	2.2638	3.8123	2.5835	3.2048	1.4601	3.5497	1.6299	3.5572
645	1.9847	3.5971	2.077	3.5927	2.2147	3.7268	1.7591	3.7039	3.2083	3.9258		645	2.866	3.5692	3.1056	3.5882	3.026	3.6228	3.4226	3.598	3.5186	3.5706		645	1.2258	3.7358	2.2582	3.8209	2.3944	3.4146	1.44	3.4964	1.6838	3.5356
646	1.9853	3.5579	1.973	3.696	2.2165	3.9036	1.8517	3.68	3.0082	3.8501		646	2.9078	3.6008	3.1393	3.5656	3.0753	3.5407	3.5344	3.5023	3.4903	3.5177		646	1.3045	3.7152	2.2847	3.8024	2.3594	3.5215	1.3445	3.6081	1.8408	3.5395
647	1.9227	3.5887	2.0907	3.5878	2.2405	3.9063	1.8957	3.6543	3.3507	4.0584		647	2.9766	3.5664	3.3785	3.5026	3.2047	3.499	3.5105	3.5683	3.5277	3.5533		647	1.3482	3.7257	2.2957	3.731	2.3831	3.4233	1.3044	3.7069	1.8695	3.3418
648	1.9875	3.7559	1.968	3.6175	2.1353	3.7947	1.8014	3.4988	3.3246	3.9122		648	3.0979	3.5453	3.2622	3.5214	3.2432	3.5141	3.5689	3.6926	3.4488	3.643		648	1.287	3.8412	2.1868	3.5714	2.5632	3.4787	1.2668	3.6191	1.6301	3.6338
649	2.1405	3.5627	1.9256	3.4329	2.47	3.9066	1.7957	3.6772	3.314	3.9176		649	3.0514	3.6392	3.2046	3.5418	3.1019	3.7001	3.4814	3.6373	3.4943	3.5816		649	1.2274	3.7352	2.195	3.715	2.5715	3.3024	1.2962	3.6266	1.7778	3.5403
650	2.0931	3.5399	2.0482	3.4192	2.1995	3.7183	1.7234	3.849	3.1732	4.0011		650	2.9981	3.6134	3.2617	3.5504	3.046	3.6767	3.4554	3.4996	3.3516	3.5613		650	1.2276	3.6861	2.2207	3.7159	2.5811	3.2911	1.213	3.773	1.6807	3.5334
651	2.1784	3.5881	1.8442	3.5727	2.1844	3.7225	1.7032	3.7948	3.0913	3.9405		651	3.1039	3.602	3.3015	3.547	3.0534	3.6432	3.4664	3.4398	3.5555	3.5881		651	1.2096	3.6864	2.1333	3.9067	2.5164	3.4682	1.328	3.6297	1.7548	3.3102
652	2.083	3.5323	1.9075	3.7251	2.1944	3.7868	1.7685	3.9205	3.1272	3.8952		652	3.001	3.633	3.267	3.5565	3.0997	3.6597	3.28	3.5045	3.5276	3.6154		652	1.2489	3.703	2.2546	3.7961	2.6044	3.2965	1.329	3.6622	1.8323	3.4511
653	2.232	3.6688	1.6625	3.5871	2.3625	3.6667	1.8862	3.7678	3.2736	3.8781		653	2.9878	3.6542	3.2852	3.3863	3.0676	3.7263	3.2526	3.6286	3.4226	3.5682		653	1.1716	3.854	2.2183	3.7022	2.4977	3.3805	1.4563	3.5611	1.7056	3.2707
654	2.1773	3.5874	1.8978	3.5609	2.1156	3.6919	1.8336	3.7243	3.2059	3.9105		654	3.0758	3.5711	3.2733	3.4398	3.0653	3.6184	3.3683	3.5962	3.535	3.545		654	1.2186	3.7613	2.2049	3.733	2.4374	3.4392	1.2289	3.6995	1.5648	3.445
655	2.0526	3.6217	1.941	3.6101	2.1715	3.7241	1.8416	3.7134	3.1835	3.7561		655	2.9392	3.6854	3.3118	3.5856	2.9462	3.6468	3.2482	3.4839	3.5263	3.5803		655	1.2246	3.7107	2.3381	3.7753	2.6123	3.3867	1.2873	3.6324	1.7686	3.3339
656	2.0499	3.4562	1.9606	3.5744	2.2342	3.71	1.8357	3.8002	3.1319	3.7445		656	3.1284	3.5913	3.365	3.5912	2.9815	3.5519	3.4106	3.5655	3.584	3.5808		656	1.2226	3.7816	2.2545	3.9103	2.5754	3.2995	1.413	3.6662	1.7762	3.285
657	2.1916	3.6451	1.9137	3.5302	2.0926	3.7508	1.7974	3.8406	3.1527	3.7199		657	3.0846	3.6795	3.3276	3.5598	3.1265	3.5106	3.5492	3.5528	3.487	3.6063		657	1.2711	3.8791	2.2433	3.7932	2.5837	3.1502	1.2953	3.7956	1.7599	3.1977
658	2.1237	3.7201	2.0112	3.6815	2.3118	3.6425	1.7949	3.6385	3.1768	3.8107		658	3.0672	3.5828	3.2718	3.5295	3.1673	3.566	3.4977	3.6173	3.5033	3.5762		658	1.3405	3.7898	2.1097	3.8868	2.6008	3.3398	1.3549	3.6507	1.7424	3.5077
659	2.134	3.6539	1.8435	3.6522	2.4423	3.6123	1.9386	3.6692	3.0681	3.887		659	2.9667	3.614	3.4171	3.5469	3.0207	3.6336	3.5971	3.6602	3.5177	3.5779		659	1.2912	3.7318	2.1464	3.8689	2.5483	3.2137	1.3599	3.6891	1.8135	3.5148
660	1.9809	3.4611	1.7806	3.5496	2.6747	3.6061	1.8413	3.796	3.101	3.973		660	2.8451	3.6951	3.2944	3.5908	3.081	3.6828	3.685	3.579	3.5056	3.4984		660	1.3303	3.7615	2.203	3.7491	2.3853	3.1963	1.365	3.6492	1.8888	3.4348
661	1.9855	3.5024	1.892	3.4813	2.5305	3.5787	1.8135	3.6393	2.9025	3.7248		661	3.0376	3.6475	3.3877	3.5379	2.9253	3.6832	3.6579	3.7126	3.5799	3.6339		661	1.3088	3.7675	2.1901	3.6952	2.3889	3.2901	1.3418	3.6175	1.8272	3.504
662	1.9434	3.5251	1.9461	3.6567	2.6682	3.5386	1.8352	3.7335	3.1331	4.0121		662	2.943	3.5885	3.2309	3.4194	3.0701	3.5048	3.6375	3.5331	3.5207	3.4996		662	1.2451	3.6889	2.2572	3.779	2.3975	3.3281	1.3741	3.6661	2.0005	3.4211
663	1.9624	3.4864	1.9052	3.5572	2.4431	3.7026	1.7845	3.7143	3.3016	3.8797		663	3.0375	3.5841	3.3603	3.5383	3.0517	3.4065	3.5731	3.598	3.4612	3.5238		663	1.2575	3.7442	2.2468	3.8422	2.3983	3.2569	1.2714	3.7824	1.9871	3.4377
664	2.0386	3.5341	1.7712	3.6348	2.5213	3.5169	1.8967	3.7227	3.0652	3.7859		664	3.1023	3.5906	3.2933	3.4819	2.9406	3.6927	3.6	3.7018	3.4567	3.5981		664	1.335	3.7145	2.2175	3.6436	2.6145	3.1748	1.2362	3.7618	2.0862	3.1186
665	2.0479	3.4374	1.9437	3.5406	2.3225	3.6764	1.9269	3.6235	3.0472	3.8048		665	3.0215	3.5665	3.3057	3.5865	2.8917	3.6526	3.571	3.6774	3.5419	3.5372		665	1.284	3.7731	2.3462	3.7317	2.5221	3.2061	1.3749	3.779	1.9741	3.3143
666	1.9365	3.3324	1.6862	3.626	2.286	3.7439	1.8114	3.7365	3.267	3.7757		666	2.9857	3.5948	3.2546	3.6874	2.9735	3.5796	3.6411	3.7048	3.4237	3.4796		666	1.224	3.6266	2.2658	3.7171	2.5969	3.3147	1.376	3.8331	2.0897	3.3214
667	2.0402	3.3834	1.804	3.5615	2.4873	3.6506	1.8283	3.6802	3.1903	3.7999		667	3.0763	3.5687	3.1412	3.5957	2.9451	3.6474	3.7118	3.6263	3.6113	3.6223		667	1.2452	3.6294	2.2288	3.6993	2.5196	3.2814	1.4022	3.7878	1.9714	3.3046
668	2.0827	3.5139	1.8624	3.6669	2.5014	3.6166	1.8881	3.6424	3.0427	3.9062		668	3.1141	3.5637	3.2077	3.4556	2.997	3.6219	3.7025	3.618	3.6718	3.6302		668	1.1926	3.7145	2.2385	3.7072	2.5105	3.2307	1.2203	3.6911	1.8612	3.4065
669	2.0007	3.5241	1.7645	3.8055	2.5419	3.5476	1.8174	3.6281	3.1995	3.8459		669	3.0469	3.6208	3.4935	3.5141	3.0434	3.6763	3.6454	3.5451	3.4009	3.6058		669	1.377	3.4393	2.2976	3.6044	2.5118	3.3358	1.3363	3.7053	1.9062	3.5557
670	1.9938	3.5014	1.8091	3.5662	2.4134	3.6286	1.7855	3.712	2.9366	3.8779		670	2.9724	3.6461	3.3135	3.6497	2.9293	3.7071	3.7251	3.5134	3.4374	3.6337		670	1.3823	3.5802	2.2244	3.7071	2.5413	3.321	1.2959	3.6442	1.6849	3.54
671	1.9192	3.4861	1.9195	3.5895	2.2628	3.8029	1.818	3.6958	3.2556	3.8697		671	3.0546	3.5549	3.232	3.4533	3.0363	3.6281	3.8185	3.5512	3.602	3.6818		671	1.2543	3.6958	2.0861	3.7373	2.3704	3.4422	1.3401	3.7005	1.6567	3.638
672	1.9363	3.5058	1.7109	3.5612	2.4157	3.6716	1.7786	3.7194	3.296	3.989		672	2.9996	3.5893	3.2715	3.5086	2.9493	3.6388	3.7503	3.6205	3.6594	3.657		672	1.2664	3.7021	2.1003	3.7872	2.6335	3.2874	1.322	3.7748	1.74	3.3485
673	2.0858	3.499	1.8047	3.6143	2.3448	3.9323	1.7947	3.7564	3.2327	3.8165		673	2.8979	3.5855	3.1229	3.53	2.8628	3.676	3.606	3.5874	4.0852	3.5154		673	1.2298	3.6861	2.1792	3.7635	2.3756	3.2666	1.4179	3.6944	1.9538	3.3368
674	1.7305	3.4745	1.6781	3.6718	2.4298	3.7936	1.8522	3.5684	2.9405	3.7738		674	3.0345	3.6627	3.0904	3.6295	2.9055	3.6035	3.6473	3.5369	3.7266	3.5818		674	1.3363	3.717	2.2794	3.7609	2.5708	3.1362	1.332	3.744	1.8983	3.4178
675	2.0689	3.5205	1.8637	3.7618	2.4431	3.68	1.8278	3.5241	3.2672	3.8716		675	2.9863	3.5292	3.1707	3.6649	2.8645	3.6032	3.6518	3.5904	3.546	3.7136		675	1.3228	3.6446	2.3851	3.673	2.5374	3.1615	1.4192	3.6747	1.8556	3.3655
676	2.0109	3.5814	1.8457	3.6352	2.4165	3.5863	1.8849	3.5661	3.2509	3.815		676	2.9919	3.5699	3.304	3.632	2.9919	3.6658	3.6197	3.4392	3.5277	3.5228		676	1.2421	3.7119	2.3057	3.8106	2.5581	3.2337	1.4647	3.4872	2.0004	3.455
677	2.0352	3.5898	1.8774	3.65	2.3275	3.6155	1.777	3.694	3.1533	3.8051		677	2.8858	3.5923	3.1596	3.5463	3.0702	3.624	3.7423	3.5722	3.4838	3.5524		677	1.2278	3.6703	2.3066	3.7913	2.483	3.1881	1.42	3.6095	1.7136	3.4734
678	2.0328	3.4162	1.7428	3.6785	2.5717	3.6208	1.822	3.6774	3.2569	3.8939		678	2.8979	3.6896	3.2557	3.4328	2.9752	3.5773	3.6422	3.5699	3.4821	3.6226		678	1.2325	3.7565	2.2442	3.7522	2.5501	3.1788	1.5244	3.5289	1.888	3.5191
679	1.8215	3.5497	1.868	3.6377	2.4146	3.7008	1.8166	3.7251	3.2537	3.7931		679	3.0111	3.6667	3.238	3.4529	3.0564	3.5879	3.7245	3.4932	3.3226	3.5841		679	1.249	3.7274	2.0951	3.7309	2.5032	3.2964	1.3866	3.6208	1.8337	3.4586
680	2.0773	3.5373	1.872	3.5871	2.5179	3.5539	1.9342	3.7445	3.2808	3.9598		680	2.7781	3.5698	3.2679	3.467	3.1305	3.567	3.7263	3.5902	3.1006	3.5892		680	1.3276	3.8411	2.1456	3.6964	2.6552	3.2937	1.4149	3.5757	1.621	3.4573
681	1.8313	3.4503	1.9502	3.4702	2.277	3.6005	1.6078	3.751	3.1765	3.8862		681	2.8769	3.506	3.1854	3.4662	3.0431	3.5859	3.6322	3.7118	3.1896	3.5912		681	1.3407	3.5697	2.1665	3.6577	2.4395	3.3385	1.4298	3.6833	1.7087	3.5169
682	2.0117	3.5663	1.9091	3.5418	2.398	3.7159	1.763	3.6225	2.9245	3.9211		682	2.9749	3.609	3.1308	3.5859	3.2222	3.5567	3.5579	3.5666	3.3258	3.4267		682	1.1793	3.7711	2.2442	3.7006	2.4839	3.2339	1.3939	3.6519	1.9546	3.2341
683	1.987	3.6474	2.0441	3.5521	2.7001	3.5888	1.8282	3.6978	3.1421	3.7739		683	2.8835	3.6804	3.3107	3.5549	3.2	3.4734	3.5229	3.6431	3.1421	3.4988		683	1.2736	3.716	2.2112	3.7466	2.6342	3.0617	1.4694	3.6582	1.7323	3.5044
684	1.9419	3.5292	1.789	3.669	2.4414	3.6459	1.8148	3.6378	3.0618	3.458		684	2.8771	3.5273	3.3972	3.5027	3.3092	3.5349	3.5995	3.5896	3.1761	3.5256		684	1.4755	3.6734	2.2817	3.6845	2.5386	3.4125	1.3601	3.6421	1.9087	3.5147
685	2.0422	3.6592	1.8324	3.7178	2.4866	3.6233	1.8086	3.638	2.9531	3.4498		685	2.9389	3.4341	3.1968	3.3714	3.2309	3.5496	3.5644	3.5386	3.2937	3.597		685	1.2096	3.7731	2.1254	3.6864	2.4079	3.3129	1.2353	3.6514	1.7572	3.5218
686	2.1455	3.706	1.8561	3.4548	2.5624	3.743	1.7486	3.7386	2.9112	3.3746		686	2.854	3.5135	3.1342	3.5155	3.4644	3.7023	3.8746	3.53	3.4788	3.5942		686	1.3191	3.7654	2.3308	3.703	2.5826	3.2963	1.243	3.7135	1.83	3.2913
687	1.9433	3.5481	1.8781	3.4921	2.4721	3.6988	1.7298	3.6947	3.0094	3.4423		687	2.7794	3.5866	3.0812	3.5365	3.2254	3.42	3.6395	3.6175	3.2692	3.5802		687	1.2737	3.6662	2.3178	3.6655	2.333	3.2142	1.3811	3.5507	1.9142	3.5096
688	2.1368	3.6182	2.035	3.5712	2.4355	3.7006	1.799	3.5933	2.9037	3.403		688	2.8329	3.6014	3.3463	3.3979	3.2617	3.5422	3.5455	3.5552	3.3407	3.6707		688	1.1809	3.6987	2.308	3.7092	2.3871	3.2535	1.2684	3.7673	1.9256	3.4418
689	2.0005	3.4052	1.9704	3.5026	2.2762	3.3807	1.7457	3.8729	3.0108	3.578		689	3.0142	3.4432	3.3102	3.4988	3.2179	3.4944	3.5203	3.5996	3.3222	3.5553		689	1.3447	3.5386	2.2597	3.6487	2.2928	3.1304	1.2409	3.7545	1.7931	3.5453
690	1.9326	3.4527	1.8182	3.5711	2.2207	3.6754	1.8325	3.589	2.9423	3.3264		690	2.7817	3.681	3.1617	3.4581	3.1571	3.4856	3.5776	3.5783	3.301	3.65		690	1.3153	3.5361	2.1725	3.6673	2.3204	3.3508	1.3128	3.7177	1.6309	3.5561
691	2.2108	3.5779	1.8622	3.681	2.3216	3.6441	1.8613	3.7947	3.0079	3.3198		691	2.7219	3.5567	3.161	3.5839	3.0001	3.521	3.6009	3.5509	3.3893	3.5873		691	1.3642	3.5216	2.346	3.6941	2.456	3.1927	1.3169	3.7335	1.688	3.408
692	2.1002	3.669	2.0477	3.5435	2.3728	3.7196	1.9231	3.6746	3.1135	3.5221		692	2.832	3.6235	3.0843	3.4466	3.0858	3.6416	3.6391	3.6365	3.1916	3.4876		692	1.4066	3.5489	2.2463	3.6999	2.4535	3.2498	1.4333	3.671	1.8136	3.5263
693	2.0589	3.7203	1.8139	3.6202	2.4289	3.7955	1.7636	3.7597	3.0299	3.4527		693	2.8179	3.5656	3.2812	3.4853	3.0811	3.5474	3.7654	3.546	3.3508	3.5913		693	1.3196	3.6159	2.2184	3.7471	2.4475	3.3083	1.4485	3.701	1.977	3.4366
694	2.0539	3.6305	1.8115	3.4861	2.3639	3.7948	1.7809	3.8976	3.0205	3.4851		694	2.9116	3.5234	3.4418	3.6231	3.072	3.6297	3.7019	3.4776	3.3039	3.4753		694	1.4536	3.526	2.2989	3.7182	2.4092	3.298	1.3838	3.6102	1.6913	3.5034
695	2.059	3.6104	1.8924	3.6039	2.3535	3.707	1.71	3.8348	3.0926	3.5022		695	2.8688	3.667	3.3893	3.674	3.0528	3.4815	3.7346	3.6731	3.1953	3.6202		695	1.3405	3.6106	2.1851	3.7452	2.4993	3.3035	1.2589	3.8069	1.925	3.3613
696	2.0515	3.5544	1.9901	3.5824	2.4474	3.6542	1.8024	3.8491	3.148	3.4696		696	2.747	3.4237	3.1311	3.5135	3.0518	3.5861	3.6197	3.5893	3.1261	3.6596		696	1.3823	3.5183	2.2638	3.8106	2.4722	3.1818	1.3631	3.7669	1.9396	3.3233
697	2.0226	3.618	1.8583	3.6197	2.3411	3.7318	1.7883	3.8036	3.0043	3.5058		697	2.7686	3.5492	3.3036	3.4671	3.0652	3.4352	3.6758	3.6331	3.3319	3.6353		697	1.3591	3.6681	2.2486	3.7736	2.4985	3.2742	1.3755	3.7288	1.7441	3.5076
698	1.8993	3.3729	2.0298	3.5509	2.5102	3.8182	1.7599	3.7805	3.1027	3.4874		698	2.8996	3.673	3.3005	3.4314	3.0664	3.4809	3.6082	3.5294	3.1646	3.5819		698	1.3725	3.4217	2.1527	3.7704	2.2922	3.3403	1.3104	3.743	1.796	3.2757
699	1.9626	3.3692	1.9565	3.4319	2.457	3.7548	1.7627	3.7475	3.1316	3.5184		699	2.884	3.4925	3.2199	3.5031	3.0638	3.4719	3.6696	3.6228	3.2396	3.5755		699	1.252	3.6641	2.2486	3.7417	2.4464	3.2369	1.3793	3.7012	1.8356	3.639
700	1.8811	3.4039	1.7633	3.5061	2.3454	3.6776	1.7263	3.7869	3.1017	3.5891		700	2.8129	3.4827	3.2448	3.6754	2.9981	3.671	3.7276	3.7139	3.2278	3.5242		700	1.2676	3.6406	2.1671	3.7022	2.4555	3.388	1.5133	3.6457	1.9358	3.4669
701	1.9526	3.5717	1.8279	3.64	2.5934	3.8352	1.5619	3.8432	3.035	3.4447		701	3.006	3.4606	3.4175	3.425	3.0982	3.4995	3.5398	3.6663	3.1864	3.6311		701	1.2576	3.7083	2.1862	3.8265	2.3203	3.4109	1.2719	3.8158	1.9389	3.4776
702	2.0371	3.4384	1.8855	3.538	2.2961	3.6654	1.8415	3.6753	2.9487	3.5604		702	2.9741	3.4676	3.1278	3.5953	2.9983	3.5662	3.5918	3.6751	3.3279	3.529		702	1.2413	3.6849	2.4204	3.8181	2.2292	3.393	1.4728	3.7065	1.943	3.493
703	1.9646	3.5427	1.8882	3.758	2.2964	3.6677	1.8716	3.7024	2.9228	3.4684		703	2.8678	3.5287	3.2181	3.5175	3.0506	3.618	3.5999	3.6501	3.5267	3.5303		703	1.2294	3.7393	2.2293	3.6278	2.6351	3.3245	1.4275	3.7991	1.8287	3.2864
704	1.9771	3.3406	1.713	3.734	2.3902	3.6931	1.7901	3.6554	3.1123	3.4994		704	2.905	3.481	3.2231	3.6107	3.1171	3.6462	3.6091	3.6779	3.4578	3.6535		704	1.287	3.526	2.291	3.7161	2.3966	3.3782	1.292	3.738	1.9712	3.3449
705	1.8888	3.472	1.9698	3.5382	2.3237	3.7164	1.7231	3.7637	3.1445	3.3705		705	2.7768	3.5928	3.154	3.4617	3.1442	3.5443	3.6476	3.6478	3.2545	3.5709		705	1.3405	3.6237	2.138	3.6361	2.5164	3.2928	1.3647	3.7922	1.981	3.2659
706	1.9508	3.4947	2.1036	3.5085	2.4093	3.5593	1.9955	3.5852	3.0706	3.5188		706	2.831	3.4644	3.3168	3.5198	3.0549	3.6205	3.6644	3.7513	3.2432	3.4917		706	1.3108	3.6415	2.3393	3.747	2.364	3.4548	1.4009	3.6577	1.8489	3.3982
707	1.98	3.4415	1.9607	3.4654	2.433	3.6801	1.7279	3.7289	3.063	3.4897		707	2.7262	3.6121	3.2866	3.6287	2.9716	3.6643	3.6659	3.677	3.2977	3.6414		707	1.1272	3.6254	2.2619	3.7482	2.3325	3.4122	1.3237	3.6331	2.0996	3.3445
708	1.9486	3.6313	2.1247	3.4797	2.2802	3.6872	1.76	3.619	3.1611	3.6292		708	2.7074	3.5323	3.2512	3.6501	2.9989	3.5424	3.6717	3.6488	3.2095	3.6231		708	1.2231	3.7365	2.1878	3.7938	2.4295	3.3083	1.3885	3.6374	1.9371	3.408
709	2.0012	3.6723	2.1776	3.381	2.3931	3.6238	1.7722	3.8024	3.0456	3.4539		709	2.7087	3.6134	3.3348	3.6006	3.0283	3.5637	3.5006	3.6185	3.332	3.647		709	1.356	3.6473	2.2305	3.733	2.4279	3.4123	1.3673	3.6034	1.9587	3.5682
710	1.9397	3.6223	2.1847	3.4948	2.3716	3.5676	1.8596	3.6921	3.0509	3.6167		710	2.6634	3.5998	3.2443	3.5271	2.9825	3.5764	3.7633	3.5503	3.3246	3.5629		710	1.3054	3.7263	2.24	3.6213	2.4591	3.4538	1.3832	3.543	1.8747	3.373
711	1.9529	3.5309	2.0276	3.4808	2.3319	3.8086	1.9222	3.625	3.2327	3.5177		711	2.6935	3.6357	3.2319	3.718	2.9212	3.5108	3.5512	3.6262	3.2738	3.5749		711	1.3823	3.6532	2.2268	3.7532	2.4965	3.4575	1.3647	3.6612	1.8383	3.3704
712	1.8018	3.457	2.065	3.2031	2.2958	3.6529	1.805	3.6699	3.1196	3.4665		712	2.7229	3.5747	3.3143	3.5781	3.0955	3.5507	3.5092	3.6115	3.2134	3.4691		712	1.2474	3.6738	2.2571	3.5538	2.5248	3.2743	1.4684	3.5975	2.1319	3.3589
713	2.0881	3.7267	2.1072	3.3727	2.3625	3.723	1.847	3.7403	3.1369	3.3985		713	2.5947	3.5725	3.267	3.6379	3.1386	3.5177	3.672	3.5622	3.2635	3.527		713	1.2547	3.6763	2.3072	3.5415	2.4107	3.3375	1.3471	3.6394	1.9884	3.4097
714	2.0728	3.4322	1.8089	3.7202	2.313	3.8322	1.8319	3.718	3.0266	3.608		714	2.7441	3.5569	3.1839	3.6823	3.057	3.627	3.649	3.6141	3.2471	3.6207		714	1.3001	3.8174	2.3203	3.6553	2.5692	3.091	1.5473	3.6473	1.9487	3.3173
715	2.0872	3.444	1.8621	3.5767	2.3537	3.7678	1.7997	3.8074	3.093	3.3822		715	2.6785	3.6481	3.3702	3.5044	3.0489	3.6352	3.4304	3.6342	3.1523	3.492		715	1.1735	3.7459	2.1235	3.6915	2.4556	3.3301	1.3554	3.7142	1.8972	3.4608
716	1.9792	3.4008	1.8503	3.6172	2.3694	3.6425	1.8379	3.6688	2.9264	3.5505		716	2.621	3.6319	3.3413	3.622	3.0324	3.5058	3.4245	3.5306	3.3238	3.6168		716	1.2236	3.8211	2.2393	3.6962	2.3822	3.2564	1.3737	3.7773	1.8167	3.4813
717	2.0907	3.5052	1.8245	3.5498	2.2826	3.6379	1.7125	3.6888	3.0023	3.4965		717	2.9375	3.6087	3.3943	3.7366	3.1807	3.3463	3.6975	3.5717	3.3567	3.5102		717	1.1894	3.7318	2.289	3.7566	2.5154	3.1272	1.3149	3.6968	1.9491	3.4474
718	1.9612	3.5311	1.9328	3.5491	2.5096	3.6735	1.8239	3.6227	2.8764	3.5378		718	2.8703	3.567	3.4394	3.6778	3.0389	3.5008	3.5843	3.627	3.2704	3.6826		718	1.1412	3.7992	2.2711	3.7743	2.6095	3.3195	1.3766	3.5995	1.8684	3.4642
719	2.073	3.4942	1.7914	3.6102	2.4682	3.6686	1.7025	3.6758	3.024	3.634		719	2.6703	3.5505	3.4344	3.69	2.9327	3.5904	3.5838	3.523	3.3488	3.5563		719	1.1532	3.7212	2.3062	3.7604	2.374	3.2078	1.3914	3.6328	1.8332	3.5309
720	2.0067	3.4234	1.7469	3.534	2.3691	3.5849	1.8616	3.7318	2.9669	3.5695		720	2.6514	3.5818	3.1556	3.5344	3.0596	3.4931	3.5414	3.5258	3.4261	3.5572		720	1.1533	3.795	2.3316	3.6143	2.2888	3.3449	1.4237	3.6696	1.8369	3.5325
721	2.1419	3.5161	1.7964	3.5879	2.4249	3.6726	1.8356	3.7114	3.0128	3.5088		721	2.8436	3.4475	3.3885	3.6558	3.1151	3.5177	3.6082	3.5912	3.2465	3.6054		721	1.2205	3.8416	2.3745	3.5382	2.2859	3.3378	1.3944	3.7184	1.6925	3.5745
722	1.9829	3.5399	1.6979	3.7133	2.5264	3.5939	1.8076	3.8088	3.0868	3.4804		722	2.8419	3.5637	3.3045	3.6098	3.1857	3.5997	3.3564	3.588	3.4273	3.6087		722	1.2332	3.712	2.2413	3.6941	2.3116	3.4027	1.3605	3.6908	1.9214	3.3824
723	2.0642	3.6707	1.8467	3.6135	2.3695	3.6513	1.7317	3.7645	2.9369	3.3872		723	2.5346	3.62	3.4866	3.5547	2.9941	3.6185	3.4903	3.6444	3.2891	3.6166		723	1.2838	3.7264	2.1864	3.7134	2.5976	3.2794	1.3501	3.8026	1.944	3.4536
724	2.0814	3.6936	1.7878	3.5832	2.442	3.7687	1.7655	3.7149	3.0988	3.5664		724	2.9022	3.4991	3.3088	3.5454	3.1492	3.5947	3.4402	3.4999	3.446	3.6023		724	1.3612	3.7294	2.2131	3.586	2.6846	3.3194	1.3516	3.7317	1.8628	3.4499
725	2.0148	3.6103	1.9009	3.5999	2.4762	3.7328	1.8377	3.7172	3.1667	3.5828		725	2.8436	3.5338	3.1917	3.5865	3.2153	3.5882	3.4984	3.5619	3.5032	3.4729		725	1.2288	3.802	2.0089	3.7458	2.4596	3.2101	1.2808	3.8699	1.8831	3.4795
726	2.0061	3.6548	1.9148	3.6077	2.2859	3.7331	1.7845	3.8209	2.9011	3.505		726	2.9874	3.587	3.4193	3.4917	3.0636	3.5245	3.6498	3.6914	3.5357	3.5385		726	1.4362	3.5285	2.2462	3.6118	2.6501	3.2092	1.285	3.7676	1.9218	3.4852
727	2.1304	3.706	1.8746	3.596	2.2366	3.7747	1.8792	3.7475	2.9638	3.4328		727	2.9562	3.5133	3.2189	3.5569	2.903	3.6715	3.4976	3.6008	3.5021	3.6572		727	1.3591	3.8779	2.2819	3.4791	2.5557	3.0658	1.2725	3.7579	1.9216	3.5346
728	1.9332	3.8293	1.8352	3.4163	2.3585	3.6835	1.782	3.7696	2.944	3.2413		728	2.9156	3.6016	3.3086	3.5378	2.9869	3.5129	3.7353	3.5149	3.4042	3.6319		728	1.323	3.8021	2.1972	3.6809	2.6572	3.1268	1.2685	3.7694	2.1309	3.2998
729	1.9754	3.6787	1.8459	3.5935	2.3011	3.6374	1.7745	3.7403	3.0839	3.3539		729	2.7208	3.6229	3.2115	3.5123	3.0289	3.4411	3.5857	3.5619	3.4003	3.5838		729	1.3558	3.7189	2.156	3.7322	2.344	3.3086	1.32	3.6534	1.9128	3.508
730	1.9385	3.611	1.8106	3.432	2.3096	3.7699	1.8217	3.8488	3.3503	3.5327		730	2.9648	3.6766	3.2982	3.5682	3.0229	3.5439	3.3698	3.6105	3.3111	3.6184		730	1.3025	3.7351	2.2481	3.7553	2.5031	3.2122	1.3599	3.8009	2.0124	3.3632
731	1.8279	3.754	1.7084	3.6235	2.2741	3.7477	1.7438	3.7841	3.1137	3.4821		731	2.7924	3.5148	3.1203	3.5069	2.8729	3.6315	3.5275	3.517	3.315	3.6915		731	1.2569	3.7691	2.1973	3.6017	2.5231	3.2935	1.3402	3.6566	1.7161	3.6053
732	2.0113	3.7295	1.8043	3.5933	2.3175	3.7957	1.7167	3.8426	2.9907	3.6011		732	2.7977	3.6338	3.3623	3.5418	3.0917	3.5788	3.3606	3.5542	3.2379	3.6594		732	1.3255	3.7032	2.1283	3.4233	2.4496	3.1853	1.3182	3.7363	2.0582	3.4127
733	2.0637	3.7175	2.0027	3.5605	2.4126	3.7781	1.8601	3.7434	2.8714	3.7696		733	2.6974	3.554	3.2604	3.596	3.0333	3.6313	3.5014	3.459	3.4068	3.6381		733	1.4521	3.6969	2.1231	3.4902	2.2378	3.2511	1.4304	3.6247	1.879	3.2457
734	1.9437	3.8308	1.9382	3.509	2.366	3.7215	1.8639	3.6001	3.1485	3.6464		734	2.6916	3.6359	3.3436	3.4794	3.0422	3.5674	3.4951	3.6474	3.4898	3.6751		734	1.3443	3.6846	2.0398	3.5332	2.334	3.3701	1.3906	3.6461	2.1034	3.2269
735	2.1011	3.7554	1.9027	3.5683	2.3485	3.7004	1.7548	3.7177	3.0217	3.5713		735	2.9293	3.5171	3.2325	3.4967	2.8815	3.7229	3.4738	3.6356	3.3872	3.7469		735	1.3589	3.798	2.1283	3.7895	2.3424	3.2883	1.4271	3.5861	2.2156	3.2529
736	1.935	3.717	1.8633	3.5746	2.4035	3.6955	1.8315	3.7664	3.1496	3.5167		736	2.7646	3.6296	3.3519	3.5169	3.1127	3.6293	3.583	3.6459	3.398	3.6868		736	1.3295	3.8056	2.0479	3.719	2.4301	3.2167	1.3322	3.7837	2.0813	3.3375
737	2.0481	3.7382	1.9934	3.4021	2.3221	3.679	1.7211	3.7897	3.0989	3.6471		737	2.6242	3.596	3.2679	3.3657	3.0177	3.7566	3.5439	3.5749	3.4898	3.657		737	1.188	3.7954	2.058	3.7586	2.433	3.2613	1.2753	3.707	1.7598	3.8258
738	1.9213	3.7666	1.9345	3.4658	2.29	3.6926	1.8317	3.8574	3.0565	3.5503		738	2.7166	3.5976	3.3056	3.5247	2.9178	3.6394	3.5285	3.5469	3.4899	3.5128		738	1.3147	3.7108	2.186	3.8132	2.4632	3.3084	1.3881	3.7517	1.9407	3.6206
739	2.173	3.7894	1.8672	3.6453	2.42	3.7632	1.9918	3.8024	3.0669	3.4865		739	2.8167	3.5503	3.3822	3.5495	3.1189	3.5785	3.3758	3.5287	3.4781	3.6125		739	1.2344	3.6905	2.0652	3.7831	2.441	3.3745	1.2568	3.882	1.6829	3.7683
740	1.9295	3.7876	1.8437	3.5653	2.5854	3.8103	1.7657	3.7462	3.1182	3.5285		740	2.8615	3.564	3.3373	3.5118	3.1562	3.603	3.3472	3.4778	3.3718	3.613		740	1.2625	3.6772	2.0957	3.7718	2.4232	3.3594	1.3315	3.7561	1.8002	3.7481
741	2.0187	3.7358	1.865	3.7497	2.5052	3.8422	1.8156	3.7511	3.2198	3.6452		741	2.69	3.4966	3.0874	3.5105	3.1912	3.6072	3.4239	3.4465	3.4046	3.547		741	1.3037	3.5896	2.036	3.8049	2.4656	3.2742	1.2113	3.7796	1.8825	3.6642
742	1.9815	3.725	1.8511	3.5903	2.4377	3.6561	1.7109	3.7801	2.8963	3.6767		742	2.8353	3.7218	3.146	3.471	3.3566	3.584	3.4283	3.6792	3.349	3.5738		742	1.4016	3.4966	2.09	3.8072	2.4636	3.3055	1.3746	3.6499	1.9887	3.6406
743	2.0574	3.7491	1.8816	3.6711	2.4878	3.7313	1.9287	3.6433	3.0609	3.6445		743	2.7514	3.6195	3.1436	3.4876	3.0748	3.6232	3.4451	3.535	3.4811	3.6235		743	1.2474	3.6224	2.124	3.7221	2.4078	3.3941	1.4056	3.6446	1.8909	3.7194
744	2.1088	3.7603	1.912	3.6106	2.5893	3.6961	1.9553	3.7279	3.2462	3.6095		744	2.7996	3.4643	3.2611	3.3546	2.8897	3.606	3.4455	3.491	3.2742	3.7382		744	1.2996	3.6627	2.0797	3.7583	2.3224	3.2458	1.4445	3.6775	1.9084	3.6603
745	2.0158	3.6571	2.0453	3.4862	2.6638	3.8945	1.9209	3.7636	3.0323	3.5252		745	2.6654	3.67	3.0128	3.4778	2.9255	3.637	3.3845	3.4675	3.3827	3.6602		745	1.2089	3.7106	1.9879	3.5172	2.3361	3.3588	1.4176	3.7009	1.8067	3.6837
746	2.0374	3.5349	1.9489	3.7434	2.7759	3.9354	1.8834	3.7626	3.0397	3.5999		746	2.6541	3.5801	3.0357	3.554	3.0507	3.5003	3.5072	3.5861	3.5155	3.6191		746	1.393	3.6551	1.9558	3.6609	2.4347	3.3437	1.403	3.6093	1.8148	3.6269
747	1.8657	3.5823	1.9502	3.5835	2.7841	3.8593	1.7352	3.7044	3.1971	3.492		747	2.6773	3.5658	2.9369	3.5203	3.0079	3.5797	3.439	3.5118	3.5391	3.6039		747	1.3408	3.5687	2.141	3.7303	2.623	3.2425	1.3957	3.6172	1.8385	3.5176
748	1.8831	3.5753	1.8829	3.5939	2.6747	3.8674	1.6831	3.8166	3.0002	3.5452		748	2.6828	3.6288	3.0828	3.4433	2.8259	3.6398	3.411	3.5345	3.3932	3.646		748	1.3311	3.6942	2.0651	3.762	2.5825	3.3733	1.4172	3.6772	1.9661	3.5781
749	2.028	3.6376	1.7488	3.6039	2.7903	3.7337	1.8119	3.8405	3.1264	3.5898		749	2.7337	3.6287	3.0453	3.442	2.8491	3.6228	3.3516	3.5622	3.2911	3.6413		749	1.273	3.7351	2.0297	3.7426	2.6592	3.335	1.3489	3.6701	1.9967	3.5978
750	2.0815	3.3406	1.9828	3.5872	2.7878	3.7258	1.9016	3.5126	3.0654	3.5375		750	2.7274	3.5399	3.1321	3.4492	3.0152	3.653	3.6152	3.5411	3.4447	3.6383		750	1.2246	3.7394	2.209	3.7407	2.4721	3.3878	1.447	3.625	1.8398	3.7208
751	1.8704	3.6394	2.0786	3.4339	2.6627	3.8265	1.821	3.8653	3.135	3.5488		751	2.8682	3.5099	2.9733	3.5365	3.0993	3.7317	3.5867	3.6007	3.3035	3.6677		751	1.2427	3.8116	2.0498	3.7424	2.5463	3.4285	1.4263	3.5437	1.7797	3.7407
752	2.044	3.4126	1.711	3.4738	2.7914	3.8764	1.8877	3.7459	3.0091	3.5405		752	2.8993	3.4985	2.9854	3.4947	3.0382	3.5775	3.7057	3.6262	3.4146	3.649		752	1.226	3.7848	2.2548	3.6761	2.7229	3.449	1.3615	3.7634	1.7158	3.7591
753	1.8946	3.5378	1.854	3.5405	2.7531	3.8311	1.8077	3.8456	3.0008	3.466		753	2.792	3.5844	3.0639	3.5649	2.8959	3.6603	3.4793	3.6075	3.4645	3.6274		753	1.4377	3.6835	2.1438	3.7845	2.8509	3.3096	1.4145	3.6463	1.7446	3.5517
754	1.8221	3.5654	1.9635	3.5193	2.7492	3.8859	1.8402	3.8031	2.9465	3.6307		754	2.8867	3.5761	2.962	3.4893	2.9837	3.649	3.5423	3.6056	3.3481	3.7441		754	1.358	3.7113	2.2117	3.7764	2.7982	3.1862	1.3335	3.6897	1.7484	3.5234
755	2.0344	3.6063	1.8497	3.5379	2.7839	3.7266	1.7713	3.8277	2.951	3.6371		755	2.823	3.6512	3.1338	3.4852	2.7965	3.6126	3.4451	3.537	3.2822	3.6535		755	1.4606	3.5049	2.2582	3.7555	2.7251	3.4058	1.4306	3.6779	1.7756	3.6283
756	2.0018	3.5399	1.9777	3.3556	2.7618	3.8965	1.8032	3.7843	3.0657	3.5411		756	2.9187	3.5911	3.0687	3.5209	3.1803	3.5062	3.6051	3.5998	3.4049	3.7739		756	1.3367	3.6787	2.3024	3.6787	2.7274	3.3793	1.2938	3.6563	2.0517	3.2837
757	2.026	3.6134	1.8985	3.4364	2.7919	3.6589	1.7479	3.8063	2.9753	3.5498		757	2.9486	3.5633	2.9511	3.4585	3.0175	3.6941	3.6132	3.5502	3.3621	3.608		757	1.3583	3.9215	2.2396	3.7647	2.5982	3.3929	1.3986	3.6243	1.8633	3.3663
758	2.0757	3.5251	1.7717	3.6453	2.7573	3.8057	1.596	3.8275	2.9893	3.7164		758	2.9916	3.5817	2.8555	3.4492	2.926	3.6114	3.4598	3.5638	3.2075	3.6701		758	1.2442	3.781	2.2668	3.7592	2.5843	3.3954	1.3454	3.5995	1.8785	3.2535
759	1.9075	3.6464	1.9066	3.4618	2.8215	3.7713	1.6589	3.6606	2.914	3.6376		759	2.9768	3.5277	2.8582	3.4194	3.0886	3.5664	3.6965	3.5354	3.3822	3.6416		759	1.2836	3.7265	2.233	3.8137	2.7004	3.1938	1.438	3.6218	1.9667	3.2344
760	1.9442	3.7205	1.8609	3.6131	2.681	3.7627	1.7033	3.8352	3.0185	3.6471		760	2.9683	3.4465	2.8593	3.3704	3.1015	3.607	3.5869	3.5201	3.4353	3.5807		760	1.4691	3.689	2.0874	3.7577	2.757	3.0426	1.3508	3.5991	1.9319	3.2889
761	1.8569	3.6643	1.9789	3.51	2.8485	3.7446	1.7895	3.7735	3.0201	3.562		761	2.9133	3.6459	2.9491	3.4736	3.1086	3.5345	3.5729	3.7349	3.4069	3.6995		761	1.2175	3.7629	2.2072	3.7783	2.4644	3.1407	1.2917	3.7679	2.1531	3.0883
762	2.0291	3.7028	1.8416	3.493	2.6498	3.798	1.7227	3.8342	2.9665	3.7289		762	2.9689	3.5935	3.0636	3.4577	3.2118	3.4758	3.693	3.7571	3.221	3.7225		762	1.3178	3.6172	2.224	3.8094	2.437	3.1779	1.4067	3.5785	2.0931	3.1872
763	2.0441	3.6713	1.9345	3.5737	2.6871	3.6986	1.6671	3.7509	2.9834	3.5067		763	2.9463	3.6456	3.0308	3.5085	3.2417	3.5235	3.6081	3.6658	3.3469	3.6864		763	1.2935	3.6396	2.2907	3.8337	2.5341	3.2744	1.403	3.688	1.9661	3.2994
764	1.9207	3.6142	2.0615	3.5026	2.3631	3.7308	1.7592	3.6055	2.9122	3.8813		764	2.7678	3.6943	3.0467	3.3989	3.3074	3.5282	3.4793	3.6238	3.3233	3.5149		764	1.3277	3.8578	2.1972	3.8546	2.5093	3.2663	1.3552	3.6432	2.1653	3.3163
765	1.8095	3.6378	2.0083	3.5046	2.3147	3.6743	1.7252	3.8035	2.9482	3.8361		765	2.9613	3.5289	2.9791	3.4332	3.1247	3.5792	3.6007	3.6021	3.3975	3.5833		765	1.3031	3.7493	2.1452	3.7068	2.7681	3.1001	1.4729	3.5487	2.0658	3.4175
766	2.0032	3.4799	2.0812	3.3406	2.4175	3.7952	1.7203	3.8717	2.9329	3.5308		766	2.83	3.4639	3.0609	3.4535	3.147	3.6005	3.4925	3.5212	3.2525	3.5611		766	1.3133	3.7672	2.0628	3.822	2.8716	3.3522	1.4046	3.6787	1.9009	3.5044
767	2.0613	3.4871	1.9516	3.5693	2.5223	3.504	1.8981	3.6448	3.1039	3.8027		767	2.933	3.6045	2.9435	3.5203	3.0803	3.4867	3.449	3.6101	3.399	3.5764		767	1.3139	3.6373	2.0181	3.7314	2.7835	3.1475	1.436	3.7909	1.9836	3.5616
768	2.0619	3.4672	1.9984	3.6738	2.402	3.8316	1.7696	3.4983	3.0249	3.7445		768	3.0008	3.6073	3.0864	3.5106	3.065	3.6468	3.5505	3.6311	3.3288	3.547		768	1.2908	3.7477	2.1101	3.7328	2.433	3.1184	1.4356	3.8246	2.0013	3.6645
769	1.9495	3.5871	2.0199	3.5709	2.4586	3.6909	1.9839	3.894	3.0695	3.6918		769	2.8318	3.561	2.9903	3.6069	2.9152	3.6457	3.4931	3.5965	3.086	3.4858		769	1.3691	3.8562	2.1813	3.7158	2.7436	3.2094	1.323	3.7209	1.9155	3.5472
770	1.9963	3.4432	1.8914	3.7597	2.5527	3.5954	1.6905	3.7347	3.0996	3.7646		770	3.0532	3.4998	3.0213	3.5327	3.0206	3.5452	3.4911	3.6893	3.1767	3.4944		770	1.3439	3.6567	2.1749	3.8094	2.596	3.1861	1.4056	3.6211	1.8255	3.6841
771	1.9556	3.6079	2.075	3.4501	2.3811	3.7215	1.7293	3.6552	3.0896	3.6957		771	2.7576	3.6134	3.0437	3.6612	2.9475	3.5978	3.5905	3.5839	3.3097	3.5916		771	1.364	3.7846	1.9536	3.7005	2.522	3.2582	1.3764	3.6846	1.9669	3.4915
772	2.0279	3.5804	1.7619	3.5202	2.4439	3.8375	1.7596	3.5729	3.0064	3.6055		772	2.8404	3.5429	2.9484	3.6063	3.142	3.6474	3.7303	3.5448	3.3411	3.616		772	1.3459	3.7045	1.9701	3.8536	2.5599	3.1719	1.3286	3.6449	1.9017	3.542
773	2.0998	3.4828	1.8829	3.3845	2.4084	3.794	1.6489	3.7771	3.111	3.6563		773	2.7706	3.6197	2.992	3.4457	3.1456	3.6743	3.6808	3.6336	3.3563	3.5356		773	1.3214	3.8256	2.1529	3.722	2.5746	3.2488	1.3445	3.6754	1.9199	3.5251
774	2.1321	3.7552	1.6893	3.6233	2.7404	3.8072	1.7843	3.7211	2.9877	3.611		774	3.0435	3.5853	3.1873	3.4222	3.2671	3.6705	3.5011	3.5718	3.3012	3.5759		774	1.3332	3.6513	2.1234	3.7479	2.3706	3.192	1.3242	3.5054	1.9674	3.2975
775	2.1672	3.7385	1.7481	3.4776	2.8216	3.8898	1.6683	3.7666	2.8658	3.3865		775	2.9825	3.5625	3.1827	3.6394	3.0067	3.6582	3.6016	3.6656	3.3437	3.5445		775	1.3923	3.7248	2.0885	3.6559	2.5236	3.2167	1.4025	3.583	1.7664	3.3373
776	2.1812	3.6404	1.7342	3.621	2.6824	3.961	1.7887	3.6662	3.039	3.7078		776	2.9584	3.6896	3.2017	3.5202	2.9208	3.6131	3.4667	3.6986	3.2098	3.6673		776	1.2935	3.7015	2.1769	3.5758	2.4286	3.1327	1.4108	3.6164	1.6915	3.4372
777	2.1772	3.5447	1.7333	3.6916	2.8516	4.0277	1.8603	3.617	3.4609	3.718		777	2.7317	3.6464	3.2281	3.5328	2.9372	3.6679	3.4376	3.5281	3.1442	3.5625		777	1.2957	3.7634	2.1064	3.7079	2.4369	3.2091	1.4091	3.6693	1.8356	3.4788
778	2.0679	3.6513	1.8493	3.5695	2.5808	3.6572	1.7397	3.8302	3.2442	3.7693		778	2.7016	3.6403	3.2153	3.6566	2.9795	3.5786	3.4687	3.5882	3.3182	3.6099		778	1.3637	3.6512	2.2315	3.7329	2.3464	3.2359	1.3532	3.6382	1.9059	3.5864
779	2.1686	3.5209	1.8135	3.5093	2.7799	3.8155	1.8901	3.7392	2.8964	3.7854		779	2.7865	3.6926	3.1583	3.5691	2.9595	3.5396	3.2581	3.5401	3.3667	3.5553		779	1.3889	3.7437	2.143	3.6775	2.4712	3.1592	1.3556	3.76	1.7185	3.5078
780	2.043	3.5397	1.9034	3.3501	2.7028	3.6034	1.6317	3.7474	2.8761	3.5576		780	2.8268	3.7097	3.2007	3.6243	2.894	3.7538	3.4796	3.5693	3.4609	3.5604		780	1.29	3.6208	2.0607	3.8336	2.4403	3.172	1.4056	3.5661	1.6569	3.5376
781	2.1833	3.4643	1.7146	3.3926	2.4062	3.5883	1.7734	3.8944	2.8149	3.6442		781	2.8106	3.5469	3.1358	3.6179	2.85	3.6557	3.4415	3.6635	3.4158	3.5184		781	1.4428	3.6173	2.2198	3.5567	2.4892	3.1999	1.3043	3.6058	1.9186	3.4278
782	2.0286	3.5721	1.6498	3.4299	2.2993	3.5462	1.9564	3.6371	2.9327	3.6916		782	2.8484	3.633	3.4109	3.4985	2.8247	3.6597	3.3214	3.5646	3.5699	3.5921		782	1.5474	3.5559	2.0801	3.8613	2.3212	3.2512	1.353	3.6948	1.7223	3.4924
783	2.1161	3.7389	1.6448	3.5903	2.3376	3.5766	1.7531	3.7235	2.877	3.6205		783	2.8994	3.6416	3.4361	3.5851	2.8404	3.6232	3.6522	3.6866	3.5511	3.5301		783	1.5551	3.6962	2.2819	3.7137	2.3152	3.1561	1.2762	3.7072	1.8371	3.4006
784	2.1133	3.646	1.6748	3.5926	2.4312	3.6297	1.8309	3.4423	2.9284	3.6384		784	2.965	3.6386	3.4736	3.5664	2.7842	3.7287	3.5191	3.6569	3.393	3.5097		784	1.4857	3.7934	2.0824	3.8069	2.4366	3.0049	1.2449	3.7326	1.9201	3.5738
785	2.0263	3.6427	1.8345	3.5783	2.5461	3.7922	1.785	3.8095	2.9646	3.5478		785	2.949	3.5324	3.5555	3.5423	2.8904	3.6496	3.5407	3.6441	3.2455	3.5141		785	1.5567	3.5243	2.2686	3.8036	2.4996	3.0098	1.2542	3.829	2.0133	3.6816
786	2.1404	3.5023	1.6874	3.4361	2.5867	3.6087	1.789	3.7259	3.0204	3.556		786	2.9546	3.6069	3.4068	3.5839	2.9591	3.6901	3.7466	3.5758	3.437	3.6257		786	1.434	3.7004	2.06	3.6714	2.3285	2.9968	1.384	3.6091	1.8137	3.5887
787	2.1332	3.6696	1.6952	3.631	2.4685	3.7663	1.656	3.84	2.8643	3.5014		787	2.8452	3.5506	3.2969	3.5882	2.7638	3.6743	3.4176	3.5846	3.5549	3.5465		787	1.3741	3.6312	2.1118	3.8451	2.5997	2.9956	1.3014	3.7046	1.8208	3.6343
788	2.0447	3.5068	1.6875	3.4333	2.3661	3.7946	1.6989	3.8353	3.4626	3.3408		788	2.9721	3.5508	3.3095	3.564	2.8294	3.7266	3.5055	3.6335	3.4019	3.4965		788	1.3792	3.6443	2.0412	3.8397	2.4934	3.1909	1.2494	3.7544	1.78	3.5414
789	1.933	3.4903	1.8461	3.3762	2.5037	3.8003	1.8282	3.6732	2.8899	3.5138		789	2.6678	3.7181	3.4066	3.6034	2.8924	3.5808	3.7266	3.611	3.2963	3.5163		789	1.4074	3.7254	2.0981	3.8404	2.6461	3.0748	1.2322	3.7515	1.9377	3.5713
790	2.2151	3.712	1.7049	3.4229	2.4181	3.7191	1.7869	3.6076	3.1607	3.4295		790	2.7461	3.6242	3.4345	3.541	2.8719	3.6807	3.602	3.5571	3.3362	3.6648		790	1.4148	3.6411	2.0883	3.7863	2.4598	3.2205	1.3888	3.6963	1.8463	3.6113
791	2.1233	3.5599	1.6595	3.4951	2.5306	3.7515	1.9869	3.46	2.8484	3.4053		791	3.0723	3.568	3.4882	3.4823	3.106	3.595	3.5295	3.6326	3.2777	3.6075		791	1.4057	3.7272	2.2462	3.757	2.4412	3.273	1.1511	3.6962	1.8604	3.6368
792	2.1754	3.5925	1.911	3.4031	2.4162	3.862	1.8796	3.5648	3.0208	3.4025		792	2.969	3.5337	3.2872	3.5065	2.9505	3.7092	3.5542	3.7352	3.1923	3.6369		792	1.3709	3.66	2.1936	3.8124	2.6038	3.2802	1.2719	3.7861	1.8116	3.4733
793	2.0561	3.4246	1.7918	3.5296	2.4286	3.7643	2.1202	3.788	3.0289	3.331		793	2.8463	3.5884	3.3722	3.6642	3.0569	3.6315	3.3547	3.58	3.4812	3.6368		793	1.3466	3.6851	2.2481	3.8011	2.5303	3.2115	1.1674	3.7551	1.8497	3.5791
794	2.1832	3.5147	1.8706	3.5784	2.4797	3.8118	1.9399	3.6578	3.0565	3.2802		794	2.8386	3.4465	3.3149	3.4587	3.0899	3.6899	3.4502	3.6252	3.345	3.62		794	1.4734	3.7203	2.1361	3.6537	2.5861	3.2994	1.3942	3.6479	1.9854	3.5666
795	2.0066	3.4878	1.8501	3.4457	2.3164	3.6891	1.7983	3.7261	3.0009	3.3781		795	2.9363	3.3402	3.4644	3.4836	2.9748	3.6122	3.3612	3.6095	3.3815	3.5834		795	1.4853	3.5628	2.1583	3.7684	2.9693	3.0703	1.3789	3.6529	1.9662	3.3124
796	2.0725	3.6036	1.7523	3.4099	2.4319	3.715	1.8023	3.7231	2.9534	3.5142		796	3.1591	3.5031	3.4319	3.5657	2.9982	3.6836	3.4056	3.5291	3.3605	3.6568		796	1.366	3.6577	2.102	3.775	2.6792	3.302	1.2815	3.7008	2.045	3.5753
797	2.0442	3.6833	1.8471	3.5255	2.4735	3.6129	1.8722	3.6459	2.944	3.526		797	3.0795	3.4239	3.398	3.4312	2.9538	3.7236	3.4068	3.6712	3.3838	3.7937		797	1.4981	3.6504	2.2422	3.8576	2.7043	3.1292	1.23	3.6577	1.9167	3.4907
798	2.0632	3.6164	1.8481	3.6311	2.5484	3.734	1.8872	3.6822	2.886	3.3453		798	3.0882	3.3211	3.5557	3.5654	3.022	3.5752	3.2804	3.634	3.2813	3.6736		798	1.2254	3.8036	2.2356	3.629	2.6332	3.145	1.3591	3.6086	1.9585	3.5338
799	2.1145	3.6167	1.7728	3.5141	2.4539	3.5969	1.9444	3.6687	3.1356	3.288		799	3.0848	3.4233	3.3529	3.5761	3.0192	3.6852	3.5216	3.6157	3.4356	3.6907		799	1.3189	3.625	2.1361	3.7788	2.557	3.2032	1.3046	3.642	2.1631	3.6806
800	2.0545	3.5896	1.8511	3.5762	2.6224	3.7365	1.8581	3.6802	3.2853	3.1443		800	2.8989	3.4271	3.2905	3.6076	3.0446	3.5424	3.5062	3.5113	3.3829	3.6335		800	1.3082	3.6994	2.0463	3.7766	2.763	3.3579	1.3059	3.6971	1.9068	3.7088
801	1.9713	3.6713	1.9257	3.5632	2.5066	3.736	1.9143	3.6503	3.0413	3.3921		801	2.9835	3.4482	3.4186	3.5104	3.0862	3.662	3.4441	3.4621	3.3913	3.5738		801	1.4073	3.7265	2.1991	3.7683	2.7599	3.2036	1.3485	3.6433	1.7615	3.6981
802	2.1089	3.5591	1.7158	3.7249	2.5559	3.5289	1.8168	3.7543	3.1617	3.3025		802	3.0401	3.3857	3.2995	3.6238	2.9799	3.7133	3.4566	3.6494	3.3049	3.6276		802	1.4668	3.6494	2.0827	3.7661	2.7589	3.4223	1.2319	3.6735	1.9542	3.7465
803	2.0187	3.651	1.8246	3.4594	2.5492	3.7132	1.9142	3.7576	2.9858	3.3254		803	3.0598	3.4131	3.3471	3.5539	2.9506	3.7116	3.5332	3.6336	3.3229	3.7409		803	1.4533	3.7107	1.9985	3.8202	2.7026	3.3133	1.2796	3.6993	1.9694	3.5964
804	1.9357	3.6258	1.7144	3.5167	2.306	3.681	1.9609	3.4993	3.0017	3.396		804	2.9518	3.4438	3.2414	3.5727	3.0802	3.5844	3.4949	3.6365	3.374	3.5904		804	1.3278	3.6622	2.0199	3.8182	2.6098	3.3972	1.2692	3.8062	1.8742	3.6225
805	2.0457	3.6097	1.8613	3.4221	2.4232	3.5621	2.0005	3.6303	2.9201	3.5225		805	3.0037	3.4494	3.3029	3.6703	3.0403	3.7256	3.5403	3.6406	3.3119	3.6508		805	1.482	3.709	2.1008	3.7834	2.3092	3.3228	1.304	3.6637	1.7972	3.7094
806	2.0176	3.508	1.9988	3.3944	2.3376	3.5091	1.962	3.5896	3.006	3.2715		806	3.0078	3.4453	3.3194	3.5977	2.9446	3.5519	3.4948	3.6635	3.3691	3.6831		806	1.3074	3.8485	2.2209	3.822	2.7104	2.9025	1.3958	3.7352	2.0447	3.6638
807	1.9748	3.4677	1.7706	3.5873	2.4763	3.5886	1.9006	3.7855	3.0738	3.4059		807	2.9589	3.4234	3.227	3.6058	2.9487	3.6861	3.5494	3.5584	3.3524	3.5493		807	1.3568	3.7158	2.0359	3.849	2.4869	2.9601	1.2532	3.791	1.9791	3.6336
808	2.1833	3.579	1.8576	3.6447	2.4611	3.4533	1.9881	3.7824	2.9214	3.2954		808	2.9453	3.4403	3.1213	3.5724	3.0836	3.6703	3.4817	3.5625	3.2759	3.6582		808	1.3768	3.835	2.154	3.8302	2.7331	3.0663	1.3855	3.668	2.088	3.5227
809	2.0263	3.6277	1.8371	3.5362	2.3862	3.5957	1.9721	3.6297	3.1344	3.5127		809	2.9859	3.4378	3.2145	3.499	3.013	3.6246	3.5142	3.5715	3.2	3.7023		809	1.356	3.7758	2.2129	3.7925	3.0338	3.0359	1.3413	3.6031	1.9557	3.6277
810	2.0738	3.5569	1.9694	3.4693	2.3663	3.4198	1.8001	3.6035	3.2084	3.4391		810	2.9118	3.4931	3.1308	3.5615	2.8743	3.7128	3.4541	3.7257	3.2922	3.7233		810	1.3486	3.7364	2.2544	3.8398	3.0209	2.8097	1.4338	3.7515	1.9098	3.6871
811	2.1229	3.4758	1.854	3.4595	2.1599	3.6635	1.7005	3.7913	3.0628	3.6484		811	2.9594	3.4058	3.3583	3.5885	2.9776	3.6488	3.5614	3.538	3.1719	3.6708		811	1.364	3.7918	2.2346	3.7652	3.2493	2.6073	1.4357	3.7521	1.9877	3.6663
812	2.0722	3.4566	1.9468	3.4602	2.1392	3.5131	1.9038	3.6365	3.2901	3.5406		812	2.9232	3.4598	3.4841	3.6673	3.0269	3.6441	3.5966	3.5121	3.1331	3.7273		812	1.3842	3.8008	2.0974	3.7803	2.9457	2.6849	1.3123	3.6283	1.9237	3.6793
813	2.0935	3.4059	1.9197	3.6021	2.3782	3.5041	1.7992	3.7138	3.0414	3.5		813	2.9556	3.4266	3.3221	3.4898	2.9944	3.7024	3.6032	3.5742	3.0993	3.6916		813	1.3335	3.6953	2.1498	3.7732	2.7945	2.8781	1.3249	3.5236	1.7932	3.5947
814	2.0222	3.5903	1.9265	3.5628	2.2544	3.6439	1.7136	3.6048	3.2193	3.5238		814	2.8148	3.5556	3.2494	3.5713	2.9454	3.6134	3.4995	3.7548	3.2652	3.6533		814	1.3989	3.6954	2.0901	3.7446	3.2188	2.8499	1.478	3.6943	2.0162	3.533
815	1.9419	3.6211	1.831	3.6307	2.278	3.4871	1.7687	3.7758	3.2653	3.2789		815	2.797	3.5387	3.2682	3.5857	2.9727	3.6175	3.4726	3.7023	3.2483	3.6654		815	1.3723	3.734	2.0606	3.8686	3.0943	2.7865	1.3159	3.607	1.9632	3.5526
816	2.0743	3.5519	1.76	3.5861	2.3704	3.6293	1.6601	3.7438	3.076	3.4201		816	3.0069	3.37	3.3019	3.5793	2.978	3.6888	3.353	3.672	3.32	3.7307		816	1.3443	3.8121	2.1189	3.7919	3.0039	2.647	1.3408	3.7516	2.1152	3.5642
817	2.0115	3.6389	2.0532	3.4541	2.3949	3.5769	1.9112	3.8325	3.1806	3.4559		817	2.7861	3.6076	3.4172	3.6293	3.0283	3.5911	3.4033	3.6614	3.3056	3.6227		817	1.3485	3.6436	2.2993	3.7746	2.9605	2.8125	1.2493	3.7813	2.1379	3.5736
818	2.1418	3.8214	1.8851	3.5607	2.3151	3.7265	1.8023	3.6041	3.0226	3.5938		818	2.9693	3.6482	3.4657	3.5749	2.9131	3.6902	3.4743	3.5041	3.2439	3.601		818	1.3063	3.8145	2.1091	3.7771	3.1261	2.7457	1.3357	3.7215	1.9949	3.4792
819	2.0221	3.8699	1.8426	3.5099	2.4163	3.7476	1.7324	3.8234	2.9178	3.5725		819	2.9824	3.5138	3.1598	3.5305	2.9172	3.6688	3.4731	3.5958	3.2132	3.6771		819	1.2819	3.9121	2.0594	3.8064	2.8942	2.6375	1.2438	3.6616	1.9786	3.6159
820	2.134	3.5949	1.7718	3.5174	2.2919	3.7849	1.6861	3.6867	2.9761	3.3803		820	2.9502	3.5363	3.3145	3.5884	2.8848	3.6722	3.6557	3.6472	3.2121	3.6993		820	1.2951	3.6632	2.0667	3.8026	2.7514	2.82	1.2142	3.6609	2.0729	3.5095
821	2.034	3.6688	1.698	3.6549	2.3162	3.7989	1.6547	3.6413	2.8774	3.4683		821	2.8473	3.6109	3.4432	3.5334	3.0033	3.7018	3.4692	3.728	3.1984	3.6025		821	1.3122	3.6496	2.1699	3.8006	2.9071	2.8747	1.1475	3.7221	2.0936	3.68
822	2.0357	3.7462	2.0849	3.5222	2.2459	3.6995	1.8517	3.7025	3.1091	3.606		822	2.9486	3.5697	3.4495	3.5724	3.0724	3.6154	3.4864	3.6143	3.4249	3.5612		822	1.4626	3.6514	2.1123	3.8549	2.9652	2.6766	1.2381	3.6723	2.124	3.4308
823	2.0123	3.52	1.8844	3.4053	2.1967	3.7712	1.8538	3.8463	2.8826	3.5252		823	2.9264	3.5918	3.3134	3.6169	2.8836	3.6874	3.5515	3.5594	3.1663	3.7216		823	1.3866	3.7493	2.068	3.7259	3.0309	2.8476	1.2616	3.8159	1.9585	3.5235
824	1.9847	3.646	1.8816	3.5176	2.3518	3.8098	1.9195	3.747	2.8969	3.557		824	2.9864	3.5515	3.2875	3.561	3.1257	3.5753	3.5757	3.6205	3.3386	3.6271		824	1.228	3.7323	2.0197	3.8729	3.2068	2.5915	1.2781	3.7155	2.0504	3.5998
825	1.9601	3.862	1.6375	3.6341	2.4388	3.7645	1.7964	3.7088	2.8391	3.4153		825	2.8006	3.4949	3.3407	3.6255	3.1288	3.6213	3.621	3.565	3.3592	3.6102		825	1.2054	3.7726	2.0925	3.7648	3.0758	2.855	1.2265	3.8272	1.977	3.5454
826	1.9688	3.6604	1.6753	3.5378	2.5475	3.7654	1.7088	3.6459	3.0525	3.5778		826	2.8749	3.6416	3.3478	3.6136	3.0573	3.6074	3.4913	3.6229	3.3193	3.7067		826	1.459	3.5913	2.0818	3.8018	2.9676	2.8428	1.3894	3.5979	1.925	3.5787
827	2.0282	3.541	1.8301	3.5506	2.2453	3.8441	1.7006	3.6813	2.9367	3.4703		827	2.9707	3.5694	3.4028	3.6579	2.8752	3.6521	3.4192	3.6952	3.2651	3.6487		827	1.3719	3.7671	1.9734	3.7562	2.9428	2.7978	1.3076	3.6056	1.8765	3.6609
828	1.9827	3.6761	1.8085	3.5976	2.4201	3.7763	1.7819	3.7569	2.913	3.3874		828	2.7982	3.5864	3.2507	3.6102	2.8612	3.6408	3.4221	3.6084	3.1649	3.7119		828	1.3219	3.6478	2.0811	3.6648	2.9259	2.776	1.3061	3.6859	1.9485	3.7123
829	2.0588	3.7577	1.8729	3.6084	2.2969	3.7166	1.8539	3.6539	3.1643	3.5348		829	2.8081	3.6277	3.3486	3.5611	2.8485	3.5739	3.5099	3.5229	3.3279	3.7679		829	1.3321	3.6556	2.1334	3.8453	2.7687	2.7352	1.3268	3.7672	1.7385	3.5434
830	2.1997	3.7355	1.7055	3.5984	2.3475	3.5897	1.7495	3.6894	3.107	3.6459		830	2.9069	3.5729	3.3642	3.5856	3.0307	3.6317	3.6247	3.5531	3.3218	3.634		830	1.2484	3.7397	2.1135	3.7653	2.556	2.9537	1.4094	3.7418	1.8709	3.7556
831	2.1077	3.7949	1.6873	3.5545	2.3294	3.7657	2.0495	3.3674	2.7264	3.4643		831	2.9362	3.5259	3.3863	3.6226	3.0768	3.6433	3.6413	3.5555	3.1549	3.5996		831	1.4346	3.6707	2.1663	3.7053	2.7684	2.8705	1.3897	3.6799	1.8427	3.6121
832	2.0147	3.5632	1.9477	3.6588	2.4389	3.6075	1.8443	3.7393	2.857	3.568		832	2.9549	3.5413	3.3904	3.5313	2.966	3.7002	3.741	3.6596	3.2688	3.6567		832	1.2963	3.7591	2.1948	3.745	2.5281	2.9762	1.4286	3.7296	1.9341	3.5987
833	2.0158	3.5652	2.0361	3.461	2.4932	3.7572	1.8495	3.7585	2.9287	3.6037		833	2.9638	3.6445	3.2239	3.6215	2.9971	3.6089	3.6409	3.6137	3.2261	3.6365		833	1.3283	3.8148	2.0118	3.7382	2.688	2.8834	1.3871	3.7329	1.8932	3.5179
834	2.0397	3.5968	1.991	3.6363	2.4471	3.6117	1.7618	3.7325	2.9643	3.7496		834	2.9191	3.5838	3.3299	3.5669	2.9187	3.7143	3.7342	3.6959	3.2499	3.6813		834	1.3804	3.6851	2.1804	3.7898	2.7724	2.7114	1.3724	3.7567	1.8539	3.6414
835	2.0044	3.6935	2.0431	3.5219	2.4304	3.7085	1.8083	3.7641	2.998	3.649		835	2.9094	3.6936	3.5469	3.5373	2.9531	3.6732	3.6852	3.669	3.2714	3.6481		835	1.2718	3.6895	1.9131	3.6573	2.9828	2.8647	1.2008	3.7482	2.0061	3.4658
836	2.1384	3.7192	1.8303	3.5408	2.4853	3.6318	1.8919	3.7337	2.8493	3.532		836	2.8822	3.6166	3.3643	3.7166	2.9817	3.6202	3.6611	3.5913	3.2957	3.6783		836	1.5059	3.7605	2.1768	3.8033	2.9058	2.7721	1.2719	3.7601	1.9635	3.6489
837	2.2029	3.6875	1.9534	3.5173	2.3835	3.725	1.851	3.6571	2.8947	3.5027		837	2.9203	3.5482	3.3338	3.6205	2.8967	3.7434	3.658	3.7216	3.328	3.5777		837	1.3356	3.8378	2.0487	3.7625	2.9371	2.8829	1.3302	3.647	1.867	3.6405
838	2.1514	3.768	2.0172	3.42	2.2252	3.8573	1.8449	3.6871	3.0225	3.5951		838	2.7604	3.6485	3.1566	3.4009	2.8287	3.6454	3.3529	3.5789	3.2556	3.5968		838	1.3655	3.679	2.1539	3.7252	2.6071	3.0227	1.3185	3.7361	2.1068	3.5051
839	2.1022	3.7992	1.7835	3.5118	2.416	3.7694	1.8761	3.3038	3.1033	3.6058		839	2.7629	3.6409	3.2728	3.5977	2.9423	3.6378	3.5684	3.6051	3.4281	3.5717		839	1.3624	3.7073	2.0307	3.736	2.6035	2.9977	1.2976	3.6648	2.1102	3.5476
840	2.1976	3.6787	1.7557	3.4781	2.4332	3.4913	1.7911	3.7371	2.8022	3.4676		840	2.8171	3.6286	3.2963	3.5677	3.064	3.6126	3.4965	3.6132	3.4522	3.584		840	1.2934	3.8038	2.0619	3.7755	2.6164	2.9316	1.4117	3.5954	2.0907	3.3898
841	2.2319	3.6302	1.7786	3.5644	2.2767	3.7377	1.7951	3.7262	2.9856	3.5731		841	2.9482	3.6328	3.2407	3.6329	2.9635	3.6337	3.5906	3.6149	3.4539	3.6162		841	1.4621	3.8508	2.0139	3.8	2.4256	2.9045	1.3572	3.7383	1.882	3.5563
842	2.0763	3.4437	1.7518	3.5967	2.2824	3.736	1.8668	3.7997	3.0134	3.7155		842	2.9569	3.595	3.324	3.6906	3.0098	3.6906	3.6307	3.6763	3.3707	3.6255		842	1.3413	3.7087	2.2028	3.7823	2.5018	2.8644	1.3309	3.5887	2.042	3.5498
843	1.9617	3.7295	1.7814	3.7327	2.309	3.6635	1.9021	3.5112	3.012	3.7338		843	2.9645	3.5762	3.3579	3.4609	2.8725	3.7731	3.6709	3.7173	3.5024	3.6012		843	1.3015	3.8461	2.083	3.7839	2.4678	2.9301	1.3093	3.6553	2.0707	3.47
[truncated: 49,157 more rows]
